# Supplementary material for: FLMatchQA: a recursive neural network-based question answering with customized federated learning model
Source: PeerJ Comput Sci. 2024 Jun 28;10:e2092. doi: 10.7717/peerj-cs.2092 (PMC11232604; doi:10.7717/peerj-cs.2092)
Supplement: Supplemental Information 1 [file peerj-cs-10-2092-s001.zip › test.csv]

NNQT_question	uid	subgraph	template_index	question	sparql_wikidata	sparql_dbpedia18	template	paraphrased_question
What is the {country} for {head of state} of {Mahmoud Abbas}	20258	simple question left	604	Who is the {country} for {head of state} of {Mahmoud Abbas}	select distinct ?sbj where { ?sbj wdt:P35 wd:Q127998 . ?sbj wdt:P31 wd:Q6256 }	select distinct ?subj where { ?statement <http://www.w3.org/1999/02/22-rdf-syntax-ns#subject> ?subj . ?statement <http://www.w3.org/1999/02/22-rdf-syntax-ns#predicate> <http://www.wikidata.org/entity/P35> . ?statement <http://www.w3.org/1999/02/22-rdf-syntax-ns#object> <http://wikidata.dbpedia.org/resource/Q127998> . ?subj <http://www.wikidata.org/entity/P31> <http://wikidata.dbpedia.org/resource…	<?S P O ; ?S InstanceOf Type>	What country is Mahmoud Abbas the head of state of?
What is {population} of {Somalia} that is {point in time} is {2009-0-0} ?	7141	statement_property	3586	What was the population of Somalia in 2009-0-0?	SELECT ?obj WHERE { wd:Q1045 p:P1082 ?s . ?s ps:P1082 ?obj . ?s pq:P585 ?x filter(contains(YEAR(?x),'2009')) }	select distinct ?obj where { ?statement <http://www.w3.org/1999/02/22-rdf-syntax-ns#subject> <http://wikidata.dbpedia.org/resource/Q1045> . ?statement <http://www.w3.org/1999/02/22-rdf-syntax-ns#predicate> <http://www.wikidata.org/entity/P1082> . ?statement <http://www.w3.org/1999/02/22-rdf-syntax-ns#object> ?obj . ?statement <http://www.wikidata.org/entity/P585> <2009-0-0> }	(E pred F) prop ?value	As of 2009, how many people lived in Somalia?
What is {voice actresses} of {South Park}, that has {employment} is {singer} ?	12761	right-subgraph	5331	Which female actress is the voice over on South Park and is employed as a singer?	SELECT ?answer WHERE { wd:Q16538 wdt:P725 ?answer . ?answer wdt:P106 wd:Q177220}	SELECT ?answer WHERE { ?statement1 <http://www.w3.org/1999/02/22-rdf-syntax-ns#subject> <http://wikidata.dbpedia.org/resource/Q16538> . ?statement1 <http://www.w3.org/1999/02/22-rdf-syntax-ns#predicate> <http://www.wikidata.org/entity/P725>. ?statement1 <http://www.w3.org/1999/02/22-rdf-syntax-ns#object> ?answer . ?statement2 <http://www.w3.org/1999/02/22-rdf-syntax-ns#subject> ?answer. ?statemen…	E REF ?F . ?F RFG G	Which female actress on South Park is the voice over and is used as a singer?
What is {nominated for} of {Dolores del Río} that is {for work} is {La Otra} ?	4236	statement_property	681	What is {nominated for} of {Dolores del Río} that is {for work} is {La Otra} ?	SELECT ?obj WHERE { wd:Q124057 p:P1411 ?s . ?s ps:P1411 ?obj . ?s pq:P1686 wd:Q3915489 }	select distinct ?obj where { ?statement <http://www.w3.org/1999/02/22-rdf-syntax-ns#subject> <http://wikidata.dbpedia.org/resource/Q124057> . ?statement <http://www.w3.org/1999/02/22-rdf-syntax-ns#predicate> <http://www.wikidata.org/entity/P1411> . ?statement <http://www.w3.org/1999/02/22-rdf-syntax-ns#object> ?obj . ?statement <http://www.wikidata.org/entity/P1686> <http://wikidata.dbpedia.org/r…	(E pred F) prop ?value	What nomination did Dolores del Rio receive for their work with La Otra?
What is {population} of {Clermont-Ferrand} that is {point in time} is {2013-1-1} ?	8669	statement_property	5114	What was the population of Clermont-Ferrand on 1-1-2013?	SELECT ?obj WHERE { wd:Q42168 p:P1082 ?s . ?s ps:P1082 ?obj . ?s pq:P585 ?x filter(contains(YEAR(?x),'2013')) }	select distinct ?obj where { ?statement <http://www.w3.org/1999/02/22-rdf-syntax-ns#subject> <http://wikidata.dbpedia.org/resource/Q42168> . ?statement <http://www.w3.org/1999/02/22-rdf-syntax-ns#predicate> <http://www.wikidata.org/entity/P1082> . ?statement <http://www.w3.org/1999/02/22-rdf-syntax-ns#object> ?obj . ?statement <http://www.wikidata.org/entity/P585> <2013-1-1> }	(E pred F) prop ?value	How many people lived in Clermont-Ferrand on January 1st, 2013?
What is the {open cluster} with the {MAX(radius)} ?	2623	rank	199	What open cluster has the largest radius?	select ?ent where { ?ent wdt:P31 wd:Q11387 . ?ent wdt:P2120 ?obj } ORDER BY DESC(?obj)LIMIT 5	select ?ent where { ?ent <http://www.wikidata.org/entity/P31> <http://wikidata.dbpedia.org/resource/Q11387>. ?statement <http://www.w3.org/1999/02/22-rdf-syntax-ns#subject> ?ent . ?statement <http://www.w3.org/1999/02/22-rdf-syntax-ns#predicate> <http://www.wikidata.org/entity/P2120>. ?statement <http://www.w3.org/1999/02/22-rdf-syntax-ns#object> ?obj .} ORDER BY DESC(?obj) LIMIT 5	?E is_a Type, ?E pred Obj value. MAX/MIN (value)	In what open cluster is the radius bigger?
what is the {end time} for {Jonathan Swift} has {residence} as {Whitehaven} ?	8287	statement_property	4732	What is the end time for Whitehaven resident Jonathan Swift?	SELECT ?value WHERE { wd:Q41166 p:P551 ?s . ?s ps:P551 wd:Q1012481 . ?s pq:P582 ?value}	select distinct ?value where { ?statement <http://www.w3.org/1999/02/22-rdf-syntax-ns#subject> <http://wikidata.dbpedia.org/resource/Q41166> . ?statement <http://www.w3.org/1999/02/22-rdf-syntax-ns#predicate> <http://www.wikidata.org/entity/P551> . ?statement <http://www.w3.org/1999/02/22-rdf-syntax-ns#object> <http://wikidata.dbpedia.org/resource/Q1012481> . ?statement <http://www.wikidata.org/e…	(E pred ?Obj ) prop value	When did Jonathan Swift, a resident of Whitehaven, die?
Give me {mode of transport} that contains the word {vehicle} in their name	23954	string matching simple contains word	2907	TELL ME MODE OF TRANSPORT WHOSE NAME HAS THE WORD VEHICLE IN IT.	SELECT DISTINCT ?sbj ?sbj_label WHERE { ?sbj wdt:P31 wd:Q334166 . ?sbj rdfs:label ?sbj_label . FILTER(CONTAINS(lcase(?sbj_label), 'vehicle')) . FILTER (lang(?sbj_label) = 'en') } LIMIT 25	SELECT DISTINCT ?sbj ?sbj_label { ?statement1 <http://www.w3.org/1999/02/22-rdf-syntax-ns#subject> ?sbj . ?statement1 <http://www.w3.org/1999/02/22-rdf-syntax-ns#predicate> <http://www.wikidata.org/entity/P31> . ?statement1 <http://www.w3.org/1999/02/22-rdf-syntax-ns#object> <http://wikidata.dbpedia.org/resource/Q334166>. ?sbj rdfs:label ?sbj_label . FILTER(CONTAINS(lcase(?sbj_label), 'vehicle'))…	<?S P O ; ?S instanceOf Type ; contains word >	Reveal to ME MODE OF TRANSPORT WHOSE NAME HAS THE WORD VEHICLE IN IT.
what is the {for work} for {Danny Elfman} has {nominated for} as {Academy Award for Best Original Score} ?	7792	statement_property	4237	Which of Danny Elfman's works was nominated for an Academy Award for Best Original Score?	SELECT ?value WHERE { wd:Q193338 p:P1411 ?s . ?s ps:P1411 wd:Q488651 . ?s pq:P1686 ?value}	select distinct ?value where { ?statement <http://www.w3.org/1999/02/22-rdf-syntax-ns#subject> <http://wikidata.dbpedia.org/resource/Q193338> . ?statement <http://www.w3.org/1999/02/22-rdf-syntax-ns#predicate> <http://www.wikidata.org/entity/P1411> . ?statement <http://www.w3.org/1999/02/22-rdf-syntax-ns#object> <http://wikidata.dbpedia.org/resource/Q488651> . ?statement <http://www.wikidata.org/…	(E pred ?Obj ) prop value	Which score got Danny Elfman nominated for an Academy Award for Best Original Score?
What is the {opera} for {based on} of {Twelfth Night}	23071	simple question left	2132	What is the name of the opera based on Twelfth Night ?	select distinct ?sbj where { ?sbj wdt:P144 wd:Q221211 . ?sbj wdt:P31 wd:Q1344 }	select distinct ?subj where { ?statement <http://www.w3.org/1999/02/22-rdf-syntax-ns#subject> ?subj . ?statement <http://www.w3.org/1999/02/22-rdf-syntax-ns#predicate> <http://www.wikidata.org/entity/P144> . ?statement <http://www.w3.org/1999/02/22-rdf-syntax-ns#object> <http://wikidata.dbpedia.org/resource/Q221211> . ?subj <http://www.wikidata.org/entity/P31> <http://wikidata.dbpedia.org/resourc…	<?S P O ; ?S InstanceOf Type>	What is the title of the musical drama based on Twelfth Night ?
What is {nominated for} of {Franz Waxman} that is {statement is subject of} is {23rd Academy Awards} ?	6898	statement_property	3343	Franz Waxman was nominated for which statement of subject at the 23rd Academy Awards?	SELECT ?obj WHERE { wd:Q213611 p:P1411 ?s . ?s ps:P1411 ?obj . ?s pq:P805 wd:Q917076 }	select distinct ?obj where { ?statement <http://www.w3.org/1999/02/22-rdf-syntax-ns#subject> <http://wikidata.dbpedia.org/resource/Q213611> . ?statement <http://www.w3.org/1999/02/22-rdf-syntax-ns#predicate> <http://www.wikidata.org/entity/P1411> . ?statement <http://www.w3.org/1999/02/22-rdf-syntax-ns#object> ?obj . ?statement <http://www.wikidata.org/entity/P805> <http://wikidata.dbpedia.org/re…	(E pred F) prop ?value	Which statement of subject was Franz Waxman nominated for at the 23rd Academy Awards?
what is the {located in the administrative territorial entity} for {Rideau Canal} has {mouth of the watercourse} as {Ottawa River} ?	6119	statement_property	2564	In what area does the Rideau Canal join the Ottawa River?	SELECT ?value WHERE { wd:Q651323 p:P403 ?s . ?s ps:P403 wd:Q60974 . ?s pq:P131 ?value}	select distinct ?value where { ?statement <http://www.w3.org/1999/02/22-rdf-syntax-ns#subject> <http://wikidata.dbpedia.org/resource/Q651323> . ?statement <http://www.w3.org/1999/02/22-rdf-syntax-ns#predicate> <http://www.wikidata.org/entity/P403> . ?statement <http://www.w3.org/1999/02/22-rdf-syntax-ns#object> <http://wikidata.dbpedia.org/resource/Q60974> . ?statement <http://www.wikidata.org/en…	(E pred ?Obj ) prop value	In which region does the Rideau Canal join the Ottawa River?
what is the {nominee} for {The Truman Show} has {nominated for} as {Academy Award for Best Supporting Actor} ?	8506	statement_property	4951	Who was nominated for the Truman Show at the Academy Awards for Best Supporting Actor?	SELECT ?value WHERE { wd:Q214801 p:P1411 ?s . ?s ps:P1411 wd:Q106291 . ?s pq:P2453 ?value}	select distinct ?value where { ?statement <http://www.w3.org/1999/02/22-rdf-syntax-ns#subject> <http://wikidata.dbpedia.org/resource/Q214801> . ?statement <http://www.w3.org/1999/02/22-rdf-syntax-ns#predicate> <http://www.wikidata.org/entity/P1411> . ?statement <http://www.w3.org/1999/02/22-rdf-syntax-ns#object> <http://wikidata.dbpedia.org/resource/Q106291> . ?statement <http://www.wikidata.org/…	(E pred ?Obj ) prop value	At the Academy Awards, which actor was nominated for their work in the Truman Show for Best Supporting Actor?
Give me {cinematic technique} that contains the word {tilt} in their name	23901	string matching simple contains word	1525	what are the cinematic technique that contains the word tilt in their name	SELECT DISTINCT ?sbj ?sbj_label WHERE { ?sbj wdt:P31 wd:Q1001378 . ?sbj rdfs:label ?sbj_label . FILTER(CONTAINS(lcase(?sbj_label), 'tilt')) . FILTER (lang(?sbj_label) = 'en') } LIMIT 25	SELECT DISTINCT ?sbj ?sbj_label { ?statement1 <http://www.w3.org/1999/02/22-rdf-syntax-ns#subject> ?sbj . ?statement1 <http://www.w3.org/1999/02/22-rdf-syntax-ns#predicate> <http://www.wikidata.org/entity/P31> . ?statement1 <http://www.w3.org/1999/02/22-rdf-syntax-ns#object> <http://wikidata.dbpedia.org/resource/Q1001378>. ?sbj rdfs:label ?sbj_label . FILTER(CONTAINS(lcase(?sbj_label), 'tilt')) .…	<?S P O ; ?S instanceOf Type ; contains word >	what are the cinematic strategy that contains the word tilt in their name
Give me {historical period} that {time period} {Muromachi period} and which contains the word {period} in their name	25097	string matching type + relation contains word	2991	Tell me the historical period which is part of the time period of Muromachi period and whose name contains the word period?	SELECT DISTINCT ?sbj ?sbj_label WHERE { ?sbj wdt:P31 wd:Q11514315 . ?sbj wdt:P2348 wd:Q334845 . ?sbj rdfs:label ?sbj_label . FILTER(CONTAINS(lcase(?sbj_label), 'period')) . FILTER (lang(?sbj_label) = 'en') } LIMIT 25	SELECT DISTINCT ?sbj ?sbj_label { ?statement1 <http://www.w3.org/1999/02/22-rdf-syntax-ns#subject> ?sbj . ?statement1 <http://www.w3.org/1999/02/22-rdf-syntax-ns#predicate> <http://www.wikidata.org/entity/P31> . ?statement1 <http://www.w3.org/1999/02/22-rdf-syntax-ns#object> <http://wikidata.dbpedia.org/resource/Q11514315>. ?statement2 <http://www.w3.org/1999/02/22-rdf-syntax-ns#subject> ?sbj . ?…	<?S P O ; ?S instanceOf Type ; contains word >	Tell me the period of history that is part of the Muromachi period of time and whose name contains the period of the word?
What is the {deity} for {student} of {John the Apostle}	22137	simple question left	3198	Who is the god for John the Apostle?	select distinct ?sbj where { ?sbj wdt:P802 wd:Q44015 . ?sbj wdt:P31 wd:Q178885 }	select distinct ?subj where { ?statement <http://www.w3.org/1999/02/22-rdf-syntax-ns#subject> ?subj . ?statement <http://www.w3.org/1999/02/22-rdf-syntax-ns#predicate> <http://www.wikidata.org/entity/P802> . ?statement <http://www.w3.org/1999/02/22-rdf-syntax-ns#object> <http://wikidata.dbpedia.org/resource/Q44015> . ?subj <http://www.wikidata.org/entity/P31> <http://wikidata.dbpedia.org/resource…	<?S P O ; ?S InstanceOf Type>	Who is John the Apostle's god?
What is {wedded to} of {Radha}, that has {children} is {Samba} ?	13544	right-subgraph	91	"Who is {wedded to} to {Radha}, that has a {child} named {Samba} ?"	SELECT ?answer WHERE { wd:Q113904 wdt:P26 ?answer . ?answer wdt:P40 wd:Q2841495}	SELECT ?answer WHERE { ?statement1 <http://www.w3.org/1999/02/22-rdf-syntax-ns#subject> <http://wikidata.dbpedia.org/resource/Q113904> . ?statement1 <http://www.w3.org/1999/02/22-rdf-syntax-ns#predicate> <http://www.wikidata.org/entity/P26>. ?statement1 <http://www.w3.org/1999/02/22-rdf-syntax-ns#object> ?answer . ?statement2 <http://www.w3.org/1999/02/22-rdf-syntax-ns#subject> ?answer. ?statemen…	E REF ?F . ?F RFG G	"Who is {married to} to {Radha}, that incorporates a {child} named {Samba} ?
what is the {point in time} for {Rio Grande do Sul} has {nominal GDP} as {1.15e+11} ?	5078	statement_property	1523	When was the GDP of Rio Grande do Sul1.15e+11 ?	SELECT ?value WHERE { wd:Q40030 p:P2131 ?s . ?s ps:P2131 ?x filter(contains(?x,'1.15e+11')) . ?s pq:P585 ?value}	select distinct ?value where { ?statement <http://www.w3.org/1999/02/22-rdf-syntax-ns#subject> <http://wikidata.dbpedia.org/resource/Q40030> . ?statement <http://www.w3.org/1999/02/22-rdf-syntax-ns#predicate> <http://www.wikidata.org/entity/P2131> . ?statement <http://www.w3.org/1999/02/22-rdf-syntax-ns#object> <1.15e+11> . ?statement <http://www.wikidata.org/entity/P585> ?value. }	(E pred ?Obj ) prop value	In what time period was Rio Grande do Sul's GDP 1.15e+11?
What is {born at} of {Bertha Benz}, that has {inhabitants} is {101165.0} ?	11846	right-subgraph	788	Who is born at Bertha Benz, whose inhabitants is 101165.0?	SELECT ?answer WHERE { wd:Q77117 wdt:P19 ?answer . ?answer wdt:P1082 ?x FILTER(contains(?x,'101165.0'))}	SELECT ?answer WHERE { ?statement1 <http://www.w3.org/1999/02/22-rdf-syntax-ns#subject> <http://wikidata.dbpedia.org/resource/Q77117> . ?statement1 <http://www.w3.org/1999/02/22-rdf-syntax-ns#predicate> <http://www.wikidata.org/entity/P19>. ?statement1 <http://www.w3.org/1999/02/22-rdf-syntax-ns#object> ?answer . ?statement2 <http://www.w3.org/1999/02/22-rdf-syntax-ns#subject> ?answer. ?statement…	E REF ?F . ?F RFG G	What is the musical score of Ave Verum Corpus that has a career in tune pedagogue?
What is the {cause of death} and the {place of death} of {John_Denver} ?	9547	two intentions right subgraph	536	What is the cause and place of John Denver's death?	SELECT ?ans_1 ?ans_2 WHERE { wd:Q105460 wdt:P509 ?ans_1 . wd:Q105460 wdt:P20 ?ans_2 }	SELECT ?ans_1 ?ans_2 WHERE { ?statement1 <http://www.w3.org/1999/02/22-rdf-syntax-ns#subject> <http://wikidata.dbpedia.org/resource/Q105460> . ?statement1 <http://www.w3.org/1999/02/22-rdf-syntax-ns#predicate> <http://www.wikidata.org/entity/P509> . ?statement1 <http://www.w3.org/1999/02/22-rdf-syntax-ns#object> ?ans_1. ?statement2 <http://www.w3.org/1999/02/22-rdf-syntax-ns#subject> <http://wiki…	select where (ent-pred-obj1 . ent-pred-obj2)	Where and how did John Denver die?
What is the {human spaceflight} for {crew member} of {Yuri Gagarin}	20728	simple question left	1074	Mention the spaceflight crew participant for accompanying Yuri Gagarin	select distinct ?sbj where { ?sbj wdt:P1029 wd:Q7327 . ?sbj wdt:P31 wd:Q752783 }	select distinct ?subj where { ?statement <http://www.w3.org/1999/02/22-rdf-syntax-ns#subject> ?subj . ?statement <http://www.w3.org/1999/02/22-rdf-syntax-ns#predicate> <http://www.wikidata.org/entity/P1029> . ?statement <http://www.w3.org/1999/02/22-rdf-syntax-ns#object> <http://wikidata.dbpedia.org/resource/Q7327> . ?subj <http://www.wikidata.org/entity/P31> <http://wikidata.dbpedia.org/resource…	<?S P O ; ?S InstanceOf Type>	Say the spaceflight group member for going with Yuri Gagarin
What is the {medication} for {significant drug interaction} of {erythromycin}	22603	simple question right	3664	Which medicines have a major drug interaction with erythromycin?	select distinct ?obj where { wd:Q213511 wdt:P769 ?obj . ?obj wdt:P31 wd:Q12140 }	select distinct ?obj where { ?statement <http://www.w3.org/1999/02/22-rdf-syntax-ns#subject> <http://wikidata.dbpedia.org/resource/Q213511> . ?statement <http://www.w3.org/1999/02/22-rdf-syntax-ns#predicate> <http://www.wikidata.org/entity/P769> . ?statement <http://www.w3.org/1999/02/22-rdf-syntax-ns#object> ?obj . ?obj <http://www.wikidata.org/entity/P31> <http://wikidata.dbpedia.org/resource/Q…	<S P ?O ; ?O instanceOf Type>	Which medications have a major sedate interaction with erythromycin?
What is {eponym} of {Lake Eyre}, that has {winner of} is {Founder’s Medal} ?	12499	right-subgraph	1848	Who is the eponym of Lake Eyre that also is the winner of the Founder's Medal?	SELECT ?answer WHERE { wd:Q179970 wdt:P138 ?answer . ?answer wdt:P166 wd:Q26268774}	SELECT ?answer WHERE { ?statement1 <http://www.w3.org/1999/02/22-rdf-syntax-ns#subject> <http://wikidata.dbpedia.org/resource/Q179970> . ?statement1 <http://www.w3.org/1999/02/22-rdf-syntax-ns#predicate> <http://www.wikidata.org/entity/P138>. ?statement1 <http://www.w3.org/1999/02/22-rdf-syntax-ns#object> ?answer . ?statement2 <http://www.w3.org/1999/02/22-rdf-syntax-ns#subject> ?answer. ?stateme…	E REF ?F . ?F RFG G	Who is the eponym of Lake Eyre that additionally is the winner of the Founder's Medal?
What is the {religión étnica} for {practiced by} of {Jewish people}	23070	simple question left	2131	What religion do Jewish people practice?	select distinct ?sbj where { ?sbj wdt:P3095 wd:Q7325 . ?sbj wdt:P31 wd:Q1189816 }	select distinct ?subj where { ?statement <http://www.w3.org/1999/02/22-rdf-syntax-ns#subject> ?subj . ?statement <http://www.w3.org/1999/02/22-rdf-syntax-ns#predicate> <http://www.wikidata.org/entity/P3095> . ?statement <http://www.w3.org/1999/02/22-rdf-syntax-ns#object> <http://wikidata.dbpedia.org/resource/Q7325> . ?subj <http://www.wikidata.org/entity/P31> <http://wikidata.dbpedia.org/resource…	<?S P O ; ?S InstanceOf Type>	What religion do Jewish individuals hone?
What is {member of} of {find spot} of {Ebola virus disease} ?	15324	right-subgraph	134	Which spot came from the Ebola virus?	SELECT ?answer WHERE { wd:Q51993 wdt:P189 ?X . ?X wdt:P463 ?answer}	SELECT ?answer WHERE { ?statement1 <http://www.w3.org/1999/02/22-rdf-syntax-ns#subject> <http://wikidata.dbpedia.org/resource/Q51993> . ?statement1 <http://www.w3.org/1999/02/22-rdf-syntax-ns#predicate> <http://www.wikidata.org/entity/P189>. ?statement1 <http://www.w3.org/1999/02/22-rdf-syntax-ns#object> ?X . ?statement2 <http://www.w3.org/1999/02/22-rdf-syntax-ns#subject> ?X. ?statement2 <http:/…	E REF xF . xF RFG ?G	What spot did the Ebola virus produce
What is {unit conversion} of {theme} of {joule} ?	17092	right-subgraph	114	What is the unit conversion of the theme of joule?	SELECT ?answer WHERE { wd:Q25269 wdt:P144 ?X . ?X wdt:P2442 ?answer}	SELECT ?answer WHERE { ?statement1 <http://www.w3.org/1999/02/22-rdf-syntax-ns#subject> <http://wikidata.dbpedia.org/resource/Q25269> . ?statement1 <http://www.w3.org/1999/02/22-rdf-syntax-ns#predicate> <http://www.wikidata.org/entity/P144>. ?statement1 <http://www.w3.org/1999/02/22-rdf-syntax-ns#object> ?X . ?statement2 <http://www.w3.org/1999/02/22-rdf-syntax-ns#subject> ?X. ?statement2 <http:/…	E REF xF . xF RFG ?G	What is the Joule theme conversion unit?
Give me {national sports team} that {country} {Australia} and which contains the word {team} in their name	25044	string matching type + relation contains word	3831	What is a Australian sports team that has the word "team" in their title?	SELECT DISTINCT ?sbj ?sbj_label WHERE { ?sbj wdt:P31 wd:Q1194951 . ?sbj wdt:P17 wd:Q408 . ?sbj rdfs:label ?sbj_label . FILTER(CONTAINS(lcase(?sbj_label), 'team')) . FILTER (lang(?sbj_label) = 'en') } LIMIT 25	SELECT DISTINCT ?sbj ?sbj_label { ?statement1 <http://www.w3.org/1999/02/22-rdf-syntax-ns#subject> ?sbj . ?statement1 <http://www.w3.org/1999/02/22-rdf-syntax-ns#predicate> <http://www.wikidata.org/entity/P31> . ?statement1 <http://www.w3.org/1999/02/22-rdf-syntax-ns#object> <http://wikidata.dbpedia.org/resource/Q1194951>. ?statement2 <http://www.w3.org/1999/02/22-rdf-syntax-ns#subject> ?sbj . ?s…	<?S P O ; ?S instanceOf Type ; contains word >	What is a Australian sports team that has the phrase "team" in their title?
Does the {time-weighted average exposure limit} of the {cobalt} {equals} {0.1}	18379	boolean with filter	397	Does cobalt have a time-weighted average exposure limit of .1?	ASK WHERE { wd:Q740 wdt:P2404 ?obj filter(?obj = 0.1) }	ASK { ?statement1 <http://www.w3.org/1999/02/22-rdf-syntax-ns#subject> <http://wikidata.dbpedia.org/resource/Q740> . ?statement1 <http://www.w3.org/1999/02/22-rdf-syntax-ns#predicate> <http://www.wikidata.org/entity/P2404>. ?statement1 <http://www.w3.org/1999/02/22-rdf-syntax-ns#object> ?obj. filter(?obj = 0.1) }	ASK ?sbj ?pred ?obj filter ?obj = num	Is the max capacity of the FAT32 2576980376.4?
Give me {ethnolect} that {indigenous to} {United States of America} and which contains the word {american} in their name	25282	string matching type + relation contains word	2845	Name an ethnolect indigenous to the United States of America that contains the word "american" in its name	SELECT DISTINCT ?sbj ?sbj_label WHERE { ?sbj wdt:P31 wd:Q951873 . ?sbj wdt:P2341 wd:Q30 . ?sbj rdfs:label ?sbj_label . FILTER(CONTAINS(lcase(?sbj_label), 'american')) . FILTER (lang(?sbj_label) = 'en') } LIMIT 25	SELECT DISTINCT ?sbj ?sbj_label { ?statement1 <http://www.w3.org/1999/02/22-rdf-syntax-ns#subject> ?sbj . ?statement1 <http://www.w3.org/1999/02/22-rdf-syntax-ns#predicate> <http://www.wikidata.org/entity/P31> . ?statement1 <http://www.w3.org/1999/02/22-rdf-syntax-ns#object> <http://wikidata.dbpedia.org/resource/Q951873>. ?statement2 <http://www.w3.org/1999/02/22-rdf-syntax-ns#subject> ?sbj . ?st…	<?S P O ; ?S instanceOf Type ; contains word >	Name an ethnolect indigenous to the United States of America that contains the phrase "american" in its identify
What is the {capital} for {twinned administrative body} of {Hamburg}	22528	simple question right	3589	What is the capital of the Hamburg region?	select distinct ?obj where { wd:Q1055 wdt:P190 ?obj . ?obj wdt:P31 wd:Q5119 }	select distinct ?obj where { ?statement <http://www.w3.org/1999/02/22-rdf-syntax-ns#subject> <http://wikidata.dbpedia.org/resource/Q1055> . ?statement <http://www.w3.org/1999/02/22-rdf-syntax-ns#predicate> <http://www.wikidata.org/entity/P190> . ?statement <http://www.w3.org/1999/02/22-rdf-syntax-ns#object> ?obj . ?obj <http://www.wikidata.org/entity/P31> <http://wikidata.dbpedia.org/resource/Q51…	<S P ?O ; ?O instanceOf Type>	What is the capital of the Hamburg region?
What is {married to} of {actor} of {Bepanaah} ?	14816	left-subgraph	1374	who married to of actor of Bepanaah ?	SELECT ?answer WHERE { wd:Q4890903 wdt:P161 ?X . ?X wdt:P26 ?answer}	SELECT ?answer WHERE { ?statement1 <http://www.w3.org/1999/02/22-rdf-syntax-ns#subject> <http://wikidata.dbpedia.org/resource/Q4890903> . ?statement1 <http://www.w3.org/1999/02/22-rdf-syntax-ns#predicate> <http://www.wikidata.org/entity/P161>. ?statement1 <http://www.w3.org/1999/02/22-rdf-syntax-ns#object> ?X . ?statement2 <http://www.w3.org/1999/02/22-rdf-syntax-ns#subject> ?X. ?statement2 <http…	C RCD xD . xD RDE ?E	who hitched to of on-screen character of Bepanaah ?
What is the {business} for {founded by} of {Ingvar Kamprad}	21388	simple question left	1734	Who is the {business} for {founded by} of {Ingvar Kamprad}	select distinct ?sbj where { ?sbj wdt:P112 wd:Q216932 . ?sbj wdt:P31 wd:Q4830453 }	select distinct ?subj where { ?statement <http://www.w3.org/1999/02/22-rdf-syntax-ns#subject> ?subj . ?statement <http://www.w3.org/1999/02/22-rdf-syntax-ns#predicate> <http://www.wikidata.org/entity/P112> . ?statement <http://www.w3.org/1999/02/22-rdf-syntax-ns#object> <http://wikidata.dbpedia.org/resource/Q216932> . ?subj <http://www.wikidata.org/entity/P31> <http://wikidata.dbpedia.org/resourc…	<?S P O ; ?S InstanceOf Type>	Who is the { business } of { Ingvar Kamprad } for { founded by }
What is {position held} of {Harry S. Truman} that is {start time} is {1935-1-3} ?	5057	statement_property	1502	What position was held by Harry S. Truman on 1/3/1935?	SELECT ?obj WHERE { wd:Q11613 p:P39 ?s . ?s ps:P39 ?obj . ?s pq:P580 ?x filter(contains(YEAR(?x),'1935')) }	select distinct ?obj where { ?statement <http://www.w3.org/1999/02/22-rdf-syntax-ns#subject> <http://wikidata.dbpedia.org/resource/Q11613> . ?statement <http://www.w3.org/1999/02/22-rdf-syntax-ns#predicate> <http://www.wikidata.org/entity/P39> . ?statement <http://www.w3.org/1999/02/22-rdf-syntax-ns#object> ?obj . ?statement <http://www.wikidata.org/entity/P580> <1935-1-3> }	(E pred F) prop ?value	On 1/3/1935, what was the location held by Harry S. Truman?
What is {eponym} of {Juan de Fuca Plate}, that has {died on} is {1602-1-1} ?	12582	right-subgraph	42	What feature is named after Juan de Fuca Plate, who died in the early 1600's?	SELECT ?answer WHERE { wd:Q860385 wdt:P138 ?answer . ?answer wdt:P570 ?x FILTER(contains(YEAR(?x),'1602'))}	SELECT ?answer WHERE { ?statement1 <http://www.w3.org/1999/02/22-rdf-syntax-ns#subject> <http://wikidata.dbpedia.org/resource/Q860385> . ?statement1 <http://www.w3.org/1999/02/22-rdf-syntax-ns#predicate> <http://www.wikidata.org/entity/P138>. ?statement1 <http://www.w3.org/1999/02/22-rdf-syntax-ns#object> ?answer . ?statement2 <http://www.w3.org/1999/02/22-rdf-syntax-ns#subject> ?answer. ?stateme…	E REF ?F . ?F RFG G	What highlight is named after Juan de Fuca Plate, who kicked the bucket within the early 1600's?
What is {significance} of {artist} of {The Beatles' Story} ?	14805	left-subgraph	80	What is the significance of artists of The Beatles' Story?	SELECT ?answer WHERE { wd:Q2304936 wdt:P175 ?X . ?X wdt:P800 ?answer}	SELECT ?answer WHERE { ?statement1 <http://www.w3.org/1999/02/22-rdf-syntax-ns#subject> <http://wikidata.dbpedia.org/resource/Q2304936> . ?statement1 <http://www.w3.org/1999/02/22-rdf-syntax-ns#predicate> <http://www.wikidata.org/entity/P175>. ?statement1 <http://www.w3.org/1999/02/22-rdf-syntax-ns#object> ?X . ?statement2 <http://www.w3.org/1999/02/22-rdf-syntax-ns#subject> ?X. ?statement2 <http…	C RCD xD . xD RDE ?E	What is the centrality of craftsmen of The Beatles' Story?
What is {bordered by} of {is in} of {Southern Africa} ?	15468	right-subgraph	24	What are the borders of Southern Africa?	SELECT ?answer WHERE { wd:Q27394 wdt:P706 ?X . ?X wdt:P47 ?answer}	SELECT ?answer WHERE { ?statement1 <http://www.w3.org/1999/02/22-rdf-syntax-ns#subject> <http://wikidata.dbpedia.org/resource/Q27394> . ?statement1 <http://www.w3.org/1999/02/22-rdf-syntax-ns#predicate> <http://www.wikidata.org/entity/P706>. ?statement1 <http://www.w3.org/1999/02/22-rdf-syntax-ns#object> ?X . ?statement2 <http://www.w3.org/1999/02/22-rdf-syntax-ns#subject> ?X. ?statement2 <http:/…	E REF xF . xF RFG ?G	What are the borders of Southern Africa?
What is the {IQ test} for {measures} of {intelligence}	20597	simple question left	943	What is the IQ test for intelligence measurements?	select distinct ?sbj where { ?sbj wdt:P2575 wd:Q83500 . ?sbj wdt:P31 wd:Q12021385 }	select distinct ?subj where { ?statement <http://www.w3.org/1999/02/22-rdf-syntax-ns#subject> ?subj . ?statement <http://www.w3.org/1999/02/22-rdf-syntax-ns#predicate> <http://www.wikidata.org/entity/P2575> . ?statement <http://www.w3.org/1999/02/22-rdf-syntax-ns#object> <http://wikidata.dbpedia.org/resource/Q83500> . ?subj <http://www.wikidata.org/entity/P31> <http://wikidata.dbpedia.org/resourc…	<?S P O ; ?S InstanceOf Type>	What is the IQ test for insights measurements?
What is {used for treatment} of {death cause} of {Madhavrao I} ?	17414	right-subgraph	852	Whhich is {used for treatment} of {death cause} of {Madhavrao I} ?	SELECT ?answer WHERE { wd:Q5971343 wdt:P509 ?X . ?X wdt:P2176 ?answer}	SELECT ?answer WHERE { ?statement1 <http://www.w3.org/1999/02/22-rdf-syntax-ns#subject> <http://wikidata.dbpedia.org/resource/Q5971343> . ?statement1 <http://www.w3.org/1999/02/22-rdf-syntax-ns#predicate> <http://www.wikidata.org/entity/P509>. ?statement1 <http://www.w3.org/1999/02/22-rdf-syntax-ns#object> ?X . ?statement2 <http://www.w3.org/1999/02/22-rdf-syntax-ns#subject> ?X. ?statement2 <http…	E REF xF . xF RFG ?G	Whhich is {used for treatment} of {death cause} of {Madhavrao I} ?
Does the {quantity buried} of the {Brazilian Military Cemetery of Pistoia} {equals} {369.6}	19595	boolean with filter	1613	Does the Brazillian Military Cemetery of Pustoia quantity buried equal 369.6?	ASK WHERE { wd:Q1248729 wdt:P2324 ?obj filter(?obj = 369.6) }	ASK { ?statement1 <http://www.w3.org/1999/02/22-rdf-syntax-ns#subject> <http://wikidata.dbpedia.org/resource/Q1248729> . ?statement1 <http://www.w3.org/1999/02/22-rdf-syntax-ns#predicate> <http://www.wikidata.org/entity/P2324>. ?statement1 <http://www.w3.org/1999/02/22-rdf-syntax-ns#object> ?obj. filter(?obj = 369.6) }	ASK ?sbj ?pred ?obj filter ?obj = num	Are there 369.6 buried at the Brazilian Military Cemetery of Pustoia?
What is {died in} of {Margaret Murray}, that has {county seat of} is {Kingdom of Essex} ?	11959	right-subgraph	3941	Where did {Margaret Murray} die? It is the {county town of Essex}.	SELECT ?answer WHERE { wd:Q242542 wdt:P20 ?answer . ?answer wdt:P1376 wd:Q110888}	SELECT ?answer WHERE { ?statement1 <http://www.w3.org/1999/02/22-rdf-syntax-ns#subject> <http://wikidata.dbpedia.org/resource/Q242542> . ?statement1 <http://www.w3.org/1999/02/22-rdf-syntax-ns#predicate> <http://www.wikidata.org/entity/P20>. ?statement1 <http://www.w3.org/1999/02/22-rdf-syntax-ns#object> ?answer . ?statement2 <http://www.w3.org/1999/02/22-rdf-syntax-ns#subject> ?answer. ?statemen…	E REF ?F . ?F RFG G	Where was the death of { Margaret Murray }? It is Essex's { county city}.
What is {worked at} of {Louis Agassiz}, that has {subsidiary company} is {Davis Center for Russian and Eurasian Studies, Harvard University} ?	12551	right-subgraph	4691	Was Louis Agassiz worked at "Davis Center for Russian and Eurasian Studies"which is a subsidiary company of Harvard University?	SELECT ?answer WHERE { wd:Q122972 wdt:P108 ?answer . ?answer wdt:P355 wd:Q45137420}	SELECT ?answer WHERE { ?statement1 <http://www.w3.org/1999/02/22-rdf-syntax-ns#subject> <http://wikidata.dbpedia.org/resource/Q122972> . ?statement1 <http://www.w3.org/1999/02/22-rdf-syntax-ns#predicate> <http://www.wikidata.org/entity/P108>. ?statement1 <http://www.w3.org/1999/02/22-rdf-syntax-ns#object> ?answer . ?statement2 <http://www.w3.org/1999/02/22-rdf-syntax-ns#subject> ?answer. ?stateme…	E REF ?F . ?F RFG G	Was Louis Agassiz labored at "Davis Center for Russian and Eurasian Studies"which is a subsidiary corporation of Harvard University?
Give me {branch of science} that contains the word {volkerpsychologie} in their name	23353	string matching simple contains word	2166	Tell me branch of science whose name has the word volkerpsychologie in it.	SELECT DISTINCT ?sbj ?sbj_label WHERE { ?sbj wdt:P31 wd:Q2465832 . ?sbj rdfs:label ?sbj_label . FILTER(CONTAINS(lcase(?sbj_label), 'volkerpsychologie')) . FILTER (lang(?sbj_label) = 'en') } LIMIT 25	SELECT DISTINCT ?sbj ?sbj_label { ?statement1 <http://www.w3.org/1999/02/22-rdf-syntax-ns#subject> ?sbj . ?statement1 <http://www.w3.org/1999/02/22-rdf-syntax-ns#predicate> <http://www.wikidata.org/entity/P31> . ?statement1 <http://www.w3.org/1999/02/22-rdf-syntax-ns#object> <http://wikidata.dbpedia.org/resource/Q2465832>. ?sbj rdfs:label ?sbj_label . FILTER(CONTAINS(lcase(?sbj_label), 'volkerpsy…	<?S P O ; ?S instanceOf Type ; contains word >	Let me know department of science whose title has the word volkerpsychologie in it.
what is the {burial plot reference} for {Henrik Ibsen} has {place of burial} as {Vår Frelsers gravlund} ?	5971	statement_property	2416	In what grave is Henrik Ibsen buried ar Var Freisers gravlund?	SELECT ?value WHERE { wd:Q36661 p:P119 ?s . ?s ps:P119 wd:Q1069938 . ?s pq:P965 ?value}	select distinct ?value where { ?statement <http://www.w3.org/1999/02/22-rdf-syntax-ns#subject> <http://wikidata.dbpedia.org/resource/Q36661> . ?statement <http://www.w3.org/1999/02/22-rdf-syntax-ns#predicate> <http://www.wikidata.org/entity/P119> . ?statement <http://www.w3.org/1999/02/22-rdf-syntax-ns#object> <http://wikidata.dbpedia.org/resource/Q1069938> . ?statement <http://www.wikidata.org/e…	(E pred ?Obj ) prop value	where grave is Henrik Ibsen buried ar Var Freisers gravlund?
How many {noble title} are for {Charles the Bald} ?	1261	statement_property	261	Charles the Bald has how many noble titles?	SELECT (COUNT(?obj) AS ?value ) { wd:Q71231 wdt:P97 ?obj }	SELECT (COUNT(?obj) AS ?objs ) { ?statement <http://www.w3.org/1999/02/22-rdf-syntax-ns#subject> <http://wikidata.dbpedia.org/resource/Q71231> . ?statement <http://www.w3.org/1999/02/22-rdf-syntax-ns#predicate> <http://www.wikidata.org/entity/P97> . ?statement <http://www.w3.org/1999/02/22-rdf-syntax-ns#object> ?obj . }	Count Obj (ent-pred-obj)	How many noble titles does Charles the Bald hold?
Give me {space center} that contains the word {space} in their name	23709	string matching simple contains word	1383	TELL ME SPACE CENTER WHOSE NAME HAS THE WORD SPACE IT	SELECT DISTINCT ?sbj ?sbj_label WHERE { ?sbj wdt:P31 wd:Q1192221 . ?sbj rdfs:label ?sbj_label . FILTER(CONTAINS(lcase(?sbj_label), 'space')) . FILTER (lang(?sbj_label) = 'en') } LIMIT 25	SELECT DISTINCT ?sbj ?sbj_label { ?statement1 <http://www.w3.org/1999/02/22-rdf-syntax-ns#subject> ?sbj . ?statement1 <http://www.w3.org/1999/02/22-rdf-syntax-ns#predicate> <http://www.wikidata.org/entity/P31> . ?statement1 <http://www.w3.org/1999/02/22-rdf-syntax-ns#object> <http://wikidata.dbpedia.org/resource/Q1192221>. ?sbj rdfs:label ?sbj_label . FILTER(CONTAINS(lcase(?sbj_label), 'space')) …	<?S P O ; ?S instanceOf Type ; contains word >	TELL ME SPACE CENTER WHO THE WORD SPACE IT HAS NAME
What is {before was} of {language official} of {Champa} ?	15689	right-subgraph	44	What is the native language of Champa	SELECT ?answer WHERE { wd:Q216786 wdt:P37 ?X . ?X wdt:P155 ?answer}	SELECT ?answer WHERE { ?statement1 <http://www.w3.org/1999/02/22-rdf-syntax-ns#subject> <http://wikidata.dbpedia.org/resource/Q216786> . ?statement1 <http://www.w3.org/1999/02/22-rdf-syntax-ns#predicate> <http://www.wikidata.org/entity/P37>. ?statement1 <http://www.w3.org/1999/02/22-rdf-syntax-ns#object> ?X . ?statement2 <http://www.w3.org/1999/02/22-rdf-syntax-ns#subject> ?X. ?statement2 <http:/…	E REF xF . xF RFG ?G	What is the local dialect of Champa
What is {order} of {Augustine of Canterbury}, that has {founded in} is {Abbey of Monte Cassino} ?	12213	right-subgraph	344	What is the order of Augustine of Canterbury, which has been founded in the Abbey of monte Cassino?	SELECT ?answer WHERE { wd:Q32520 wdt:P611 ?answer . ?answer wdt:P740 wd:Q334051}	SELECT ?answer WHERE { ?statement1 <http://www.w3.org/1999/02/22-rdf-syntax-ns#subject> <http://wikidata.dbpedia.org/resource/Q32520> . ?statement1 <http://www.w3.org/1999/02/22-rdf-syntax-ns#predicate> <http://www.wikidata.org/entity/P611>. ?statement1 <http://www.w3.org/1999/02/22-rdf-syntax-ns#object> ?answer . ?statement2 <http://www.w3.org/1999/02/22-rdf-syntax-ns#subject> ?answer. ?statemen…	E REF ?F . ?F RFG G	What is the order of Augustine of Canterbury, which has been based in the Abbey of monte Cassino?
What is {spouse} of {Shirley Jackson} that is {start time} is {1940-0-0} ?	4534	statement_property	979	Who did Shirley Jackson marry in 1940?	SELECT ?obj WHERE { wd:Q239910 p:P26 ?s . ?s ps:P26 ?obj . ?s pq:P580 ?x filter(contains(YEAR(?x),'1940')) }	select distinct ?obj where { ?statement <http://www.w3.org/1999/02/22-rdf-syntax-ns#subject> <http://wikidata.dbpedia.org/resource/Q239910> . ?statement <http://www.w3.org/1999/02/22-rdf-syntax-ns#predicate> <http://www.wikidata.org/entity/P26> . ?statement <http://www.w3.org/1999/02/22-rdf-syntax-ns#object> ?obj . ?statement <http://www.wikidata.org/entity/P580> <1940-0-0> }	(E pred F) prop ?value	Who married Shirley Jackson in 1940?
What is the {airport} for {place served by transport hub} of {Belgrade}	21490	simple question left	1836	WHat is the name of the Belgrade Airport ?	select distinct ?sbj where { ?sbj wdt:P931 wd:Q3711 . ?sbj wdt:P31 wd:Q1248784 }	select distinct ?subj where { ?statement <http://www.w3.org/1999/02/22-rdf-syntax-ns#subject> ?subj . ?statement <http://www.w3.org/1999/02/22-rdf-syntax-ns#predicate> <http://www.wikidata.org/entity/P931> . ?statement <http://www.w3.org/1999/02/22-rdf-syntax-ns#object> <http://wikidata.dbpedia.org/resource/Q3711> . ?subj <http://www.wikidata.org/entity/P31> <http://wikidata.dbpedia.org/resource/…	<?S P O ; ?S InstanceOf Type>	Belgrade's Airport is called what?
What is {town} of {Al Jawf Region}, that has {diplomatic relation} is {Sweden} ?	13747	right-subgraph	2625	"Where is {town} of {Al Jawf Region}, which has {diplomatic relation} is {Sweden} ?"	SELECT ?answer WHERE { wd:Q1471266 wdt:P131 ?answer . ?answer wdt:P530 wd:Q34}	SELECT ?answer WHERE { ?statement1 <http://www.w3.org/1999/02/22-rdf-syntax-ns#subject> <http://wikidata.dbpedia.org/resource/Q1471266> . ?statement1 <http://www.w3.org/1999/02/22-rdf-syntax-ns#predicate> <http://www.wikidata.org/entity/P131>. ?statement1 <http://www.w3.org/1999/02/22-rdf-syntax-ns#object> ?answer . ?statement2 <http://www.w3.org/1999/02/22-rdf-syntax-ns#subject> ?answer. ?statem…	E REF ?F . ?F RFG G	"Where is {town} of {Al Jawf Region}, which has {diplomatic relation} is {Sweden} ?"
Does the {torque} of the {BMW M20B20} {equals} {160}	18593	boolean with filter	611	Does the BMW M20B20 have a torque equal to 160?	ASK WHERE { wd:Q42878353 wdt:P2230 ?obj filter(?obj = 160) }	ASK { ?statement1 <http://www.w3.org/1999/02/22-rdf-syntax-ns#subject> <http://wikidata.dbpedia.org/resource/Q42878353> . ?statement1 <http://www.w3.org/1999/02/22-rdf-syntax-ns#predicate> <http://www.wikidata.org/entity/P2230>. ?statement1 <http://www.w3.org/1999/02/22-rdf-syntax-ns#object> ?obj. filter(?obj = 160) }	ASK ?sbj ?pred ?obj filter ?obj = num	What is a torque of the BMW M20B20?
What is {twinned administrative body} of {New Orleans} that is {start time} is {2012-1-1} ?	6266	statement_property	2711	What city was New Orleans twinned with in 2012?	SELECT ?obj WHERE { wd:Q34404 p:P190 ?s . ?s ps:P190 ?obj . ?s pq:P580 ?x filter(contains(YEAR(?x),'2012')) }	select distinct ?obj where { ?statement <http://www.w3.org/1999/02/22-rdf-syntax-ns#subject> <http://wikidata.dbpedia.org/resource/Q34404> . ?statement <http://www.w3.org/1999/02/22-rdf-syntax-ns#predicate> <http://www.wikidata.org/entity/P190> . ?statement <http://www.w3.org/1999/02/22-rdf-syntax-ns#object> ?obj . ?statement <http://www.wikidata.org/entity/P580> <2012-1-1> }	(E pred F) prop ?value	Which city was labelled as twin city of New Orleans in 2012?
What is the {musical} for {based on} of {The Count of Monte Cristo}	22271	simple question left	3332	What is the musical based on the book The Count of Monte Cristo?	select distinct ?sbj where { ?sbj wdt:P144 wd:Q191838 . ?sbj wdt:P31 wd:Q2743 }	select distinct ?subj where { ?statement <http://www.w3.org/1999/02/22-rdf-syntax-ns#subject> ?subj . ?statement <http://www.w3.org/1999/02/22-rdf-syntax-ns#predicate> <http://www.wikidata.org/entity/P144> . ?statement <http://www.w3.org/1999/02/22-rdf-syntax-ns#object> <http://wikidata.dbpedia.org/resource/Q191838> . ?subj <http://www.wikidata.org/entity/P31> <http://wikidata.dbpedia.org/resourc…	<?S P O ; ?S InstanceOf Type>	What is the melodic based on the book The Check of Monte Cristo?
What is {nominated for} of {Amélie} that is {nominee} is {Jean Umansky} ?	4970	statement_property	1415	What award was Jean Umansky nominated for in Amelie?	SELECT ?obj WHERE { wd:Q484048 p:P1411 ?s . ?s ps:P1411 ?obj . ?s pq:P2453 wd:Q6171615 }	select distinct ?obj where { ?statement <http://www.w3.org/1999/02/22-rdf-syntax-ns#subject> <http://wikidata.dbpedia.org/resource/Q484048> . ?statement <http://www.w3.org/1999/02/22-rdf-syntax-ns#predicate> <http://www.wikidata.org/entity/P1411> . ?statement <http://www.w3.org/1999/02/22-rdf-syntax-ns#object> ?obj . ?statement <http://www.wikidata.org/entity/P2453> <http://wikidata.dbpedia.org/r…	(E pred F) prop ?value	When Jean Umansky was nominated for Amelie, what award was the nomination for?
What is {forename} of {Walter Yeo}, that has {similar to} is {Wöltje} ?	13267	right-subgraph	428	"What is {forename} of {Walter Yeo}, which has {similar to} is {Wöltje} ?"	SELECT ?answer WHERE { wd:Q7341047 wdt:P735 ?answer . ?answer wdt:P460 wd:Q25927645}	SELECT ?answer WHERE { ?statement1 <http://www.w3.org/1999/02/22-rdf-syntax-ns#subject> <http://wikidata.dbpedia.org/resource/Q7341047> . ?statement1 <http://www.w3.org/1999/02/22-rdf-syntax-ns#predicate> <http://www.wikidata.org/entity/P735>. ?statement1 <http://www.w3.org/1999/02/22-rdf-syntax-ns#object> ?answer . ?statement2 <http://www.w3.org/1999/02/22-rdf-syntax-ns#subject> ?answer. ?statem…	E REF ?F . ?F RFG G	"What is {forename} of {Walter Yeo}, which has {similar to} is {Wöltje} ?"
Did {Paul VI} {work location} {Rome} and {Munich} ?	621	boolean double one_hop right subgraph	121	Did Pope Paul VI work in both Rome and Munich?	ASK WHERE { wd:Q16975 wdt:P937 wd:Q220 . wd:Q16975 wdt:P937 wd:Q1726 }	ASK { ?statement1 <http://www.w3.org/1999/02/22-rdf-syntax-ns#subject> <http://wikidata.dbpedia.org/resource/Q16975> . ?statement1 <http://www.w3.org/1999/02/22-rdf-syntax-ns#predicate> <http://www.wikidata.org/entity/P937> . ?statement1 <http://www.w3.org/1999/02/22-rdf-syntax-ns#object> <http://wikidata.dbpedia.org/resource/Q220>. ?statement2 <http://www.w3.org/1999/02/22-rdf-syntax-ns#subject>…	Ask (ent`-pred-obj1 . ent`-pred-obj2)	Where did Pope Paul VI work, Rome and Munich?
How many {time-weighted average exposure limit} are for {arsenic} ?	1436	statement_property	436	What is the time-weighted average exposure limit for arsenic?	SELECT (COUNT(?obj) AS ?value ) { wd:Q871 wdt:P2404 ?obj }	SELECT (COUNT(?obj) AS ?objs ) { ?statement <http://www.w3.org/1999/02/22-rdf-syntax-ns#subject> <http://wikidata.dbpedia.org/resource/Q871> . ?statement <http://www.w3.org/1999/02/22-rdf-syntax-ns#predicate> <http://www.wikidata.org/entity/P2404> . ?statement <http://www.w3.org/1999/02/22-rdf-syntax-ns#object> ?obj . }	Count Obj (ent-pred-obj)	What is the exposure limit of arsenic's time-weighted average exposure?
How many {superhuman feature or ability} are for {Wonder Woman} ?	1175	statement_property	175	how many superpowers does wonder woman have?	SELECT (COUNT(?obj) AS ?value ) { wd:Q338430 wdt:P2563 ?obj }	SELECT (COUNT(?obj) AS ?objs ) { ?statement <http://www.w3.org/1999/02/22-rdf-syntax-ns#subject> <http://wikidata.dbpedia.org/resource/Q338430> . ?statement <http://www.w3.org/1999/02/22-rdf-syntax-ns#predicate> <http://www.wikidata.org/entity/P2563> . ?statement <http://www.w3.org/1999/02/22-rdf-syntax-ns#object> ?obj . }	Count Obj (ent-pred-obj)	Name all the superpowers of Wonder Woman.
what is the {point in time} for {Glen Campbell} has {award received} as {Grammy Hall of Fame} ?	7097	statement_property	3542	When did Glen Campbell receive a Grammy Hall of Fame award?	SELECT ?value WHERE { wd:Q162667 p:P166 ?s . ?s ps:P166 wd:Q81180 . ?s pq:P585 ?value}	select distinct ?value where { ?statement <http://www.w3.org/1999/02/22-rdf-syntax-ns#subject> <http://wikidata.dbpedia.org/resource/Q162667> . ?statement <http://www.w3.org/1999/02/22-rdf-syntax-ns#predicate> <http://www.wikidata.org/entity/P166> . ?statement <http://www.w3.org/1999/02/22-rdf-syntax-ns#object> <http://wikidata.dbpedia.org/resource/Q81180> . ?statement <http://www.wikidata.org/en…	(E pred ?Obj ) prop value	Glen Campbell received a Grammy Hall of Fame award when?
What is {has grammatical gender} of {second language} of {Aleksandar Šapić} ?	16358	right-subgraph	3832	What is Aleksandar Šapić's second language and what is their gender?	SELECT ?answer WHERE { wd:Q960994 wdt:P1412 ?X . ?X wdt:P5109 ?answer}	SELECT ?answer WHERE { ?statement1 <http://www.w3.org/1999/02/22-rdf-syntax-ns#subject> <http://wikidata.dbpedia.org/resource/Q960994> . ?statement1 <http://www.w3.org/1999/02/22-rdf-syntax-ns#predicate> <http://www.wikidata.org/entity/P1412>. ?statement1 <http://www.w3.org/1999/02/22-rdf-syntax-ns#object> ?X . ?statement2 <http://www.w3.org/1999/02/22-rdf-syntax-ns#subject> ?X. ?statement2 <http…	E REF xF . xF RFG ?G	What is the second language of Aleksandar Šapić and what is its gender?
What is {birth city} of {Johann Strauss II}, that has {size} is {1.61} ?	11781	right-subgraph	2320	Which is the birth city of Johann Strauss II which is sized 1.61?	SELECT ?answer WHERE { wd:Q83309 wdt:P19 ?answer . ?answer wdt:P2046 ?x FILTER(contains(?x,'1.61'))}	SELECT ?answer WHERE { ?statement1 <http://www.w3.org/1999/02/22-rdf-syntax-ns#subject> <http://wikidata.dbpedia.org/resource/Q83309> . ?statement1 <http://www.w3.org/1999/02/22-rdf-syntax-ns#predicate> <http://www.wikidata.org/entity/P19>. ?statement1 <http://www.w3.org/1999/02/22-rdf-syntax-ns#object> ?answer . ?statement2 <http://www.w3.org/1999/02/22-rdf-syntax-ns#subject> ?answer. ?statement…	E REF ?F . ?F RFG G	Which is the birth city of Johann Strauss II which is measured 1.61?
What is {introduced} of {prize received} of {Semyon Budyonny} ?	16022	right-subgraph	5298	Who introduced the prize received of Semyon Budyonny?	SELECT ?answer WHERE { wd:Q242474 wdt:P166 ?X . ?X wdt:P571 ?answer}	SELECT ?answer WHERE { ?statement1 <http://www.w3.org/1999/02/22-rdf-syntax-ns#subject> <http://wikidata.dbpedia.org/resource/Q242474> . ?statement1 <http://www.w3.org/1999/02/22-rdf-syntax-ns#predicate> <http://www.wikidata.org/entity/P166>. ?statement1 <http://www.w3.org/1999/02/22-rdf-syntax-ns#object> ?X . ?statement2 <http://www.w3.org/1999/02/22-rdf-syntax-ns#subject> ?X. ?statement2 <http:…	E REF xF . xF RFG ?G	Who introduced the prize Semyon Budyonny received?
What is {given name} of {Heinrich Himmler} that is {series ordinal} is {1} ?	8492	statement_property	4937	What is the name of 1st series of Heinrich Himmler?	SELECT ?obj WHERE { wd:Q43067 p:P735 ?s . ?s ps:P735 ?obj . ?s pq:P1545 ?x filter(contains(?x,'1')) }	select distinct ?obj where { ?statement <http://www.w3.org/1999/02/22-rdf-syntax-ns#subject> <http://wikidata.dbpedia.org/resource/Q43067> . ?statement <http://www.w3.org/1999/02/22-rdf-syntax-ns#predicate> <http://www.wikidata.org/entity/P735> . ?statement <http://www.w3.org/1999/02/22-rdf-syntax-ns#object> ?obj . ?statement <http://www.wikidata.org/entity/P1545> <1> }	(E pred F) prop ?value	Give me the name of 1st series of Heinrich Himmler?
What is the {human} for {child} of {Prince George of Cambridge}	21577	simple question left	1923	Who is Prince George of Cambridge's parents?	select distinct ?sbj where { ?sbj wdt:P40 wd:Q13590412 . ?sbj wdt:P31 wd:Q5 }	select distinct ?subj where { ?statement <http://www.w3.org/1999/02/22-rdf-syntax-ns#subject> ?subj . ?statement <http://www.w3.org/1999/02/22-rdf-syntax-ns#predicate> <http://www.wikidata.org/entity/P40> . ?statement <http://www.w3.org/1999/02/22-rdf-syntax-ns#object> <http://wikidata.dbpedia.org/resource/Q13590412> . ?subj <http://www.wikidata.org/entity/P31> <http://wikidata.dbpedia.org/resour…	<?S P O ; ?S InstanceOf Type>	Who are the parents of Prince George of Cambridge?
Does the {temperature} of the {cosmic microwave background radiation} {equals} {2.72548}	18441	boolean with filter	459	Is the temperature of cosmic microwave background radiation equal to 2.72548?	ASK WHERE { wd:Q15605 wdt:P2076 ?obj filter(?obj = 2.72548) }	ASK { ?statement1 <http://www.w3.org/1999/02/22-rdf-syntax-ns#subject> <http://wikidata.dbpedia.org/resource/Q15605> . ?statement1 <http://www.w3.org/1999/02/22-rdf-syntax-ns#predicate> <http://www.wikidata.org/entity/P2076>. ?statement1 <http://www.w3.org/1999/02/22-rdf-syntax-ns#object> ?obj. filter(?obj = 2.72548) }	ASK ?sbj ?pred ?obj filter ?obj = num	Is the cosmic microwave background radiation temperature equivalent to 2.72548?
How many {has grammatical person} are for {French} ?	1397	statement_property	397	In French have a person in grammatical?	SELECT (COUNT(?obj) AS ?value ) { wd:Q150 wdt:P5110 ?obj }	SELECT (COUNT(?obj) AS ?objs ) { ?statement <http://www.w3.org/1999/02/22-rdf-syntax-ns#subject> <http://wikidata.dbpedia.org/resource/Q150> . ?statement <http://www.w3.org/1999/02/22-rdf-syntax-ns#predicate> <http://www.wikidata.org/entity/P5110> . ?statement <http://www.w3.org/1999/02/22-rdf-syntax-ns#object> ?obj . }	Count Obj (ent-pred-obj)	Is there a personal who is grammatical in French?
What is the {collective pseudonym} for {said to be the same as} of {Coen brothers}	21523	simple question left	1869	Name the collective pseudonym that refers to the Coen brothers.	select distinct ?sbj where { ?sbj wdt:P460 wd:Q56095 . ?sbj wdt:P31 wd:Q16017119 }	select distinct ?subj where { ?statement <http://www.w3.org/1999/02/22-rdf-syntax-ns#subject> ?subj . ?statement <http://www.w3.org/1999/02/22-rdf-syntax-ns#predicate> <http://www.wikidata.org/entity/P460> . ?statement <http://www.w3.org/1999/02/22-rdf-syntax-ns#object> <http://wikidata.dbpedia.org/resource/Q56095> . ?subj <http://www.wikidata.org/entity/P31> <http://wikidata.dbpedia.org/resource…	<?S P O ; ?S InstanceOf Type>	Title the collective nom de plume that alludes to the Coen brothers.
What is {position held} of {Hermann Göring} that is {replaces} is {Franz von Papen} ?	6975	statement_property	3420	What job did Franz von Papen replace Herman Goring?	SELECT ?obj WHERE { wd:Q47906 p:P39 ?s . ?s ps:P39 ?obj . ?s pq:P1365 wd:Q150552 }	select distinct ?obj where { ?statement <http://www.w3.org/1999/02/22-rdf-syntax-ns#subject> <http://wikidata.dbpedia.org/resource/Q47906> . ?statement <http://www.w3.org/1999/02/22-rdf-syntax-ns#predicate> <http://www.wikidata.org/entity/P39> . ?statement <http://www.w3.org/1999/02/22-rdf-syntax-ns#object> ?obj . ?statement <http://www.wikidata.org/entity/P1365> <http://wikidata.dbpedia.org/reso…	(E pred F) prop ?value	In which role did Franz von Papen replace Herman Goring?
How many {author of foreword} are to/by {John Lasseter} ?	1863	statement_property	1207	How many forewords did John Lasseter author?	SELECT (COUNT(?sub) AS ?value ) { ?sub wdt:P2679 wd:Q269214 }	SELECT (COUNT(?sub) AS ?subs ) { ?statement <http://www.w3.org/1999/02/22-rdf-syntax-ns#subject> ?sub . ?statement <http://www.w3.org/1999/02/22-rdf-syntax-ns#predicate> <http://www.wikidata.org/entity/P2679> . ?statement <http://www.w3.org/1999/02/22-rdf-syntax-ns#object> http://wikidata.dbpedia.org/resource/Q269214 . }	Count ent (ent-pred-obj)	John Lasseter authored how many forewords?
What is {developer} of {academic discipline} of {Petr Vopěnka} ?	16847	left-subgraph	891	Is the developer of academic discipline, Petr Vopěnka?	SELECT ?answer WHERE { wd:Q1888019 wdt:P101 ?X . ?X wdt:P61 ?answer}	SELECT ?answer WHERE { ?statement1 <http://www.w3.org/1999/02/22-rdf-syntax-ns#subject> <http://wikidata.dbpedia.org/resource/Q1888019> . ?statement1 <http://www.w3.org/1999/02/22-rdf-syntax-ns#predicate> <http://www.wikidata.org/entity/P101>. ?statement1 <http://www.w3.org/1999/02/22-rdf-syntax-ns#object> ?X . ?statement2 <http://www.w3.org/1999/02/22-rdf-syntax-ns#subject> ?X. ?statement2 <http…	C RCD xD . xD RDE ?E	Is Petr Vopěnka, the developer of academic discipline?
What is {head of government} of {Texas} that is {end time} is {2015-1-20} ?	5004	statement_property	1449	Who was the head of government in Texas in 2015-1-20?	SELECT ?obj WHERE { wd:Q1439 p:P6 ?s . ?s ps:P6 ?obj . ?s pq:P582 ?x filter(contains(YEAR(?x),'2015')) }	select distinct ?obj where { ?statement <http://www.w3.org/1999/02/22-rdf-syntax-ns#subject> <http://wikidata.dbpedia.org/resource/Q1439> . ?statement <http://www.w3.org/1999/02/22-rdf-syntax-ns#predicate> <http://www.wikidata.org/entity/P6> . ?statement <http://www.w3.org/1999/02/22-rdf-syntax-ns#object> ?obj . ?statement <http://www.wikidata.org/entity/P582> <2015-1-20> }	(E pred F) prop ?value	name the head of government in Texas in 2015-1-20
What is the {parabolic reflector} for {operator} of {University of Toronto}	19755	simple question left	101	Which is the parabolic reflector operated by University of Toronto?	select distinct ?sbj where { ?sbj wdt:P137 wd:Q180865 . ?sbj wdt:P31 wd:Q1087850 }	select distinct ?subj where { ?statement <http://www.w3.org/1999/02/22-rdf-syntax-ns#subject> ?subj . ?statement <http://www.w3.org/1999/02/22-rdf-syntax-ns#predicate> <http://www.wikidata.org/entity/P137> . ?statement <http://www.w3.org/1999/02/22-rdf-syntax-ns#object> <http://wikidata.dbpedia.org/resource/Q180865> . ?subj <http://www.wikidata.org/entity/P31> <http://wikidata.dbpedia.org/resourc…	<?S P O ; ?S InstanceOf Type>	What is the name of the University of Toronto's parabolic reflector?
What is {item operator} of {inventor or discoverer} of {13413 Bobpeterson} ?	17709	left-subgraph	2531	Is 13413 Bob Peterson inventor find the item operator?	SELECT ?answer WHERE { wd:Q3597361 wdt:P61 ?X . ?X wdt:P137 ?answer}	SELECT ?answer WHERE { ?statement1 <http://www.w3.org/1999/02/22-rdf-syntax-ns#subject> <http://wikidata.dbpedia.org/resource/Q3597361> . ?statement1 <http://www.w3.org/1999/02/22-rdf-syntax-ns#predicate> <http://www.wikidata.org/entity/P61>. ?statement1 <http://www.w3.org/1999/02/22-rdf-syntax-ns#object> ?X . ?statement2 <http://www.w3.org/1999/02/22-rdf-syntax-ns#subject> ?X. ?statement2 <http:…	C RCD xD . xD RDE ?E	Is 13413 Weave Peterson creator discover the thing administrator?
what is the {end time} for {Bruges} has {located in the administrative territorial entity} as {County of Flanders} ?	7128	statement_property	3573	When did Bruges die in Flanders County?	SELECT ?value WHERE { wd:Q12994 p:P131 ?s . ?s ps:P131 wd:Q157070 . ?s pq:P582 ?value}	select distinct ?value where { ?statement <http://www.w3.org/1999/02/22-rdf-syntax-ns#subject> <http://wikidata.dbpedia.org/resource/Q12994> . ?statement <http://www.w3.org/1999/02/22-rdf-syntax-ns#predicate> <http://www.wikidata.org/entity/P131> . ?statement <http://www.w3.org/1999/02/22-rdf-syntax-ns#object> <http://wikidata.dbpedia.org/resource/Q157070> . ?statement <http://www.wikidata.org/en…	(E pred ?Obj ) prop value	In Flanders County, when did Bruges die?
Give me {dynasty} that contains the word {paduspanids} in their name	23343	string matching simple contains word	2054	What are the dynasty which start with the letter paduspanids	SELECT DISTINCT ?sbj ?sbj_label WHERE { ?sbj wdt:P31 wd:Q164950 . ?sbj rdfs:label ?sbj_label . FILTER(CONTAINS(lcase(?sbj_label), 'paduspanids')) . FILTER (lang(?sbj_label) = 'en') } LIMIT 25	SELECT DISTINCT ?sbj ?sbj_label { ?statement1 <http://www.w3.org/1999/02/22-rdf-syntax-ns#subject> ?sbj . ?statement1 <http://www.w3.org/1999/02/22-rdf-syntax-ns#predicate> <http://www.wikidata.org/entity/P31> . ?statement1 <http://www.w3.org/1999/02/22-rdf-syntax-ns#object> <http://wikidata.dbpedia.org/resource/Q164950>. ?sbj rdfs:label ?sbj_label . FILTER(CONTAINS(lcase(?sbj_label), 'paduspanid…	<?S P O ; ?S instanceOf Type ; contains word >	What are the dynasty which begin with the letter paduspanids
what is the {series ordinal} for {Peter the Great} has {spouse} as {Eudoxia Lopukhina} ?	4139	statement_property	584	In which serial ordinal was Eudoxia Lopukhina was spouse of Peter the Great?	SELECT ?value WHERE { wd:Q8479 p:P26 ?s . ?s ps:P26 wd:Q240145 . ?s pq:P1545 ?value}	select distinct ?value where { ?statement <http://www.w3.org/1999/02/22-rdf-syntax-ns#subject> <http://wikidata.dbpedia.org/resource/Q8479> . ?statement <http://www.w3.org/1999/02/22-rdf-syntax-ns#predicate> <http://www.wikidata.org/entity/P26> . ?statement <http://www.w3.org/1999/02/22-rdf-syntax-ns#object> <http://wikidata.dbpedia.org/resource/Q240145> . ?statement <http://www.wikidata.org/enti…	(E pred ?Obj ) prop value	in which serial ordinal was peter the great married to eudoxia lopukhina
What is the {art museum} for {residence} of {Rembrandt}	22526	simple question right	3587	who is the art museum for residence of rembrandt?	select distinct ?obj where { wd:Q5598 wdt:P551 ?obj . ?obj wdt:P31 wd:Q207694 }	select distinct ?obj where { ?statement <http://www.w3.org/1999/02/22-rdf-syntax-ns#subject> <http://wikidata.dbpedia.org/resource/Q5598> . ?statement <http://www.w3.org/1999/02/22-rdf-syntax-ns#predicate> <http://www.wikidata.org/entity/P551> . ?statement <http://www.w3.org/1999/02/22-rdf-syntax-ns#object> ?obj . ?obj <http://www.wikidata.org/entity/P31> <http://wikidata.dbpedia.org/resource/Q20…	<S P ?O ; ?O instanceOf Type>	Who is the rembrandt museum of art?
What is the {unitary state} with the {MAX(real gross domestic product growth rate)} ?	2486	rank	62	Mention the real gross rate of domestic product growth in Unitary state?	select ?ent where { ?ent wdt:P31 wd:Q179164 . ?ent wdt:P2219 ?obj } ORDER BY DESC(?obj)LIMIT 5	select ?ent where { ?ent <http://www.wikidata.org/entity/P31> <http://wikidata.dbpedia.org/resource/Q179164>. ?statement <http://www.w3.org/1999/02/22-rdf-syntax-ns#subject> ?ent . ?statement <http://www.w3.org/1999/02/22-rdf-syntax-ns#predicate> <http://www.wikidata.org/entity/P2219>. ?statement <http://www.w3.org/1999/02/22-rdf-syntax-ns#object> ?obj .} ORDER BY DESC(?obj) LIMIT 5	?E is_a Type, ?E pred Obj value. MAX/MIN (value)	What is Unitary State's real gross rate of domestic product growth?
How many {depicts} are for {Primavera} ?	1584	statement_property	584	How much does Primavera depict?	SELECT (COUNT(?obj) AS ?value ) { wd:Q549847 wdt:P180 ?obj }	SELECT (COUNT(?obj) AS ?objs ) { ?statement <http://www.w3.org/1999/02/22-rdf-syntax-ns#subject> <http://wikidata.dbpedia.org/resource/Q549847> . ?statement <http://www.w3.org/1999/02/22-rdf-syntax-ns#predicate> <http://www.wikidata.org/entity/P180> . ?statement <http://www.w3.org/1999/02/22-rdf-syntax-ns#object> ?obj . }	Count Obj (ent-pred-obj)	In regards to primavera, how much does it depict?
what is the {place of publication} for {The Shining} has {publication date} as {1980-11-7} ?	6163	statement_property	2608	Where was The Shining published on November 7, 1980?	SELECT ?value WHERE { wd:Q186341 p:P577 ?s . ?s ps:P577 ?x filter(contains(YEAR(?x),'1980')) . ?s pq:P291 ?value}	select distinct ?value where { ?statement <http://www.w3.org/1999/02/22-rdf-syntax-ns#subject> <http://wikidata.dbpedia.org/resource/Q186341> . ?statement <http://www.w3.org/1999/02/22-rdf-syntax-ns#predicate> <http://www.wikidata.org/entity/P577> . ?statement <http://www.w3.org/1999/02/22-rdf-syntax-ns#object> <1980-11-7> . ?statement <http://www.wikidata.org/entity/P291> ?value. }	(E pred ?Obj ) prop value	What was the location did Shining published on November 7, 1980?
What is the {legislature} for {location} of {Indore}	20448	simple question left	794	Who is the{legislature} for {location} of {Indore}	select distinct ?sbj where { ?sbj wdt:P276 wd:Q66616 . ?sbj wdt:P31 wd:Q11204 }	select distinct ?subj where { ?statement <http://www.w3.org/1999/02/22-rdf-syntax-ns#subject> ?subj . ?statement <http://www.w3.org/1999/02/22-rdf-syntax-ns#predicate> <http://www.wikidata.org/entity/P276> . ?statement <http://www.w3.org/1999/02/22-rdf-syntax-ns#object> <http://wikidata.dbpedia.org/resource/Q66616> . ?subj <http://www.wikidata.org/entity/P31> <http://wikidata.dbpedia.org/resource…	<?S P O ; ?S InstanceOf Type>	Who is the { Legislature } for the { Indore } location?
what is the {numeric value} for {atomic nucleus} has {has quality} as {baryon number} ?	8416	statement_property	4861	What is the numeric value for atomic nucleus with baryon number?	SELECT ?value WHERE { wd:Q37147 p:P1552 ?s . ?s ps:P1552 wd:Q110346 . ?s pq:P1181 ?value}	select distinct ?value where { ?statement <http://www.w3.org/1999/02/22-rdf-syntax-ns#subject> <http://wikidata.dbpedia.org/resource/Q37147> . ?statement <http://www.w3.org/1999/02/22-rdf-syntax-ns#predicate> <http://www.wikidata.org/entity/P1552> . ?statement <http://www.w3.org/1999/02/22-rdf-syntax-ns#object> <http://wikidata.dbpedia.org/resource/Q110346> . ?statement <http://www.wikidata.org/e…	(E pred ?Obj ) prop value	An atomic nucleus with baryon number has what numeric value?
What is the {library} for {archives at} of {Bonn}	22893	simple question right	3954	which is the library for archive at bonn?	select distinct ?obj where { wd:Q586 wdt:P485 ?obj . ?obj wdt:P31 wd:Q7075 }	select distinct ?obj where { ?statement <http://www.w3.org/1999/02/22-rdf-syntax-ns#subject> <http://wikidata.dbpedia.org/resource/Q586> . ?statement <http://www.w3.org/1999/02/22-rdf-syntax-ns#predicate> <http://www.wikidata.org/entity/P485> . ?statement <http://www.w3.org/1999/02/22-rdf-syntax-ns#object> ?obj . ?obj <http://www.wikidata.org/entity/P31> <http://wikidata.dbpedia.org/resource/Q707…	<S P ?O ; ?O instanceOf Type>	which is the library for document at bonn?
What is the {Vostok} for {astronaut mission} of {Yuri Gagarin}	20737	simple question right	1083	What Vostok mission did Yuri Gagarin fly in?	select distinct ?obj where { wd:Q7327 wdt:P450 ?obj . ?obj wdt:P31 wd:Q624038 }	select distinct ?obj where { ?statement <http://www.w3.org/1999/02/22-rdf-syntax-ns#subject> <http://wikidata.dbpedia.org/resource/Q7327> . ?statement <http://www.w3.org/1999/02/22-rdf-syntax-ns#predicate> <http://www.wikidata.org/entity/P450> . ?statement <http://www.w3.org/1999/02/22-rdf-syntax-ns#object> ?obj . ?obj <http://www.wikidata.org/entity/P31> <http://wikidata.dbpedia.org/resource/Q62…	<S P ?O ; ?O instanceOf Type>	What was Yuri Gagarin's mission in Vostok?
What is {nominee for} of {The Apartment}, that has {victor} is {George Arliss} ?	13001	right-subgraph	1134	Was George Arliss nominated for the movie called The Apartment	SELECT ?answer WHERE { wd:Q270510 wdt:P1411 ?answer . ?answer wdt:P1346 wd:Q182229}	SELECT ?answer WHERE { ?statement1 <http://www.w3.org/1999/02/22-rdf-syntax-ns#subject> <http://wikidata.dbpedia.org/resource/Q270510> . ?statement1 <http://www.w3.org/1999/02/22-rdf-syntax-ns#predicate> <http://www.wikidata.org/entity/P1411>. ?statement1 <http://www.w3.org/1999/02/22-rdf-syntax-ns#object> ?answer . ?statement2 <http://www.w3.org/1999/02/22-rdf-syntax-ns#subject> ?answer. ?statem…	E REF ?F . ?F RFG G	Was George Arliss assigned for the motion picture called The Apartment
what is the {series ordinal} for {Helmut Kohl} has {given name} as {Michael} ?	5105	statement_property	1550	In what series was Helmut Kohl's given name Michael?	SELECT ?value WHERE { wd:Q2518 p:P735 ?s . ?s ps:P735 wd:Q4927524 . ?s pq:P1545 ?value}	select distinct ?value where { ?statement <http://www.w3.org/1999/02/22-rdf-syntax-ns#subject> <http://wikidata.dbpedia.org/resource/Q2518> . ?statement <http://www.w3.org/1999/02/22-rdf-syntax-ns#predicate> <http://www.wikidata.org/entity/P735> . ?statement <http://www.w3.org/1999/02/22-rdf-syntax-ns#object> <http://wikidata.dbpedia.org/resource/Q4927524> . ?statement <http://www.wikidata.org/en…	(E pred ?Obj ) prop value	Helmut Kohl's given name of Michael was in what series?
What is {subject has role} of {Harry Potter} that is {of} is {Harry Potter} ?	7413	statement_property	3858	Which actor plays Harry Potter in the movies of the same name?	SELECT ?obj WHERE { wd:Q3244512 p:P2868 ?s . ?s ps:P2868 ?obj . ?s pq:P642 wd:Q8337 }	select distinct ?obj where { ?statement <http://www.w3.org/1999/02/22-rdf-syntax-ns#subject> <http://wikidata.dbpedia.org/resource/Q3244512> . ?statement <http://www.w3.org/1999/02/22-rdf-syntax-ns#predicate> <http://www.wikidata.org/entity/P2868> . ?statement <http://www.w3.org/1999/02/22-rdf-syntax-ns#object> ?obj . ?statement <http://www.wikidata.org/entity/P642> <http://wikidata.dbpedia.org/r…	(E pred F) prop ?value	What is the actor's name who portrays the main character in the Harry Potter movies?
Does the {vehicles per thousand people} of the {Dubai} {equals} {540}	19603	boolean with filter	1621	Do the vehicles per thousand people equal 540 in Dubai?	ASK WHERE { wd:Q612 wdt:P5167 ?obj filter(?obj = 540) }	ASK { ?statement1 <http://www.w3.org/1999/02/22-rdf-syntax-ns#subject> <http://wikidata.dbpedia.org/resource/Q612> . ?statement1 <http://www.w3.org/1999/02/22-rdf-syntax-ns#predicate> <http://www.wikidata.org/entity/P5167>. ?statement1 <http://www.w3.org/1999/02/22-rdf-syntax-ns#object> ?obj. filter(?obj = 540) }	ASK ?sbj ?pred ?obj filter ?obj = num	Is it true that in Dubai there are 540 cars and trucks per thousand of population?
How many {connects with} are for {Trans-Siberian railway} ?	1578	statement_property	578	How many connects with the Trans-Siberian railway are there?	SELECT (COUNT(?obj) AS ?value ) { wd:Q58767 wdt:P2789 ?obj }	SELECT (COUNT(?obj) AS ?objs ) { ?statement <http://www.w3.org/1999/02/22-rdf-syntax-ns#subject> <http://wikidata.dbpedia.org/resource/Q58767> . ?statement <http://www.w3.org/1999/02/22-rdf-syntax-ns#predicate> <http://www.wikidata.org/entity/P2789> . ?statement <http://www.w3.org/1999/02/22-rdf-syntax-ns#object> ?obj . }	Count Obj (ent-pred-obj)	What is the number of connects with the Trans-Siberian railway?
What is the {snooker tournament} for {sport} of {snooker}	20582	simple question left	928	What is tournament for snooker called	select distinct ?sbj where { ?sbj wdt:P641 wd:Q11015 . ?sbj wdt:P31 wd:Q17299750 }	select distinct ?subj where { ?statement <http://www.w3.org/1999/02/22-rdf-syntax-ns#subject> ?subj . ?statement <http://www.w3.org/1999/02/22-rdf-syntax-ns#predicate> <http://www.wikidata.org/entity/P641> . ?statement <http://www.w3.org/1999/02/22-rdf-syntax-ns#object> <http://wikidata.dbpedia.org/resource/Q11015> . ?subj <http://www.wikidata.org/entity/P31> <http://wikidata.dbpedia.org/resource…	<?S P O ; ?S InstanceOf Type>	What is competition for snooker called
What is {located in time zone} of {Saint-Denis} that is {valid in period} is {daylight saving time} ?	7222	statement_property	3667	What is the location of Saint-Denis?	SELECT ?obj WHERE { wd:Q160506 p:P421 ?s . ?s ps:P421 ?obj . ?s pq:P1264 wd:Q36669 }	select distinct ?obj where { ?statement <http://www.w3.org/1999/02/22-rdf-syntax-ns#subject> <http://wikidata.dbpedia.org/resource/Q160506> . ?statement <http://www.w3.org/1999/02/22-rdf-syntax-ns#predicate> <http://www.wikidata.org/entity/P421> . ?statement <http://www.w3.org/1999/02/22-rdf-syntax-ns#object> ?obj . ?statement <http://www.wikidata.org/entity/P1264> <http://wikidata.dbpedia.org/re…	(E pred F) prop ?value	Where is Saint-Denis?
What is {PhD advisor} of {Clifford Geertz}, that has {significant works} is {The Structure of Social Action} ?	13628	right-subgraph	2118	What PhD advisor of Clifford Geertz has the significant works The Structure of Social Action?	SELECT ?answer WHERE { wd:Q310956 wdt:P184 ?answer . ?answer wdt:P800 wd:Q7767079}	SELECT ?answer WHERE { ?statement1 <http://www.w3.org/1999/02/22-rdf-syntax-ns#subject> <http://wikidata.dbpedia.org/resource/Q310956> . ?statement1 <http://www.w3.org/1999/02/22-rdf-syntax-ns#predicate> <http://www.wikidata.org/entity/P184>. ?statement1 <http://www.w3.org/1999/02/22-rdf-syntax-ns#object> ?answer . ?statement2 <http://www.w3.org/1999/02/22-rdf-syntax-ns#subject> ?answer. ?stateme…	E REF ?F . ?F RFG G	What PhD advisor of Clifford Geertz has the critical works The Structure of Social Action?
what is the {point in time} for {Phuket} has {population} as {394169.0} ?	4234	statement_property	679	When did Phuket have a population of 394,169?	SELECT ?value WHERE { wd:Q182565 p:P1082 ?s . ?s ps:P1082 ?x filter(contains(?x,'394169.0')) . ?s pq:P585 ?value}	select distinct ?value where { ?statement <http://www.w3.org/1999/02/22-rdf-syntax-ns#subject> <http://wikidata.dbpedia.org/resource/Q182565> . ?statement <http://www.w3.org/1999/02/22-rdf-syntax-ns#predicate> <http://www.wikidata.org/entity/P1082> . ?statement <http://www.w3.org/1999/02/22-rdf-syntax-ns#object> <394169.0> . ?statement <http://www.wikidata.org/entity/P585> ?value. }	(E pred ?Obj ) prop value	On what date did Phuket have a population of 394,169?
What is {is in the rural city of} of {Fukushima}, that has {has rural cities} is {Kawamata} ?	12617	right-subgraph	44	Which is the rural city of Fukushim?	SELECT ?answer WHERE { wd:Q161176 wdt:P131 ?answer . ?answer wdt:P150 wd:Q1347240}	SELECT ?answer WHERE { ?statement1 <http://www.w3.org/1999/02/22-rdf-syntax-ns#subject> <http://wikidata.dbpedia.org/resource/Q161176> . ?statement1 <http://www.w3.org/1999/02/22-rdf-syntax-ns#predicate> <http://www.wikidata.org/entity/P131>. ?statement1 <http://www.w3.org/1999/02/22-rdf-syntax-ns#object> ?answer . ?statement2 <http://www.w3.org/1999/02/22-rdf-syntax-ns#subject> ?answer. ?stateme…	E REF ?F . ?F RFG G	Which is the country city of Fukushim?
What is {nominated for} of {Anne Revere} that is {point in time} is {1943-1-1} ?	3965	statement_property	410	For what was Anne Revere nominated for in 1943?	SELECT ?obj WHERE { wd:Q239770 p:P1411 ?s . ?s ps:P1411 ?obj . ?s pq:P585 ?x filter(contains(YEAR(?x),'1943')) }	select distinct ?obj where { ?statement <http://www.w3.org/1999/02/22-rdf-syntax-ns#subject> <http://wikidata.dbpedia.org/resource/Q239770> . ?statement <http://www.w3.org/1999/02/22-rdf-syntax-ns#predicate> <http://www.wikidata.org/entity/P1411> . ?statement <http://www.w3.org/1999/02/22-rdf-syntax-ns#object> ?obj . ?statement <http://www.wikidata.org/entity/P585> <1943-1-1> }	(E pred F) prop ?value	What nomination did Anne Revere get in 1943?
What is {nominated for} of {Joel Grey} that is {statement is subject of} is {33rd Tony Awards} ?	6343	statement_property	2788	What award was Joel Grey nominated for in the 33rd Tony Awards?	SELECT ?obj WHERE { wd:Q316641 p:P1411 ?s . ?s ps:P1411 ?obj . ?s pq:P805 wd:Q4635303 }	select distinct ?obj where { ?statement <http://www.w3.org/1999/02/22-rdf-syntax-ns#subject> <http://wikidata.dbpedia.org/resource/Q316641> . ?statement <http://www.w3.org/1999/02/22-rdf-syntax-ns#predicate> <http://www.wikidata.org/entity/P1411> . ?statement <http://www.w3.org/1999/02/22-rdf-syntax-ns#object> ?obj . ?statement <http://www.wikidata.org/entity/P805> <http://wikidata.dbpedia.org/re…	(E pred F) prop ?value	What was the award that Joel Grey was nominated for in the 33rd Tony Awards?
What is {coined} of {RNA polymerase}, that has {work} is {biochemist} ?	12408	right-subgraph	36	Who coined the name of RNA polymerase, who also has work as a biochemist?	SELECT ?answer WHERE { wd:Q272631 wdt:P61 ?answer . ?answer wdt:P106 wd:Q2919046}	SELECT ?answer WHERE { ?statement1 <http://www.w3.org/1999/02/22-rdf-syntax-ns#subject> <http://wikidata.dbpedia.org/resource/Q272631> . ?statement1 <http://www.w3.org/1999/02/22-rdf-syntax-ns#predicate> <http://www.wikidata.org/entity/P61>. ?statement1 <http://www.w3.org/1999/02/22-rdf-syntax-ns#object> ?answer . ?statement2 <http://www.w3.org/1999/02/22-rdf-syntax-ns#subject> ?answer. ?statemen…	E REF ?F . ?F RFG G	Which biochemist came up with the term RNA polymerase?
Give me {recurring sporting event} that {organizer} {Tennis Australia} and which contains the word {australian} in their name	24937	string matching type + relation contains word	2644	Which is the recurring sporting event of the Tennis Australia organizer that contains the word australian in it's name?	SELECT DISTINCT ?sbj ?sbj_label WHERE { ?sbj wdt:P31 wd:Q18608583 . ?sbj wdt:P664 wd:Q3494880 . ?sbj rdfs:label ?sbj_label . FILTER(CONTAINS(lcase(?sbj_label), 'australian')) . FILTER (lang(?sbj_label) = 'en') } LIMIT 25	SELECT DISTINCT ?sbj ?sbj_label { ?statement1 <http://www.w3.org/1999/02/22-rdf-syntax-ns#subject> ?sbj . ?statement1 <http://www.w3.org/1999/02/22-rdf-syntax-ns#predicate> <http://www.wikidata.org/entity/P31> . ?statement1 <http://www.w3.org/1999/02/22-rdf-syntax-ns#object> <http://wikidata.dbpedia.org/resource/Q18608583>. ?statement2 <http://www.w3.org/1999/02/22-rdf-syntax-ns#subject> ?sbj . ?…	<?S P O ; ?S instanceOf Type ; contains word >	Which is the repeating wearing occasion of the Tennis Australia organizer that contains the word australian in it's name?
What is {record held} of {sports event} of {Kamal Ziani} ?	16732	left-subgraph	203	how many records were held for sports event of kamal ziani?	SELECT ?answer WHERE { wd:Q6355549 wdt:P2416 ?X . ?X wdt:P1000 ?answer}	SELECT ?answer WHERE { ?statement1 <http://www.w3.org/1999/02/22-rdf-syntax-ns#subject> <http://wikidata.dbpedia.org/resource/Q6355549> . ?statement1 <http://www.w3.org/1999/02/22-rdf-syntax-ns#predicate> <http://www.wikidata.org/entity/P2416>. ?statement1 <http://www.w3.org/1999/02/22-rdf-syntax-ns#object> ?X . ?statement2 <http://www.w3.org/1999/02/22-rdf-syntax-ns#subject> ?X. ?statement2 <htt…	C RCD xD . xD RDE ?E	how numerous records were held for sports occasion of kamal ziani?
What is {topic of} of {history of the Maldives}, that has {inhabitants} is {227863.0} ?	12285	right-subgraph	296	Under the topic of the history of the Maldives, where were there inhabitants numbering 227,863?	SELECT ?answer WHERE { wd:Q1074669 wdt:P1269 ?answer . ?answer wdt:P1082 ?x FILTER(contains(?x,'227863.0'))}	SELECT ?answer WHERE { ?statement1 <http://www.w3.org/1999/02/22-rdf-syntax-ns#subject> <http://wikidata.dbpedia.org/resource/Q1074669> . ?statement1 <http://www.w3.org/1999/02/22-rdf-syntax-ns#predicate> <http://www.wikidata.org/entity/P1269>. ?statement1 <http://www.w3.org/1999/02/22-rdf-syntax-ns#object> ?answer . ?statement2 <http://www.w3.org/1999/02/22-rdf-syntax-ns#subject> ?answer. ?state…	E REF ?F . ?F RFG G	Beneath the subject of the history of the Maldives, where were there occupants numbering 227,863?
What is {given name} of {Gian Lorenzo Bernini} that is {series ordinal} is {1} ?	7595	statement_property	4040	What is Gian Lorenzo Bernini's first name?	SELECT ?obj WHERE { wd:Q160538 p:P735 ?s . ?s ps:P735 ?obj . ?s pq:P1545 ?x filter(contains(?x,'1')) }	select distinct ?obj where { ?statement <http://www.w3.org/1999/02/22-rdf-syntax-ns#subject> <http://wikidata.dbpedia.org/resource/Q160538> . ?statement <http://www.w3.org/1999/02/22-rdf-syntax-ns#predicate> <http://www.wikidata.org/entity/P735> . ?statement <http://www.w3.org/1999/02/22-rdf-syntax-ns#object> ?obj . ?statement <http://www.wikidata.org/entity/P1545> <1> }	(E pred F) prop ?value	Give the first name of Gian Lorenzo Bernini?
What is {divisions} of {member of} of {École Centrale de Lille} ?	16540	left-subgraph	24	What is the divisions of member of École Centrale de Lille ?	SELECT ?answer WHERE { wd:Q273461 wdt:P463 ?X . ?X wdt:P199 ?answer}	SELECT ?answer WHERE { ?statement1 <http://www.w3.org/1999/02/22-rdf-syntax-ns#subject> <http://wikidata.dbpedia.org/resource/Q273461> . ?statement1 <http://www.w3.org/1999/02/22-rdf-syntax-ns#predicate> <http://www.wikidata.org/entity/P463>. ?statement1 <http://www.w3.org/1999/02/22-rdf-syntax-ns#object> ?X . ?statement2 <http://www.w3.org/1999/02/22-rdf-syntax-ns#subject> ?X. ?statement2 <http:…	C RCD xD . xD RDE ?E	Which is the division of member of École Centrale de Lille?
What is {contestant} of {series} of {Bully on the Bus} ?	15373	left-subgraph	570	Who gave the {contestant} of {series} of {Bully on the Bus} ?	SELECT ?answer WHERE { wd:Q51159435 wdt:P179 ?X . ?X wdt:P161 ?answer}	SELECT ?answer WHERE { ?statement1 <http://www.w3.org/1999/02/22-rdf-syntax-ns#subject> <http://wikidata.dbpedia.org/resource/Q51159435> . ?statement1 <http://www.w3.org/1999/02/22-rdf-syntax-ns#predicate> <http://www.wikidata.org/entity/P179>. ?statement1 <http://www.w3.org/1999/02/22-rdf-syntax-ns#object> ?X . ?statement2 <http://www.w3.org/1999/02/22-rdf-syntax-ns#subject> ?X. ?statement2 <htt…	C RCD xD . xD RDE ?E	Who gave the {hopeful} of {arrangement} of {Bully on the Transport} ?
Does the {magnification} of the {TZF 5e} {equals} {2.4}	18725	boolean with filter	743	DOES THE MAGNIFICATION OF THE TZF 5E EQUALS 2.4	ASK WHERE { wd:Q42302426 wdt:P4163 ?obj filter(?obj = 2.4) }	ASK { ?statement1 <http://www.w3.org/1999/02/22-rdf-syntax-ns#subject> <http://wikidata.dbpedia.org/resource/Q42302426> . ?statement1 <http://www.w3.org/1999/02/22-rdf-syntax-ns#predicate> <http://www.wikidata.org/entity/P4163>. ?statement1 <http://www.w3.org/1999/02/22-rdf-syntax-ns#object> ?obj. filter(?obj = 2.4) }	ASK ?sbj ?pred ?obj filter ?obj = num	Is TZF magnification greater than or less than 2.4?
How many {member of political party} are for {Mátyás Rákosi} ?	1411	statement_property	411	How many members of the political party are there for Matyas Rokosi?	SELECT (COUNT(?obj) AS ?value ) { wd:Q207631 wdt:P102 ?obj }	SELECT (COUNT(?obj) AS ?objs ) { ?statement <http://www.w3.org/1999/02/22-rdf-syntax-ns#subject> <http://wikidata.dbpedia.org/resource/Q207631> . ?statement <http://www.w3.org/1999/02/22-rdf-syntax-ns#predicate> <http://www.wikidata.org/entity/P102> . ?statement <http://www.w3.org/1999/02/22-rdf-syntax-ns#object> ?obj . }	Count Obj (ent-pred-obj)	Matyas Rokosi has what number of members in the political party?
Did {Chuck_Berry} {instrument} {Fender Stratocaster} and {Gibson ES-335} ?	594	boolean double one_hop right subgraph	94	Did Chuck Berry's instruments include the Fender Stratocaster and Gibson ES-335?	ASK WHERE { wd:Q5921 wdt:P1303 wd:Q208173 . wd:Q5921 wdt:P1303 wd:Q1143818 }	ASK { ?statement1 <http://www.w3.org/1999/02/22-rdf-syntax-ns#subject> <http://wikidata.dbpedia.org/resource/Q5921> . ?statement1 <http://www.w3.org/1999/02/22-rdf-syntax-ns#predicate> <http://www.wikidata.org/entity/P1303> . ?statement1 <http://www.w3.org/1999/02/22-rdf-syntax-ns#object> <http://wikidata.dbpedia.org/resource/Q208173>. ?statement2 <http://www.w3.org/1999/02/22-rdf-syntax-ns#subje…	Ask (ent-pred-obj1 . ent-pred-obj2)	Among the instruments of Chuck Berry did it include the Fender Stratocaster and Gibson ES-335?
What is {literary genre} of {artist} of {Sarah Brightman in Concert} ?	14646	left-subgraph	5617	What literary genre does Sarah Brightman belong to?	SELECT ?answer WHERE { wd:Q11703608 wdt:P175 ?X . ?X wdt:P136 ?answer}	SELECT ?answer WHERE { ?statement1 <http://www.w3.org/1999/02/22-rdf-syntax-ns#subject> <http://wikidata.dbpedia.org/resource/Q11703608> . ?statement1 <http://www.w3.org/1999/02/22-rdf-syntax-ns#predicate> <http://www.wikidata.org/entity/P175>. ?statement1 <http://www.w3.org/1999/02/22-rdf-syntax-ns#object> ?X . ?statement2 <http://www.w3.org/1999/02/22-rdf-syntax-ns#subject> ?X. ?statement2 <htt…	C RCD xD . xD RDE ?E	What scholarly class does Sarah Brightman have a place to?
What is the {sinking} with the {MAX(number of missing)} ?	2549	rank	125	WHICH IS THE SINKING WITH THE MAXIMUM NUMBER OF MISSING	select ?ent where { ?ent wdt:P31 wd:Q31920535 . ?ent wdt:P1446 ?obj } ORDER BY DESC(?obj)LIMIT 5	select ?ent where { ?ent <http://www.wikidata.org/entity/P31> <http://wikidata.dbpedia.org/resource/Q31920535>. ?statement <http://www.w3.org/1999/02/22-rdf-syntax-ns#subject> ?ent . ?statement <http://www.w3.org/1999/02/22-rdf-syntax-ns#predicate> <http://www.wikidata.org/entity/P1446>. ?statement <http://www.w3.org/1999/02/22-rdf-syntax-ns#object> ?obj .} ORDER BY DESC(?obj) LIMIT 5	?E is_a Type, ?E pred Obj value. MAX/MIN (value)	Which is the sinking with the greatest number of missing?
What is {written by} of {mentioned in} of {Trishira} ?	15196	left-subgraph	241	Who wrote Trishira?	SELECT ?answer WHERE { wd:Q7844041 wdt:P1441 ?X . ?X wdt:P50 ?answer}	SELECT ?answer WHERE { ?statement1 <http://www.w3.org/1999/02/22-rdf-syntax-ns#subject> <http://wikidata.dbpedia.org/resource/Q7844041> . ?statement1 <http://www.w3.org/1999/02/22-rdf-syntax-ns#predicate> <http://www.wikidata.org/entity/P1441>. ?statement1 <http://www.w3.org/1999/02/22-rdf-syntax-ns#object> ?X . ?statement2 <http://www.w3.org/1999/02/22-rdf-syntax-ns#subject> ?X. ?statement2 <htt…	C RCD xD . xD RDE ?E	Who composed Trishira?
What is {continent} of {Jin dynasty}, that has {pronunciation audio} is {Fr-Asie.ogg} ?	12106	right-subgraph	351	O que é o continente asiatico de Jin dinastia, que tem barulho é Fr-Asie.ogg	SELECT ?answer WHERE { wd:Q7352 wdt:P30 ?answer . ?answer wdt:P443 ?x FILTER(contains(?x,'Fr-Asie.ogg'))}	SELECT ?answer WHERE { ?statement1 <http://www.w3.org/1999/02/22-rdf-syntax-ns#subject> <http://wikidata.dbpedia.org/resource/Q7352> . ?statement1 <http://www.w3.org/1999/02/22-rdf-syntax-ns#predicate> <http://www.wikidata.org/entity/P30>. ?statement1 <http://www.w3.org/1999/02/22-rdf-syntax-ns#object> ?answer . ?statement2 <http://www.w3.org/1999/02/22-rdf-syntax-ns#subject> ?answer. ?statement2…	E REF ?F . ?F RFG G	O que é o continente asiatico de Jin dinastia, que tem barulho é Fr-Asie.ogg
How many {intended public} are to/by {woman} ?	1955	statement_property	1299	How much of the intended audience is female?	SELECT (COUNT(?sub) AS ?value ) { ?sub wdt:P2360 wd:Q467 }	SELECT (COUNT(?sub) AS ?subs ) { ?statement <http://www.w3.org/1999/02/22-rdf-syntax-ns#subject> ?sub . ?statement <http://www.w3.org/1999/02/22-rdf-syntax-ns#predicate> <http://www.wikidata.org/entity/P2360> . ?statement <http://www.w3.org/1999/02/22-rdf-syntax-ns#object> http://wikidata.dbpedia.org/resource/Q467 . }	Count ent (ent-pred-obj)	The intended audience has how many females?
What is the {heterocyclic compound} with the {MAX(mass)} whose {has part} is {fluorine} ?	3002	rank	201	Which fluorine-containing heterocyclic compound has the largest mass ?	select ?ent where { ?ent wdt:P31 wd:Q193430 . ?ent wdt:P2067 ?obj . ?ent wdt:P527 wd:Q650 } ORDER BY DESC(?obj)LIMIT 5	select ?ent where { ?ent <http://www.wikidata.org/entity/P31> <http://wikidata.dbpedia.org/resource/Q193430>. ?statement1 <http://www.w3.org/1999/02/22-rdf-syntax-ns#subject> ?ent . ?statement1 <http://www.w3.org/1999/02/22-rdf-syntax-ns#predicate> <http://www.wikidata.org/entity/P2067>. ?statement1 <http://www.w3.org/1999/02/22-rdf-syntax-ns#object> ?obj1. ?statement2 <http://www.w3.org/1999/02/…	?E is_a Type. ?E pred Obj. ?E-secondClause value. MAX (value)	Which heterocyclic compound contains fluorine and also has the largest mass?
Does the {eligible voters} of the {Catalan regional election 2015 in Castell de l'Areny} {equals} {48.0}	19457	boolean with filter	1475	DOES THE ELIGIBLE VOTERS OF THE CATALAN REGIONAL ELECTION 2015 IN CASTELL DE I ARENY EQUALS 48.0	ASK WHERE { wd:Q44854040 wdt:P1867 ?obj filter(?obj = 48.0) }	ASK { ?statement1 <http://www.w3.org/1999/02/22-rdf-syntax-ns#subject> <http://wikidata.dbpedia.org/resource/Q44854040> . ?statement1 <http://www.w3.org/1999/02/22-rdf-syntax-ns#predicate> <http://www.wikidata.org/entity/P1867>. ?statement1 <http://www.w3.org/1999/02/22-rdf-syntax-ns#object> ?obj. filter(?obj = 48.0) }	ASK ?sbj ?pred ?obj filter ?obj = num	DOES THE Qualified VOTERS OF THE CATALAN Territorial Race 2015 IN CASTELL DE I ARENY Rises to 48.0
what is the {court} for {Jari Sillanpää} has {convicted of} as {driving under the influence} ?	8636	statement_property	5081	Which court convicted Jari Sillanpaa of driving under the influence?	SELECT ?value WHERE { wd:Q704225 p:P1399 ?s . ?s ps:P1399 wd:Q250062 . ?s pq:P4884 ?value}	select distinct ?value where { ?statement <http://www.w3.org/1999/02/22-rdf-syntax-ns#subject> <http://wikidata.dbpedia.org/resource/Q704225> . ?statement <http://www.w3.org/1999/02/22-rdf-syntax-ns#predicate> <http://www.wikidata.org/entity/P1399> . ?statement <http://www.w3.org/1999/02/22-rdf-syntax-ns#object> <http://wikidata.dbpedia.org/resource/Q250062> . ?statement <http://www.wikidata.org/…	(E pred ?Obj ) prop value	Jari Sillanpaa was convicted of driving under the influence in which court?
How many {student of} are for {Caspar David Friedrich} ?	1382	statement_property	382	Who were the students of Caspar David Friedrich?	SELECT (COUNT(?obj) AS ?value ) { wd:Q104884 wdt:P1066 ?obj }	SELECT (COUNT(?obj) AS ?objs ) { ?statement <http://www.w3.org/1999/02/22-rdf-syntax-ns#subject> <http://wikidata.dbpedia.org/resource/Q104884> . ?statement <http://www.w3.org/1999/02/22-rdf-syntax-ns#predicate> <http://www.wikidata.org/entity/P1066> . ?statement <http://www.w3.org/1999/02/22-rdf-syntax-ns#object> ?obj . }	Count Obj (ent-pred-obj)	Who were Caspar David Friedrich's students?
what is the {academic degree} for {Katherine Dunham} has {educated at} as {University of Chicago} ?	3892	statement_property	337	What degree did Katherine Dunham earn at the University of Chicago?	SELECT ?value WHERE { wd:Q272637 p:P69 ?s . ?s ps:P69 wd:Q131252 . ?s pq:P512 ?value}	select distinct ?value where { ?statement <http://www.w3.org/1999/02/22-rdf-syntax-ns#subject> <http://wikidata.dbpedia.org/resource/Q272637> . ?statement <http://www.w3.org/1999/02/22-rdf-syntax-ns#predicate> <http://www.wikidata.org/entity/P69> . ?statement <http://www.w3.org/1999/02/22-rdf-syntax-ns#object> <http://wikidata.dbpedia.org/resource/Q131252> . ?statement <http://www.wikidata.org/en…	(E pred ?Obj ) prop value	What is Katherine Dunham's educational degree from the University of Chicago?
What is the {constituency of the Rajya Sabha} for {coextensive with} of {Himachal Pradesh}	21049	simple question right	1395	Mention the constituency of Rajya Sabha for enacting in Himachal Pradesh	select distinct ?obj where { wd:Q1177 wdt:P3403 ?obj . ?obj wdt:P31 wd:Q57156205 }	select distinct ?obj where { ?statement <http://www.w3.org/1999/02/22-rdf-syntax-ns#subject> <http://wikidata.dbpedia.org/resource/Q1177> . ?statement <http://www.w3.org/1999/02/22-rdf-syntax-ns#predicate> <http://www.wikidata.org/entity/P3403> . ?statement <http://www.w3.org/1999/02/22-rdf-syntax-ns#object> ?obj . ?obj <http://www.wikidata.org/entity/P31> <http://wikidata.dbpedia.org/resource/Q5…	<S P ?O ; ?O instanceOf Type>	Specify the voting public of Rajya Sabha for sanctioning in Himachal Pradesh
What is the {aircraft family} for {item operated} of {easyJet}	20002	simple question right	348	Which aircraft family is operated by EasyJet?	select distinct ?obj where { wd:Q191551 wdt:P121 ?obj . ?obj wdt:P31 wd:Q15056993 }	select distinct ?obj where { ?statement <http://www.w3.org/1999/02/22-rdf-syntax-ns#subject> <http://wikidata.dbpedia.org/resource/Q191551> . ?statement <http://www.w3.org/1999/02/22-rdf-syntax-ns#predicate> <http://www.wikidata.org/entity/P121> . ?statement <http://www.w3.org/1999/02/22-rdf-syntax-ns#object> ?obj . ?obj <http://www.wikidata.org/entity/P31> <http://wikidata.dbpedia.org/resource/Q…	<S P ?O ; ?O instanceOf Type>	What's the name of the aircraft family EasyJet runs?
What is {wives} of {landscape of} of {Snake Dance, Ruth St. Denis} ?	16361	left-subgraph	2	what is the wives of landscape of snake dance, ruth st. denis?	SELECT ?answer WHERE { wd:Q48997623 wdt:P180 ?X . ?X wdt:P26 ?answer}	SELECT ?answer WHERE { ?statement1 <http://www.w3.org/1999/02/22-rdf-syntax-ns#subject> <http://wikidata.dbpedia.org/resource/Q48997623> . ?statement1 <http://www.w3.org/1999/02/22-rdf-syntax-ns#predicate> <http://www.wikidata.org/entity/P180>. ?statement1 <http://www.w3.org/1999/02/22-rdf-syntax-ns#object> ?X . ?statement2 <http://www.w3.org/1999/02/22-rdf-syntax-ns#subject> ?X. ?statement2 <htt…	C RCD xD . xD RDE ?E	what is the spouses of scene of wind move, ruth st. denis?
What is {cases} of {first language} of {Dirk Nowitzki} ?	17490	right-subgraph	3994	What is first language of Dirk Nowitzki ?	SELECT ?answer WHERE { wd:Q44068 wdt:P103 ?X . ?X wdt:P2989 ?answer}	SELECT ?answer WHERE { ?statement1 <http://www.w3.org/1999/02/22-rdf-syntax-ns#subject> <http://wikidata.dbpedia.org/resource/Q44068> . ?statement1 <http://www.w3.org/1999/02/22-rdf-syntax-ns#predicate> <http://www.wikidata.org/entity/P103>. ?statement1 <http://www.w3.org/1999/02/22-rdf-syntax-ns#object> ?X . ?statement2 <http://www.w3.org/1999/02/22-rdf-syntax-ns#subject> ?X. ?statement2 <http:/…	E REF xF . xF RFG ?G	What is to begin with dialect of Dirk Nowitzki ?
What is the {country of citizenship} and the {occupation} of {Bruno_Mars} ?	9557	two intentions right subgraph	9	What is the country of citizenship and occupation of Bruno Mars?	SELECT ?ans_1 ?ans_2 WHERE { wd:Q1450 wdt:P27 ?ans_1 . wd:Q1450 wdt:P106 ?ans_2 }	SELECT ?ans_1 ?ans_2 WHERE { ?statement1 <http://www.w3.org/1999/02/22-rdf-syntax-ns#subject> <http://wikidata.dbpedia.org/resource/Q1450> . ?statement1 <http://www.w3.org/1999/02/22-rdf-syntax-ns#predicate> <http://www.wikidata.org/entity/P27> . ?statement1 <http://www.w3.org/1999/02/22-rdf-syntax-ns#object> ?ans_1. ?statement2 <http://www.w3.org/1999/02/22-rdf-syntax-ns#subject> <http://wikidat…	select where (ent-pred-obj1 . ent-pred-obj2)	Where is Bruno Mars a citizen of, and what is his job?
What is the {biographical database} for {location of formation} of {University of Toronto}	21347	simple question left	1693	Which text database can locate the University of Toronto, in some way or form.	select distinct ?sbj where { ?sbj wdt:P740 wd:Q180865 . ?sbj wdt:P31 wd:Q36570165 }	select distinct ?subj where { ?statement <http://www.w3.org/1999/02/22-rdf-syntax-ns#subject> ?subj . ?statement <http://www.w3.org/1999/02/22-rdf-syntax-ns#predicate> <http://www.wikidata.org/entity/P740> . ?statement <http://www.w3.org/1999/02/22-rdf-syntax-ns#object> <http://wikidata.dbpedia.org/resource/Q180865> . ?subj <http://www.wikidata.org/entity/P31> <http://wikidata.dbpedia.org/resourc…	<?S P O ; ?S InstanceOf Type>	Which content database can find the College of Toronto, in a few way or form.
Does the {maximum peak exposure limit} of the {styrene} {equals} {3067.2}	18074	boolean with filter	92	Is the maximum peak exposure limit of styrene equal to 3067.2?	ASK WHERE { wd:Q28917 wdt:P2406 ?obj filter(?obj = 3067.2) }	ASK { ?statement1 <http://www.w3.org/1999/02/22-rdf-syntax-ns#subject> <http://wikidata.dbpedia.org/resource/Q28917> . ?statement1 <http://www.w3.org/1999/02/22-rdf-syntax-ns#predicate> <http://www.wikidata.org/entity/P2406>. ?statement1 <http://www.w3.org/1999/02/22-rdf-syntax-ns#object> ?obj. filter(?obj = 3067.2) }	ASK ?sbj ?pred ?obj filter ?obj = num	Is the greatest top presentation constrain of styrene rise to to 3067.2?
Does the {speed} of the {MV Explorer} {equals} {12.5}	19199	boolean with filter	1217	Does MV Explorer speed equal to 12.5?	ASK WHERE { wd:Q1384555 wdt:P2052 ?obj filter(?obj = 12.5) }	ASK { ?statement1 <http://www.w3.org/1999/02/22-rdf-syntax-ns#subject> <http://wikidata.dbpedia.org/resource/Q1384555> . ?statement1 <http://www.w3.org/1999/02/22-rdf-syntax-ns#predicate> <http://www.wikidata.org/entity/P2052>. ?statement1 <http://www.w3.org/1999/02/22-rdf-syntax-ns#object> ?obj. filter(?obj = 12.5) }	ASK ?sbj ?pred ?obj filter ?obj = num	Does MV Pioneer speed break even with to 12.5?
What is the {sports season} for {participant} of {Magnus Carlsen}	22550	simple question left	3611	Magnus Carlsen is a part of what sport?	select distinct ?sbj where { ?sbj wdt:P710 wd:Q106807 . ?sbj wdt:P31 wd:Q27020041 }	select distinct ?subj where { ?statement <http://www.w3.org/1999/02/22-rdf-syntax-ns#subject> ?subj . ?statement <http://www.w3.org/1999/02/22-rdf-syntax-ns#predicate> <http://www.wikidata.org/entity/P710> . ?statement <http://www.w3.org/1999/02/22-rdf-syntax-ns#object> <http://wikidata.dbpedia.org/resource/Q106807> . ?subj <http://www.wikidata.org/entity/P31> <http://wikidata.dbpedia.org/resourc…	<?S P O ; ?S InstanceOf Type>	Magnus Carlsen could be a portion of what sport?
What is {drug interaction} of {prescribed drug} of {focal epilepsy} ?	17656	left-subgraph	2014	What is the drug interaction of the prescribed drug for focal epilepsy?	SELECT ?answer WHERE { wd:Q7140388 wdt:P2176 ?X . ?X wdt:P769 ?answer}	SELECT ?answer WHERE { ?statement1 <http://www.w3.org/1999/02/22-rdf-syntax-ns#subject> <http://wikidata.dbpedia.org/resource/Q7140388> . ?statement1 <http://www.w3.org/1999/02/22-rdf-syntax-ns#predicate> <http://www.wikidata.org/entity/P2176>. ?statement1 <http://www.w3.org/1999/02/22-rdf-syntax-ns#object> ?X . ?statement2 <http://www.w3.org/1999/02/22-rdf-syntax-ns#subject> ?X. ?statement2 <htt…	C RCD xD . xD RDE ?E	What is the sedate interaction of the endorsed medicate for central epilepsy?
What is the {human} for {spouse} of {Oliver Cromwell}	20474	simple question left	820	Whom did Oliver Cromwell get married to?	select distinct ?sbj where { ?sbj wdt:P26 wd:Q44279 . ?sbj wdt:P31 wd:Q5 }	select distinct ?subj where { ?statement <http://www.w3.org/1999/02/22-rdf-syntax-ns#subject> ?subj . ?statement <http://www.w3.org/1999/02/22-rdf-syntax-ns#predicate> <http://www.wikidata.org/entity/P26> . ?statement <http://www.w3.org/1999/02/22-rdf-syntax-ns#object> <http://wikidata.dbpedia.org/resource/Q44279> . ?subj <http://www.wikidata.org/entity/P31> <http://wikidata.dbpedia.org/resource/…	<?S P O ; ?S InstanceOf Type>	Whom did Oliver Cromwell get hitched to?
Did {Garth_Brooks} {record label} {Big Machine Records} and {Decca} ?	920	boolean double one_hop right subgraph	420	Did Garth Brooks record with Big Machine Records and Decca?	ASK WHERE { wd:Q216288 wdt:P264 wd:Q2902300 . wd:Q216288 wdt:P264 wd:Q557632 }	ASK { ?statement1 <http://www.w3.org/1999/02/22-rdf-syntax-ns#subject> <http://wikidata.dbpedia.org/resource/Q216288> . ?statement1 <http://www.w3.org/1999/02/22-rdf-syntax-ns#predicate> <http://www.wikidata.org/entity/P264> . ?statement1 <http://www.w3.org/1999/02/22-rdf-syntax-ns#object> <http://wikidata.dbpedia.org/resource/Q2902300>. ?statement2 <http://www.w3.org/1999/02/22-rdf-syntax-ns#sub…	Ask (ent-pred-obj1 . ent-pred-obj2`)	Garth Brooks recorded with Big Machine Records and Decca right?
Does the {luminosity} of the {Alpha Andromedae} {less than} {240.0}	19279	boolean with filter	1297	Is the luminosity of the Alpha Andromedae less than 240.0?	ASK WHERE { wd:Q13039 wdt:P2060 ?obj filter(?obj < 240.0) }	ASK { ?statement1 <http://www.w3.org/1999/02/22-rdf-syntax-ns#subject> <http://wikidata.dbpedia.org/resource/Q13039> . ?statement1 <http://www.w3.org/1999/02/22-rdf-syntax-ns#predicate> <http://www.wikidata.org/entity/P2060>. ?statement1 <http://www.w3.org/1999/02/22-rdf-syntax-ns#object> ?obj. filter(?obj < 240.0) }	ASK ?sbj ?pred ?obj filter ?obj = num	Is Alpha Andromedae's luminosity under 240.0?
What is {studied by} of {subitem of} of {engineering ethics} ?	15124	right-subgraph	23	WHO STUDIED THE SUBITEM OF ENGINEERING ETHICS?	SELECT ?answer WHERE { wd:Q1133029 wdt:P1269 ?X . ?X wdt:P3095 ?answer}	SELECT ?answer WHERE { ?statement1 <http://www.w3.org/1999/02/22-rdf-syntax-ns#subject> <http://wikidata.dbpedia.org/resource/Q1133029> . ?statement1 <http://www.w3.org/1999/02/22-rdf-syntax-ns#predicate> <http://www.wikidata.org/entity/P1269>. ?statement1 <http://www.w3.org/1999/02/22-rdf-syntax-ns#object> ?X . ?statement2 <http://www.w3.org/1999/02/22-rdf-syntax-ns#subject> ?X. ?statement2 <htt…	E REF xF . xF RFG ?G	The subitem of engineering ethics was studied by whom?
How many {mountain range} are to/by {Sayan Mountains} ?	1988	statement_property	1332	What's the mountain range of the Sayan Mountains?	SELECT (COUNT(?sub) AS ?value ) { ?sub wdt:P4552 wd:Q203239 }	SELECT (COUNT(?sub) AS ?subs ) { ?statement <http://www.w3.org/1999/02/22-rdf-syntax-ns#subject> ?sub . ?statement <http://www.w3.org/1999/02/22-rdf-syntax-ns#predicate> <http://www.wikidata.org/entity/P4552> . ?statement <http://www.w3.org/1999/02/22-rdf-syntax-ns#object> http://wikidata.dbpedia.org/resource/Q203239 . }	Count ent (ent-pred-obj)	In what mountain range is the Sayan Mountains?
What is the {product} with the {MAX(consumption rate)} ?	2698	rank	274	What product has the highest consumption rate?	select ?ent where { ?ent wdt:P31 wd:Q2424752 . ?ent wdt:P2292 ?obj } ORDER BY DESC(?obj)LIMIT 5	select ?ent where { ?ent <http://www.wikidata.org/entity/P31> <http://wikidata.dbpedia.org/resource/Q2424752>. ?statement <http://www.w3.org/1999/02/22-rdf-syntax-ns#subject> ?ent . ?statement <http://www.w3.org/1999/02/22-rdf-syntax-ns#predicate> <http://www.wikidata.org/entity/P2292>. ?statement <http://www.w3.org/1999/02/22-rdf-syntax-ns#object> ?obj .} ORDER BY DESC(?obj) LIMIT 5	?E is_a Type, ?E pred Obj value. MAX/MIN (value)	What item has the most elevated utilization rate?
What is the {constitutional monarchy} for {contains administrative territorial entity} of {Oslo}	23000	simple question left	2061	Who is the leading member of the Governing party party for the country in which Oslo is located.	select distinct ?sbj where { ?sbj wdt:P150 wd:Q585 . ?sbj wdt:P31 wd:Q41614 }	select distinct ?subj where { ?statement <http://www.w3.org/1999/02/22-rdf-syntax-ns#subject> ?subj . ?statement <http://www.w3.org/1999/02/22-rdf-syntax-ns#predicate> <http://www.wikidata.org/entity/P150> . ?statement <http://www.w3.org/1999/02/22-rdf-syntax-ns#object> <http://wikidata.dbpedia.org/resource/Q585> . ?subj <http://www.wikidata.org/entity/P31> <http://wikidata.dbpedia.org/resource/Q…	<?S P O ; ?S InstanceOf Type>	Who is the driving part of the Overseeing party party for the nation in which Oslo is found.
What is {member of} of {founder} of {postmodernism} ?	16422	right-subgraph	86	Who founded postmodernism?	SELECT ?answer WHERE { wd:Q47783 wdt:P112 ?X . ?X wdt:P463 ?answer}	SELECT ?answer WHERE { ?statement1 <http://www.w3.org/1999/02/22-rdf-syntax-ns#subject> <http://wikidata.dbpedia.org/resource/Q47783> . ?statement1 <http://www.w3.org/1999/02/22-rdf-syntax-ns#predicate> <http://www.wikidata.org/entity/P112>. ?statement1 <http://www.w3.org/1999/02/22-rdf-syntax-ns#object> ?X . ?statement2 <http://www.w3.org/1999/02/22-rdf-syntax-ns#subject> ?X. ?statement2 <http:/…	E REF xF . xF RFG ?G	Name the founder of postmodernism theory?
What is {member of sports team} of {Sébastien Chabal} that is {end time} is {2014-1-1} ?	9220	statement_property	5665	Sébastien Chabal was a member of which sports team in the year 2014?	SELECT ?obj WHERE { wd:Q465470 p:P54 ?s . ?s ps:P54 ?obj . ?s pq:P582 ?x filter(contains(YEAR(?x),'2014')) }	select distinct ?obj where { ?statement <http://www.w3.org/1999/02/22-rdf-syntax-ns#subject> <http://wikidata.dbpedia.org/resource/Q465470> . ?statement <http://www.w3.org/1999/02/22-rdf-syntax-ns#predicate> <http://www.wikidata.org/entity/P54> . ?statement <http://www.w3.org/1999/02/22-rdf-syntax-ns#object> ?obj . ?statement <http://www.wikidata.org/entity/P582> <2014-1-1> }	(E pred F) prop ?value	In 2014 Sebastien Chabal was a member of which sports team?
Does the {number of platform tracks} of the {Danube} {equals} {1}	19068	boolean with filter	1086	Is there only one platform track?	ASK WHERE { wd:Q1165108 wdt:P1103 ?obj filter(?obj = 1) }	ASK { ?statement1 <http://www.w3.org/1999/02/22-rdf-syntax-ns#subject> <http://wikidata.dbpedia.org/resource/Q1165108> . ?statement1 <http://www.w3.org/1999/02/22-rdf-syntax-ns#predicate> <http://www.wikidata.org/entity/P1103>. ?statement1 <http://www.w3.org/1999/02/22-rdf-syntax-ns#object> ?obj. filter(?obj = 1) }	ASK ?sbj ?pred ?obj filter ?obj = num	Is there 1 platform track?
Give me {philosophical movement} that {practiced by} {atheist} and which contains the word {atheism} in their name	25004	string matching type + relation contains word	1240	what is philosophical movement that practiced by atheist and which contains the word atheism in their name	SELECT DISTINCT ?sbj ?sbj_label WHERE { ?sbj wdt:P31 wd:Q2915955 . ?sbj wdt:P3095 wd:Q13211738 . ?sbj rdfs:label ?sbj_label . FILTER(CONTAINS(lcase(?sbj_label), 'atheism')) . FILTER (lang(?sbj_label) = 'en') } LIMIT 25	SELECT DISTINCT ?sbj ?sbj_label { ?statement1 <http://www.w3.org/1999/02/22-rdf-syntax-ns#subject> ?sbj . ?statement1 <http://www.w3.org/1999/02/22-rdf-syntax-ns#predicate> <http://www.wikidata.org/entity/P31> . ?statement1 <http://www.w3.org/1999/02/22-rdf-syntax-ns#object> <http://wikidata.dbpedia.org/resource/Q2915955>. ?statement2 <http://www.w3.org/1999/02/22-rdf-syntax-ns#subject> ?sbj . ?s…	<?S P O ; ?S instanceOf Type ; contains word >	what is philosophical development that practiced by nonbeliever and which contains the word secularism in their name
What is the {borough in the United Kingdom} for {contains administrative territorial entity} of {Norfolk}	22856	simple question right	3917	Which is the borough in the United Kingdom that contains the administrative territorial entity of Norfolk?	select distinct ?obj where { wd:Q23109 wdt:P150 ?obj . ?obj wdt:P31 wd:Q1006876 }	select distinct ?obj where { ?statement <http://www.w3.org/1999/02/22-rdf-syntax-ns#subject> <http://wikidata.dbpedia.org/resource/Q23109> . ?statement <http://www.w3.org/1999/02/22-rdf-syntax-ns#predicate> <http://www.wikidata.org/entity/P150> . ?statement <http://www.w3.org/1999/02/22-rdf-syntax-ns#object> ?obj . ?obj <http://www.wikidata.org/entity/P31> <http://wikidata.dbpedia.org/resource/Q1…	<S P ?O ; ?O instanceOf Type>	Which is the United Kingdom borough that includes Norfolk's administrative territorial entity?
Give me {game} that starts with {'z'}	24144	string matching simple contains word	2354	what is the game name starts with z	SELECT DISTINCT ?sbj ?sbj_label WHERE { ?sbj wdt:P31 wd:Q11410 . ?sbj rdfs:label ?sbj_label . FILTER(STRSTARTS(lcase(?sbj_label), 'z')) . FILTER (lang(?sbj_label) = 'en') } LIMIT 25	SELECT DISTINCT ?sbj ?sbj_label { ?statement1 <http://www.w3.org/1999/02/22-rdf-syntax-ns#subject> ?sbj . ?statement1 <http://www.w3.org/1999/02/22-rdf-syntax-ns#predicate> <http://www.wikidata.org/entity/P31> . ?statement1 <http://www.w3.org/1999/02/22-rdf-syntax-ns#object> <http://wikidata.dbpedia.org/resource/Q11410>. ?sbj rdfs:label ?sbj_label . FILTER(STRSTARTS(lcase(?sbj_label), 'z')) . FIL…	<?S P O ; ?S instanceOf Type ; starts with character >	Let me know era company whose title has the word tellfilm in it.
Give me {painting} that contains the word {young} in their name	23391	string matching simple contains word	2839	Which is the painting that contains the word young in it's name?	SELECT DISTINCT ?sbj ?sbj_label WHERE { ?sbj wdt:P31 wd:Q3305213 . ?sbj rdfs:label ?sbj_label . FILTER(CONTAINS(lcase(?sbj_label), 'young')) . FILTER (lang(?sbj_label) = 'en') } LIMIT 25	SELECT DISTINCT ?sbj ?sbj_label { ?statement1 <http://www.w3.org/1999/02/22-rdf-syntax-ns#subject> ?sbj . ?statement1 <http://www.w3.org/1999/02/22-rdf-syntax-ns#predicate> <http://www.wikidata.org/entity/P31> . ?statement1 <http://www.w3.org/1999/02/22-rdf-syntax-ns#object> <http://wikidata.dbpedia.org/resource/Q3305213>. ?sbj rdfs:label ?sbj_label . FILTER(CONTAINS(lcase(?sbj_label), 'young')) …	<?S P O ; ?S instanceOf Type ; contains word >	What painting does the word "young" contain in its name?
What is {bordered by} of {principle office} of {The Daily Manila Shimbun} ?	15430	left-subgraph	2116	Which is bordered by the principle office of The Daily Manila Shimbun?	SELECT ?answer WHERE { wd:Q50552435 wdt:P159 ?X . ?X wdt:P47 ?answer}	SELECT ?answer WHERE { ?statement1 <http://www.w3.org/1999/02/22-rdf-syntax-ns#subject> <http://wikidata.dbpedia.org/resource/Q50552435> . ?statement1 <http://www.w3.org/1999/02/22-rdf-syntax-ns#predicate> <http://www.wikidata.org/entity/P159>. ?statement1 <http://www.w3.org/1999/02/22-rdf-syntax-ns#object> ?X . ?statement2 <http://www.w3.org/1999/02/22-rdf-syntax-ns#subject> ?X. ?statement2 <htt…	C RCD xD . xD RDE ?E	What is bordered by the principle office of The Daily Manila Shimbun?
How many {crew member} are for {Skylab} ?	1599	statement_property	599	How many crew members work for Skylab?	SELECT (COUNT(?obj) AS ?value ) { wd:Q190776 wdt:P1029 ?obj }	SELECT (COUNT(?obj) AS ?objs ) { ?statement <http://www.w3.org/1999/02/22-rdf-syntax-ns#subject> <http://wikidata.dbpedia.org/resource/Q190776> . ?statement <http://www.w3.org/1999/02/22-rdf-syntax-ns#predicate> <http://www.wikidata.org/entity/P1029> . ?statement <http://www.w3.org/1999/02/22-rdf-syntax-ns#object> ?obj . }	Count Obj (ent-pred-obj)	Tell me how many members work for Skylab.
What is {country of citizenship} of {Franz Kafka} that is {start time} is {1883-7-3} ?	6182	statement_property	2627	What country did Franz Kafka have a citizenship in in 1882-7-3?	SELECT ?obj WHERE { wd:Q905 p:P27 ?s . ?s ps:P27 ?obj . ?s pq:P580 ?x filter(contains(YEAR(?x),'1883')) }	select distinct ?obj where { ?statement <http://www.w3.org/1999/02/22-rdf-syntax-ns#subject> <http://wikidata.dbpedia.org/resource/Q905> . ?statement <http://www.w3.org/1999/02/22-rdf-syntax-ns#predicate> <http://www.wikidata.org/entity/P27> . ?statement <http://www.w3.org/1999/02/22-rdf-syntax-ns#object> ?obj . ?statement <http://www.wikidata.org/entity/P580> <1883-7-3> }	(E pred F) prop ?value	Which was the citizenship country of Franz Kafka in 1982?
What is {seiyu} of {part of series} of {Max Jets} ?	16160	left-subgraph	1206	Who is the seiyu of part of a series of Max Jets?	SELECT ?answer WHERE { wd:Q51164988 wdt:P179 ?X . ?X wdt:P725 ?answer}	SELECT ?answer WHERE { ?statement1 <http://www.w3.org/1999/02/22-rdf-syntax-ns#subject> <http://wikidata.dbpedia.org/resource/Q51164988> . ?statement1 <http://www.w3.org/1999/02/22-rdf-syntax-ns#predicate> <http://www.wikidata.org/entity/P179>. ?statement1 <http://www.w3.org/1999/02/22-rdf-syntax-ns#object> ?X . ?statement2 <http://www.w3.org/1999/02/22-rdf-syntax-ns#subject> ?X. ?statement2 <htt…	C RCD xD . xD RDE ?E	The series of Max Jets is part of what seiyu?
What is {bestowed by} of {award won} of {Karmen Jelincic} ?	16040	left-subgraph	10	Who is bestowed by the award won from Karmen Jelincic?	SELECT ?answer WHERE { wd:Q43325468 wdt:P166 ?X . ?X wdt:P1027 ?answer}	SELECT ?answer WHERE { ?statement1 <http://www.w3.org/1999/02/22-rdf-syntax-ns#subject> <http://wikidata.dbpedia.org/resource/Q43325468> . ?statement1 <http://www.w3.org/1999/02/22-rdf-syntax-ns#predicate> <http://www.wikidata.org/entity/P166>. ?statement1 <http://www.w3.org/1999/02/22-rdf-syntax-ns#object> ?X . ?statement2 <http://www.w3.org/1999/02/22-rdf-syntax-ns#subject> ?X. ?statement2 <htt…	C RCD xD . xD RDE ?E	Karmen Jelincic gave the award to who?
Give me {sovereign state} that {highest judicial authority} {British Supreme Court for China and Japan} and which that starts with {'j'}	25651	string matching type + relation contains word	3400	what country whose highest judicial authority is the British Supreme Court for China and Japan starts with letter J	SELECT DISTINCT ?sbj ?sbj_label WHERE { ?sbj wdt:P31 wd:Q3624078 . ?sbj wdt:P209 wd:Q3001101 . ?sbj rdfs:label ?sbj_label . FILTER(STRSTARTS(lcase(?sbj_label), 'j')) . FILTER (lang(?sbj_label) = 'en') } LIMIT 25	SELECT DISTINCT ?sbj ?sbj_label { ?statement1 <http://www.w3.org/1999/02/22-rdf-syntax-ns#subject> ?sbj . ?statement1 <http://www.w3.org/1999/02/22-rdf-syntax-ns#predicate> <http://www.wikidata.org/entity/P31> . ?statement1 <http://www.w3.org/1999/02/22-rdf-syntax-ns#object> <http://wikidata.dbpedia.org/resource/Q3624078>. ?statement2 <http://www.w3.org/1999/02/22-rdf-syntax-ns#subject> ?sbj . ?s…	<?S P O ; ?S instanceOf Type ; starts with character >	what u . s . a . whose best possible judicial authority is the British Supreme Court for China and Japan starts offevolved with letter J
What is {position held} of {F. W. de Klerk} that is {replaces} is {Alwyn Schlebusch} ?	5633	statement_property	2078	What position did F.W. de Klerk replace Alwyn Schelbusch as?	SELECT ?obj WHERE { wd:Q151813 p:P39 ?s . ?s ps:P39 ?obj . ?s pq:P1365 wd:Q449929 }	select distinct ?obj where { ?statement <http://www.w3.org/1999/02/22-rdf-syntax-ns#subject> <http://wikidata.dbpedia.org/resource/Q151813> . ?statement <http://www.w3.org/1999/02/22-rdf-syntax-ns#predicate> <http://www.wikidata.org/entity/P39> . ?statement <http://www.w3.org/1999/02/22-rdf-syntax-ns#object> ?obj . ?statement <http://www.wikidata.org/entity/P1365> <http://wikidata.dbpedia.org/res…	(E pred F) prop ?value	Which job did F.W. de Klerk take over from Alwyn Schelbusch?
Does the {trading fee} of the {Bitfinex} {equals} {0.16}	19391	boolean with filter	1409	Does Bitfinex has a trading fee equal to 0.16?	ASK WHERE { wd:Q29647473 wdt:P5896 ?obj filter(?obj = 0.16) }	ASK { ?statement1 <http://www.w3.org/1999/02/22-rdf-syntax-ns#subject> <http://wikidata.dbpedia.org/resource/Q29647473> . ?statement1 <http://www.w3.org/1999/02/22-rdf-syntax-ns#predicate> <http://www.wikidata.org/entity/P5896>. ?statement1 <http://www.w3.org/1999/02/22-rdf-syntax-ns#object> ?obj. filter(?obj = 0.16) }	ASK ?sbj ?pred ?obj filter ?obj = num	Does Bitfinex incorporates a exchanging charge rise to to 0.16?
what is the {point in time} for {Jeff Bridges} has {award received} as {Golden Globe Award} ?	5548	statement_property	1993	When did Jeff Bridges receive a Golden Globe Award?	SELECT ?value WHERE { wd:Q174843 p:P166 ?s . ?s ps:P166 wd:Q1011547 . ?s pq:P585 ?value}	select distinct ?value where { ?statement <http://www.w3.org/1999/02/22-rdf-syntax-ns#subject> <http://wikidata.dbpedia.org/resource/Q174843> . ?statement <http://www.w3.org/1999/02/22-rdf-syntax-ns#predicate> <http://www.wikidata.org/entity/P166> . ?statement <http://www.w3.org/1999/02/22-rdf-syntax-ns#object> <http://wikidata.dbpedia.org/resource/Q1011547> . ?statement <http://www.wikidata.org/…	(E pred ?Obj ) prop value	NI IDEA
What is the {writing system} for {different from} of {traditional Chinese characters}	21480	simple question right	1826	What is the writing system using traditional Chinese characters?	select distinct ?obj where { wd:Q178528 wdt:P1889 ?obj . ?obj wdt:P31 wd:Q8192 }	select distinct ?obj where { ?statement <http://www.w3.org/1999/02/22-rdf-syntax-ns#subject> <http://wikidata.dbpedia.org/resource/Q178528> . ?statement <http://www.w3.org/1999/02/22-rdf-syntax-ns#predicate> <http://www.wikidata.org/entity/P1889> . ?statement <http://www.w3.org/1999/02/22-rdf-syntax-ns#object> ?obj . ?obj <http://www.wikidata.org/entity/P31> <http://wikidata.dbpedia.org/resource/…	<S P ?O ; ?O instanceOf Type>	What is the composing framework utilizing conventional Chinese characters?
What is {instance of} of {Abbasid Caliphate} that is {start time} is {1258-0-0} ?	5659	statement_property	2104	In 1258, what is Abbasid Caliphate?	SELECT ?obj WHERE { wd:Q12536 p:P31 ?s . ?s ps:P31 ?obj . ?s pq:P580 ?x filter(contains(YEAR(?x),'1258')) }	select distinct ?obj where { ?statement <http://www.w3.org/1999/02/22-rdf-syntax-ns#subject> <http://wikidata.dbpedia.org/resource/Q12536> . ?statement <http://www.w3.org/1999/02/22-rdf-syntax-ns#predicate> <http://www.wikidata.org/entity/P31> . ?statement <http://www.w3.org/1999/02/22-rdf-syntax-ns#object> ?obj . ?statement <http://www.wikidata.org/entity/P580> <1258-0-0> }	(E pred F) prop ?value	In 1258, what is Abbasid Caliphate?
What is the {dialect} for {writing system} of {Arabic alphabet}	22066	simple question left	3127	What alphabet does Arabic use?	select distinct ?sbj where { ?sbj wdt:P282 wd:Q8196 . ?sbj wdt:P31 wd:Q33384 }	select distinct ?subj where { ?statement <http://www.w3.org/1999/02/22-rdf-syntax-ns#subject> ?subj . ?statement <http://www.w3.org/1999/02/22-rdf-syntax-ns#predicate> <http://www.wikidata.org/entity/P282> . ?statement <http://www.w3.org/1999/02/22-rdf-syntax-ns#object> <http://wikidata.dbpedia.org/resource/Q8196> . ?subj <http://www.wikidata.org/entity/P31> <http://wikidata.dbpedia.org/resource/…	<?S P O ; ?S InstanceOf Type>	Arabic uses what alphabet?
What is {governing text} of {perjury}, that has {shortened name} is {StGB} ?	12296	right-subgraph	13	What governing text regarding perjury has the shortened name StGB?	SELECT ?answer WHERE { wd:Q310229 wdt:P92 ?answer . ?answer wdt:P1813 ?x FILTER(contains(?x,'StGB'))}	SELECT ?answer WHERE { ?statement1 <http://www.w3.org/1999/02/22-rdf-syntax-ns#subject> <http://wikidata.dbpedia.org/resource/Q310229> . ?statement1 <http://www.w3.org/1999/02/22-rdf-syntax-ns#predicate> <http://www.wikidata.org/entity/P92>. ?statement1 <http://www.w3.org/1999/02/22-rdf-syntax-ns#object> ?answer . ?statement2 <http://www.w3.org/1999/02/22-rdf-syntax-ns#subject> ?answer. ?statemen…	E REF ?F . ?F RFG G	What governing text does the shortened name StGB have regarding perjury?
Give me {dog breed} that {country of origin} {Germany} and which contains the word {weimaraner} in their name	25069	string matching type + relation contains word	2026	What German dog breed contains the word "Weimaraner" in its name?	SELECT DISTINCT ?sbj ?sbj_label WHERE { ?sbj wdt:P31 wd:Q39367 . ?sbj wdt:P495 wd:Q183 . ?sbj rdfs:label ?sbj_label . FILTER(CONTAINS(lcase(?sbj_label), 'weimaraner')) . FILTER (lang(?sbj_label) = 'en') } LIMIT 25	SELECT DISTINCT ?sbj ?sbj_label { ?statement1 <http://www.w3.org/1999/02/22-rdf-syntax-ns#subject> ?sbj . ?statement1 <http://www.w3.org/1999/02/22-rdf-syntax-ns#predicate> <http://www.wikidata.org/entity/P31> . ?statement1 <http://www.w3.org/1999/02/22-rdf-syntax-ns#object> <http://wikidata.dbpedia.org/resource/Q39367>. ?statement2 <http://www.w3.org/1999/02/22-rdf-syntax-ns#subject> ?sbj . ?sta…	<?S P O ; ?S instanceOf Type ; contains word >	What German dog breed incorporates the word "Weimaraner" in its name?
What is {educated at} of {Nicolaus Copernicus} that is {end time} is {1503-0-0} ?	8634	statement_property	5079	Where was Nicolaus Copernicus educated in 1503?	SELECT ?obj WHERE { wd:Q619 p:P69 ?s . ?s ps:P69 ?obj . ?s pq:P582 ?x filter(contains(YEAR(?x),'1503')) }	select distinct ?obj where { ?statement <http://www.w3.org/1999/02/22-rdf-syntax-ns#subject> <http://wikidata.dbpedia.org/resource/Q619> . ?statement <http://www.w3.org/1999/02/22-rdf-syntax-ns#predicate> <http://www.wikidata.org/entity/P69> . ?statement <http://www.w3.org/1999/02/22-rdf-syntax-ns#object> ?obj . ?statement <http://www.wikidata.org/entity/P582> <1503-0-0> }	(E pred F) prop ?value	Nicolaus Copernicus completed his education in 1503 at which institution?
What is {awards received} of {pupils} of {Enrico Fermi} ?	14772	right-subgraph	16536	Which is {award received} by {pupil} of {Enrico Fermi} ?	SELECT ?answer WHERE { wd:Q8753 wdt:P802 ?X . ?X wdt:P166 ?answer}	SELECT ?answer WHERE { ?statement1 <http://www.w3.org/1999/02/22-rdf-syntax-ns#subject> <http://wikidata.dbpedia.org/resource/Q8753> . ?statement1 <http://www.w3.org/1999/02/22-rdf-syntax-ns#predicate> <http://www.wikidata.org/entity/P802>. ?statement1 <http://www.w3.org/1999/02/22-rdf-syntax-ns#object> ?X . ?statement2 <http://www.w3.org/1999/02/22-rdf-syntax-ns#subject> ?X. ?statement2 <http://…	E REF xF . xF RFG ?G	Which is grant gotten by student of Enrico Fermi?
What is {songwriter} of {Fantasia on a Theme by Thomas Tallis}, that has {disciple} is {Joan Trimble} ?	13619	right-subgraph	240	Name the songwriter of Fantasia on a Theme by Thomas Tallis and has Joan Trimble as disciple.	SELECT ?answer WHERE { wd:Q2608920 wdt:P86 ?answer . ?answer wdt:P802 wd:Q544277}	SELECT ?answer WHERE { ?statement1 <http://www.w3.org/1999/02/22-rdf-syntax-ns#subject> <http://wikidata.dbpedia.org/resource/Q2608920> . ?statement1 <http://www.w3.org/1999/02/22-rdf-syntax-ns#predicate> <http://www.wikidata.org/entity/P86>. ?statement1 <http://www.w3.org/1999/02/22-rdf-syntax-ns#object> ?answer . ?statement2 <http://www.w3.org/1999/02/22-rdf-syntax-ns#subject> ?answer. ?stateme…	E REF ?F . ?F RFG G	Name the songwriter of Fantasia on a Theme by way of Thomas Tallis and has Joan Trimble as disciple.
What is {position held} of {Al Franken} that is {start time} is {2009-7-7} ?	9356	statement_property	5801	What position did Al Franken hold on July 7, 2007?	SELECT ?obj WHERE { wd:Q319084 p:P39 ?s . ?s ps:P39 ?obj . ?s pq:P580 ?x filter(contains(YEAR(?x),'2009')) }	select distinct ?obj where { ?statement <http://www.w3.org/1999/02/22-rdf-syntax-ns#subject> <http://wikidata.dbpedia.org/resource/Q319084> . ?statement <http://www.w3.org/1999/02/22-rdf-syntax-ns#predicate> <http://www.wikidata.org/entity/P39> . ?statement <http://www.w3.org/1999/02/22-rdf-syntax-ns#object> ?obj . ?statement <http://www.wikidata.org/entity/P580> <2009-7-7> }	(E pred F) prop ?value	What was Al Franken's position on July 7, 2007?
What is {is in the village of} of {Negev}, that has {diplomatic relation} is {Czech Republic} ?	14102	right-subgraph	1510	What is in the village of Negev that has diplomatic relations with the Czech Republic?	SELECT ?answer WHERE { wd:Q162843 wdt:P131 ?answer . ?answer wdt:P530 wd:Q213}	SELECT ?answer WHERE { ?statement1 <http://www.w3.org/1999/02/22-rdf-syntax-ns#subject> <http://wikidata.dbpedia.org/resource/Q162843> . ?statement1 <http://www.w3.org/1999/02/22-rdf-syntax-ns#predicate> <http://www.wikidata.org/entity/P131>. ?statement1 <http://www.w3.org/1999/02/22-rdf-syntax-ns#object> ?answer . ?statement2 <http://www.w3.org/1999/02/22-rdf-syntax-ns#subject> ?answer. ?stateme…	E REF ?F . ?F RFG G	What is in the village of Negev that has diplomatic relations with the Czech Republic?
Give me {borough of New York City} that {category of associated people} {Category:People from Manhattan} and which contains the word {manhattan} in their name	24981	string matching type + relation contains word	3184	Which is the borough of New York City for the category of the associated people of the People from Manhattan and contains the word manhattan in it's name?	SELECT DISTINCT ?sbj ?sbj_label WHERE { ?sbj wdt:P31 wd:Q408804 . ?sbj wdt:P1792 wd:Q7234769 . ?sbj rdfs:label ?sbj_label . FILTER(CONTAINS(lcase(?sbj_label), 'manhattan')) . FILTER (lang(?sbj_label) = 'en') } LIMIT 25	SELECT DISTINCT ?sbj ?sbj_label { ?statement1 <http://www.w3.org/1999/02/22-rdf-syntax-ns#subject> ?sbj . ?statement1 <http://www.w3.org/1999/02/22-rdf-syntax-ns#predicate> <http://www.wikidata.org/entity/P31> . ?statement1 <http://www.w3.org/1999/02/22-rdf-syntax-ns#object> <http://wikidata.dbpedia.org/resource/Q408804>. ?statement2 <http://www.w3.org/1999/02/22-rdf-syntax-ns#subject> ?sbj . ?st…	<?S P O ; ?S instanceOf Type ; contains word >	Which is the borough of New York City for the category of the associated humans of the People from Manhattan and contains the phrase big apple in it's name?
What is {writer} of {prequel is} of {Girls under Pressure} ?	14718	left-subgraph	394	Who is the writer of the prequel "Girls Under Pressure?	SELECT ?answer WHERE { wd:Q5564713 wdt:P155 ?X . ?X wdt:P50 ?answer}	SELECT ?answer WHERE { ?statement1 <http://www.w3.org/1999/02/22-rdf-syntax-ns#subject> <http://wikidata.dbpedia.org/resource/Q5564713> . ?statement1 <http://www.w3.org/1999/02/22-rdf-syntax-ns#predicate> <http://www.wikidata.org/entity/P155>. ?statement1 <http://www.w3.org/1999/02/22-rdf-syntax-ns#object> ?X . ?statement2 <http://www.w3.org/1999/02/22-rdf-syntax-ns#subject> ?X. ?statement2 <http…	C RCD xD . xD RDE ?E	Who's the author of "Girls Under Pressure"
Give me {physical object} that starts with {'z'}	24382	string matching simple contains word	518	which physical object starts with the letter z	SELECT DISTINCT ?sbj ?sbj_label WHERE { ?sbj wdt:P31 wd:Q223557 . ?sbj rdfs:label ?sbj_label . FILTER(STRSTARTS(lcase(?sbj_label), 'z')) . FILTER (lang(?sbj_label) = 'en') } LIMIT 25	SELECT DISTINCT ?sbj ?sbj_label { ?statement1 <http://www.w3.org/1999/02/22-rdf-syntax-ns#subject> ?sbj . ?statement1 <http://www.w3.org/1999/02/22-rdf-syntax-ns#predicate> <http://www.wikidata.org/entity/P31> . ?statement1 <http://www.w3.org/1999/02/22-rdf-syntax-ns#object> <http://wikidata.dbpedia.org/resource/Q223557>. ?sbj rdfs:label ?sbj_label . FILTER(STRSTARTS(lcase(?sbj_label), 'z')) . FI…	<?S P O ; ?S instanceOf Type ; starts with character >	which physical question begins with the letter z
Does the {earthquake magnitude on the Richter magnitude scale} of the {1995 Marathon earthquake} {equals} {5.7}	18822	boolean with filter	840	Does the earthquake magnitude on the Richter magnitude scale of the 1995 Marathon earthquake equal 5.7?	ASK WHERE { wd:Q4590475 wdt:P2528 ?obj filter(?obj = 5.7) }	ASK { ?statement1 <http://www.w3.org/1999/02/22-rdf-syntax-ns#subject> <http://wikidata.dbpedia.org/resource/Q4590475> . ?statement1 <http://www.w3.org/1999/02/22-rdf-syntax-ns#predicate> <http://www.wikidata.org/entity/P2528>. ?statement1 <http://www.w3.org/1999/02/22-rdf-syntax-ns#object> ?obj. filter(?obj = 5.7) }	ASK ?sbj ?pred ?obj filter ?obj = num	Is 5.7 the earthquake magnitude of the Richter magnitude scale of the 1995 Marathon earthquake?
Give me {angle} that starts with {'e'}	24744	string matching simple contains word	2428	What are the angle that starts with the letter e	SELECT DISTINCT ?sbj ?sbj_label WHERE { ?sbj wdt:P31 wd:Q11352 . ?sbj rdfs:label ?sbj_label . FILTER(STRSTARTS(lcase(?sbj_label), 'e')) . FILTER (lang(?sbj_label) = 'en') } LIMIT 25	SELECT DISTINCT ?sbj ?sbj_label { ?statement1 <http://www.w3.org/1999/02/22-rdf-syntax-ns#subject> ?sbj . ?statement1 <http://www.w3.org/1999/02/22-rdf-syntax-ns#predicate> <http://www.wikidata.org/entity/P31> . ?statement1 <http://www.w3.org/1999/02/22-rdf-syntax-ns#object> <http://wikidata.dbpedia.org/resource/Q11352>. ?sbj rdfs:label ?sbj_label . FILTER(STRSTARTS(lcase(?sbj_label), 'e')) . FIL…	<?S P O ; ?S instanceOf Type ; starts with character >	What are the angle that begins with the letter e
What is the {film series} for {producer} of {Mike Myers}	22304	simple question left	3365	What series of films was produced by Mike Myers	select distinct ?sbj where { ?sbj wdt:P162 wd:Q185724 . ?sbj wdt:P31 wd:Q24856 }	select distinct ?subj where { ?statement <http://www.w3.org/1999/02/22-rdf-syntax-ns#subject> ?subj . ?statement <http://www.w3.org/1999/02/22-rdf-syntax-ns#predicate> <http://www.wikidata.org/entity/P162> . ?statement <http://www.w3.org/1999/02/22-rdf-syntax-ns#object> <http://wikidata.dbpedia.org/resource/Q185724> . ?subj <http://www.wikidata.org/entity/P31> <http://wikidata.dbpedia.org/resourc…	<?S P O ; ?S InstanceOf Type>	What film series Mike Myers produced
Does the {oxidation state} of the {phosphorus} {equals} {3}	18676	boolean with filter	694	Is the oxidation state of phosphorus equal to 3?	ASK WHERE { wd:Q674 wdt:P1121 ?obj filter(?obj = 3) }	ASK { ?statement1 <http://www.w3.org/1999/02/22-rdf-syntax-ns#subject> <http://wikidata.dbpedia.org/resource/Q674> . ?statement1 <http://www.w3.org/1999/02/22-rdf-syntax-ns#predicate> <http://www.wikidata.org/entity/P1121>. ?statement1 <http://www.w3.org/1999/02/22-rdf-syntax-ns#object> ?obj. filter(?obj = 3) }	ASK ?sbj ?pred ?obj filter ?obj = num	Is 3 the oxidation state of phosphorus?
what is the {phase of matter} for {water} has {density} as {0.9857} ?	7584	statement_property	4029	What state of matter is water in when it's density is .9857?	SELECT ?value WHERE { wd:Q283 p:P2054 ?s . ?s ps:P2054 ?x filter(contains(?x,'0.9857')) . ?s pq:P515 ?value}	select distinct ?value where { ?statement <http://www.w3.org/1999/02/22-rdf-syntax-ns#subject> <http://wikidata.dbpedia.org/resource/Q283> . ?statement <http://www.w3.org/1999/02/22-rdf-syntax-ns#predicate> <http://www.wikidata.org/entity/P2054> . ?statement <http://www.w3.org/1999/02/22-rdf-syntax-ns#object> <0.9857> . ?statement <http://www.wikidata.org/entity/P515> ?value. }	(E pred ?Obj ) prop value	What is water's state of matter?
Give me {nutrient} that starts with {'v'}	24411	string matching simple contains word	1021	WHICH IS THE NUTRIENT THAT STARTS WITH V	SELECT DISTINCT ?sbj ?sbj_label WHERE { ?sbj wdt:P31 wd:Q181394 . ?sbj rdfs:label ?sbj_label . FILTER(STRSTARTS(lcase(?sbj_label), 'v')) . FILTER (lang(?sbj_label) = 'en') } LIMIT 25	SELECT DISTINCT ?sbj ?sbj_label { ?statement1 <http://www.w3.org/1999/02/22-rdf-syntax-ns#subject> ?sbj . ?statement1 <http://www.w3.org/1999/02/22-rdf-syntax-ns#predicate> <http://www.wikidata.org/entity/P31> . ?statement1 <http://www.w3.org/1999/02/22-rdf-syntax-ns#object> <http://wikidata.dbpedia.org/resource/Q181394>. ?sbj rdfs:label ?sbj_label . FILTER(STRSTARTS(lcase(?sbj_label), 'v')) . FI…	<?S P O ; ?S instanceOf Type ; starts with character >	WHICH IS THE NUTRIENT THAT BEGINS WITH V
Did {Chennai} {twinned administrative body} {Chongqing} and {Ulsan} ?	995	boolean double one_hop right subgraph	495	Are Chongqing and Ulsan twinned administrative bodies of Chennai?	ASK WHERE { wd:Q1352 wdt:P190 wd:Q11725 . wd:Q1352 wdt:P190 wd:Q41278 }	ASK { ?statement1 <http://www.w3.org/1999/02/22-rdf-syntax-ns#subject> <http://wikidata.dbpedia.org/resource/Q1352> . ?statement1 <http://www.w3.org/1999/02/22-rdf-syntax-ns#predicate> <http://www.wikidata.org/entity/P190> . ?statement1 <http://www.w3.org/1999/02/22-rdf-syntax-ns#object> <http://wikidata.dbpedia.org/resource/Q11725>. ?statement2 <http://www.w3.org/1999/02/22-rdf-syntax-ns#subject…	Ask (ent-pred-obj1 . ent-pred-obj2)	Is it accurate to say that Chongqing and Ulsan are twinned administrative bodies of Chennai?
What is {cases} of {language official} of {Grand Duchy of Finland} ?	16678	right-subgraph	2071	What are the official languages of Grand Duchy of Finland?	SELECT ?answer WHERE { wd:Q62633 wdt:P37 ?X . ?X wdt:P2989 ?answer}	SELECT ?answer WHERE { ?statement1 <http://www.w3.org/1999/02/22-rdf-syntax-ns#subject> <http://wikidata.dbpedia.org/resource/Q62633> . ?statement1 <http://www.w3.org/1999/02/22-rdf-syntax-ns#predicate> <http://www.wikidata.org/entity/P37>. ?statement1 <http://www.w3.org/1999/02/22-rdf-syntax-ns#object> ?X . ?statement2 <http://www.w3.org/1999/02/22-rdf-syntax-ns#subject> ?X. ?statement2 <http://…	E REF xF . xF RFG ?G	What are the official dialects of Amazing Duchy of Finland?
What is {artwork} of {wedded to} of {Jane Pauley} ?	16235	left-subgraph	13	What type of artwork does Jane Pauley's husband do?	SELECT ?answer WHERE { wd:Q11274043 wdt:P26 ?X . ?X wdt:P800 ?answer}	SELECT ?answer WHERE { ?statement1 <http://www.w3.org/1999/02/22-rdf-syntax-ns#subject> <http://wikidata.dbpedia.org/resource/Q11274043> . ?statement1 <http://www.w3.org/1999/02/22-rdf-syntax-ns#predicate> <http://www.wikidata.org/entity/P26>. ?statement1 <http://www.w3.org/1999/02/22-rdf-syntax-ns#object> ?X . ?statement2 <http://www.w3.org/1999/02/22-rdf-syntax-ns#subject> ?X. ?statement2 <http…	C RCD xD . xD RDE ?E	Jane Pauley's husband does what type of artwork?
What is {nominated for} of {Gwen Verdon} that is {point in time} is {1966-0-0} ?	5814	statement_property	2259	What is nominated for Gwen Verdon at 1966-0-0?	SELECT ?obj WHERE { wd:Q508843 p:P1411 ?s . ?s ps:P1411 ?obj . ?s pq:P585 ?x filter(contains(YEAR(?x),'1966')) }	select distinct ?obj where { ?statement <http://www.w3.org/1999/02/22-rdf-syntax-ns#subject> <http://wikidata.dbpedia.org/resource/Q508843> . ?statement <http://www.w3.org/1999/02/22-rdf-syntax-ns#predicate> <http://www.wikidata.org/entity/P1411> . ?statement <http://www.w3.org/1999/02/22-rdf-syntax-ns#object> ?obj . ?statement <http://www.wikidata.org/entity/P585> <1966-0-0> }	(E pred F) prop ?value	What was Gwen Verdon nominated for at 1966-0-0?
What is the {fictional humanoid} for {present in work} of {Looney Tunes}	20118	simple question left	464	Who was the creator of Looney Tunes?	select distinct ?sbj where { ?sbj wdt:P1441 wd:Q622435 . ?sbj wdt:P31 wd:Q28020127 }	select distinct ?subj where { ?statement <http://www.w3.org/1999/02/22-rdf-syntax-ns#subject> ?subj . ?statement <http://www.w3.org/1999/02/22-rdf-syntax-ns#predicate> <http://www.wikidata.org/entity/P1441> . ?statement <http://www.w3.org/1999/02/22-rdf-syntax-ns#object> <http://wikidata.dbpedia.org/resource/Q622435> . ?subj <http://www.wikidata.org/entity/P31> <http://wikidata.dbpedia.org/resour…	<?S P O ; ?S InstanceOf Type>	Who was the maker of Looney Tunes?
How many {territory overlaps} are for {Rideau Canal} ?	1405	statement_property	405	What territory overlaps the Rideau Canal?	SELECT (COUNT(?obj) AS ?value ) { wd:Q651323 wdt:P3179 ?obj }	SELECT (COUNT(?obj) AS ?objs ) { ?statement <http://www.w3.org/1999/02/22-rdf-syntax-ns#subject> <http://wikidata.dbpedia.org/resource/Q651323> . ?statement <http://www.w3.org/1999/02/22-rdf-syntax-ns#predicate> <http://www.wikidata.org/entity/P3179> . ?statement <http://www.w3.org/1999/02/22-rdf-syntax-ns#object> ?obj . }	Count Obj (ent-pred-obj)	Which territory overlaps the Rideau Canal?
What is the {spouse} and the {position played on team / speciality} of {Diego_Maradona} ?	9589	two intentions right subgraph	189	Who is Diego Maradona's spouse and his position/specialty on the team?	SELECT ?ans_1 ?ans_2 WHERE { wd:Q17515 wdt:P26 ?ans_1 . wd:Q17515 wdt:P413 ?ans_2 }	SELECT ?ans_1 ?ans_2 WHERE { ?statement1 <http://www.w3.org/1999/02/22-rdf-syntax-ns#subject> <http://wikidata.dbpedia.org/resource/Q17515> . ?statement1 <http://www.w3.org/1999/02/22-rdf-syntax-ns#predicate> <http://www.wikidata.org/entity/P26> . ?statement1 <http://www.w3.org/1999/02/22-rdf-syntax-ns#object> ?ans_1. ?statement2 <http://www.w3.org/1999/02/22-rdf-syntax-ns#subject> <http://wikida…	select where (ent-pred-obj1 . ent-pred-obj2)	Name Diego Maradona's significant other, in addition to his position on his team.
What is {in work} of {actor} of {Looney Tunes Super Stars' Pepe Le Pew: Zee Best of Zee Best} ?	15604	left-subgraph	52	who work of actor of looney tunes Super Stars' Pepe Le Pew: Zee Best of Zee Best ?	SELECT ?answer WHERE { wd:Q6675710 wdt:P161 ?X . ?X wdt:P1441 ?answer}	SELECT ?answer WHERE { ?statement1 <http://www.w3.org/1999/02/22-rdf-syntax-ns#subject> <http://wikidata.dbpedia.org/resource/Q6675710> . ?statement1 <http://www.w3.org/1999/02/22-rdf-syntax-ns#predicate> <http://www.wikidata.org/entity/P161>. ?statement1 <http://www.w3.org/1999/02/22-rdf-syntax-ns#object> ?X . ?statement2 <http://www.w3.org/1999/02/22-rdf-syntax-ns#subject> ?X. ?statement2 <http…	C RCD xD . xD RDE ?E	Who is the actor from Looney Tunes that appeared in Super Stars' Pepe Le Pew: Zee Best of Zee Best?
What is the {genetic association} and the {health specialty} of {Migraine} ?	9780	two intentions right subgraph	147	What are the genetic association and the health specialty of a Migraine?	SELECT ?ans_1 ?ans_2 WHERE { wd:Q133823 wdt:P2293 ?ans_1 . wd:Q133823 wdt:P1995 ?ans_2 }	SELECT ?ans_1 ?ans_2 WHERE { ?statement1 <http://www.w3.org/1999/02/22-rdf-syntax-ns#subject> <http://wikidata.dbpedia.org/resource/Q133823> . ?statement1 <http://www.w3.org/1999/02/22-rdf-syntax-ns#predicate> <http://www.wikidata.org/entity/P2293> . ?statement1 <http://www.w3.org/1999/02/22-rdf-syntax-ns#object> ?ans_1. ?statement2 <http://www.w3.org/1999/02/22-rdf-syntax-ns#subject> <http://wik…	select where (ent-pred-obj1 . ent-pred-obj2)	Migraine has what genetic association and health specialty?
What is {compiled by} of {published by} of {A Portrait of the Artist as a Young Man} ?	17846	left-subgraph	39	Who compiled and published A Portrait of the Artist as a Young Man?	SELECT ?answer WHERE { wd:Q465360 wdt:P123 ?X . ?X wdt:P98 ?answer}	SELECT ?answer WHERE { ?statement1 <http://www.w3.org/1999/02/22-rdf-syntax-ns#subject> <http://wikidata.dbpedia.org/resource/Q465360> . ?statement1 <http://www.w3.org/1999/02/22-rdf-syntax-ns#predicate> <http://www.wikidata.org/entity/P123>. ?statement1 <http://www.w3.org/1999/02/22-rdf-syntax-ns#object> ?X . ?statement2 <http://www.w3.org/1999/02/22-rdf-syntax-ns#subject> ?X. ?statement2 <http:…	C RCD xD . xD RDE ?E	Who compiled and distributed A Representation of the Craftsman as a Youthful Man?
What is {adjacent to} of {Essex}, that has {divides into} is {Royal Borough of Kensington and Chelsea} ?	13197	right-subgraph	46	What city is adjacent to Essex and is a Royal Borough of Kensington and Chelsea?	SELECT ?answer WHERE { wd:Q23240 wdt:P47 ?answer . ?answer wdt:P150 wd:Q188801}	SELECT ?answer WHERE { ?statement1 <http://www.w3.org/1999/02/22-rdf-syntax-ns#subject> <http://wikidata.dbpedia.org/resource/Q23240> . ?statement1 <http://www.w3.org/1999/02/22-rdf-syntax-ns#predicate> <http://www.wikidata.org/entity/P47>. ?statement1 <http://www.w3.org/1999/02/22-rdf-syntax-ns#object> ?answer . ?statement2 <http://www.w3.org/1999/02/22-rdf-syntax-ns#subject> ?answer. ?statement…	E REF ?F . ?F RFG G	Essex is next to what Royal Borough of Kensington and Chelsea?
What is {diplomatic relation} of {Israel} that is {statement is subject of} is {Israel–United States relations} ?	6001	statement_property	2446	What is Israel's diplomatic position in Israel's and the United States relations?	SELECT ?obj WHERE { wd:Q801 p:P530 ?s . ?s ps:P530 ?obj . ?s pq:P805 wd:Q607505 }	select distinct ?obj where { ?statement <http://www.w3.org/1999/02/22-rdf-syntax-ns#subject> <http://wikidata.dbpedia.org/resource/Q801> . ?statement <http://www.w3.org/1999/02/22-rdf-syntax-ns#predicate> <http://www.wikidata.org/entity/P530> . ?statement <http://www.w3.org/1999/02/22-rdf-syntax-ns#object> ?obj . ?statement <http://www.wikidata.org/entity/P805> <http://wikidata.dbpedia.org/resour…	(E pred F) prop ?value	What is the diplomatic position of Israel in relations between Israel and the United States?
Did {Zinedine_Zidane} {position played on team / speciality} {midfielder}?	355	boolean one_hop right subgraph	355	Did Zinedine Zidane play as a midfielder?	ASK WHERE { wd:Q1835 wdt:P413 wd:Q193592 }	ASK { ?statement1 <http://www.w3.org/1999/02/22-rdf-syntax-ns#subject> <http://wikidata.dbpedia.org/resource/Q1835> . ?statement1 <http://www.w3.org/1999/02/22-rdf-syntax-ns#predicate> <http://www.wikidata.org/entity/P413> . ?statement1 <http://www.w3.org/1999/02/22-rdf-syntax-ns#object> <http://wikidata.dbpedia.org/resource/Q193592>. }	Ask (ent-pred-obj)	Was Zinedine Zidane's position that of midfielder?
What is {spouse} of {Robert Shaw} that is {end time} is {1975-1-1} ?	8556	statement_property	5001	Who was Robert Shaw married to until 1975?	SELECT ?obj WHERE { wd:Q313727 p:P26 ?s . ?s ps:P26 ?obj . ?s pq:P582 ?x filter(contains(YEAR(?x),'1975')) }	select distinct ?obj where { ?statement <http://www.w3.org/1999/02/22-rdf-syntax-ns#subject> <http://wikidata.dbpedia.org/resource/Q313727> . ?statement <http://www.w3.org/1999/02/22-rdf-syntax-ns#predicate> <http://www.wikidata.org/entity/P26> . ?statement <http://www.w3.org/1999/02/22-rdf-syntax-ns#object> ?obj . ?statement <http://www.wikidata.org/entity/P582> <1975-1-1> }	(E pred F) prop ?value	What was the name of Robert Shaws wife until 1975?
What is {member of} of {diplomatic relation} of {Belgium} ?	14950	right-subgraph	20764	What do you call a citizen of Belgium?	SELECT ?answer WHERE { wd:Q31 wdt:P530 ?X . ?X wdt:P463 ?answer}	SELECT ?answer WHERE { ?statement1 <http://www.w3.org/1999/02/22-rdf-syntax-ns#subject> <http://wikidata.dbpedia.org/resource/Q31> . ?statement1 <http://www.w3.org/1999/02/22-rdf-syntax-ns#predicate> <http://www.wikidata.org/entity/P530>. ?statement1 <http://www.w3.org/1999/02/22-rdf-syntax-ns#object> ?X . ?statement2 <http://www.w3.org/1999/02/22-rdf-syntax-ns#subject> ?X. ?statement2 <http://ww…	E REF xF . xF RFG ?G	Which word is used for a citizen of Belgium?
What is {located at street address} of {Air France} that is {postal code} is {95747} ?	7487	statement_property	3932	What is the street address for Air France, which has a postal code of 95747?	SELECT ?obj WHERE { wd:Q131005 p:P969 ?s . ?s ps:P969 ?obj . ?s pq:P281 ?x filter(contains(?x,'95747')) }	select distinct ?obj where { ?statement <http://www.w3.org/1999/02/22-rdf-syntax-ns#subject> <http://wikidata.dbpedia.org/resource/Q131005> . ?statement <http://www.w3.org/1999/02/22-rdf-syntax-ns#predicate> <http://www.wikidata.org/entity/P969> . ?statement <http://www.w3.org/1999/02/22-rdf-syntax-ns#object> ?obj . ?statement <http://www.wikidata.org/entity/P281> <95747> }	(E pred F) prop ?value	Air France has a postal code of 95747 and a street address of?
What is the {sub-orbital spaceflight} for {astronaut mission} of {Alan Shepard}	22612	simple question right	3673	Which is the sub-orbital spaceflight for Astronaut Alan Shepard?	select distinct ?obj where { wd:Q174979 wdt:P450 ?obj . ?obj wdt:P31 wd:Q832435 }	select distinct ?obj where { ?statement <http://www.w3.org/1999/02/22-rdf-syntax-ns#subject> <http://wikidata.dbpedia.org/resource/Q174979> . ?statement <http://www.w3.org/1999/02/22-rdf-syntax-ns#predicate> <http://www.wikidata.org/entity/P450> . ?statement <http://www.w3.org/1999/02/22-rdf-syntax-ns#object> ?obj . ?obj <http://www.wikidata.org/entity/P31> <http://wikidata.dbpedia.org/resource/Q…	<S P ?O ; ?O instanceOf Type>	Which is the sub-orbital spaceflight for Space explorer Alan Shepard?
What is the {chemical substance} for {named after} of {Physeter macrocephalus}	19877	simple question right	223	What chemical substance is named after sperm whales?	select distinct ?obj where { wd:Q81214 wdt:P138 ?obj . ?obj wdt:P31 wd:Q79529 }	select distinct ?obj where { ?statement <http://www.w3.org/1999/02/22-rdf-syntax-ns#subject> <http://wikidata.dbpedia.org/resource/Q81214> . ?statement <http://www.w3.org/1999/02/22-rdf-syntax-ns#predicate> <http://www.wikidata.org/entity/P138> . ?statement <http://www.w3.org/1999/02/22-rdf-syntax-ns#object> ?obj . ?obj <http://www.wikidata.org/entity/P31> <http://wikidata.dbpedia.org/resource/Q7…	<S P ?O ; ?O instanceOf Type>	Give me the name of the chemical substance named after sperm whales?
What is {HQ location} of {member of party} of {Rajesh Khanna} ?	16757	right-subgraph	3987	Which is the HQ location of the party of the member Rajesh Khanna?	SELECT ?answer WHERE { wd:Q107130 wdt:P102 ?X . ?X wdt:P159 ?answer}	SELECT ?answer WHERE { ?statement1 <http://www.w3.org/1999/02/22-rdf-syntax-ns#subject> <http://wikidata.dbpedia.org/resource/Q107130> . ?statement1 <http://www.w3.org/1999/02/22-rdf-syntax-ns#predicate> <http://www.wikidata.org/entity/P102>. ?statement1 <http://www.w3.org/1999/02/22-rdf-syntax-ns#object> ?X . ?statement2 <http://www.w3.org/1999/02/22-rdf-syntax-ns#subject> ?X. ?statement2 <http:…	E REF xF . xF RFG ?G	Which is the HQ location of the party of Rajesh Khanna?
what is the {point in time} for {Joe Greene} has {award received} as {AP NFL Defensive Player of the Year Award} ?	4789	statement_property	1234	When was Joe Greene has received award as AP NFL Defensive player of the year?	SELECT ?value WHERE { wd:Q505256 p:P166 ?s . ?s ps:P166 wd:Q835765 . ?s pq:P585 ?value}	select distinct ?value where { ?statement <http://www.w3.org/1999/02/22-rdf-syntax-ns#subject> <http://wikidata.dbpedia.org/resource/Q505256> . ?statement <http://www.w3.org/1999/02/22-rdf-syntax-ns#predicate> <http://www.wikidata.org/entity/P166> . ?statement <http://www.w3.org/1999/02/22-rdf-syntax-ns#object> <http://wikidata.dbpedia.org/resource/Q835765> . ?statement <http://www.wikidata.org/e…	(E pred ?Obj ) prop value	When was Joe Greene awarded AP NFL player of the year?
How many {work location} are to/by {Wuppertal} ?	2233	statement_property	1577	How many work locations are by Wuppertal?	SELECT (COUNT(?sub) AS ?value ) { ?sub wdt:P937 wd:Q2107 }	SELECT (COUNT(?sub) AS ?subs ) { ?statement <http://www.w3.org/1999/02/22-rdf-syntax-ns#subject> ?sub . ?statement <http://www.w3.org/1999/02/22-rdf-syntax-ns#predicate> <http://www.wikidata.org/entity/P937> . ?statement <http://www.w3.org/1999/02/22-rdf-syntax-ns#object> http://wikidata.dbpedia.org/resource/Q2107 . }	Count ent (ent-pred-obj)	What is the number of work locations by Wuppertal?
Did {Seoul} {contains administrative territorial entity} {Jongno District} and {Gangbuk District} ?	555	boolean double one_hop right subgraph	55	Does Seoul contain administrative territorial entities Jongno District and Gangbuk District?	ASK WHERE { wd:Q8684 wdt:P150 wd:Q36929 . wd:Q8684 wdt:P150 wd:Q50349 }	ASK { ?statement1 <http://www.w3.org/1999/02/22-rdf-syntax-ns#subject> <http://wikidata.dbpedia.org/resource/Q8684> . ?statement1 <http://www.w3.org/1999/02/22-rdf-syntax-ns#predicate> <http://www.wikidata.org/entity/P150> . ?statement1 <http://www.w3.org/1999/02/22-rdf-syntax-ns#object> <http://wikidata.dbpedia.org/resource/Q36929>. ?statement2 <http://www.w3.org/1999/02/22-rdf-syntax-ns#subject…	Ask (ent-pred-obj1 . ent-pred-obj2)	Are the administrative territorial entities of Jongno District and Gangbuk District contained within Seoul?
Give me {milk tea} that starts with {'t'}	24268	string matching simple contains word	145	Bring the milk tea that starts with the letter 't'	SELECT DISTINCT ?sbj ?sbj_label WHERE { ?sbj wdt:P31 wd:Q1884224 . ?sbj rdfs:label ?sbj_label . FILTER(STRSTARTS(lcase(?sbj_label), 't')) . FILTER (lang(?sbj_label) = 'en') } LIMIT 25	SELECT DISTINCT ?sbj ?sbj_label { ?statement1 <http://www.w3.org/1999/02/22-rdf-syntax-ns#subject> ?sbj . ?statement1 <http://www.w3.org/1999/02/22-rdf-syntax-ns#predicate> <http://www.wikidata.org/entity/P31> . ?statement1 <http://www.w3.org/1999/02/22-rdf-syntax-ns#object> <http://wikidata.dbpedia.org/resource/Q1884224>. ?sbj rdfs:label ?sbj_label . FILTER(STRSTARTS(lcase(?sbj_label), 't')) . F…	<?S P O ; ?S instanceOf Type ; starts with character >	Bring the drain tea that begins with the letter 't'
What is the {country} for {contains administrative territorial entity} of {European Union}	20813	simple question right	1159	What countries are within the European Union?	select distinct ?obj where { wd:Q458 wdt:P150 ?obj . ?obj wdt:P31 wd:Q6256 }	select distinct ?obj where { ?statement <http://www.w3.org/1999/02/22-rdf-syntax-ns#subject> <http://wikidata.dbpedia.org/resource/Q458> . ?statement <http://www.w3.org/1999/02/22-rdf-syntax-ns#predicate> <http://www.wikidata.org/entity/P150> . ?statement <http://www.w3.org/1999/02/22-rdf-syntax-ns#object> ?obj . ?obj <http://www.wikidata.org/entity/P31> <http://wikidata.dbpedia.org/resource/Q625…	<S P ?O ; ?O instanceOf Type>	What nations are inside the European Union?
What is {position held} of {Giorgio Vasari} that is {employer} is {House of Medici} ?	4719	statement_property	1164	What position does Giorgio Vasari hold at House of Medici?	SELECT ?obj WHERE { wd:Q128027 p:P39 ?s . ?s ps:P39 ?obj . ?s pq:P108 wd:Q170022 }	select distinct ?obj where { ?statement <http://www.w3.org/1999/02/22-rdf-syntax-ns#subject> <http://wikidata.dbpedia.org/resource/Q128027> . ?statement <http://www.w3.org/1999/02/22-rdf-syntax-ns#predicate> <http://www.wikidata.org/entity/P39> . ?statement <http://www.w3.org/1999/02/22-rdf-syntax-ns#object> ?obj . ?statement <http://www.wikidata.org/entity/P108> <http://wikidata.dbpedia.org/reso…	(E pred F) prop ?value	Giorgio Vasari holds what position in the House of Medici?
what is the {point in time} for {James Garner} has {nominated for} as {Screen Actors Guild Award for Outstanding Performance by a Male Actor in a Miniseries or Television Movie} ?	5631	statement_property	2076	When was James Garner nominated as Screen Actors Guild Award for Outstanding Performance by a Male Actor in a Miniseries or Television Movie?	SELECT ?value WHERE { wd:Q108510 p:P1411 ?s . ?s ps:P1411 wd:Q2665878 . ?s pq:P585 ?value}	select distinct ?value where { ?statement <http://www.w3.org/1999/02/22-rdf-syntax-ns#subject> <http://wikidata.dbpedia.org/resource/Q108510> . ?statement <http://www.w3.org/1999/02/22-rdf-syntax-ns#predicate> <http://www.wikidata.org/entity/P1411> . ?statement <http://www.w3.org/1999/02/22-rdf-syntax-ns#object> <http://wikidata.dbpedia.org/resource/Q2665878> . ?statement <http://www.wikidata.org…	(E pred ?Obj ) prop value	When was James Garner assigned as Screen Actors Guild Award for Outstanding Performance by a Male Actor in a Miniseries or Television Movie?
How many {religious name} are for {Mother Teresa} ?	1358	statement_property	358	Name the religions names of the {Mother Teresa} ?	SELECT (COUNT(?obj) AS ?value ) { wd:Q30547 wdt:P1635 ?obj }	SELECT (COUNT(?obj) AS ?objs ) { ?statement <http://www.w3.org/1999/02/22-rdf-syntax-ns#subject> <http://wikidata.dbpedia.org/resource/Q30547> . ?statement <http://www.w3.org/1999/02/22-rdf-syntax-ns#predicate> <http://www.wikidata.org/entity/P1635> . ?statement <http://www.w3.org/1999/02/22-rdf-syntax-ns#object> ?obj . }	Count Obj (ent-pred-obj)	What are the names of the religions that Mother Teresa followed?
What is {portrait of} of {major works} of {Thomas Lawrence} ?	15442	left-subgraph	7	What is the portrait of Thomas Lawrence's major works?	SELECT ?answer WHERE { wd:Q312096 wdt:P800 ?X . ?X wdt:P180 ?answer}	SELECT ?answer WHERE { ?statement1 <http://www.w3.org/1999/02/22-rdf-syntax-ns#subject> <http://wikidata.dbpedia.org/resource/Q312096> . ?statement1 <http://www.w3.org/1999/02/22-rdf-syntax-ns#predicate> <http://www.wikidata.org/entity/P800>. ?statement1 <http://www.w3.org/1999/02/22-rdf-syntax-ns#object> ?X . ?statement2 <http://www.w3.org/1999/02/22-rdf-syntax-ns#subject> ?X. ?statement2 <http:…	C RCD xD . xD RDE ?E	What is the representation of Thomas Lawrence's major works?
What is the {taxon} for {has effect} of {typhus}	20050	simple question left	396	Which is the taxon that has effect on typhus?	select distinct ?sbj where { ?sbj wdt:P1542 wd:Q160649 . ?sbj wdt:P31 wd:Q16521 }	select distinct ?subj where { ?statement <http://www.w3.org/1999/02/22-rdf-syntax-ns#subject> ?subj . ?statement <http://www.w3.org/1999/02/22-rdf-syntax-ns#predicate> <http://www.wikidata.org/entity/P1542> . ?statement <http://www.w3.org/1999/02/22-rdf-syntax-ns#object> <http://wikidata.dbpedia.org/resource/Q160649> . ?subj <http://www.wikidata.org/entity/P31> <http://wikidata.dbpedia.org/resour…	<?S P O ; ?S InstanceOf Type>	Does taxon have an effect on typhus?
Does the {relative permeability} of the {iron} {equals} {240000.0}	19446	boolean with filter	1464	Is the relative permeability of iron equal to 240000.0	ASK WHERE { wd:Q677 wdt:P5676 ?obj filter(?obj = 240000.0) }	ASK { ?statement1 <http://www.w3.org/1999/02/22-rdf-syntax-ns#subject> <http://wikidata.dbpedia.org/resource/Q677> . ?statement1 <http://www.w3.org/1999/02/22-rdf-syntax-ns#predicate> <http://www.wikidata.org/entity/P5676>. ?statement1 <http://www.w3.org/1999/02/22-rdf-syntax-ns#object> ?obj. filter(?obj = 240000.0) }	ASK ?sbj ?pred ?obj filter ?obj = num	Is the relative penetrability of press break even with to 240000.0
What is {head of government} of {Niamey} that is {end time} is {1970-0-0} ?	7236	statement_property	3681	Who was he leader of Niamey until 1970?	SELECT ?obj WHERE { wd:Q3674 p:P6 ?s . ?s ps:P6 ?obj . ?s pq:P582 ?x filter(contains(YEAR(?x),'1970')) }	select distinct ?obj where { ?statement <http://www.w3.org/1999/02/22-rdf-syntax-ns#subject> <http://wikidata.dbpedia.org/resource/Q3674> . ?statement <http://www.w3.org/1999/02/22-rdf-syntax-ns#predicate> <http://www.wikidata.org/entity/P6> . ?statement <http://www.w3.org/1999/02/22-rdf-syntax-ns#object> ?obj . ?statement <http://www.wikidata.org/entity/P582> <1970-0-0> }	(E pred F) prop ?value	Name the leader of Niamey until 1970
What is {located in the administrative territorial entity} of {Khabarovsk} that is {start time} is {2004-4-28} ?	3975	statement_property	420	What is the administrative territorial entity of Khabarovsk that was established on April 28th, 2004?	SELECT ?obj WHERE { wd:Q4454 p:P131 ?s . ?s ps:P131 ?obj . ?s pq:P580 ?x filter(contains(YEAR(?x),'2004')) }	select distinct ?obj where { ?statement <http://www.w3.org/1999/02/22-rdf-syntax-ns#subject> <http://wikidata.dbpedia.org/resource/Q4454> . ?statement <http://www.w3.org/1999/02/22-rdf-syntax-ns#predicate> <http://www.wikidata.org/entity/P131> . ?statement <http://www.w3.org/1999/02/22-rdf-syntax-ns#object> ?obj . ?statement <http://www.wikidata.org/entity/P580> <2004-4-28> }	(E pred F) prop ?value	Name the administrative territorial entity of Khabarovsk which was created on 28th April, 2004.
What is {favorite player} of {Objective-C}, that has {developed by} is {Daniel Henry Holmes Ingalls} ?	12022	right-subgraph	320	Who is the favorite player of Objective-C, that was developed by Daniel Henry Holmes Ingalls?	SELECT ?answer WHERE { wd:Q188531 wdt:P737 ?answer . ?answer wdt:P178 wd:Q92772}	SELECT ?answer WHERE { ?statement1 <http://www.w3.org/1999/02/22-rdf-syntax-ns#subject> <http://wikidata.dbpedia.org/resource/Q188531> . ?statement1 <http://www.w3.org/1999/02/22-rdf-syntax-ns#predicate> <http://www.wikidata.org/entity/P737>. ?statement1 <http://www.w3.org/1999/02/22-rdf-syntax-ns#object> ?answer . ?statement2 <http://www.w3.org/1999/02/22-rdf-syntax-ns#subject> ?answer. ?stateme…	E REF ?F . ?F RFG G	Who is the favorite player of Objective-C, that was created by Daniel Henry Holmes Ingalls?
Give me {photographic technique} that starts with {'v'}	24320	string matching simple contains word	3938	What are the photographic technique which start with the letter v	SELECT DISTINCT ?sbj ?sbj_label WHERE { ?sbj wdt:P31 wd:Q1439691 . ?sbj rdfs:label ?sbj_label . FILTER(STRSTARTS(lcase(?sbj_label), 'v')) . FILTER (lang(?sbj_label) = 'en') } LIMIT 25	SELECT DISTINCT ?sbj ?sbj_label { ?statement1 <http://www.w3.org/1999/02/22-rdf-syntax-ns#subject> ?sbj . ?statement1 <http://www.w3.org/1999/02/22-rdf-syntax-ns#predicate> <http://www.wikidata.org/entity/P31> . ?statement1 <http://www.w3.org/1999/02/22-rdf-syntax-ns#object> <http://wikidata.dbpedia.org/resource/Q1439691>. ?sbj rdfs:label ?sbj_label . FILTER(STRSTARTS(lcase(?sbj_label), 'v')) . F…	<?S P O ; ?S instanceOf Type ; starts with character >	What are the photographic method which begin with the letter v
Give me {stellar classification} that starts with {'t'}	24075	string matching simple contains word	1137	What are the stellar classification which start with the letter t	SELECT DISTINCT ?sbj ?sbj_label WHERE { ?sbj wdt:P31 wd:Q179600 . ?sbj rdfs:label ?sbj_label . FILTER(STRSTARTS(lcase(?sbj_label), 't')) . FILTER (lang(?sbj_label) = 'en') } LIMIT 25	SELECT DISTINCT ?sbj ?sbj_label { ?statement1 <http://www.w3.org/1999/02/22-rdf-syntax-ns#subject> ?sbj . ?statement1 <http://www.w3.org/1999/02/22-rdf-syntax-ns#predicate> <http://www.wikidata.org/entity/P31> . ?statement1 <http://www.w3.org/1999/02/22-rdf-syntax-ns#object> <http://wikidata.dbpedia.org/resource/Q179600>. ?sbj rdfs:label ?sbj_label . FILTER(STRSTARTS(lcase(?sbj_label), 't')) . FI…	<?S P O ; ?S instanceOf Type ; starts with character >	What stellar classification starts with the letter 't'?
What is {tenant} of {farm}, that has {sector} is {agriculture} ?	12784	right-subgraph	3	What do you call the tenant of a farm who works in the sector of agriculture?	SELECT ?answer WHERE { wd:Q131596 wdt:P466 ?answer . ?answer wdt:P452 wd:Q11451}	SELECT ?answer WHERE { ?statement1 <http://www.w3.org/1999/02/22-rdf-syntax-ns#subject> <http://wikidata.dbpedia.org/resource/Q131596> . ?statement1 <http://www.w3.org/1999/02/22-rdf-syntax-ns#predicate> <http://www.wikidata.org/entity/P466>. ?statement1 <http://www.w3.org/1999/02/22-rdf-syntax-ns#object> ?answer . ?statement2 <http://www.w3.org/1999/02/22-rdf-syntax-ns#subject> ?answer. ?stateme…	E REF ?F . ?F RFG G	The tenant of a farmer who works in the sector of agriculture is called what?
what is the {point in time} for {Lebanon} has {inflation rate} as {34.2} ?	9132	statement_property	5577	When was the inflation rate for Lebanon 34.2?	SELECT ?value WHERE { wd:Q822 p:P1279 ?s . ?s ps:P1279 ?x filter(contains(?x,'34.2')) . ?s pq:P585 ?value}	select distinct ?value where { ?statement <http://www.w3.org/1999/02/22-rdf-syntax-ns#subject> <http://wikidata.dbpedia.org/resource/Q822> . ?statement <http://www.w3.org/1999/02/22-rdf-syntax-ns#predicate> <http://www.wikidata.org/entity/P1279> . ?statement <http://www.w3.org/1999/02/22-rdf-syntax-ns#object> <34.2> . ?statement <http://www.wikidata.org/entity/P585> ?value. }	(E pred ?Obj ) prop value	What was the year Lebanon had an inflation rate of 34.2?
What is {olympic record} of {sports} of {relay race} ?	17557	right-subgraph	56	What is {olympic record} of {sports} {relay race} ?	SELECT ?answer WHERE { wd:Q327742 wdt:P641 ?X . ?X wdt:P2869 ?answer}	SELECT ?answer WHERE { ?statement1 <http://www.w3.org/1999/02/22-rdf-syntax-ns#subject> <http://wikidata.dbpedia.org/resource/Q327742> . ?statement1 <http://www.w3.org/1999/02/22-rdf-syntax-ns#predicate> <http://www.wikidata.org/entity/P641>. ?statement1 <http://www.w3.org/1999/02/22-rdf-syntax-ns#object> ?X . ?statement2 <http://www.w3.org/1999/02/22-rdf-syntax-ns#subject> ?X. ?statement2 <http:…	E REF xF . xF RFG ?G	What is { sports } { relay race } { olympic record }?
What is {higher taxon} of {Viola}, that has {vernacular name} is {Фиалковые} ?	13446	right-subgraph	250	What is Viola's higher taxon that is known in the vernacular as Фиалковые?	SELECT ?answer WHERE { wd:Q146095 wdt:P171 ?answer . ?answer wdt:P1843 ?x FILTER(contains(?x,'Фиалковые'))}	SELECT ?answer WHERE { ?statement1 <http://www.w3.org/1999/02/22-rdf-syntax-ns#subject> <http://wikidata.dbpedia.org/resource/Q146095> . ?statement1 <http://www.w3.org/1999/02/22-rdf-syntax-ns#predicate> <http://www.wikidata.org/entity/P171>. ?statement1 <http://www.w3.org/1999/02/22-rdf-syntax-ns#object> ?answer . ?statement2 <http://www.w3.org/1999/02/22-rdf-syntax-ns#subject> ?answer. ?stateme…	E REF ?F . ?F RFG G	What is Viola's greater taxon that is recognised in the vernacular as Фиалковые?
What is the {Class IC flammable liquid} with the {MAX(boiling point)} ?	2491	rank	67	WHICH IS THE CLASS IC FLAMMABLE LIQUID WITH THE MAXIMUM BOILING POINT	select ?ent where { ?ent wdt:P31 wd:Q21009056 . ?ent wdt:P2102 ?obj } ORDER BY DESC(?obj)LIMIT 5	select ?ent where { ?ent <http://www.wikidata.org/entity/P31> <http://wikidata.dbpedia.org/resource/Q21009056>. ?statement <http://www.w3.org/1999/02/22-rdf-syntax-ns#subject> ?ent . ?statement <http://www.w3.org/1999/02/22-rdf-syntax-ns#predicate> <http://www.wikidata.org/entity/P2102>. ?statement <http://www.w3.org/1999/02/22-rdf-syntax-ns#object> ?obj .} ORDER BY DESC(?obj) LIMIT 5	?E is_a Type, ?E pred Obj value. MAX/MIN (value)	What flammable liquid has the highest boiling point?
What is {population} of {Mashhad} that is {point in time} is {1991-9-11} ?	5085	statement_property	1530	What was the population of Mashhad on September 11th, 1991?	SELECT ?obj WHERE { wd:Q121157 p:P1082 ?s . ?s ps:P1082 ?obj . ?s pq:P585 ?x filter(contains(YEAR(?x),'1991')) }	select distinct ?obj where { ?statement <http://www.w3.org/1999/02/22-rdf-syntax-ns#subject> <http://wikidata.dbpedia.org/resource/Q121157> . ?statement <http://www.w3.org/1999/02/22-rdf-syntax-ns#predicate> <http://www.wikidata.org/entity/P1082> . ?statement <http://www.w3.org/1999/02/22-rdf-syntax-ns#object> ?obj . ?statement <http://www.wikidata.org/entity/P585> <1991-9-11> }	(E pred F) prop ?value	On September 11, 1991, how many people populated Mashhad?
What is the {administrative territorial entity} for {territory claimed by} of {German Democratic Republic}	22053	simple question left	3114	Which is the administrative territorial entity for the territory claimed by the German Democratic Republic?	select distinct ?sbj where { ?sbj wdt:P1336 wd:Q16957 . ?sbj wdt:P31 wd:Q56061 }	select distinct ?subj where { ?statement <http://www.w3.org/1999/02/22-rdf-syntax-ns#subject> ?subj . ?statement <http://www.w3.org/1999/02/22-rdf-syntax-ns#predicate> <http://www.wikidata.org/entity/P1336> . ?statement <http://www.w3.org/1999/02/22-rdf-syntax-ns#object> <http://wikidata.dbpedia.org/resource/Q16957> . ?subj <http://www.wikidata.org/entity/P31> <http://wikidata.dbpedia.org/resourc…	<?S P O ; ?S InstanceOf Type>	Which is the administrative territorial entity for the territory claimed via the German Democratic Republic?
what is the {start time} for {Empire of Japan} has {shares border with} as {Republic of China (1912–1949)} ?	7711	statement_property	4156	What year did Japan begin to share a border with China?	SELECT ?value WHERE { wd:Q188712 p:P47 ?s . ?s ps:P47 wd:Q13426199 . ?s pq:P580 ?value}	select distinct ?value where { ?statement <http://www.w3.org/1999/02/22-rdf-syntax-ns#subject> <http://wikidata.dbpedia.org/resource/Q188712> . ?statement <http://www.w3.org/1999/02/22-rdf-syntax-ns#predicate> <http://www.wikidata.org/entity/P47> . ?statement <http://www.w3.org/1999/02/22-rdf-syntax-ns#object> <http://wikidata.dbpedia.org/resource/Q13426199> . ?statement <http://www.wikidata.org/…	(E pred ?Obj ) prop value	When did China and Japan become border countries?
What is {first language} of {inventor or discoverer} of {Indo-European languages} ?	17679	right-subgraph	152	Who was {first} {discoverer} of {Indo-European languages} ?	SELECT ?answer WHERE { wd:Q19860 wdt:P61 ?X . ?X wdt:P103 ?answer}	SELECT ?answer WHERE { ?statement1 <http://www.w3.org/1999/02/22-rdf-syntax-ns#subject> <http://wikidata.dbpedia.org/resource/Q19860> . ?statement1 <http://www.w3.org/1999/02/22-rdf-syntax-ns#predicate> <http://www.wikidata.org/entity/P61>. ?statement1 <http://www.w3.org/1999/02/22-rdf-syntax-ns#object> ?X . ?statement2 <http://www.w3.org/1999/02/22-rdf-syntax-ns#subject> ?X. ?statement2 <http://…	E REF xF . xF RFG ?G	Who was {to begin with} {pioneer} of {Indo-European dialects} ?
What is {executive power headed by} of {place of origin} of {Led Zeppelin} ?	14880	right-subgraph	1883	what is the place of origin of the executive power headed by Led Zappelin?	SELECT ?answer WHERE { wd:Q2331 wdt:P495 ?X . ?X wdt:P6 ?answer}	SELECT ?answer WHERE { ?statement1 <http://www.w3.org/1999/02/22-rdf-syntax-ns#subject> <http://wikidata.dbpedia.org/resource/Q2331> . ?statement1 <http://www.w3.org/1999/02/22-rdf-syntax-ns#predicate> <http://www.wikidata.org/entity/P495>. ?statement1 <http://www.w3.org/1999/02/22-rdf-syntax-ns#object> ?X . ?statement2 <http://www.w3.org/1999/02/22-rdf-syntax-ns#subject> ?X. ?statement2 <http://…	E REF xF . xF RFG ?G	what is the put of beginning of the official control headed by Driven Zappelin?
What is {bordered by} of {Tamaulipas}, that has {has shires} is {Brewster County} ?	13795	right-subgraph	1693	"Which is {bordered by} of {Tamaulipas}, where has {has shires} is {Brewster County} ?"	SELECT ?answer WHERE { wd:Q80007 wdt:P47 ?answer . ?answer wdt:P150 wd:Q109160}	SELECT ?answer WHERE { ?statement1 <http://www.w3.org/1999/02/22-rdf-syntax-ns#subject> <http://wikidata.dbpedia.org/resource/Q80007> . ?statement1 <http://www.w3.org/1999/02/22-rdf-syntax-ns#predicate> <http://www.wikidata.org/entity/P47>. ?statement1 <http://www.w3.org/1999/02/22-rdf-syntax-ns#object> ?answer . ?statement2 <http://www.w3.org/1999/02/22-rdf-syntax-ns#subject> ?answer. ?statement…	E REF ?F . ?F RFG G	"Which is {bordered by} of {Tamaulipas}, where has {has shires} is {Brewster Province} ?"
What is {died in} of {Thomas Cole}, that has {divided into} is {Rensselaer County} ?	14126	right-subgraph	2953	Name the place where Thomas Cole died, that is divided into Rensselaer County.	SELECT ?answer WHERE { wd:Q334001 wdt:P20 ?answer . ?answer wdt:P150 wd:Q156566}	SELECT ?answer WHERE { ?statement1 <http://www.w3.org/1999/02/22-rdf-syntax-ns#subject> <http://wikidata.dbpedia.org/resource/Q334001> . ?statement1 <http://www.w3.org/1999/02/22-rdf-syntax-ns#predicate> <http://www.wikidata.org/entity/P20>. ?statement1 <http://www.w3.org/1999/02/22-rdf-syntax-ns#object> ?answer . ?statement2 <http://www.w3.org/1999/02/22-rdf-syntax-ns#subject> ?answer. ?statemen…	E REF ?F . ?F RFG G	Title the put where Thomas Cole passed on, that's separated into Rensselaer County.
What is the {biblical episode} for {significant event} of {Judas Iscariot}	22427	simple question right	3488	What was a significant event for Judas Iscariot in the bible?	select distinct ?obj where { wd:Q81018 wdt:P793 ?obj . ?obj wdt:P31 wd:Q22704077 }	select distinct ?obj where { ?statement <http://www.w3.org/1999/02/22-rdf-syntax-ns#subject> <http://wikidata.dbpedia.org/resource/Q81018> . ?statement <http://www.w3.org/1999/02/22-rdf-syntax-ns#predicate> <http://www.wikidata.org/entity/P793> . ?statement <http://www.w3.org/1999/02/22-rdf-syntax-ns#object> ?obj . ?obj <http://www.wikidata.org/entity/P31> <http://wikidata.dbpedia.org/resource/Q2…	<S P ?O ; ?O instanceOf Type>	What was a noteworthy occasion for Judas Iscariot within the bible?
What is the {referendums in Ireland} with the {MAX(votes received)} whose {follows} is {Thirty-First Amendment of the Constitution of Ireland} ?	3169	rank	368	Which referendum following the Thirty-First Amendment of the Constitution of Ireland received the most votes ?	select ?ent where { ?ent wdt:P31 wd:Q54086790 . ?ent wdt:P1111 ?obj . ?ent wdt:P155 wd:Q4310000 } ORDER BY DESC(?obj)LIMIT 5	select ?ent where { ?ent <http://www.wikidata.org/entity/P31> <http://wikidata.dbpedia.org/resource/Q54086790>. ?statement1 <http://www.w3.org/1999/02/22-rdf-syntax-ns#subject> ?ent . ?statement1 <http://www.w3.org/1999/02/22-rdf-syntax-ns#predicate> <http://www.wikidata.org/entity/P1111>. ?statement1 <http://www.w3.org/1999/02/22-rdf-syntax-ns#object> ?obj1. ?statement2 <http://www.w3.org/1999/0…	?E is_a Type. ?E pred Obj. ?E-secondClause value. MAX (value)	Which referendum following the Thirty-First Amendment of the Constitution of Ireland was given the most votes ?
Did {The_Chainsmokers} {country of origin} {United States of America}?	279	boolean one_hop right subgraph	279	The Chainsmokers originated in the United States of America.	ASK WHERE { wd:Q7721993 wdt:P495 wd:Q30 }	ASK { ?statement1 <http://www.w3.org/1999/02/22-rdf-syntax-ns#subject> <http://wikidata.dbpedia.org/resource/Q7721993> . ?statement1 <http://www.w3.org/1999/02/22-rdf-syntax-ns#predicate> <http://www.wikidata.org/entity/P495> . ?statement1 <http://www.w3.org/1999/02/22-rdf-syntax-ns#object> <http://wikidata.dbpedia.org/resource/Q30>. }	Ask (ent-pred-obj)	The Chainsmokers are from the United States of America.
What is the {video game} for {voice actor} of {Phil LaMarr}	20420	simple question left	766	Which video game was Phil Lamarr voice actor for?	select distinct ?sbj where { ?sbj wdt:P725 wd:Q356541 . ?sbj wdt:P31 wd:Q7889 }	select distinct ?subj where { ?statement <http://www.w3.org/1999/02/22-rdf-syntax-ns#subject> ?subj . ?statement <http://www.w3.org/1999/02/22-rdf-syntax-ns#predicate> <http://www.wikidata.org/entity/P725> . ?statement <http://www.w3.org/1999/02/22-rdf-syntax-ns#object> <http://wikidata.dbpedia.org/resource/Q356541> . ?subj <http://www.wikidata.org/entity/P31> <http://wikidata.dbpedia.org/resourc…	<?S P O ; ?S InstanceOf Type>	Which video amusement was Phil Lamarr voice performing artist for?
What is the {human} for {sport} of {Australian rules football}	22259	simple question left	3320	What is someone who play Australian rules football called?	select distinct ?sbj where { ?sbj wdt:P641 wd:Q50776 . ?sbj wdt:P31 wd:Q5 }	select distinct ?subj where { ?statement <http://www.w3.org/1999/02/22-rdf-syntax-ns#subject> ?subj . ?statement <http://www.w3.org/1999/02/22-rdf-syntax-ns#predicate> <http://www.wikidata.org/entity/P641> . ?statement <http://www.w3.org/1999/02/22-rdf-syntax-ns#object> <http://wikidata.dbpedia.org/resource/Q50776> . ?subj <http://www.wikidata.org/entity/P31> <http://wikidata.dbpedia.org/resource…	<?S P O ; ?S InstanceOf Type>	What is somebody who play Australian rules football called?
What is {population} of {Terrassa} that is {point in time} is {2014-1-1} ?	8275	statement_property	4720	What is the population of Terrassa at 2014-1-1?	SELECT ?obj WHERE { wd:Q13939 p:P1082 ?s . ?s ps:P1082 ?obj . ?s pq:P585 ?x filter(contains(YEAR(?x),'2014')) }	select distinct ?obj where { ?statement <http://www.w3.org/1999/02/22-rdf-syntax-ns#subject> <http://wikidata.dbpedia.org/resource/Q13939> . ?statement <http://www.w3.org/1999/02/22-rdf-syntax-ns#predicate> <http://www.wikidata.org/entity/P1082> . ?statement <http://www.w3.org/1999/02/22-rdf-syntax-ns#object> ?obj . ?statement <http://www.wikidata.org/entity/P585> <2014-1-1> }	(E pred F) prop ?value	Give the population of Terrassa on January 1, 2014.
What is the {human} for {place of burial} of {Taj Mahal}	19950	simple question left	296	Taj Mahal, the humans place of burial is where?	select distinct ?sbj where { ?sbj wdt:P119 wd:Q9141 . ?sbj wdt:P31 wd:Q5 }	select distinct ?subj where { ?statement <http://www.w3.org/1999/02/22-rdf-syntax-ns#subject> ?subj . ?statement <http://www.w3.org/1999/02/22-rdf-syntax-ns#predicate> <http://www.wikidata.org/entity/P119> . ?statement <http://www.w3.org/1999/02/22-rdf-syntax-ns#object> <http://wikidata.dbpedia.org/resource/Q9141> . ?subj <http://www.wikidata.org/entity/P31> <http://wikidata.dbpedia.org/resource/…	<?S P O ; ?S InstanceOf Type>	Where is the Taj Mahal?
What is the {measured by} and the {drug used for treatment} of {Anxiety} ?	9574	two intentions right subgraph	358	What is the drug treatment for Anxiety and how is it measured?	SELECT ?ans_1 ?ans_2 WHERE { wd:Q154430 wdt:P1880 ?ans_1 . wd:Q154430 wdt:P2176 ?ans_2 }	SELECT ?ans_1 ?ans_2 WHERE { ?statement1 <http://www.w3.org/1999/02/22-rdf-syntax-ns#subject> <http://wikidata.dbpedia.org/resource/Q154430> . ?statement1 <http://www.w3.org/1999/02/22-rdf-syntax-ns#predicate> <http://www.wikidata.org/entity/P1880> . ?statement1 <http://www.w3.org/1999/02/22-rdf-syntax-ns#object> ?ans_1. ?statement2 <http://www.w3.org/1999/02/22-rdf-syntax-ns#subject> <http://wik…	select where (ent-pred-obj1 . ent-pred-obj2)	What is the sedate treatment for Uneasiness and how is it measured?
what is the {point in time} for {Günter Grass} has {award received} as {Princess of Asturias Literary Prize} ?	8062	statement_property	4507	When did Gunter Grass recieved the award of Princess of Asturias Literary Prize?	SELECT ?value WHERE { wd:Q6538 p:P166 ?s . ?s ps:P166 wd:Q3332454 . ?s pq:P585 ?value}	select distinct ?value where { ?statement <http://www.w3.org/1999/02/22-rdf-syntax-ns#subject> <http://wikidata.dbpedia.org/resource/Q6538> . ?statement <http://www.w3.org/1999/02/22-rdf-syntax-ns#predicate> <http://www.wikidata.org/entity/P166> . ?statement <http://www.w3.org/1999/02/22-rdf-syntax-ns#object> <http://wikidata.dbpedia.org/resource/Q3332454> . ?statement <http://www.wikidata.org/en…	(E pred ?Obj ) prop value	Give me the date Gunter Grass received the award of Princess of Asturias Literary Prize.
How many {followed by} are to/by {Kingdom of Prussia} ?	1891	statement_property	1235	Kingdom of Prussia is followed by how many?	SELECT (COUNT(?sub) AS ?value ) { ?sub wdt:P156 wd:Q27306 }	SELECT (COUNT(?sub) AS ?subs ) { ?statement <http://www.w3.org/1999/02/22-rdf-syntax-ns#subject> ?sub . ?statement <http://www.w3.org/1999/02/22-rdf-syntax-ns#predicate> <http://www.wikidata.org/entity/P156> . ?statement <http://www.w3.org/1999/02/22-rdf-syntax-ns#object> http://wikidata.dbpedia.org/resource/Q27306 . }	Count ent (ent-pred-obj)	How many followers did the Kingdom of Prussia have?
What is {location born} of {Mikhail Frunze}, that has {inhabitants} is {750327.0} ?	11992	right-subgraph	425	In what town with a population of 750327 was Mikhail Frunze born?	SELECT ?answer WHERE { wd:Q191882 wdt:P19 ?answer . ?answer wdt:P1082 ?x FILTER(contains(?x,'750327.0'))}	SELECT ?answer WHERE { ?statement1 <http://www.w3.org/1999/02/22-rdf-syntax-ns#subject> <http://wikidata.dbpedia.org/resource/Q191882> . ?statement1 <http://www.w3.org/1999/02/22-rdf-syntax-ns#predicate> <http://www.wikidata.org/entity/P19>. ?statement1 <http://www.w3.org/1999/02/22-rdf-syntax-ns#object> ?answer . ?statement2 <http://www.w3.org/1999/02/22-rdf-syntax-ns#subject> ?answer. ?statemen…	E REF ?F . ?F RFG G	In what town with a populace of 750327 was Mikhail Frunze born?
What is {date of death} of {Pausanias} that is {sourcing circumstances} is {circa} ?	5048	statement_property	1493	When did Pausanias die?	SELECT ?obj WHERE { wd:Q192931 p:P570 ?s . ?s ps:P570 ?obj . ?s pq:P1480 wd:Q5727902 }	select distinct ?obj where { ?statement <http://www.w3.org/1999/02/22-rdf-syntax-ns#subject> <http://wikidata.dbpedia.org/resource/Q192931> . ?statement <http://www.w3.org/1999/02/22-rdf-syntax-ns#predicate> <http://www.wikidata.org/entity/P570> . ?statement <http://www.w3.org/1999/02/22-rdf-syntax-ns#object> ?obj . ?statement <http://www.wikidata.org/entity/P1480> <http://wikidata.dbpedia.org/re…	(E pred F) prop ?value	On what date did Pausanias die?
what is the {end time} for {Republic of Bashkortostan} has {located in the administrative territorial entity} as {Russian Soviet Federative Socialist Republic} ?	6265	statement_property	2710	When did the Republic of Bashkortostan cease to be under the administrative territorial entity of the Russian Soviet Federative Socialist Republic?	SELECT ?value WHERE { wd:Q5710 p:P131 ?s . ?s ps:P131 wd:Q2184 . ?s pq:P582 ?value}	select distinct ?value where { ?statement <http://www.w3.org/1999/02/22-rdf-syntax-ns#subject> <http://wikidata.dbpedia.org/resource/Q5710> . ?statement <http://www.w3.org/1999/02/22-rdf-syntax-ns#predicate> <http://www.wikidata.org/entity/P131> . ?statement <http://www.w3.org/1999/02/22-rdf-syntax-ns#object> <http://wikidata.dbpedia.org/resource/Q2184> . ?statement <http://www.wikidata.org/entit…	(E pred ?Obj ) prop value	When did the Republic of Bashkortostan terminate to be beneath the regulatory regional substance of the Russian Soviet Federative Communist Republic?
What is the {owner of} and the {headquarters location} of {East_India_Company} ?	9959	two intentions right subgraph	415	Who is the owner of the East India Company and where is the headquarters located?	SELECT ?ans_1 ?ans_2 WHERE { wd:Q83164 wdt:P1830 ?ans_1 . wd:Q83164 wdt:P159 ?ans_2 }	SELECT ?ans_1 ?ans_2 WHERE { ?statement1 <http://www.w3.org/1999/02/22-rdf-syntax-ns#subject> <http://wikidata.dbpedia.org/resource/Q83164> . ?statement1 <http://www.w3.org/1999/02/22-rdf-syntax-ns#predicate> <http://www.wikidata.org/entity/P1830> . ?statement1 <http://www.w3.org/1999/02/22-rdf-syntax-ns#object> ?ans_1. ?statement2 <http://www.w3.org/1999/02/22-rdf-syntax-ns#subject> <http://wiki…	select where (ent-pred-obj1 . ent-pred-obj2)	Who is the East India Company's owner and where is the headquarters?
What is {divides into} of {depiction of} of {Garden in Guangzhou} ?	15297	left-subgraph	1967	What is depicted in the Garden of Guangzhou?	SELECT ?answer WHERE { wd:Q50818549 wdt:P180 ?X . ?X wdt:P150 ?answer}	SELECT ?answer WHERE { ?statement1 <http://www.w3.org/1999/02/22-rdf-syntax-ns#subject> <http://wikidata.dbpedia.org/resource/Q50818549> . ?statement1 <http://www.w3.org/1999/02/22-rdf-syntax-ns#predicate> <http://www.wikidata.org/entity/P180>. ?statement1 <http://www.w3.org/1999/02/22-rdf-syntax-ns#object> ?X . ?statement2 <http://www.w3.org/1999/02/22-rdf-syntax-ns#subject> ?X. ?statement2 <htt…	C RCD xD . xD RDE ?E	What is portrayed within the Cultivate of Guangzhou?
What is {has villages} of {Corrientes}, that has {co-ordinate location} is {-27.75} ?	13773	right-subgraph	600	Which has villages in Corrientes with co-ordinate location of -27.75?	SELECT ?answer WHERE { wd:Q44758 wdt:P150 ?answer . ?answer wdt:P625 ?x FILTER(contains(?x,'-27.75'))}	SELECT ?answer WHERE { ?statement1 <http://www.w3.org/1999/02/22-rdf-syntax-ns#subject> <http://wikidata.dbpedia.org/resource/Q44758> . ?statement1 <http://www.w3.org/1999/02/22-rdf-syntax-ns#predicate> <http://www.wikidata.org/entity/P150>. ?statement1 <http://www.w3.org/1999/02/22-rdf-syntax-ns#object> ?answer . ?statement2 <http://www.w3.org/1999/02/22-rdf-syntax-ns#subject> ?answer. ?statemen…	E REF ?F . ?F RFG G	Which has villages in Corrientes with co-ordinate vicinity of -27.75?
What is {papers at} of {narrative set in} of {The Grapes of Wrath} ?	17752	right-subgraph	402	Which are the papers of the narrative set in The Grapes of Wrath?	SELECT ?answer WHERE { wd:Q215983 wdt:P840 ?X . ?X wdt:P485 ?answer}	SELECT ?answer WHERE { ?statement1 <http://www.w3.org/1999/02/22-rdf-syntax-ns#subject> <http://wikidata.dbpedia.org/resource/Q215983> . ?statement1 <http://www.w3.org/1999/02/22-rdf-syntax-ns#predicate> <http://www.wikidata.org/entity/P840>. ?statement1 <http://www.w3.org/1999/02/22-rdf-syntax-ns#object> ?X . ?statement2 <http://www.w3.org/1999/02/22-rdf-syntax-ns#subject> ?X. ?statement2 <http:…	E REF xF . xF RFG ?G	What are the narrative papers set out in The Grapes of Wrath?
What is {time} of {implies} of {turbulence} ?	17931	right-subgraph	24	What time is turbulence implied?	SELECT ?answer WHERE { wd:Q190132 wdt:P1542 ?X . ?X wdt:P585 ?answer}	SELECT ?answer WHERE { ?statement1 <http://www.w3.org/1999/02/22-rdf-syntax-ns#subject> <http://wikidata.dbpedia.org/resource/Q190132> . ?statement1 <http://www.w3.org/1999/02/22-rdf-syntax-ns#predicate> <http://www.wikidata.org/entity/P1542>. ?statement1 <http://www.w3.org/1999/02/22-rdf-syntax-ns#object> ?X . ?statement2 <http://www.w3.org/1999/02/22-rdf-syntax-ns#subject> ?X. ?statement2 <http…	E REF xF . xF RFG ?G	What time does turbulence mean?
What is the {historical country} for {capital} of {Tenochtitlan}	22847	simple question left	3908	Historically, what is the capital and country where you can find Tenochtitlan?	select distinct ?sbj where { ?sbj wdt:P36 wd:Q13695 . ?sbj wdt:P31 wd:Q3024240 }	select distinct ?subj where { ?statement <http://www.w3.org/1999/02/22-rdf-syntax-ns#subject> ?subj . ?statement <http://www.w3.org/1999/02/22-rdf-syntax-ns#predicate> <http://www.wikidata.org/entity/P36> . ?statement <http://www.w3.org/1999/02/22-rdf-syntax-ns#object> <http://wikidata.dbpedia.org/resource/Q13695> . ?subj <http://www.wikidata.org/entity/P31> <http://wikidata.dbpedia.org/resource/…	<?S P O ; ?S InstanceOf Type>	Generally, what is the capital and nation where you'll discover Tenochtitlan?
Did {Doctor_Who} {spin-off} {Doctor Who}?	239	boolean one_hop right subgraph	239	Was there a remake of the show Doctor Who that was also called Doctor Who?	ASK WHERE { wd:Q34316 wdt:P2512 wd:Q34316 }	ASK { ?statement1 <http://www.w3.org/1999/02/22-rdf-syntax-ns#subject> <http://wikidata.dbpedia.org/resource/Q34316> . ?statement1 <http://www.w3.org/1999/02/22-rdf-syntax-ns#predicate> <http://www.wikidata.org/entity/P2512> . ?statement1 <http://www.w3.org/1999/02/22-rdf-syntax-ns#object> <http://wikidata.dbpedia.org/resource/Q34316>. }	Ask (ent-pred-obj`)	Was Doctor Who remade and also called Doctor Who?
What is {population} of {Hanoi} that is {point in time} is {2015-0-0} ?	6640	statement_property	3085	What was the population of Hanoi in 2015?	SELECT ?obj WHERE { wd:Q1858 p:P1082 ?s . ?s ps:P1082 ?obj . ?s pq:P585 ?x filter(contains(YEAR(?x),'2015')) }	select distinct ?obj where { ?statement <http://www.w3.org/1999/02/22-rdf-syntax-ns#subject> <http://wikidata.dbpedia.org/resource/Q1858> . ?statement <http://www.w3.org/1999/02/22-rdf-syntax-ns#predicate> <http://www.wikidata.org/entity/P1082> . ?statement <http://www.w3.org/1999/02/22-rdf-syntax-ns#object> ?obj . ?statement <http://www.wikidata.org/entity/P585> <2015-0-0> }	(E pred F) prop ?value	How many people were citizens of Hanoi in the year 2015?
How many {ethnic group} are to/by {Uyghur people} ?	1945	statement_property	1289	What ethnic groups formed from the Uyghur people?	SELECT (COUNT(?sub) AS ?value ) { ?sub wdt:P172 wd:Q46118 }	SELECT (COUNT(?sub) AS ?subs ) { ?statement <http://www.w3.org/1999/02/22-rdf-syntax-ns#subject> ?sub . ?statement <http://www.w3.org/1999/02/22-rdf-syntax-ns#predicate> <http://www.wikidata.org/entity/P172> . ?statement <http://www.w3.org/1999/02/22-rdf-syntax-ns#object> http://wikidata.dbpedia.org/resource/Q46118 . }	Count ent (ent-pred-obj)	Regarding the Uyghur people, what ethnic groups form it?
What is {sRGB colour hex triplet} of {colour} of {charcoal} ?	17187	right-subgraph	0	What is srgb colour hex triplet of colour charcoal?	SELECT ?answer WHERE { wd:Q177463 wdt:P462 ?X . ?X wdt:P465 ?answer}	SELECT ?answer WHERE { ?statement1 <http://www.w3.org/1999/02/22-rdf-syntax-ns#subject> <http://wikidata.dbpedia.org/resource/Q177463> . ?statement1 <http://www.w3.org/1999/02/22-rdf-syntax-ns#predicate> <http://www.wikidata.org/entity/P462>. ?statement1 <http://www.w3.org/1999/02/22-rdf-syntax-ns#object> ?X . ?statement2 <http://www.w3.org/1999/02/22-rdf-syntax-ns#subject> ?X. ?statement2 <http:…	E REF xF . xF RFG ?G	Of the colour charcoal, what is the srgb colour hex triplet?
What is {art collection} of {on the tracklist of} of {Papyrus Oxyrhynchus 223} ?	17905	left-subgraph	448	What is on the tracklist of the art collection of Papryus Oxyrchynchus 223?	SELECT ?answer WHERE { wd:Q7133388 wdt:P1433 ?X . ?X wdt:P195 ?answer}	SELECT ?answer WHERE { ?statement1 <http://www.w3.org/1999/02/22-rdf-syntax-ns#subject> <http://wikidata.dbpedia.org/resource/Q7133388> . ?statement1 <http://www.w3.org/1999/02/22-rdf-syntax-ns#predicate> <http://www.wikidata.org/entity/P1433>. ?statement1 <http://www.w3.org/1999/02/22-rdf-syntax-ns#object> ?X . ?statement2 <http://www.w3.org/1999/02/22-rdf-syntax-ns#subject> ?X. ?statement2 <htt…	C RCD xD . xD RDE ?E	In the art collection of Papyrus Oxyrchynchus 223, what is on the tracklist?
What is {Q48460} of {basin countries} of {Loch Ness} ?	16200	right-subgraph	69	What is the Q48460 of basin countries of Loch Ness ?	SELECT ?answer WHERE { wd:Q49650 wdt:P205 ?X . ?X wdt:P1036 ?answer}	SELECT ?answer WHERE { ?statement1 <http://www.w3.org/1999/02/22-rdf-syntax-ns#subject> <http://wikidata.dbpedia.org/resource/Q49650> . ?statement1 <http://www.w3.org/1999/02/22-rdf-syntax-ns#predicate> <http://www.wikidata.org/entity/P205>. ?statement1 <http://www.w3.org/1999/02/22-rdf-syntax-ns#object> ?X . ?statement2 <http://www.w3.org/1999/02/22-rdf-syntax-ns#subject> ?X. ?statement2 <http:/…	E REF xF . xF RFG ?G	What is the Q48460 of bowl nations of Loch Ness ?
How many {participant of} are to/by {Spanish Civil War} ?	2319	statement_property	1663	How many participants were part of the Spanish Civil War?	SELECT (COUNT(?sub) AS ?value ) { ?sub wdt:P1344 wd:Q10859 }	SELECT (COUNT(?sub) AS ?subs ) { ?statement <http://www.w3.org/1999/02/22-rdf-syntax-ns#subject> ?sub . ?statement <http://www.w3.org/1999/02/22-rdf-syntax-ns#predicate> <http://www.wikidata.org/entity/P1344> . ?statement <http://www.w3.org/1999/02/22-rdf-syntax-ns#object> http://wikidata.dbpedia.org/resource/Q10859 . }	Count ent (ent-pred-obj)	The Spanish Civil War had how many participants?
What is {PIN Code} of {lives in} of {Halle Berry} ?	16880	right-subgraph	1053	What is PIN Code for lives of Halle Berry ?	SELECT ?answer WHERE { wd:Q1033016 wdt:P551 ?X . ?X wdt:P281 ?answer}	SELECT ?answer WHERE { ?statement1 <http://www.w3.org/1999/02/22-rdf-syntax-ns#subject> <http://wikidata.dbpedia.org/resource/Q1033016> . ?statement1 <http://www.w3.org/1999/02/22-rdf-syntax-ns#predicate> <http://www.wikidata.org/entity/P551>. ?statement1 <http://www.w3.org/1999/02/22-rdf-syntax-ns#object> ?X . ?statement2 <http://www.w3.org/1999/02/22-rdf-syntax-ns#subject> ?X. ?statement2 <http…	E REF xF . xF RFG ?G	What is Stick Code for lives of Halle Berry ?
How many {last words} are for {Jesus Christ} ?	1050	statement_property	50	What were the last words of Jesus Christ?	SELECT (COUNT(?obj) AS ?value ) { wd:Q302 wdt:P3909 ?obj }	SELECT (COUNT(?obj) AS ?objs ) { ?statement <http://www.w3.org/1999/02/22-rdf-syntax-ns#subject> <http://wikidata.dbpedia.org/resource/Q302> . ?statement <http://www.w3.org/1999/02/22-rdf-syntax-ns#predicate> <http://www.wikidata.org/entity/P3909> . ?statement <http://www.w3.org/1999/02/22-rdf-syntax-ns#object> ?obj . }	Count Obj (ent-pred-obj)	What were Jesus' last words?
What is {seiyu} of {succeeds to} of {Planes: Fire & Rescue} ?	16274	left-subgraph	3	Who is the seiyu of the successful film Planes: Fire & Rescue?	SELECT ?answer WHERE { wd:Q15631322 wdt:P155 ?X . ?X wdt:P725 ?answer}	SELECT ?answer WHERE { ?statement1 <http://www.w3.org/1999/02/22-rdf-syntax-ns#subject> <http://wikidata.dbpedia.org/resource/Q15631322> . ?statement1 <http://www.w3.org/1999/02/22-rdf-syntax-ns#predicate> <http://www.wikidata.org/entity/P155>. ?statement1 <http://www.w3.org/1999/02/22-rdf-syntax-ns#object> ?X . ?statement2 <http://www.w3.org/1999/02/22-rdf-syntax-ns#subject> ?X. ?statement2 <htt…	C RCD xD . xD RDE ?E	what is the name of the seiyu of the successful film Planes: Fire & Rescue?
How many {author} are for {New Testament} ?	1169	statement_property	169	how many authors have there been for the new testament?	SELECT (COUNT(?obj) AS ?value ) { wd:Q18813 wdt:P50 ?obj }	SELECT (COUNT(?obj) AS ?objs ) { ?statement <http://www.w3.org/1999/02/22-rdf-syntax-ns#subject> <http://wikidata.dbpedia.org/resource/Q18813> . ?statement <http://www.w3.org/1999/02/22-rdf-syntax-ns#predicate> <http://www.wikidata.org/entity/P50> . ?statement <http://www.w3.org/1999/02/22-rdf-syntax-ns#object> ?obj . }	Count Obj (ent-pred-obj)	What is the number of authors of the new testament?
Does the {admission rate} of the {University of British Columbia} {greater than} {0.4192}	18979	boolean with filter	997	Is the admission rate of the University of British Columbia more than 0.4192?	ASK WHERE { wd:Q391028 wdt:P5822 ?obj filter(?obj > 0.4192) }	ASK { ?statement1 <http://www.w3.org/1999/02/22-rdf-syntax-ns#subject> <http://wikidata.dbpedia.org/resource/Q391028> . ?statement1 <http://www.w3.org/1999/02/22-rdf-syntax-ns#predicate> <http://www.wikidata.org/entity/P5822>. ?statement1 <http://www.w3.org/1999/02/22-rdf-syntax-ns#object> ?obj. filter(?obj > 0.4192) }	ASK ?sbj ?pred ?obj filter ?obj = num	What is the admission rate for the University of British Columbia?
How many {diplomatic relation} are to/by {Bangladesh} ?	2417	statement_property	1761	What is the number of Bangladeshi diplomatic partners?	SELECT (COUNT(?sub) AS ?value ) { ?sub wdt:P530 wd:Q902 }	SELECT (COUNT(?sub) AS ?subs ) { ?statement <http://www.w3.org/1999/02/22-rdf-syntax-ns#subject> ?sub . ?statement <http://www.w3.org/1999/02/22-rdf-syntax-ns#predicate> <http://www.wikidata.org/entity/P530> . ?statement <http://www.w3.org/1999/02/22-rdf-syntax-ns#object> http://wikidata.dbpedia.org/resource/Q902 . }	Count ent (ent-pred-obj)	There are how many Bangladeshi diplomatic partners?
What is the {student of} and the {student} of {William_Blake} ?	9612	two intentions right subgraph	79	What was William Blake a student of and who was his student?	SELECT ?ans_1 ?ans_2 WHERE { wd:Q41513 wdt:P1066 ?ans_1 . wd:Q41513 wdt:P802 ?ans_2 }	SELECT ?ans_1 ?ans_2 WHERE { ?statement1 <http://www.w3.org/1999/02/22-rdf-syntax-ns#subject> <http://wikidata.dbpedia.org/resource/Q41513> . ?statement1 <http://www.w3.org/1999/02/22-rdf-syntax-ns#predicate> <http://www.wikidata.org/entity/P1066> . ?statement1 <http://www.w3.org/1999/02/22-rdf-syntax-ns#object> ?ans_1. ?statement2 <http://www.w3.org/1999/02/22-rdf-syntax-ns#subject> <http://wiki…	select where (ent-pred-obj1 . ent-pred-obj2)	Where did William Blake study, and what was the name of his student?
What is {military branch} of {Sigmund Jähn} that is {end time} is {1965-0-0} ?	6476	statement_property	2921	On what military branch Sigmund Jähn served until 1965?	SELECT ?obj WHERE { wd:Q57229 p:P241 ?s . ?s ps:P241 ?obj . ?s pq:P582 ?x filter(contains(YEAR(?x),'1965')) }	select distinct ?obj where { ?statement <http://www.w3.org/1999/02/22-rdf-syntax-ns#subject> <http://wikidata.dbpedia.org/resource/Q57229> . ?statement <http://www.w3.org/1999/02/22-rdf-syntax-ns#predicate> <http://www.wikidata.org/entity/P241> . ?statement <http://www.w3.org/1999/02/22-rdf-syntax-ns#object> ?obj . ?statement <http://www.wikidata.org/entity/P582> <1965-0-0> }	(E pred F) prop ?value	Sigmund Jahn served in what military branch until 1965?
what is the {located in the administrative territorial entity} for {Nikita Mikhalkov} has {place of birth} as {Moscow} ?	3839	statement_property	284	Where in Moscow was Nikita Mikhalkov born?	SELECT ?value WHERE { wd:Q55207 p:P19 ?s . ?s ps:P19 wd:Q649 . ?s pq:P131 ?value}	select distinct ?value where { ?statement <http://www.w3.org/1999/02/22-rdf-syntax-ns#subject> <http://wikidata.dbpedia.org/resource/Q55207> . ?statement <http://www.w3.org/1999/02/22-rdf-syntax-ns#predicate> <http://www.wikidata.org/entity/P19> . ?statement <http://www.w3.org/1999/02/22-rdf-syntax-ns#object> <http://wikidata.dbpedia.org/resource/Q649> . ?statement <http://www.wikidata.org/entity…	(E pred ?Obj ) prop value	Name the place in Moscow where Nikita Mikhalkov born?
Does the {apparent magnitude} of the {Messier 2} {less than} {5.2}	18721	boolean with filter	739	Is the apparent magnitude of the Messier 2 less than 5.2?	ASK WHERE { wd:Q11099 wdt:P1215 ?obj filter(?obj < 5.2) }	ASK { ?statement1 <http://www.w3.org/1999/02/22-rdf-syntax-ns#subject> <http://wikidata.dbpedia.org/resource/Q11099> . ?statement1 <http://www.w3.org/1999/02/22-rdf-syntax-ns#predicate> <http://www.wikidata.org/entity/P1215>. ?statement1 <http://www.w3.org/1999/02/22-rdf-syntax-ns#object> ?obj. filter(?obj < 5.2) }	ASK ?sbj ?pred ?obj filter ?obj = num	Is 5.2 greater than the apparent magnitude of the Messier 2?
What is {sculptors} of {The Smurfs}, that has {gender identity} is {male} ?	12089	right-subgraph	961	Where is the sculptors of male Smurfs?	SELECT ?answer WHERE { wd:Q11221 wdt:P170 ?answer . ?answer wdt:P21 wd:Q6581097}	SELECT ?answer WHERE { ?statement1 <http://www.w3.org/1999/02/22-rdf-syntax-ns#subject> <http://wikidata.dbpedia.org/resource/Q11221> . ?statement1 <http://www.w3.org/1999/02/22-rdf-syntax-ns#predicate> <http://www.wikidata.org/entity/P170>. ?statement1 <http://www.w3.org/1999/02/22-rdf-syntax-ns#object> ?answer . ?statement2 <http://www.w3.org/1999/02/22-rdf-syntax-ns#subject> ?answer. ?statemen…	E REF ?F . ?F RFG G	Where are the Smurfs male sculptors?
what is the {end time} for {Alexey Leonov} has {significant event} as {extra-vehicular activity} ?	8450	statement_property	4895	Give me end time for Alexey Leonov has significant event as extra-vehicular activity?	SELECT ?value WHERE { wd:Q154269 p:P793 ?s . ?s ps:P793 wd:Q182020 . ?s pq:P582 ?value}	select distinct ?value where { ?statement <http://www.w3.org/1999/02/22-rdf-syntax-ns#subject> <http://wikidata.dbpedia.org/resource/Q154269> . ?statement <http://www.w3.org/1999/02/22-rdf-syntax-ns#predicate> <http://www.wikidata.org/entity/P793> . ?statement <http://www.w3.org/1999/02/22-rdf-syntax-ns#object> <http://wikidata.dbpedia.org/resource/Q182020> . ?statement <http://www.wikidata.org/e…	(E pred ?Obj ) prop value	When Does Alexey Leonov's event end?
What is the {human} for {founded by} of {International Red Cross and Red Crescent Movement}	20072	simple question left	418	Who founded International Red Cross and Red Crescent Movement ?	select distinct ?sbj where { ?sbj wdt:P112 wd:Q7178 . ?sbj wdt:P31 wd:Q5 }	select distinct ?subj where { ?statement <http://www.w3.org/1999/02/22-rdf-syntax-ns#subject> ?subj . ?statement <http://www.w3.org/1999/02/22-rdf-syntax-ns#predicate> <http://www.wikidata.org/entity/P112> . ?statement <http://www.w3.org/1999/02/22-rdf-syntax-ns#object> <http://wikidata.dbpedia.org/resource/Q7178> . ?subj <http://www.wikidata.org/entity/P31> <http://wikidata.dbpedia.org/resource/…	<?S P O ; ?S InstanceOf Type>	The International Red Cross and Red Crescent Movement was founded by whom?
Does the {maximum Strahler number} of the {Kipps Run} {equals} {2}	18107	boolean with filter	125	Is the maximum Strahler number of the Kipps Run equal 2?	ASK WHERE { wd:Q17298033 wdt:P1548 ?obj filter(?obj = 2) }	ASK { ?statement1 <http://www.w3.org/1999/02/22-rdf-syntax-ns#subject> <http://wikidata.dbpedia.org/resource/Q17298033> . ?statement1 <http://www.w3.org/1999/02/22-rdf-syntax-ns#predicate> <http://www.wikidata.org/entity/P1548>. ?statement1 <http://www.w3.org/1999/02/22-rdf-syntax-ns#object> ?obj. filter(?obj = 2) }	ASK ?sbj ?pred ?obj filter ?obj = num	Does the Kipps Run have the maximum number of 2?
What is {award received} of {Walter Cronkite} that is {point in time} is {1980-0-0} ?	3832	statement_property	277	What award did Walter Cronkite receive in 1980?	SELECT ?obj WHERE { wd:Q31073 p:P166 ?s . ?s ps:P166 ?obj . ?s pq:P585 ?x filter(contains(YEAR(?x),'1980')) }	select distinct ?obj where { ?statement <http://www.w3.org/1999/02/22-rdf-syntax-ns#subject> <http://wikidata.dbpedia.org/resource/Q31073> . ?statement <http://www.w3.org/1999/02/22-rdf-syntax-ns#predicate> <http://www.wikidata.org/entity/P166> . ?statement <http://www.w3.org/1999/02/22-rdf-syntax-ns#object> ?obj . ?statement <http://www.wikidata.org/entity/P585> <1980-0-0> }	(E pred F) prop ?value	Walter Cronkite received which award in 1980?
what is the {point in time} for {Jacobus Henricus van 't Hoff} has {award received} as {Helmholtz Medal} ?	8653	statement_property	5098	When was Jacobus Henricus van 't Hoff awarded the Helmoltzh Medal?	SELECT ?value WHERE { wd:Q102822 p:P166 ?s . ?s ps:P166 wd:Q1562616 . ?s pq:P585 ?value}	select distinct ?value where { ?statement <http://www.w3.org/1999/02/22-rdf-syntax-ns#subject> <http://wikidata.dbpedia.org/resource/Q102822> . ?statement <http://www.w3.org/1999/02/22-rdf-syntax-ns#predicate> <http://www.wikidata.org/entity/P166> . ?statement <http://www.w3.org/1999/02/22-rdf-syntax-ns#object> <http://wikidata.dbpedia.org/resource/Q1562616> . ?statement <http://www.wikidata.org/…	(E pred ?Obj ) prop value	The Helmoltzh Medal was awarded to Jacobus Henricus van't Hoff on what date?
What is the {profession} with the {MAX(base salary)} ?	2458	rank	34	What profession has the highest base salary?	select ?ent where { ?ent wdt:P31 wd:Q28640 . ?ent wdt:P3618 ?obj } ORDER BY DESC(?obj)LIMIT 5	select ?ent where { ?ent <http://www.wikidata.org/entity/P31> <http://wikidata.dbpedia.org/resource/Q28640>. ?statement <http://www.w3.org/1999/02/22-rdf-syntax-ns#subject> ?ent . ?statement <http://www.w3.org/1999/02/22-rdf-syntax-ns#predicate> <http://www.wikidata.org/entity/P3618>. ?statement <http://www.w3.org/1999/02/22-rdf-syntax-ns#object> ?obj .} ORDER BY DESC(?obj) LIMIT 5	?E is_a Type, ?E pred Obj value. MAX/MIN (value)	What calling has the most noteworthy base salary?
what is the {replaced by} for {Peter Damian} has {position held} as {cardinal-bishop} ?	6271	statement_property	2716	Who replaced Peter Damian as the cardinal-bishop?	SELECT ?value WHERE { wd:Q258369 p:P39 ?s . ?s ps:P39 wd:Q1729113 . ?s pq:P1366 ?value}	select distinct ?value where { ?statement <http://www.w3.org/1999/02/22-rdf-syntax-ns#subject> <http://wikidata.dbpedia.org/resource/Q258369> . ?statement <http://www.w3.org/1999/02/22-rdf-syntax-ns#predicate> <http://www.wikidata.org/entity/P39> . ?statement <http://www.w3.org/1999/02/22-rdf-syntax-ns#object> <http://wikidata.dbpedia.org/resource/Q1729113> . ?statement <http://www.wikidata.org/e…	(E pred ?Obj ) prop value	Peter Damian was replaced by which cardinal-bishop?
Does the {maximum capacity} of the {Maschinengewehrkraftwagen} {equals} {2}	18711	boolean with filter	729	Does the Maschingewehrkraftwagen have a maximum capacoty equal to 2	ASK WHERE { wd:Q551296 wdt:P1083 ?obj filter(?obj = 2) }	ASK { ?statement1 <http://www.w3.org/1999/02/22-rdf-syntax-ns#subject> <http://wikidata.dbpedia.org/resource/Q551296> . ?statement1 <http://www.w3.org/1999/02/22-rdf-syntax-ns#predicate> <http://www.wikidata.org/entity/P1083>. ?statement1 <http://www.w3.org/1999/02/22-rdf-syntax-ns#object> ?obj. filter(?obj = 2) }	ASK ?sbj ?pred ?obj filter ?obj = num	What is the capacoty of Maschingewehrkraftwagen?
Give me {gene} that contains the word {vgf} in their name	23261	string matching simple contains word	3355	Tell me gene whose name has the word vgf in it.	SELECT DISTINCT ?sbj ?sbj_label WHERE { ?sbj wdt:P31 wd:Q7187 . ?sbj rdfs:label ?sbj_label . FILTER(CONTAINS(lcase(?sbj_label), 'vgf')) . FILTER (lang(?sbj_label) = 'en') } LIMIT 25	SELECT DISTINCT ?sbj ?sbj_label { ?statement1 <http://www.w3.org/1999/02/22-rdf-syntax-ns#subject> ?sbj . ?statement1 <http://www.w3.org/1999/02/22-rdf-syntax-ns#predicate> <http://www.wikidata.org/entity/P31> . ?statement1 <http://www.w3.org/1999/02/22-rdf-syntax-ns#object> <http://wikidata.dbpedia.org/resource/Q7187>. ?sbj rdfs:label ?sbj_label . FILTER(CONTAINS(lcase(?sbj_label), 'vgf')) . FIL…	<?S P O ; ?S instanceOf Type ; contains word >	Let me know quality whose title has the word vgf in it.
Does the {net tonnage} of the {Maggie Lee} {equals} {8}	18569	boolean with filter	587	Does the net tonnage of the Maggie Lee equal 8?	ASK WHERE { wd:Q6730270 wdt:P2790 ?obj filter(?obj = 8) }	ASK { ?statement1 <http://www.w3.org/1999/02/22-rdf-syntax-ns#subject> <http://wikidata.dbpedia.org/resource/Q6730270> . ?statement1 <http://www.w3.org/1999/02/22-rdf-syntax-ns#predicate> <http://www.wikidata.org/entity/P2790>. ?statement1 <http://www.w3.org/1999/02/22-rdf-syntax-ns#object> ?obj. filter(?obj = 8) }	ASK ?sbj ?pred ?obj filter ?obj = num	Is the Maggie Lee's net tonnage 8?
What is {nominated for} of {Glenn Gould} that is {point in time} is {1982-0-0} ?	4451	statement_property	896	What award was Glenn Gould nominated for in 1982?	SELECT ?obj WHERE { wd:Q216924 p:P1411 ?s . ?s ps:P1411 ?obj . ?s pq:P585 ?x filter(contains(YEAR(?x),'1982')) }	select distinct ?obj where { ?statement <http://www.w3.org/1999/02/22-rdf-syntax-ns#subject> <http://wikidata.dbpedia.org/resource/Q216924> . ?statement <http://www.w3.org/1999/02/22-rdf-syntax-ns#predicate> <http://www.wikidata.org/entity/P1411> . ?statement <http://www.w3.org/1999/02/22-rdf-syntax-ns#object> ?obj . ?statement <http://www.wikidata.org/entity/P585> <1982-0-0> }	(E pred F) prop ?value	Glenn Gould was nominated for what award in 1982?
What is {nominated for} of {William Styron} that is {for work} is {Lie Down in Darkness} ?	6004	statement_property	2449	What was William Styron nominated for for his work in Lie Down in Darkness?	SELECT ?obj WHERE { wd:Q245257 p:P1411 ?s . ?s ps:P1411 ?obj . ?s pq:P1686 wd:Q4003902 }	select distinct ?obj where { ?statement <http://www.w3.org/1999/02/22-rdf-syntax-ns#subject> <http://wikidata.dbpedia.org/resource/Q245257> . ?statement <http://www.w3.org/1999/02/22-rdf-syntax-ns#predicate> <http://www.wikidata.org/entity/P1411> . ?statement <http://www.w3.org/1999/02/22-rdf-syntax-ns#object> ?obj . ?statement <http://www.wikidata.org/entity/P1686> <http://wikidata.dbpedia.org/r…	(E pred F) prop ?value	In which award category was William Styron nominated for his work in Lie Down in Darkness?
Give me {computer model} that {operating system} {Commodore BASIC V2} and which contains the word {64} in their name	25116	string matching type + relation contains word	3674	Name a computer model using Commodore BASIC V2 that contains the word "64" in its name	SELECT DISTINCT ?sbj ?sbj_label WHERE { ?sbj wdt:P31 wd:Q55990535 . ?sbj wdt:P306 wd:Q1115899 . ?sbj rdfs:label ?sbj_label . FILTER(CONTAINS(lcase(?sbj_label), '64')) . FILTER (lang(?sbj_label) = 'en') } LIMIT 25	SELECT DISTINCT ?sbj ?sbj_label { ?statement1 <http://www.w3.org/1999/02/22-rdf-syntax-ns#subject> ?sbj . ?statement1 <http://www.w3.org/1999/02/22-rdf-syntax-ns#predicate> <http://www.wikidata.org/entity/P31> . ?statement1 <http://www.w3.org/1999/02/22-rdf-syntax-ns#object> <http://wikidata.dbpedia.org/resource/Q55990535>. ?statement2 <http://www.w3.org/1999/02/22-rdf-syntax-ns#subject> ?sbj . ?…	<?S P O ; ?S instanceOf Type ; contains word >	Title a computer demonstrate utilizing Commodore Essential V2 that contains the word "64" in its name
what is the {point in time} for {Seychelles} has {inflation rate} as {2.3} ?	9248	statement_property	5693	When did the Seychelles have an inflation rate of 2.3%?	SELECT ?value WHERE { wd:Q1042 p:P1279 ?s . ?s ps:P1279 ?x filter(contains(?x,'2.3')) . ?s pq:P585 ?value}	select distinct ?value where { ?statement <http://www.w3.org/1999/02/22-rdf-syntax-ns#subject> <http://wikidata.dbpedia.org/resource/Q1042> . ?statement <http://www.w3.org/1999/02/22-rdf-syntax-ns#predicate> <http://www.wikidata.org/entity/P1279> . ?statement <http://www.w3.org/1999/02/22-rdf-syntax-ns#object> <2.3> . ?statement <http://www.wikidata.org/entity/P585> ?value. }	(E pred ?Obj ) prop value	In what year was the inflation rate of the Syechelles 2.3%?
Does the {stroke} of the {Maybach MD 871} {equals} {160.0}	18586	boolean with filter	604	Is 160 the stroke of the Mayback MD 871?	ASK WHERE { wd:Q1914397 wdt:P2557 ?obj filter(?obj = 160.0) }	ASK { ?statement1 <http://www.w3.org/1999/02/22-rdf-syntax-ns#subject> <http://wikidata.dbpedia.org/resource/Q1914397> . ?statement1 <http://www.w3.org/1999/02/22-rdf-syntax-ns#predicate> <http://www.wikidata.org/entity/P2557>. ?statement1 <http://www.w3.org/1999/02/22-rdf-syntax-ns#object> ?obj. filter(?obj = 160.0) }	ASK ?sbj ?pred ?obj filter ?obj = num	Is 160 the stroke of the Mayback MD 871?
What is the {Han Chinese} with the {MAX(net worth estimate)} whose {instance of} is {Han Chinese} ?	3095	rank	294	What Han Chinese person has the largest net worth?	select ?ent where { ?ent wdt:P31 wd:Q42740 . ?ent wdt:P2218 ?obj . ?ent wdt:P31 wd:Q42740 } ORDER BY DESC(?obj)LIMIT 5	select ?ent where { ?ent <http://www.wikidata.org/entity/P31> <http://wikidata.dbpedia.org/resource/Q42740>. ?statement1 <http://www.w3.org/1999/02/22-rdf-syntax-ns#subject> ?ent . ?statement1 <http://www.w3.org/1999/02/22-rdf-syntax-ns#predicate> <http://www.wikidata.org/entity/P2218>. ?statement1 <http://www.w3.org/1999/02/22-rdf-syntax-ns#object> ?obj1. ?statement2 <http://www.w3.org/1999/02/2…	?E is_a Type. ?E pred Obj. ?E-secondClause value. MAX (value)	Give me the name of the Han Chinese person with the largest net worth.
what is the {for work} for {Alanis Morissette} has {nominated for} as {Juno Award for Songwriter of the Year} ?	6838	statement_property	3283	What work by Alanis Morissette spurred her nomination for the Juno Award Songwriter of the year?	SELECT ?value WHERE { wd:Q130742 p:P1411 ?s . ?s ps:P1411 wd:Q6314105 . ?s pq:P1686 ?value}	select distinct ?value where { ?statement <http://www.w3.org/1999/02/22-rdf-syntax-ns#subject> <http://wikidata.dbpedia.org/resource/Q130742> . ?statement <http://www.w3.org/1999/02/22-rdf-syntax-ns#predicate> <http://www.wikidata.org/entity/P1411> . ?statement <http://www.w3.org/1999/02/22-rdf-syntax-ns#object> <http://wikidata.dbpedia.org/resource/Q6314105> . ?statement <http://www.wikidata.org…	(E pred ?Obj ) prop value	What work led to Alanis Morisette's nomination for the Songwriter of the Year Award at the Juno's?
What is the {subject of international law} for {subsidiary} of {United Nations General Assembly}	22019	simple question left	3080	What law subsides over the United Nations General Assembly?	select distinct ?sbj where { ?sbj wdt:P355 wd:Q47423 . ?sbj wdt:P31 wd:Q1896989 }	select distinct ?subj where { ?statement <http://www.w3.org/1999/02/22-rdf-syntax-ns#subject> ?subj . ?statement <http://www.w3.org/1999/02/22-rdf-syntax-ns#predicate> <http://www.wikidata.org/entity/P355> . ?statement <http://www.w3.org/1999/02/22-rdf-syntax-ns#object> <http://wikidata.dbpedia.org/resource/Q47423> . ?subj <http://www.wikidata.org/entity/P31> <http://wikidata.dbpedia.org/resource…	<?S P O ; ?S InstanceOf Type>	The UN General Assembly Abides by what law?
What is the {airline} with the {MAX(total revenue)} ?	2798	rank	374	Which airline has the highest total revenue?	select ?ent where { ?ent wdt:P31 wd:Q46970 . ?ent wdt:P2139 ?obj } ORDER BY DESC(?obj)LIMIT 5	select ?ent where { ?ent <http://www.wikidata.org/entity/P31> <http://wikidata.dbpedia.org/resource/Q46970>. ?statement <http://www.w3.org/1999/02/22-rdf-syntax-ns#subject> ?ent . ?statement <http://www.w3.org/1999/02/22-rdf-syntax-ns#predicate> <http://www.wikidata.org/entity/P2139>. ?statement <http://www.w3.org/1999/02/22-rdf-syntax-ns#object> ?obj .} ORDER BY DESC(?obj) LIMIT 5	?E is_a Type, ?E pred Obj value. MAX/MIN (value)	What airline has the highest total revenue?
what is the {start time} for {Demi Moore} has {spouse} as {Bruce Willis} ?	5425	statement_property	1870	When Demi Moore got married to Bruce Willis?	SELECT ?value WHERE { wd:Q43044 p:P26 ?s . ?s ps:P26 wd:Q2680 . ?s pq:P580 ?value}	select distinct ?value where { ?statement <http://www.w3.org/1999/02/22-rdf-syntax-ns#subject> <http://wikidata.dbpedia.org/resource/Q43044> . ?statement <http://www.w3.org/1999/02/22-rdf-syntax-ns#predicate> <http://www.wikidata.org/entity/P26> . ?statement <http://www.w3.org/1999/02/22-rdf-syntax-ns#object> <http://wikidata.dbpedia.org/resource/Q2680> . ?statement <http://www.wikidata.org/entit…	(E pred ?Obj ) prop value	What is the wedding date for Bruce Willis and Demi Moore?
What is {nominated for} of {Gene Hackman} that is {statement is subject of} is {43rd Academy Awards} ?	9466	statement_property	5911	What is Gene Hackman's nomination area for the 43rd Academy Awards?	SELECT ?obj WHERE { wd:Q150943 p:P1411 ?s . ?s ps:P1411 ?obj . ?s pq:P805 wd:Q937162 }	select distinct ?obj where { ?statement <http://www.w3.org/1999/02/22-rdf-syntax-ns#subject> <http://wikidata.dbpedia.org/resource/Q150943> . ?statement <http://www.w3.org/1999/02/22-rdf-syntax-ns#predicate> <http://www.wikidata.org/entity/P1411> . ?statement <http://www.w3.org/1999/02/22-rdf-syntax-ns#object> ?obj . ?statement <http://www.wikidata.org/entity/P805> <http://wikidata.dbpedia.org/re…	(E pred F) prop ?value	For the 43rd Academy Awards, what is Gene Hackman's nomination area?
what is the {end time} for {Tip O'Neill} has {position held} as {speaker of the United States House of Representatives} ?	7339	statement_property	3784	When was Tip O'Neill no longer the speaker of the United States House of Representatives?	SELECT ?value WHERE { wd:Q2094491 p:P39 ?s . ?s ps:P39 wd:Q912994 . ?s pq:P582 ?value}	select distinct ?value where { ?statement <http://www.w3.org/1999/02/22-rdf-syntax-ns#subject> <http://wikidata.dbpedia.org/resource/Q2094491> . ?statement <http://www.w3.org/1999/02/22-rdf-syntax-ns#predicate> <http://www.wikidata.org/entity/P39> . ?statement <http://www.w3.org/1999/02/22-rdf-syntax-ns#object> <http://wikidata.dbpedia.org/resource/Q912994> . ?statement <http://www.wikidata.org/e…	(E pred ?Obj ) prop value	When did Tip O'Neill leave the House of Representatives?
What is {university attended} of {Jad Abumrad}, that has {member of} is {Center for Research Libraries} ?	12259	right-subgraph	2931	What was the university attended by Jad Abumrad while he was a member of the Center for Research Libraries?	SELECT ?answer WHERE { wd:Q2856132 wdt:P69 ?answer . ?answer wdt:P463 wd:Q5059850}	SELECT ?answer WHERE { ?statement1 <http://www.w3.org/1999/02/22-rdf-syntax-ns#subject> <http://wikidata.dbpedia.org/resource/Q2856132> . ?statement1 <http://www.w3.org/1999/02/22-rdf-syntax-ns#predicate> <http://www.wikidata.org/entity/P69>. ?statement1 <http://www.w3.org/1999/02/22-rdf-syntax-ns#object> ?answer . ?statement2 <http://www.w3.org/1999/02/22-rdf-syntax-ns#subject> ?answer. ?stateme…	E REF ?F . ?F RFG G	What used to be the university attended by using Jad Abumrad whilst he was a member of the Center for Research Libraries?
What is {pronunciation audio} of {butter} that is {language of work or name} is {Czech} ?	4060	statement_property	505	What is { pronunciation audio } of { butter } that is { working language or name } is { Czech }?	SELECT ?obj WHERE { wd:Q34172 p:P443 ?s . ?s ps:P443 ?obj . ?s pq:P407 wd:Q9056 }	select distinct ?obj where { ?statement <http://www.w3.org/1999/02/22-rdf-syntax-ns#subject> <http://wikidata.dbpedia.org/resource/Q34172> . ?statement <http://www.w3.org/1999/02/22-rdf-syntax-ns#predicate> <http://www.wikidata.org/entity/P443> . ?statement <http://www.w3.org/1999/02/22-rdf-syntax-ns#object> ?obj . ?statement <http://www.wikidata.org/entity/P407> <http://wikidata.dbpedia.org/reso…	(E pred F) prop ?value	How do you say the word butter?
Did {RuPaul} {genre} {Eurodance} and {electronic dance music} ?	990	boolean double one_hop right subgraph	490	Did RuPaul used to make Eurodance and electronic dance music?	ASK WHERE { wd:Q705715 wdt:P136 wd:Q216961 . wd:Q705715 wdt:P136 wd:Q851213 }	ASK { ?statement1 <http://www.w3.org/1999/02/22-rdf-syntax-ns#subject> <http://wikidata.dbpedia.org/resource/Q705715> . ?statement1 <http://www.w3.org/1999/02/22-rdf-syntax-ns#predicate> <http://www.wikidata.org/entity/P136> . ?statement1 <http://www.w3.org/1999/02/22-rdf-syntax-ns#object> <http://wikidata.dbpedia.org/resource/Q216961>. ?statement2 <http://www.w3.org/1999/02/22-rdf-syntax-ns#subj…	Ask (ent-pred-obj1 . ent-pred-obj2`)	Is it true that RuPaul used to make Eurodance and electronic dance music?
Give me {art form} that starts with {'s'}	24216	string matching simple contains word	3719	What are the art form which start with the letter s	SELECT DISTINCT ?sbj ?sbj_label WHERE { ?sbj wdt:P31 wd:Q56055944 . ?sbj rdfs:label ?sbj_label . FILTER(STRSTARTS(lcase(?sbj_label), 's')) . FILTER (lang(?sbj_label) = 'en') } LIMIT 25	SELECT DISTINCT ?sbj ?sbj_label { ?statement1 <http://www.w3.org/1999/02/22-rdf-syntax-ns#subject> ?sbj . ?statement1 <http://www.w3.org/1999/02/22-rdf-syntax-ns#predicate> <http://www.wikidata.org/entity/P31> . ?statement1 <http://www.w3.org/1999/02/22-rdf-syntax-ns#object> <http://wikidata.dbpedia.org/resource/Q56055944>. ?sbj rdfs:label ?sbj_label . FILTER(STRSTARTS(lcase(?sbj_label), 's')) . …	<?S P O ; ?S instanceOf Type ; starts with character >	What is the art form that begins with the letter s
What is {film starring} of {series} of {Souls of the Departed} ?	16118	left-subgraph	1347	Who is starring in the film series of Souls of the Departed?	SELECT ?answer WHERE { wd:Q23022717 wdt:P179 ?X . ?X wdt:P161 ?answer}	SELECT ?answer WHERE { ?statement1 <http://www.w3.org/1999/02/22-rdf-syntax-ns#subject> <http://wikidata.dbpedia.org/resource/Q23022717> . ?statement1 <http://www.w3.org/1999/02/22-rdf-syntax-ns#predicate> <http://www.wikidata.org/entity/P179>. ?statement1 <http://www.w3.org/1999/02/22-rdf-syntax-ns#object> ?X . ?statement2 <http://www.w3.org/1999/02/22-rdf-syntax-ns#subject> ?X. ?statement2 <htt…	C RCD xD . xD RDE ?E	Which main actor is featured in the film series of Souls of the Departed?
Give me {highly urbanized city} that {language used} {Davawenyo} and which contains the word {city} in their name	25151	string matching type + relation contains word	216	Name a big city where people speak Davawenyo that contains the word "city " in its name	SELECT DISTINCT ?sbj ?sbj_label WHERE { ?sbj wdt:P31 wd:Q29946056 . ?sbj wdt:P2936 wd:Q5228174 . ?sbj rdfs:label ?sbj_label . FILTER(CONTAINS(lcase(?sbj_label), 'city')) . FILTER (lang(?sbj_label) = 'en') } LIMIT 25	SELECT DISTINCT ?sbj ?sbj_label { ?statement1 <http://www.w3.org/1999/02/22-rdf-syntax-ns#subject> ?sbj . ?statement1 <http://www.w3.org/1999/02/22-rdf-syntax-ns#predicate> <http://www.wikidata.org/entity/P31> . ?statement1 <http://www.w3.org/1999/02/22-rdf-syntax-ns#object> <http://wikidata.dbpedia.org/resource/Q29946056>. ?statement2 <http://www.w3.org/1999/02/22-rdf-syntax-ns#subject> ?sbj . ?…	<?S P O ; ?S instanceOf Type ; contains word >	Name a major city where individuals speak Davawenyo that contains "city " in its name
what is the {point in time} for {Maria Tallchief} has {award received} as {Capezio Dance Award} ?	6799	statement_property	3244	When did Maria Tallchief receive the Capezio Dance Award?	SELECT ?value WHERE { wd:Q264400 p:P166 ?s . ?s ps:P166 wd:Q29032885 . ?s pq:P585 ?value}	select distinct ?value where { ?statement <http://www.w3.org/1999/02/22-rdf-syntax-ns#subject> <http://wikidata.dbpedia.org/resource/Q264400> . ?statement <http://www.w3.org/1999/02/22-rdf-syntax-ns#predicate> <http://www.wikidata.org/entity/P166> . ?statement <http://www.w3.org/1999/02/22-rdf-syntax-ns#object> <http://wikidata.dbpedia.org/resource/Q29032885> . ?statement <http://www.wikidata.org…	(E pred ?Obj ) prop value	Maria Tallchief received the Capezio Dance Award on what date?
Give me {war of national liberation} that contains the word {war} in their name	23643	string matching simple contains word	1692	What are the war of national liberation which start with the letter war	SELECT DISTINCT ?sbj ?sbj_label WHERE { ?sbj wdt:P31 wd:Q1006311 . ?sbj rdfs:label ?sbj_label . FILTER(CONTAINS(lcase(?sbj_label), 'war')) . FILTER (lang(?sbj_label) = 'en') } LIMIT 25	SELECT DISTINCT ?sbj ?sbj_label { ?statement1 <http://www.w3.org/1999/02/22-rdf-syntax-ns#subject> ?sbj . ?statement1 <http://www.w3.org/1999/02/22-rdf-syntax-ns#predicate> <http://www.wikidata.org/entity/P31> . ?statement1 <http://www.w3.org/1999/02/22-rdf-syntax-ns#object> <http://wikidata.dbpedia.org/resource/Q1006311>. ?sbj rdfs:label ?sbj_label . FILTER(CONTAINS(lcase(?sbj_label), 'war')) . …	<?S P O ; ?S instanceOf Type ; contains word >	What are the war of national freedom which begin with the letter war
what is the {point in time} for {Adunis} has {award received} as {Janus Pannonius International Poetry Prize} ?	4822	statement_property	1267	When did Adunis win the Janus Pannonius International Poetry Prize?	SELECT ?value WHERE { wd:Q380787 p:P166 ?s . ?s ps:P166 wd:Q17550770 . ?s pq:P585 ?value}	select distinct ?value where { ?statement <http://www.w3.org/1999/02/22-rdf-syntax-ns#subject> <http://wikidata.dbpedia.org/resource/Q380787> . ?statement <http://www.w3.org/1999/02/22-rdf-syntax-ns#predicate> <http://www.wikidata.org/entity/P166> . ?statement <http://www.w3.org/1999/02/22-rdf-syntax-ns#object> <http://wikidata.dbpedia.org/resource/Q17550770> . ?statement <http://www.wikidata.org…	(E pred ?Obj ) prop value	At what time did Adunis win the Janus Pannonius International Poetry Prize?
Did {Homo_sapiens} {source of energy} {vitamin} and {large intestine} ?	803	boolean double one_hop right subgraph	303	Was Homo sapiens source of energy vitamin and large intestine ?	ASK WHERE { wd:Q15978631 wdt:P618 wd:Q34956 . wd:Q15978631 wdt:P618 wd:Q11083 }	ASK { ?statement1 <http://www.w3.org/1999/02/22-rdf-syntax-ns#subject> <http://wikidata.dbpedia.org/resource/Q15978631> . ?statement1 <http://www.w3.org/1999/02/22-rdf-syntax-ns#predicate> <http://www.wikidata.org/entity/P618> . ?statement1 <http://www.w3.org/1999/02/22-rdf-syntax-ns#object> <http://wikidata.dbpedia.org/resource/Q34956>. ?statement2 <http://www.w3.org/1999/02/22-rdf-syntax-ns#sub…	Ask (ent-pred-obj1 . ent-pred-obj2`)	Were vitamins and large intestine a source of energy for people?
Give me {biblical episode} that starts with {'v'}	24622	string matching simple contains word	1803	What are the biblical episode which start with the letter s	SELECT DISTINCT ?sbj ?sbj_label WHERE { ?sbj wdt:P31 wd:Q22704077 . ?sbj rdfs:label ?sbj_label . FILTER(STRSTARTS(lcase(?sbj_label), 'v')) . FILTER (lang(?sbj_label) = 'en') } LIMIT 25	SELECT DISTINCT ?sbj ?sbj_label { ?statement1 <http://www.w3.org/1999/02/22-rdf-syntax-ns#subject> ?sbj . ?statement1 <http://www.w3.org/1999/02/22-rdf-syntax-ns#predicate> <http://www.wikidata.org/entity/P31> . ?statement1 <http://www.w3.org/1999/02/22-rdf-syntax-ns#object> <http://wikidata.dbpedia.org/resource/Q22704077>. ?sbj rdfs:label ?sbj_label . FILTER(STRSTARTS(lcase(?sbj_label), 'v')) . …	<?S P O ; ?S instanceOf Type ; starts with character >	What are the scriptural scene which begin with the letter s
What is the {ghost town} for {narrative location} of {South Park}	21337	simple question right	1683	What is the location of the ghost town of South Park?	select distinct ?obj where { wd:Q16538 wdt:P840 ?obj . ?obj wdt:P31 wd:Q74047 }	select distinct ?obj where { ?statement <http://www.w3.org/1999/02/22-rdf-syntax-ns#subject> <http://wikidata.dbpedia.org/resource/Q16538> . ?statement <http://www.w3.org/1999/02/22-rdf-syntax-ns#predicate> <http://www.wikidata.org/entity/P840> . ?statement <http://www.w3.org/1999/02/22-rdf-syntax-ns#object> ?obj . ?obj <http://www.wikidata.org/entity/P31> <http://wikidata.dbpedia.org/resource/Q7…	<S P ?O ; ?O instanceOf Type>	What is the area of the apparition town of South Stop?
What is the {municipality of Japan} for {currency} of {Japanese yen}	22167	simple question left	3228	What cities in Japan use the yen?	select distinct ?sbj where { ?sbj wdt:P38 wd:Q8146 . ?sbj wdt:P31 wd:Q1054813 }	select distinct ?subj where { ?statement <http://www.w3.org/1999/02/22-rdf-syntax-ns#subject> ?subj . ?statement <http://www.w3.org/1999/02/22-rdf-syntax-ns#predicate> <http://www.wikidata.org/entity/P38> . ?statement <http://www.w3.org/1999/02/22-rdf-syntax-ns#object> <http://wikidata.dbpedia.org/resource/Q8146> . ?subj <http://www.wikidata.org/entity/P31> <http://wikidata.dbpedia.org/resource/Q…	<?S P O ; ?S InstanceOf Type>	What cities in Japan utilize the yen?
Give me {public university} that {language used} {English} and which that starts with {'u'}	25552	string matching type + relation contains word	711	Tell me the public univbersity that used English language and which starts with the letter u	SELECT DISTINCT ?sbj ?sbj_label WHERE { ?sbj wdt:P31 wd:Q875538 . ?sbj wdt:P2936 wd:Q1860 . ?sbj rdfs:label ?sbj_label . FILTER(STRSTARTS(lcase(?sbj_label), 'u')) . FILTER (lang(?sbj_label) = 'en') } LIMIT 25	SELECT DISTINCT ?sbj ?sbj_label { ?statement1 <http://www.w3.org/1999/02/22-rdf-syntax-ns#subject> ?sbj . ?statement1 <http://www.w3.org/1999/02/22-rdf-syntax-ns#predicate> <http://www.wikidata.org/entity/P31> . ?statement1 <http://www.w3.org/1999/02/22-rdf-syntax-ns#object> <http://wikidata.dbpedia.org/resource/Q875538>. ?statement2 <http://www.w3.org/1999/02/22-rdf-syntax-ns#subject> ?sbj . ?st…	<?S P O ; ?S instanceOf Type ; starts with character >	Tell me the public univbersity that used English language and which starts with the letter u
How many {legal form} are to/by {sole proprietorship} ?	2295	statement_property	1639	What are the legal forms are for the sole proprietorship} ?	SELECT (COUNT(?sub) AS ?value ) { ?sub wdt:P1454 wd:Q2912172 }	SELECT (COUNT(?sub) AS ?subs ) { ?statement <http://www.w3.org/1999/02/22-rdf-syntax-ns#subject> ?sub . ?statement <http://www.w3.org/1999/02/22-rdf-syntax-ns#predicate> <http://www.wikidata.org/entity/P1454> . ?statement <http://www.w3.org/1999/02/22-rdf-syntax-ns#object> http://wikidata.dbpedia.org/resource/Q2912172 . }	Count ent (ent-pred-obj)	Sole proprietorship has how many legal forms?
What is {connected with} of {makes use of} of {butterfly stroke} ?	17213	right-subgraph	32	Who is connected with makes use of butterfly stroke?	SELECT ?answer WHERE { wd:Q245249 wdt:P2283 ?X . ?X wdt:P2789 ?answer}	SELECT ?answer WHERE { ?statement1 <http://www.w3.org/1999/02/22-rdf-syntax-ns#subject> <http://wikidata.dbpedia.org/resource/Q245249> . ?statement1 <http://www.w3.org/1999/02/22-rdf-syntax-ns#predicate> <http://www.wikidata.org/entity/P2283>. ?statement1 <http://www.w3.org/1999/02/22-rdf-syntax-ns#object> ?X . ?statement2 <http://www.w3.org/1999/02/22-rdf-syntax-ns#subject> ?X. ?statement2 <http…	E REF xF . xF RFG ?G	Who is associated with makes utilize of butterfly stroke?
Give me {national anthem} that {published in} {The Army and Navy Hymnal} and which that starts with {'b'}	25481	string matching type + relation contains word	1401	tell me national anthem published in The Army and Navy Hymnal starts with b	SELECT DISTINCT ?sbj ?sbj_label WHERE { ?sbj wdt:P31 wd:Q23691 . ?sbj wdt:P1433 wd:Q50308756 . ?sbj rdfs:label ?sbj_label . FILTER(STRSTARTS(lcase(?sbj_label), 'b')) . FILTER (lang(?sbj_label) = 'en') } LIMIT 25	SELECT DISTINCT ?sbj ?sbj_label { ?statement1 <http://www.w3.org/1999/02/22-rdf-syntax-ns#subject> ?sbj . ?statement1 <http://www.w3.org/1999/02/22-rdf-syntax-ns#predicate> <http://www.wikidata.org/entity/P31> . ?statement1 <http://www.w3.org/1999/02/22-rdf-syntax-ns#object> <http://wikidata.dbpedia.org/resource/Q23691>. ?statement2 <http://www.w3.org/1999/02/22-rdf-syntax-ns#subject> ?sbj . ?sta…	<?S P O ; ?S instanceOf Type ; starts with character >	let me know national song of devotion distributed within The Armed force and Naval force Hymn book begins with b
What is {position held} of {Robert Jenkinson, 2nd Earl of Liverpool} that is {replaces} is {William Wyndham Grenville, 1st Baron Grenville} ?	6302	statement_property	2747	What was Robert Jenkinson, 2nd Earl of Liverpool's position when he was replaced by William Wyndham Grenville, 1st Baron of Grenville?	SELECT ?obj WHERE { wd:Q312569 p:P39 ?s . ?s ps:P39 ?obj . ?s pq:P1365 wd:Q312596 }	select distinct ?obj where { ?statement <http://www.w3.org/1999/02/22-rdf-syntax-ns#subject> <http://wikidata.dbpedia.org/resource/Q312569> . ?statement <http://www.w3.org/1999/02/22-rdf-syntax-ns#predicate> <http://www.wikidata.org/entity/P39> . ?statement <http://www.w3.org/1999/02/22-rdf-syntax-ns#object> ?obj . ?statement <http://www.wikidata.org/entity/P1365> <http://wikidata.dbpedia.org/res…	(E pred F) prop ?value	When he was replaced by William Wyndham Grenville, 1st Baron of Grenville, what was the position of Robert Jenkinson, 2nd Earl of Liverpool?
What is the {human} for {student} of {John the Apostle}	19757	simple question left	103	Who was a student of John the Apostle?	select distinct ?sbj where { ?sbj wdt:P802 wd:Q44015 . ?sbj wdt:P31 wd:Q5 }	select distinct ?subj where { ?statement <http://www.w3.org/1999/02/22-rdf-syntax-ns#subject> ?subj . ?statement <http://www.w3.org/1999/02/22-rdf-syntax-ns#predicate> <http://www.wikidata.org/entity/P802> . ?statement <http://www.w3.org/1999/02/22-rdf-syntax-ns#object> <http://wikidata.dbpedia.org/resource/Q44015> . ?subj <http://www.wikidata.org/entity/P31> <http://wikidata.dbpedia.org/resource…	<?S P O ; ?S InstanceOf Type>	Who did John the Apostle teach?
What is the {steel bridge} for {architect} of {Isambard Kingdom Brunel}	22047	simple question left	3108	What steel bridge was designed by the architect Isambard Kingdom Brunel?	select distinct ?sbj where { ?sbj wdt:P84 wd:Q207380 . ?sbj wdt:P31 wd:Q12042110 }	select distinct ?subj where { ?statement <http://www.w3.org/1999/02/22-rdf-syntax-ns#subject> ?subj . ?statement <http://www.w3.org/1999/02/22-rdf-syntax-ns#predicate> <http://www.wikidata.org/entity/P84> . ?statement <http://www.w3.org/1999/02/22-rdf-syntax-ns#object> <http://wikidata.dbpedia.org/resource/Q207380> . ?subj <http://www.wikidata.org/entity/P31> <http://wikidata.dbpedia.org/resource…	<?S P O ; ?S InstanceOf Type>	Which steel bridge was designed by architect Isambard Kingdom Brunel?
How many {country} are for {Transylvania} ?	1486	statement_property	486	How many countries are in Translyvania?	SELECT (COUNT(?obj) AS ?value ) { wd:Q39473 wdt:P17 ?obj }	SELECT (COUNT(?obj) AS ?objs ) { ?statement <http://www.w3.org/1999/02/22-rdf-syntax-ns#subject> <http://wikidata.dbpedia.org/resource/Q39473> . ?statement <http://www.w3.org/1999/02/22-rdf-syntax-ns#predicate> <http://www.wikidata.org/entity/P17> . ?statement <http://www.w3.org/1999/02/22-rdf-syntax-ns#object> ?obj . }	Count Obj (ent-pred-obj)	What is the number of countries in Transylvania?
What is the {country} and the {World Heritage criteria} of {Taj_Mahal} ?	9717	two intentions right subgraph	635	What is the country and the World Heritage criteria of Taj_Mahal ?	SELECT ?ans_1 ?ans_2 WHERE { wd:Q9141 wdt:P17 ?ans_1 . wd:Q9141 wdt:P2614 ?ans_2 }	SELECT ?ans_1 ?ans_2 WHERE { ?statement1 <http://www.w3.org/1999/02/22-rdf-syntax-ns#subject> <http://wikidata.dbpedia.org/resource/Q9141> . ?statement1 <http://www.w3.org/1999/02/22-rdf-syntax-ns#predicate> <http://www.wikidata.org/entity/P17> . ?statement1 <http://www.w3.org/1999/02/22-rdf-syntax-ns#object> ?ans_1. ?statement2 <http://www.w3.org/1999/02/22-rdf-syntax-ns#subject> <http://wikidat…	select where (ent-pred-obj1 . ent-pred-obj2)	What is the World Heritage criteria for the Taj Mahal, and in which country is it located?
What is {genre of music} of {portrayed by} of {Ghoomar (song)} ?	16701	left-subgraph	939	what is genre of music of portrayed by ghoomar song?	SELECT ?answer WHERE { wd:Q43016637 wdt:P175 ?X . ?X wdt:P136 ?answer}	SELECT ?answer WHERE { ?statement1 <http://www.w3.org/1999/02/22-rdf-syntax-ns#subject> <http://wikidata.dbpedia.org/resource/Q43016637> . ?statement1 <http://www.w3.org/1999/02/22-rdf-syntax-ns#predicate> <http://www.wikidata.org/entity/P175>. ?statement1 <http://www.w3.org/1999/02/22-rdf-syntax-ns#object> ?X . ?statement2 <http://www.w3.org/1999/02/22-rdf-syntax-ns#subject> ?X. ?statement2 <htt…	C RCD xD . xD RDE ?E	The ghoomar song is portrayed by what genre?
What is the {astronomical interferometer} for {operator} of {California Institute of Technology}	22216	simple question left	3277	Who is the telescope operator for California Institute of Technology	select distinct ?sbj where { ?sbj wdt:P137 wd:Q161562 . ?sbj wdt:P31 wd:Q17004698 }	select distinct ?subj where { ?statement <http://www.w3.org/1999/02/22-rdf-syntax-ns#subject> ?subj . ?statement <http://www.w3.org/1999/02/22-rdf-syntax-ns#predicate> <http://www.wikidata.org/entity/P137> . ?statement <http://www.w3.org/1999/02/22-rdf-syntax-ns#object> <http://wikidata.dbpedia.org/resource/Q161562> . ?subj <http://www.wikidata.org/entity/P31> <http://wikidata.dbpedia.org/resourc…	<?S P O ; ?S InstanceOf Type>	Who is the telescope administrator for California Organized of Innovation
what is the {point in time} for {Thirteen Colonies} has {population} as {1980} ?	4309	statement_property	754	What is the population of Thirteen colonies in 1980?	SELECT ?value WHERE { wd:Q179997 p:P1082 ?s . ?s ps:P1082 ?x filter(contains(?x,'1980')) . ?s pq:P585 ?value}	select distinct ?value where { ?statement <http://www.w3.org/1999/02/22-rdf-syntax-ns#subject> <http://wikidata.dbpedia.org/resource/Q179997> . ?statement <http://www.w3.org/1999/02/22-rdf-syntax-ns#predicate> <http://www.wikidata.org/entity/P1082> . ?statement <http://www.w3.org/1999/02/22-rdf-syntax-ns#object> <1980> . ?statement <http://www.wikidata.org/entity/P585> ?value. }	(E pred ?Obj ) prop value	How many people lived in the Thirteen Colonies in 1980?
What is {academic subject} of {music school}, that has {Wikivoyage banner} is {Deep Purple guitars banner.jpg} ?	13661	right-subgraph	46	gsfdhgdfh	SELECT ?answer WHERE { wd:Q1021290 wdt:P101 ?answer . ?answer wdt:P948 ?x FILTER(contains(?x,'Deep Purple guitars banner.jpg'))}	SELECT ?answer WHERE { ?statement1 <http://www.w3.org/1999/02/22-rdf-syntax-ns#subject> <http://wikidata.dbpedia.org/resource/Q1021290> . ?statement1 <http://www.w3.org/1999/02/22-rdf-syntax-ns#predicate> <http://www.wikidata.org/entity/P101>. ?statement1 <http://www.w3.org/1999/02/22-rdf-syntax-ns#object> ?answer . ?statement2 <http://www.w3.org/1999/02/22-rdf-syntax-ns#subject> ?answer. ?statem…	E REF ?F . ?F RFG G	NA
What is {signs} of {cause of} of {carbon tetrachloride} ?	17938	right-subgraph	76	what are the signs and cause of carbon tetrachloride?	SELECT ?answer WHERE { wd:Q225045 wdt:P1542 ?X . ?X wdt:P780 ?answer}	SELECT ?answer WHERE { ?statement1 <http://www.w3.org/1999/02/22-rdf-syntax-ns#subject> <http://wikidata.dbpedia.org/resource/Q225045> . ?statement1 <http://www.w3.org/1999/02/22-rdf-syntax-ns#predicate> <http://www.wikidata.org/entity/P1542>. ?statement1 <http://www.w3.org/1999/02/22-rdf-syntax-ns#object> ?X . ?statement2 <http://www.w3.org/1999/02/22-rdf-syntax-ns#subject> ?X. ?statement2 <http…	E REF xF . xF RFG ?G	What are the symptoms and root causes associated with carbon tetrachloride?
What is {population} of {Chelyabinsk} that is {point in time} is {1926-1-1} ?	7981	statement_property	4426	What was the population of Chelyabinsk on 1926?	SELECT ?obj WHERE { wd:Q906 p:P1082 ?s . ?s ps:P1082 ?obj . ?s pq:P585 ?x filter(contains(YEAR(?x),'1926')) }	select distinct ?obj where { ?statement <http://www.w3.org/1999/02/22-rdf-syntax-ns#subject> <http://wikidata.dbpedia.org/resource/Q906> . ?statement <http://www.w3.org/1999/02/22-rdf-syntax-ns#predicate> <http://www.wikidata.org/entity/P1082> . ?statement <http://www.w3.org/1999/02/22-rdf-syntax-ns#object> ?obj . ?statement <http://www.wikidata.org/entity/P585> <1926-1-1> }	(E pred F) prop ?value	Give me the population of Chelyabinsk in 1926.
What is the {cover version} with the {MAX(beats per minute)} ?	2751	rank	327	Which cover version has the highest beats per minute?	select ?ent where { ?ent wdt:P31 wd:Q155171 . ?ent wdt:P1725 ?obj } ORDER BY DESC(?obj)LIMIT 5	select ?ent where { ?ent <http://www.wikidata.org/entity/P31> <http://wikidata.dbpedia.org/resource/Q155171>. ?statement <http://www.w3.org/1999/02/22-rdf-syntax-ns#subject> ?ent . ?statement <http://www.w3.org/1999/02/22-rdf-syntax-ns#predicate> <http://www.wikidata.org/entity/P1725>. ?statement <http://www.w3.org/1999/02/22-rdf-syntax-ns#object> ?obj .} ORDER BY DESC(?obj) LIMIT 5	?E is_a Type, ?E pred Obj value. MAX/MIN (value)	What cover version contains the highest beats per minute?
What is {twin town} of {Shiga Prefecture}, that has {has districts} is {Eugênio de Castro} ?	12235	right-subgraph	4843	What is the twin town of the Shiga Prefecture that has districts in the Eugenio de Castro area?	SELECT ?answer WHERE { wd:Q131358 wdt:P190 ?answer . ?answer wdt:P150 wd:Q1784295}	SELECT ?answer WHERE { ?statement1 <http://www.w3.org/1999/02/22-rdf-syntax-ns#subject> <http://wikidata.dbpedia.org/resource/Q131358> . ?statement1 <http://www.w3.org/1999/02/22-rdf-syntax-ns#predicate> <http://www.wikidata.org/entity/P190>. ?statement1 <http://www.w3.org/1999/02/22-rdf-syntax-ns#object> ?answer . ?statement2 <http://www.w3.org/1999/02/22-rdf-syntax-ns#subject> ?answer. ?stateme…	E REF ?F . ?F RFG G	What is the twin city of the Shiga Prefecture that has districts in the Eugenio de Castro area?
What is {sculptors} of {The Dream of the Fisherman's Wife}, that has {artistic genre} is {ukiyo-e} ?	13088	right-subgraph	66	Who are the sculptors of The Dream of the Fisherman's Wife whose artistic genre is ukiyo-e?	SELECT ?answer WHERE { wd:Q2717022 wdt:P170 ?answer . ?answer wdt:P136 wd:Q185905}	SELECT ?answer WHERE { ?statement1 <http://www.w3.org/1999/02/22-rdf-syntax-ns#subject> <http://wikidata.dbpedia.org/resource/Q2717022> . ?statement1 <http://www.w3.org/1999/02/22-rdf-syntax-ns#predicate> <http://www.wikidata.org/entity/P170>. ?statement1 <http://www.w3.org/1999/02/22-rdf-syntax-ns#object> ?answer . ?statement2 <http://www.w3.org/1999/02/22-rdf-syntax-ns#subject> ?answer. ?statem…	E REF ?F . ?F RFG G	Who are the artists of The Dream of the Fisherman's Spouse whose imaginative class is ukiyo-e?
What is {sport played} of {split from} of {Triathlon at the 2008 Summer Olympics – Women's} ?	15072	left-subgraph	10988	What are the different sports that make up the Women's Triathlon at the 2008 Summer Olympics?	SELECT ?answer WHERE { wd:Q914969 wdt:P155 ?X . ?X wdt:P641 ?answer}	SELECT ?answer WHERE { ?statement1 <http://www.w3.org/1999/02/22-rdf-syntax-ns#subject> <http://wikidata.dbpedia.org/resource/Q914969> . ?statement1 <http://www.w3.org/1999/02/22-rdf-syntax-ns#predicate> <http://www.wikidata.org/entity/P155>. ?statement1 <http://www.w3.org/1999/02/22-rdf-syntax-ns#object> ?X . ?statement2 <http://www.w3.org/1999/02/22-rdf-syntax-ns#subject> ?X. ?statement2 <http:…	C RCD xD . xD RDE ?E	Which three sports made up the events in the 2008 Summer Olympics Women's Triathalon?
Give me {spiral galaxy} that starts with {'u'}	24495	string matching simple contains word	1066	Tell me {spiral galaxy} which start with the letter u	SELECT DISTINCT ?sbj ?sbj_label WHERE { ?sbj wdt:P31 wd:Q2488 . ?sbj rdfs:label ?sbj_label . FILTER(STRSTARTS(lcase(?sbj_label), 'u')) . FILTER (lang(?sbj_label) = 'en') } LIMIT 25	SELECT DISTINCT ?sbj ?sbj_label { ?statement1 <http://www.w3.org/1999/02/22-rdf-syntax-ns#subject> ?sbj . ?statement1 <http://www.w3.org/1999/02/22-rdf-syntax-ns#predicate> <http://www.wikidata.org/entity/P31> . ?statement1 <http://www.w3.org/1999/02/22-rdf-syntax-ns#object> <http://wikidata.dbpedia.org/resource/Q2488>. ?sbj rdfs:label ?sbj_label . FILTER(STRSTARTS(lcase(?sbj_label), 'u')) . FILT…	<?S P O ; ?S instanceOf Type ; starts with character >	Which spinning galaxy starts with the letter 'u'?
What is the {short film} for {film editor} of {Sergei Eisenstein}	21959	simple question left	3020	Which is the short film that had Sergei Eisenstein as film editor?	select distinct ?sbj where { ?sbj wdt:P1040 wd:Q8003 . ?sbj wdt:P31 wd:Q24862 }	select distinct ?subj where { ?statement <http://www.w3.org/1999/02/22-rdf-syntax-ns#subject> ?subj . ?statement <http://www.w3.org/1999/02/22-rdf-syntax-ns#predicate> <http://www.wikidata.org/entity/P1040> . ?statement <http://www.w3.org/1999/02/22-rdf-syntax-ns#object> <http://wikidata.dbpedia.org/resource/Q8003> . ?subj <http://www.wikidata.org/entity/P31> <http://wikidata.dbpedia.org/resource…	<?S P O ; ?S InstanceOf Type>	What is Sergei Eisenstein's short film as film editor?
How many {payment types accepted} are for {Louvre Museum} ?	1356	statement_property	356	How many payment types are accepted at the Louvre museum?	SELECT (COUNT(?obj) AS ?value ) { wd:Q19675 wdt:P2851 ?obj }	SELECT (COUNT(?obj) AS ?objs ) { ?statement <http://www.w3.org/1999/02/22-rdf-syntax-ns#subject> <http://wikidata.dbpedia.org/resource/Q19675> . ?statement <http://www.w3.org/1999/02/22-rdf-syntax-ns#predicate> <http://www.wikidata.org/entity/P2851> . ?statement <http://www.w3.org/1999/02/22-rdf-syntax-ns#object> ?obj . }	Count Obj (ent-pred-obj)	Provide the number of payment types that are accepted at the Louvre museum.
Give me {machine learning} that starts with {'m'}	24526	string matching simple contains word	666	What are the machine learning which start with the letter m	SELECT DISTINCT ?sbj ?sbj_label WHERE { ?sbj wdt:P31 wd:Q2539 . ?sbj rdfs:label ?sbj_label . FILTER(STRSTARTS(lcase(?sbj_label), 'm')) . FILTER (lang(?sbj_label) = 'en') } LIMIT 25	SELECT DISTINCT ?sbj ?sbj_label { ?statement1 <http://www.w3.org/1999/02/22-rdf-syntax-ns#subject> ?sbj . ?statement1 <http://www.w3.org/1999/02/22-rdf-syntax-ns#predicate> <http://www.wikidata.org/entity/P31> . ?statement1 <http://www.w3.org/1999/02/22-rdf-syntax-ns#object> <http://wikidata.dbpedia.org/resource/Q2539>. ?sbj rdfs:label ?sbj_label . FILTER(STRSTARTS(lcase(?sbj_label), 'm')) . FILT…	<?S P O ; ?S instanceOf Type ; starts with character >	What are the machine learning which begin with the letter m
What is {writer} of {remake of} of {Lady in the Lake} ?	15222	left-subgraph	217	Who is the writer of the remake of Lake in the Lake?	SELECT ?answer WHERE { wd:Q1884921 wdt:P144 ?X . ?X wdt:P50 ?answer}	SELECT ?answer WHERE { ?statement1 <http://www.w3.org/1999/02/22-rdf-syntax-ns#subject> <http://wikidata.dbpedia.org/resource/Q1884921> . ?statement1 <http://www.w3.org/1999/02/22-rdf-syntax-ns#predicate> <http://www.wikidata.org/entity/P144>. ?statement1 <http://www.w3.org/1999/02/22-rdf-syntax-ns#object> ?X . ?statement2 <http://www.w3.org/1999/02/22-rdf-syntax-ns#subject> ?X. ?statement2 <http…	C RCD xD . xD RDE ?E	Who is the author of the remake of Lake within the Lake?
What is {highest peak} of {endemism} of {Callobius klamath} ?	17155	left-subgraph	11258	What is highest peak of the endemism of Callobius klamath?	SELECT ?answer WHERE { wd:Q304634 wdt:P183 ?X . ?X wdt:P610 ?answer}	SELECT ?answer WHERE { ?statement1 <http://www.w3.org/1999/02/22-rdf-syntax-ns#subject> <http://wikidata.dbpedia.org/resource/Q304634> . ?statement1 <http://www.w3.org/1999/02/22-rdf-syntax-ns#predicate> <http://www.wikidata.org/entity/P183>. ?statement1 <http://www.w3.org/1999/02/22-rdf-syntax-ns#object> ?X . ?statement2 <http://www.w3.org/1999/02/22-rdf-syntax-ns#subject> ?X. ?statement2 <http:…	C RCD xD . xD RDE ?E	What is the summit of Callobius klamath?
Does the {votes received} of the {Swiss animal protection referendum, 1893} {equals} {101680.8}	18975	boolean with filter	993	Does the amount of votes received for the swiss animal protection referendum of 1893 equal 101,580.8	ASK WHERE { wd:Q1302571 wdt:P1111 ?obj filter(?obj = 101680.8) }	ASK { ?statement1 <http://www.w3.org/1999/02/22-rdf-syntax-ns#subject> <http://wikidata.dbpedia.org/resource/Q1302571> . ?statement1 <http://www.w3.org/1999/02/22-rdf-syntax-ns#predicate> <http://www.wikidata.org/entity/P1111>. ?statement1 <http://www.w3.org/1999/02/22-rdf-syntax-ns#object> ?obj. filter(?obj = 101680.8) }	ASK ?sbj ?pred ?obj filter ?obj = num	Is it true that in 1893, 101,580.8 was what the animal protection referendum equaled?
What is {crafted from} of {asssembly process} of {dungaree} ?	17633	left-subgraph	23	What is crafted from asssembly process of dungaree ?	SELECT ?answer WHERE { wd:Q5315094 wdt:P2079 ?X . ?X wdt:P186 ?answer}	SELECT ?answer WHERE { ?statement1 <http://www.w3.org/1999/02/22-rdf-syntax-ns#subject> <http://wikidata.dbpedia.org/resource/Q5315094> . ?statement1 <http://www.w3.org/1999/02/22-rdf-syntax-ns#predicate> <http://www.wikidata.org/entity/P2079>. ?statement1 <http://www.w3.org/1999/02/22-rdf-syntax-ns#object> ?X . ?statement2 <http://www.w3.org/1999/02/22-rdf-syntax-ns#subject> ?X. ?statement2 <htt…	C RCD xD . xD RDE ?E	What is created from asssembly prepare of dungaree ?
Does the {total shots in career} of the {Petteri Wirtanen} {equals} {1}	19469	boolean with filter	1487	Is it true that the total shots in career of Petteri Wirtanen equals to 1?	ASK WHERE { wd:Q24432 wdt:P6543 ?obj filter(?obj = 1) }	ASK { ?statement1 <http://www.w3.org/1999/02/22-rdf-syntax-ns#subject> <http://wikidata.dbpedia.org/resource/Q24432> . ?statement1 <http://www.w3.org/1999/02/22-rdf-syntax-ns#predicate> <http://www.wikidata.org/entity/P6543>. ?statement1 <http://www.w3.org/1999/02/22-rdf-syntax-ns#object> ?obj. filter(?obj = 1) }	ASK ?sbj ?pred ?obj filter ?obj = num	Is it genuine that the full shots in career of Petteri Wirtanen rises to to 1?
What is {founders} of {video game publisher} of {Inca} ?	15010	left-subgraph	234	Who founded the video game publisher of the game Inca?	SELECT ?answer WHERE { wd:Q3797547 wdt:P123 ?X . ?X wdt:P112 ?answer}	SELECT ?answer WHERE { ?statement1 <http://www.w3.org/1999/02/22-rdf-syntax-ns#subject> <http://wikidata.dbpedia.org/resource/Q3797547> . ?statement1 <http://www.w3.org/1999/02/22-rdf-syntax-ns#predicate> <http://www.wikidata.org/entity/P123>. ?statement1 <http://www.w3.org/1999/02/22-rdf-syntax-ns#object> ?X . ?statement2 <http://www.w3.org/1999/02/22-rdf-syntax-ns#subject> ?X. ?statement2 <http…	C RCD xD . xD RDE ?E	Who established the video diversion distributer of the amusement Inca?
Give me {security agency} that {chairperson} {Yuri Andropov} and which that starts with {'k'}	25444	string matching type + relation contains word	776	What is the name of the organization that begins with K, whose leader is named Yuri Andropov	SELECT DISTINCT ?sbj ?sbj_label WHERE { ?sbj wdt:P31 wd:Q3238445 . ?sbj wdt:P488 wd:Q44071 . ?sbj rdfs:label ?sbj_label . FILTER(STRSTARTS(lcase(?sbj_label), 'k')) . FILTER (lang(?sbj_label) = 'en') } LIMIT 25	SELECT DISTINCT ?sbj ?sbj_label { ?statement1 <http://www.w3.org/1999/02/22-rdf-syntax-ns#subject> ?sbj . ?statement1 <http://www.w3.org/1999/02/22-rdf-syntax-ns#predicate> <http://www.wikidata.org/entity/P31> . ?statement1 <http://www.w3.org/1999/02/22-rdf-syntax-ns#object> <http://wikidata.dbpedia.org/resource/Q3238445>. ?statement2 <http://www.w3.org/1999/02/22-rdf-syntax-ns#subject> ?sbj . ?s…	<?S P O ; ?S instanceOf Type ; starts with character >	What is the name of the association that starts with K, whose pioneer is named Yuri Andropov
What is the {periodical literature} for {mouthpiece} of {Southwest Airlines}	20546	simple question right	892	What is the name of the Southwest Airlines company magazine?	select distinct ?obj where { wd:Q503308 wdt:P2813 ?obj . ?obj wdt:P31 wd:Q1002697 }	select distinct ?obj where { ?statement <http://www.w3.org/1999/02/22-rdf-syntax-ns#subject> <http://wikidata.dbpedia.org/resource/Q503308> . ?statement <http://www.w3.org/1999/02/22-rdf-syntax-ns#predicate> <http://www.wikidata.org/entity/P2813> . ?statement <http://www.w3.org/1999/02/22-rdf-syntax-ns#object> ?obj . ?obj <http://www.wikidata.org/entity/P31> <http://wikidata.dbpedia.org/resource/…	<S P ?O ; ?O instanceOf Type>	What is the title of the Southwest Carriers company magazine?
What is the {human} for {architect} of {White House}	21290	simple question right	1636	Who is the architect they used for the White House?	select distinct ?obj where { wd:Q35525 wdt:P84 ?obj . ?obj wdt:P31 wd:Q5 }	select distinct ?obj where { ?statement <http://www.w3.org/1999/02/22-rdf-syntax-ns#subject> <http://wikidata.dbpedia.org/resource/Q35525> . ?statement <http://www.w3.org/1999/02/22-rdf-syntax-ns#predicate> <http://www.wikidata.org/entity/P84> . ?statement <http://www.w3.org/1999/02/22-rdf-syntax-ns#object> ?obj . ?obj <http://www.wikidata.org/entity/P31> <http://wikidata.dbpedia.org/resource/Q5>…	<S P ?O ; ?O instanceOf Type>	Who is the planner they utilized for the White House?
What is the {moveable feast} for {feast day} of {resurrection of Jesus}	20779	simple question right	1125	Which feast celebrates resurrection of Jesus ?	select distinct ?obj where { wd:Q51624 wdt:P841 ?obj . ?obj wdt:P31 wd:Q1825417 }	select distinct ?obj where { ?statement <http://www.w3.org/1999/02/22-rdf-syntax-ns#subject> <http://wikidata.dbpedia.org/resource/Q51624> . ?statement <http://www.w3.org/1999/02/22-rdf-syntax-ns#predicate> <http://www.wikidata.org/entity/P841> . ?statement <http://www.w3.org/1999/02/22-rdf-syntax-ns#object> ?obj . ?obj <http://www.wikidata.org/entity/P31> <http://wikidata.dbpedia.org/resource/Q1…	<S P ?O ; ?O instanceOf Type>	Which devour celebrates restoration of Jesus ?
Does the {wingspan} of the {Andean Condor} {equals} {3.048}	19484	boolean with filter	1502	Is the wingspan of the Andean Condor equal to 3.048?	ASK WHERE { wd:Q170598 wdt:P2050 ?obj filter(?obj = 3.048) }	ASK { ?statement1 <http://www.w3.org/1999/02/22-rdf-syntax-ns#subject> <http://wikidata.dbpedia.org/resource/Q170598> . ?statement1 <http://www.w3.org/1999/02/22-rdf-syntax-ns#predicate> <http://www.wikidata.org/entity/P2050>. ?statement1 <http://www.w3.org/1999/02/22-rdf-syntax-ns#object> ?obj. filter(?obj = 3.048) }	ASK ?sbj ?pred ?obj filter ?obj = num	Is 3.048 the wingspan of the Andean Condor?
What is the {city of the United States} for {narrative location} of {Friends}	20433	simple question right	779	Mention in which city in United States was Friends pictured.	select distinct ?obj where { wd:Q79784 wdt:P840 ?obj . ?obj wdt:P31 wd:Q1093829 }	select distinct ?obj where { ?statement <http://www.w3.org/1999/02/22-rdf-syntax-ns#subject> <http://wikidata.dbpedia.org/resource/Q79784> . ?statement <http://www.w3.org/1999/02/22-rdf-syntax-ns#predicate> <http://www.wikidata.org/entity/P840> . ?statement <http://www.w3.org/1999/02/22-rdf-syntax-ns#object> ?obj . ?obj <http://www.wikidata.org/entity/P31> <http://wikidata.dbpedia.org/resource/Q1…	<S P ?O ; ?O instanceOf Type>	Say in which city in Joined together States was Companions pictured.
What is {population} of {Kyōto Prefecture} that is {determination method} is {census} ?	6995	statement_property	3440	According to the census, what is the population of Kyōto Prefecture?	SELECT ?obj WHERE { wd:Q120730 p:P1082 ?s . ?s ps:P1082 ?obj . ?s pq:P459 wd:Q39825 }	select distinct ?obj where { ?statement <http://www.w3.org/1999/02/22-rdf-syntax-ns#subject> <http://wikidata.dbpedia.org/resource/Q120730> . ?statement <http://www.w3.org/1999/02/22-rdf-syntax-ns#predicate> <http://www.wikidata.org/entity/P1082> . ?statement <http://www.w3.org/1999/02/22-rdf-syntax-ns#object> ?obj . ?statement <http://www.wikidata.org/entity/P459> <http://wikidata.dbpedia.org/re…	(E pred F) prop ?value	The census gives the Kyoto Prefecture how many residents?
Did {Malala_Yousafzai} {father} {Ziauddin Yousafzai}?	326	boolean one_hop right subgraph	326	Is Ziauddin Yousafzai a father of Malala Yousafzai?	ASK WHERE { wd:Q32732 wdt:P22 wd:Q8071389 }	ASK { ?statement1 <http://www.w3.org/1999/02/22-rdf-syntax-ns#subject> <http://wikidata.dbpedia.org/resource/Q32732> . ?statement1 <http://www.w3.org/1999/02/22-rdf-syntax-ns#predicate> <http://www.wikidata.org/entity/P22> . ?statement1 <http://www.w3.org/1999/02/22-rdf-syntax-ns#object> <http://wikidata.dbpedia.org/resource/Q8071389>. }	Ask (ent-pred-obj)	Is Ziauddin Yousafzai Mala Yousafzai's Father?
what is the {country} for {Constantin Stanislavski} has {place of birth} as {Moscow} ?	4030	statement_property	475	Was Constantin Stanislavski born in Moscow?	SELECT ?value WHERE { wd:Q49484 p:P19 ?s . ?s ps:P19 wd:Q649 . ?s pq:P17 ?value}	select distinct ?value where { ?statement <http://www.w3.org/1999/02/22-rdf-syntax-ns#subject> <http://wikidata.dbpedia.org/resource/Q49484> . ?statement <http://www.w3.org/1999/02/22-rdf-syntax-ns#predicate> <http://www.wikidata.org/entity/P19> . ?statement <http://www.w3.org/1999/02/22-rdf-syntax-ns#object> <http://wikidata.dbpedia.org/resource/Q649> . ?statement <http://www.wikidata.org/entity…	(E pred ?Obj ) prop value	Is Constantin Stanislavski born in Moscow?
Give me {city of the United States} that starts with {'w'}	24343	string matching simple contains word	160	WHICH IS THE CITY OF UNITED STATES THAT STARTS WITH W	SELECT DISTINCT ?sbj ?sbj_label WHERE { ?sbj wdt:P31 wd:Q1093829 . ?sbj rdfs:label ?sbj_label . FILTER(STRSTARTS(lcase(?sbj_label), 'w')) . FILTER (lang(?sbj_label) = 'en') } LIMIT 25	SELECT DISTINCT ?sbj ?sbj_label { ?statement1 <http://www.w3.org/1999/02/22-rdf-syntax-ns#subject> ?sbj . ?statement1 <http://www.w3.org/1999/02/22-rdf-syntax-ns#predicate> <http://www.wikidata.org/entity/P31> . ?statement1 <http://www.w3.org/1999/02/22-rdf-syntax-ns#object> <http://wikidata.dbpedia.org/resource/Q1093829>. ?sbj rdfs:label ?sbj_label . FILTER(STRSTARTS(lcase(?sbj_label), 'w')) . F…	<?S P O ; ?S instanceOf Type ; starts with character >	WHAT IS THE CITY OF UNITED STATES WITH WHERE
Does the {net worth} of the {Jesus Christ} {equals} {t1417656573}	19590	boolean with filter	1608	Is the net worth of Jesus Christ equal to t1417656573	ASK WHERE { wd:Q302 wdt:P2218 ?obj filter(?obj = t1417656573) }	ASK { ?statement1 <http://www.w3.org/1999/02/22-rdf-syntax-ns#subject> <http://wikidata.dbpedia.org/resource/Q302> . ?statement1 <http://www.w3.org/1999/02/22-rdf-syntax-ns#predicate> <http://www.wikidata.org/entity/P2218>. ?statement1 <http://www.w3.org/1999/02/22-rdf-syntax-ns#object> ?obj. filter(?obj = t1417656573) }	ASK ?sbj ?pred ?obj filter ?obj = num	Is 1417656573 the net worth of Jesus Christ?
What is {adjacent to} of {Turkmenistan}, that has {member of} is {Commonwealth of Independent States} ?	13253	right-subgraph	22676	Which place is adjacent to Turkmenistan that is a member of Commonwealth of Independent States?	SELECT ?answer WHERE { wd:Q874 wdt:P47 ?answer . ?answer wdt:P463 wd:Q7779}	SELECT ?answer WHERE { ?statement1 <http://www.w3.org/1999/02/22-rdf-syntax-ns#subject> <http://wikidata.dbpedia.org/resource/Q874> . ?statement1 <http://www.w3.org/1999/02/22-rdf-syntax-ns#predicate> <http://www.wikidata.org/entity/P47>. ?statement1 <http://www.w3.org/1999/02/22-rdf-syntax-ns#object> ?answer . ?statement2 <http://www.w3.org/1999/02/22-rdf-syntax-ns#subject> ?answer. ?statement2 …	E REF ?F . ?F RFG G	Which put is adjoining to Turkmenistan that's a part of Commonwealth of Autonomous States?
Does the {number of blank votes} of the {Rio Grande municipal election, 2016 for Councillor} {equals} {7170}	18599	boolean with filter	617	Is the number of blank votes in the Rio Grande municipal election, 2016 for Councillor equal to 7170?	ASK WHERE { wd:Q61868538 wdt:P5045 ?obj filter(?obj = 7170) }	ASK { ?statement1 <http://www.w3.org/1999/02/22-rdf-syntax-ns#subject> <http://wikidata.dbpedia.org/resource/Q61868538> . ?statement1 <http://www.w3.org/1999/02/22-rdf-syntax-ns#predicate> <http://www.wikidata.org/entity/P5045>. ?statement1 <http://www.w3.org/1999/02/22-rdf-syntax-ns#object> ?obj. filter(?obj = 7170) }	ASK ?sbj ?pred ?obj filter ?obj = num	Is the number of clear votes within the Rio Grande civil decision, 2016 for Councilor rise to to 7170?
What is the {Pacific hurricane} with the {MAX(maximum sustained winds)} whose {part of} is {1959 Pacific hurricane season} ?	2959	rank	158	Which hurricane in the Pacific had the highest sustained winds during the Pacific hurricane season of 1959?	select ?ent where { ?ent wdt:P31 wd:Q3306242 . ?ent wdt:P2895 ?obj . ?ent wdt:P361 wd:Q4569683 } ORDER BY DESC(?obj)LIMIT 5	select ?ent where { ?ent <http://www.wikidata.org/entity/P31> <http://wikidata.dbpedia.org/resource/Q3306242>. ?statement1 <http://www.w3.org/1999/02/22-rdf-syntax-ns#subject> ?ent . ?statement1 <http://www.w3.org/1999/02/22-rdf-syntax-ns#predicate> <http://www.wikidata.org/entity/P2895>. ?statement1 <http://www.w3.org/1999/02/22-rdf-syntax-ns#object> ?obj1. ?statement2 <http://www.w3.org/1999/02…	?E is_a Type. ?E pred Obj. ?E-secondClause value. MAX (value)	What hurricane had the strongest winds in 1959?
What is the {physical quantity} for {measured physical quantity} of {joule}	22726	simple question right	3787	What physical quantity is measured in joules?	select distinct ?obj where { wd:Q25269 wdt:P111 ?obj . ?obj wdt:P31 wd:Q107715 }	select distinct ?obj where { ?statement <http://www.w3.org/1999/02/22-rdf-syntax-ns#subject> <http://wikidata.dbpedia.org/resource/Q25269> . ?statement <http://www.w3.org/1999/02/22-rdf-syntax-ns#predicate> <http://www.wikidata.org/entity/P111> . ?statement <http://www.w3.org/1999/02/22-rdf-syntax-ns#object> ?obj . ?obj <http://www.wikidata.org/entity/P31> <http://wikidata.dbpedia.org/resource/Q1…	<S P ?O ; ?O instanceOf Type>	What physical quantity can be measured in joules?
Does the {neutron number} of the {aluminium-26} {equals} {10.4}	18953	boolean with filter	971	Does aluminium-36 have a neutron number equal to 10.4?	ASK WHERE { wd:Q1985521 wdt:P1148 ?obj filter(?obj = 10.4) }	ASK { ?statement1 <http://www.w3.org/1999/02/22-rdf-syntax-ns#subject> <http://wikidata.dbpedia.org/resource/Q1985521> . ?statement1 <http://www.w3.org/1999/02/22-rdf-syntax-ns#predicate> <http://www.wikidata.org/entity/P1148>. ?statement1 <http://www.w3.org/1999/02/22-rdf-syntax-ns#object> ?obj. filter(?obj = 10.4) }	ASK ?sbj ?pred ?obj filter ?obj = num	Is the neutron number of aluminum-36 equal to 10.4?
What is {on harbour} of {player} of {Gallipoli campaign} ?	16724	right-subgraph	3444	Who gave the {on harbour} of {player} of {Gallipoli campaign} ?	SELECT ?answer WHERE { wd:Q164983 wdt:P710 ?X . ?X wdt:P206 ?answer}	SELECT ?answer WHERE { ?statement1 <http://www.w3.org/1999/02/22-rdf-syntax-ns#subject> <http://wikidata.dbpedia.org/resource/Q164983> . ?statement1 <http://www.w3.org/1999/02/22-rdf-syntax-ns#predicate> <http://www.wikidata.org/entity/P710>. ?statement1 <http://www.w3.org/1999/02/22-rdf-syntax-ns#object> ?X . ?statement2 <http://www.w3.org/1999/02/22-rdf-syntax-ns#subject> ?X. ?statement2 <http:…	E REF xF . xF RFG ?G	Who gave the { player } of the { Gallipoli campaign } on port?
What is {position held} of {John C. Calhoun} that is {series ordinal} is {16} ?	5822	statement_property	2267	What position did John C. Calhoun hold in Series Ordinal when he was 16?	SELECT ?obj WHERE { wd:Q207191 p:P39 ?s . ?s ps:P39 ?obj . ?s pq:P1545 ?x filter(contains(?x,'16')) }	select distinct ?obj where { ?statement <http://www.w3.org/1999/02/22-rdf-syntax-ns#subject> <http://wikidata.dbpedia.org/resource/Q207191> . ?statement <http://www.w3.org/1999/02/22-rdf-syntax-ns#predicate> <http://www.wikidata.org/entity/P39> . ?statement <http://www.w3.org/1999/02/22-rdf-syntax-ns#object> ?obj . ?statement <http://www.wikidata.org/entity/P1545> <16> }	(E pred F) prop ?value	Which position did John C. Calhoun hold in Series Ordinal when he was 16?
How many {crosses} are to/by {Jhelum River} ?	1951	statement_property	1295	What amount of crosses are there to the Jhelum River?	SELECT (COUNT(?sub) AS ?value ) { ?sub wdt:P177 wd:Q214874 }	SELECT (COUNT(?sub) AS ?subs ) { ?statement <http://www.w3.org/1999/02/22-rdf-syntax-ns#subject> ?sub . ?statement <http://www.w3.org/1999/02/22-rdf-syntax-ns#predicate> <http://www.wikidata.org/entity/P177> . ?statement <http://www.w3.org/1999/02/22-rdf-syntax-ns#object> http://wikidata.dbpedia.org/resource/Q214874 . }	Count ent (ent-pred-obj)	In the Jhelum River, how many crosses are there?
What is {biological sex} of {Curtis Warren}, that has {shortened name} is {男} ?	13266	right-subgraph	2013	What is the biological sex of Curtis Warren, also known as 男?	SELECT ?answer WHERE { wd:Q3699686 wdt:P21 ?answer . ?answer wdt:P1813 ?x FILTER(contains(?x,'男'))}	SELECT ?answer WHERE { ?statement1 <http://www.w3.org/1999/02/22-rdf-syntax-ns#subject> <http://wikidata.dbpedia.org/resource/Q3699686> . ?statement1 <http://www.w3.org/1999/02/22-rdf-syntax-ns#predicate> <http://www.wikidata.org/entity/P21>. ?statement1 <http://www.w3.org/1999/02/22-rdf-syntax-ns#object> ?answer . ?statement2 <http://www.w3.org/1999/02/22-rdf-syntax-ns#subject> ?answer. ?stateme…	E REF ?F . ?F RFG G	What is the biological sex of Curtis Warren, also recognized as 男?
Give me {first-class city} that starts with {'m'}	24846	string matching simple contains word	1376	Give me a first-class city name, that starts with an alphabet 'm'.	SELECT DISTINCT ?sbj ?sbj_label WHERE { ?sbj wdt:P31 wd:Q15221304 . ?sbj rdfs:label ?sbj_label . FILTER(STRSTARTS(lcase(?sbj_label), 'm')) . FILTER (lang(?sbj_label) = 'en') } LIMIT 25	SELECT DISTINCT ?sbj ?sbj_label { ?statement1 <http://www.w3.org/1999/02/22-rdf-syntax-ns#subject> ?sbj . ?statement1 <http://www.w3.org/1999/02/22-rdf-syntax-ns#predicate> <http://www.wikidata.org/entity/P31> . ?statement1 <http://www.w3.org/1999/02/22-rdf-syntax-ns#object> <http://wikidata.dbpedia.org/resource/Q15221304>. ?sbj rdfs:label ?sbj_label . FILTER(STRSTARTS(lcase(?sbj_label), 'm')) . …	<?S P O ; ?S instanceOf Type ; starts with character >	Which first-rate city name begins with M?
what is the {inventory number} for {Robert Southey} has {archives at} as {Leeds University Library} ?	6033	statement_property	2478	Get me the inventory number for Robert Southey in {Leeds University Library?	SELECT ?value WHERE { wd:Q216838 p:P485 ?s . ?s ps:P485 wd:Q24568958 . ?s pq:P217 ?value}	select distinct ?value where { ?statement <http://www.w3.org/1999/02/22-rdf-syntax-ns#subject> <http://wikidata.dbpedia.org/resource/Q216838> . ?statement <http://www.w3.org/1999/02/22-rdf-syntax-ns#predicate> <http://www.wikidata.org/entity/P485> . ?statement <http://www.w3.org/1999/02/22-rdf-syntax-ns#object> <http://wikidata.dbpedia.org/resource/Q24568958> . ?statement <http://www.wikidata.org…	(E pred ?Obj ) prop value	What is the inventory number for Robert Southey in Leeds University Library?
what is the {end time} for {Zico} has {member of sports team} as {Brazil national football team} ?	9317	statement_property	5762	Until what year was Zico a member of the Brazilian national soccer team?	SELECT ?value WHERE { wd:Q47526 p:P54 ?s . ?s ps:P54 wd:Q83459 . ?s pq:P582 ?value}	select distinct ?value where { ?statement <http://www.w3.org/1999/02/22-rdf-syntax-ns#subject> <http://wikidata.dbpedia.org/resource/Q47526> . ?statement <http://www.w3.org/1999/02/22-rdf-syntax-ns#predicate> <http://www.wikidata.org/entity/P54> . ?statement <http://www.w3.org/1999/02/22-rdf-syntax-ns#object> <http://wikidata.dbpedia.org/resource/Q83459> . ?statement <http://www.wikidata.org/enti…	(E pred ?Obj ) prop value	What year did Zico leave the Brazilian national soccer team?
What is the {American football team} for {head coach} of {Bill Belichick}	20235	simple question left	581	What is Bill Belichick's American football team for head coach?	select distinct ?sbj where { ?sbj wdt:P286 wd:Q720027 . ?sbj wdt:P31 wd:Q17156793 }	select distinct ?subj where { ?statement <http://www.w3.org/1999/02/22-rdf-syntax-ns#subject> ?subj . ?statement <http://www.w3.org/1999/02/22-rdf-syntax-ns#predicate> <http://www.wikidata.org/entity/P286> . ?statement <http://www.w3.org/1999/02/22-rdf-syntax-ns#object> <http://wikidata.dbpedia.org/resource/Q720027> . ?subj <http://www.wikidata.org/entity/P31> <http://wikidata.dbpedia.org/resourc…	<?S P O ; ?S InstanceOf Type>	Beill Belichick is coach of what NFL football team?
What is the {mascot character} for {mascot} of {Georgetown University}	20850	simple question right	1196	What is the mascot of Georgetown University?	select distinct ?obj where { wd:Q333886 wdt:P822 ?obj . ?obj wdt:P31 wd:Q386208 }	select distinct ?obj where { ?statement <http://www.w3.org/1999/02/22-rdf-syntax-ns#subject> <http://wikidata.dbpedia.org/resource/Q333886> . ?statement <http://www.w3.org/1999/02/22-rdf-syntax-ns#predicate> <http://www.wikidata.org/entity/P822> . ?statement <http://www.w3.org/1999/02/22-rdf-syntax-ns#object> ?obj . ?obj <http://www.wikidata.org/entity/P31> <http://wikidata.dbpedia.org/resource/Q…	<S P ?O ; ?O instanceOf Type>	What's Georgetown University's mascot?
What is {sRGB colours hex triplet} of {colours} of {polar bear} ?	17894	right-subgraph	169	What is the main color of a polar bear?	SELECT ?answer WHERE { wd:Q33609 wdt:P462 ?X . ?X wdt:P465 ?answer}	SELECT ?answer WHERE { ?statement1 <http://www.w3.org/1999/02/22-rdf-syntax-ns#subject> <http://wikidata.dbpedia.org/resource/Q33609> . ?statement1 <http://www.w3.org/1999/02/22-rdf-syntax-ns#predicate> <http://www.wikidata.org/entity/P462>. ?statement1 <http://www.w3.org/1999/02/22-rdf-syntax-ns#object> ?X . ?statement2 <http://www.w3.org/1999/02/22-rdf-syntax-ns#subject> ?X. ?statement2 <http:/…	E REF xF . xF RFG ?G	What is the most color of a polar bear?
Did {San_Diego} {owner of} {SDCCU Stadium} and {California State Route 209} ?	754	boolean double one_hop right subgraph	254	Was San_Diego owner of SDCCU Stadium and California State Route 209?	ASK WHERE { wd:Q16552 wdt:P1830 wd:Q956072 . wd:Q16552 wdt:P1830 wd:Q623695 }	ASK { ?statement1 <http://www.w3.org/1999/02/22-rdf-syntax-ns#subject> <http://wikidata.dbpedia.org/resource/Q16552> . ?statement1 <http://www.w3.org/1999/02/22-rdf-syntax-ns#predicate> <http://www.wikidata.org/entity/P1830> . ?statement1 <http://www.w3.org/1999/02/22-rdf-syntax-ns#object> <http://wikidata.dbpedia.org/resource/Q956072>. ?statement2 <http://www.w3.org/1999/02/22-rdf-syntax-ns#subj…	Ask (ent-pred-obj1 . ent-pred-obj2)	Did San Diego own the SDCCU Stadium and California State Route 209?
What is the {newspaper} with the {MAX(publication interval)} ?	2552	rank	128	What is the newspaper with the MAX publication interval?	select ?ent where { ?ent wdt:P31 wd:Q11032 . ?ent wdt:P2896 ?obj } ORDER BY DESC(?obj)LIMIT 5	select ?ent where { ?ent <http://www.wikidata.org/entity/P31> <http://wikidata.dbpedia.org/resource/Q11032>. ?statement <http://www.w3.org/1999/02/22-rdf-syntax-ns#subject> ?ent . ?statement <http://www.w3.org/1999/02/22-rdf-syntax-ns#predicate> <http://www.wikidata.org/entity/P2896>. ?statement <http://www.w3.org/1999/02/22-rdf-syntax-ns#object> ?obj .} ORDER BY DESC(?obj) LIMIT 5	?E is_a Type, ?E pred Obj value. MAX/MIN (value)	What newspaper has the highest publication interval?
what is the {start time} for {Henry VII} has {position held} as {monarch of England} ?	5672	statement_property	2117	How long was Henry VII king of England?	SELECT ?value WHERE { wd:Q675493 p:P39 ?s . ?s ps:P39 wd:Q18810062 . ?s pq:P580 ?value}	select distinct ?value where { ?statement <http://www.w3.org/1999/02/22-rdf-syntax-ns#subject> <http://wikidata.dbpedia.org/resource/Q675493> . ?statement <http://www.w3.org/1999/02/22-rdf-syntax-ns#predicate> <http://www.wikidata.org/entity/P39> . ?statement <http://www.w3.org/1999/02/22-rdf-syntax-ns#object> <http://wikidata.dbpedia.org/resource/Q18810062> . ?statement <http://www.wikidata.org/…	(E pred ?Obj ) prop value	What was the tenure of Henry VII as king of England?
What is {eccentricity} of {aspect of} of {Internal structure of the Moon} ?	14971	right-subgraph	32	Which are the peculiar feature of Internal structure of the Moon?	SELECT ?answer WHERE { wd:Q1358214 wdt:P1269 ?X . ?X wdt:P1096 ?answer}	SELECT ?answer WHERE { ?statement1 <http://www.w3.org/1999/02/22-rdf-syntax-ns#subject> <http://wikidata.dbpedia.org/resource/Q1358214> . ?statement1 <http://www.w3.org/1999/02/22-rdf-syntax-ns#predicate> <http://www.wikidata.org/entity/P1269>. ?statement1 <http://www.w3.org/1999/02/22-rdf-syntax-ns#object> ?X . ?statement2 <http://www.w3.org/1999/02/22-rdf-syntax-ns#subject> ?X. ?statement2 <htt…	E REF xF . xF RFG ?G	What peculiar features can be found on the Moon?
Does the {specific age inside fictional universe} of the {Dr. Lanyon} {equals} {50}	18234	boolean with filter	252	DOES THE SPECIFIC AGE INSIDE FICTIONAL UNIVERSE OF THE DR.LANYON EQUALS 50	ASK WHERE { wd:Q61933389 wdt:P6249 ?obj filter(?obj = 50) }	ASK { ?statement1 <http://www.w3.org/1999/02/22-rdf-syntax-ns#subject> <http://wikidata.dbpedia.org/resource/Q61933389> . ?statement1 <http://www.w3.org/1999/02/22-rdf-syntax-ns#predicate> <http://www.wikidata.org/entity/P6249>. ?statement1 <http://www.w3.org/1999/02/22-rdf-syntax-ns#object> ?obj. filter(?obj = 50) }	ASK ?sbj ?pred ?obj filter ?obj = num	DOES THE Particular AGE Interior Anecdotal UNIVERSE OF THE DR.LANYON Rises to 50
Does the {watershed area} of the {rio dei Bareteri} {equals} {0.0}	18156	boolean with filter	174	Does rio dei Bareteri have a total watershed area that is equal to 0.0?	ASK WHERE { wd:Q3432805 wdt:P2053 ?obj filter(?obj = 0.0) }	ASK { ?statement1 <http://www.w3.org/1999/02/22-rdf-syntax-ns#subject> <http://wikidata.dbpedia.org/resource/Q3432805> . ?statement1 <http://www.w3.org/1999/02/22-rdf-syntax-ns#predicate> <http://www.wikidata.org/entity/P2053>. ?statement1 <http://www.w3.org/1999/02/22-rdf-syntax-ns#object> ?obj. filter(?obj = 0.0) }	ASK ?sbj ?pred ?obj filter ?obj = num	Does Rio Dei Bareteri have a total water area above zero?
Does the {suicide rate} of the {United States of America} {equals} {12.1}	18116	boolean with filter	134	Is 12 the suicide rate of the {United States of America?	ASK WHERE { wd:Q30 wdt:P3864 ?obj filter(?obj = 12.1) }	ASK { ?statement1 <http://www.w3.org/1999/02/22-rdf-syntax-ns#subject> <http://wikidata.dbpedia.org/resource/Q30> . ?statement1 <http://www.w3.org/1999/02/22-rdf-syntax-ns#predicate> <http://www.wikidata.org/entity/P3864>. ?statement1 <http://www.w3.org/1999/02/22-rdf-syntax-ns#object> ?obj. filter(?obj = 12.1) }	ASK ?sbj ?pred ?obj filter ?obj = num	Is the suicide rate for the United States of America 12?
What is {head coach} of {Rafael Nadal} that is {start time} is {1990-0-0} ?	6974	statement_property	3419	Who was Rafael Nadal's head coach starting in 1990?	SELECT ?obj WHERE { wd:Q10132 p:P286 ?s . ?s ps:P286 ?obj . ?s pq:P580 ?x filter(contains(YEAR(?x),'1990')) }	select distinct ?obj where { ?statement <http://www.w3.org/1999/02/22-rdf-syntax-ns#subject> <http://wikidata.dbpedia.org/resource/Q10132> . ?statement <http://www.w3.org/1999/02/22-rdf-syntax-ns#predicate> <http://www.wikidata.org/entity/P286> . ?statement <http://www.w3.org/1999/02/22-rdf-syntax-ns#object> ?obj . ?statement <http://www.wikidata.org/entity/P580> <1990-0-0> }	(E pred F) prop ?value	in 1990 who was Rafael Nadal's head coach?
What is {next to} of {death place} of {Hasdai Crescas} ?	14546	right-subgraph	999	Who is buried next to Hasdai Crescas?	SELECT ?answer WHERE { wd:Q528415 wdt:P20 ?X . ?X wdt:P47 ?answer}	SELECT ?answer WHERE { ?statement1 <http://www.w3.org/1999/02/22-rdf-syntax-ns#subject> <http://wikidata.dbpedia.org/resource/Q528415> . ?statement1 <http://www.w3.org/1999/02/22-rdf-syntax-ns#predicate> <http://www.wikidata.org/entity/P20>. ?statement1 <http://www.w3.org/1999/02/22-rdf-syntax-ns#object> ?X . ?statement2 <http://www.w3.org/1999/02/22-rdf-syntax-ns#subject> ?X. ?statement2 <http:/…	E REF xF . xF RFG ?G	Who is buried another to Hasdai Crescas?
What is {head of government} of {Calabria} that is {end time} is {2014-4-29} ?	7317	statement_property	3762	Who was the president of Calabria on 4/29/2014?	SELECT ?obj WHERE { wd:Q1458 p:P6 ?s . ?s ps:P6 ?obj . ?s pq:P582 ?x filter(contains(YEAR(?x),'2014')) }	select distinct ?obj where { ?statement <http://www.w3.org/1999/02/22-rdf-syntax-ns#subject> <http://wikidata.dbpedia.org/resource/Q1458> . ?statement <http://www.w3.org/1999/02/22-rdf-syntax-ns#predicate> <http://www.wikidata.org/entity/P6> . ?statement <http://www.w3.org/1999/02/22-rdf-syntax-ns#object> ?obj . ?statement <http://www.wikidata.org/entity/P582> <2014-4-29> }	(E pred F) prop ?value	The president of Calabria on 4/29/2014 was who?
What is {aspect of} of {history of Malta}, that has {diplomatic relation} is {India} ?	13123	right-subgraph	524	What is the aspect of the history of Malta, which has a diplomatic relation that is India?	SELECT ?answer WHERE { wd:Q243842 wdt:P1269 ?answer . ?answer wdt:P530 wd:Q668}	SELECT ?answer WHERE { ?statement1 <http://www.w3.org/1999/02/22-rdf-syntax-ns#subject> <http://wikidata.dbpedia.org/resource/Q243842> . ?statement1 <http://www.w3.org/1999/02/22-rdf-syntax-ns#predicate> <http://www.wikidata.org/entity/P1269>. ?statement1 <http://www.w3.org/1999/02/22-rdf-syntax-ns#object> ?answer . ?statement2 <http://www.w3.org/1999/02/22-rdf-syntax-ns#subject> ?answer. ?statem…	E REF ?F . ?F RFG G	What is the angle of the history of Malta, which contains a political connection that's India?
Give me {Norse deity} that contains the word {óðr} in their name	23537	string matching simple contains word	1919	Tell me Norse deity whose name has the word oor in it.	SELECT DISTINCT ?sbj ?sbj_label WHERE { ?sbj wdt:P31 wd:Q16513881 . ?sbj rdfs:label ?sbj_label . FILTER(CONTAINS(lcase(?sbj_label), 'óðr')) . FILTER (lang(?sbj_label) = 'en') } LIMIT 25	SELECT DISTINCT ?sbj ?sbj_label { ?statement1 <http://www.w3.org/1999/02/22-rdf-syntax-ns#subject> ?sbj . ?statement1 <http://www.w3.org/1999/02/22-rdf-syntax-ns#predicate> <http://www.wikidata.org/entity/P31> . ?statement1 <http://www.w3.org/1999/02/22-rdf-syntax-ns#object> <http://wikidata.dbpedia.org/resource/Q16513881>. ?sbj rdfs:label ?sbj_label . FILTER(CONTAINS(lcase(?sbj_label), 'óðr')) .…	<?S P O ; ?S instanceOf Type ; contains word >	Let me know Norse divinity whose title has the word oor in it.
What is {artist} of {The Rise and Fall of Ziggy Stardust and the Spiders from Mars}, that has {work} is {pianist} ?	14101	right-subgraph	1153	Who is the pianist artist of The Rise and Fall of Ziggy Stardust and The Spiders from Mars?	SELECT ?answer WHERE { wd:Q682846 wdt:P175 ?answer . ?answer wdt:P106 wd:Q486748}	SELECT ?answer WHERE { ?statement1 <http://www.w3.org/1999/02/22-rdf-syntax-ns#subject> <http://wikidata.dbpedia.org/resource/Q682846> . ?statement1 <http://www.w3.org/1999/02/22-rdf-syntax-ns#predicate> <http://www.wikidata.org/entity/P175>. ?statement1 <http://www.w3.org/1999/02/22-rdf-syntax-ns#object> ?answer . ?statement2 <http://www.w3.org/1999/02/22-rdf-syntax-ns#subject> ?answer. ?stateme…	E REF ?F . ?F RFG G	Who is the pianist artist of The Rise and Fall of Ziggy Stardust and The Spiders from Mars?
What is {central bank} of {place of origin} of {Sydney Morning Herald} ?	15397	right-subgraph	1642	What is the place of origin of the central bank of Sydney Morning Herald?	SELECT ?answer WHERE { wd:Q390216 wdt:P495 ?X . ?X wdt:P1304 ?answer}	SELECT ?answer WHERE { ?statement1 <http://www.w3.org/1999/02/22-rdf-syntax-ns#subject> <http://wikidata.dbpedia.org/resource/Q390216> . ?statement1 <http://www.w3.org/1999/02/22-rdf-syntax-ns#predicate> <http://www.wikidata.org/entity/P495>. ?statement1 <http://www.w3.org/1999/02/22-rdf-syntax-ns#object> ?X . ?statement2 <http://www.w3.org/1999/02/22-rdf-syntax-ns#subject> ?X. ?statement2 <http:…	E REF xF . xF RFG ?G	What is the place of origin of the central bank at Sydney Morning Herald?
Give me {annual event} that starts with {'t'}	24579	string matching simple contains word	1091	which annual event starts with t	SELECT DISTINCT ?sbj ?sbj_label WHERE { ?sbj wdt:P31 wd:Q18574946 . ?sbj rdfs:label ?sbj_label . FILTER(STRSTARTS(lcase(?sbj_label), 't')) . FILTER (lang(?sbj_label) = 'en') } LIMIT 25	SELECT DISTINCT ?sbj ?sbj_label { ?statement1 <http://www.w3.org/1999/02/22-rdf-syntax-ns#subject> ?sbj . ?statement1 <http://www.w3.org/1999/02/22-rdf-syntax-ns#predicate> <http://www.wikidata.org/entity/P31> . ?statement1 <http://www.w3.org/1999/02/22-rdf-syntax-ns#object> <http://wikidata.dbpedia.org/resource/Q18574946>. ?sbj rdfs:label ?sbj_label . FILTER(STRSTARTS(lcase(?sbj_label), 't')) . …	<?S P O ; ?S instanceOf Type ; starts with character >	What annual event begins with t
Does the {individual tax rate} of the {Netherlands} {equals} {41.6}	18884	boolean with filter	902	Does the individual tax rate of the Netherland equal 41.6?	ASK WHERE { wd:Q55 wdt:P2834 ?obj filter(?obj = 41.6) }	ASK { ?statement1 <http://www.w3.org/1999/02/22-rdf-syntax-ns#subject> <http://wikidata.dbpedia.org/resource/Q55> . ?statement1 <http://www.w3.org/1999/02/22-rdf-syntax-ns#predicate> <http://www.wikidata.org/entity/P2834>. ?statement1 <http://www.w3.org/1999/02/22-rdf-syntax-ns#object> ?obj. filter(?obj = 41.6) }	ASK ?sbj ?pred ?obj filter ?obj = num	Is the tax rate in the Netherlands 41.6?
What is the {G-type main-sequence star} with the {MAX(angular diameter)} ?	2483	rank	59	What G-type main sequence star has the largest angular diameter?	select ?ent where { ?ent wdt:P31 wd:Q5864 . ?ent wdt:P5348 ?obj } ORDER BY DESC(?obj)LIMIT 5	select ?ent where { ?ent <http://www.wikidata.org/entity/P31> <http://wikidata.dbpedia.org/resource/Q5864>. ?statement <http://www.w3.org/1999/02/22-rdf-syntax-ns#subject> ?ent . ?statement <http://www.w3.org/1999/02/22-rdf-syntax-ns#predicate> <http://www.wikidata.org/entity/P5348>. ?statement <http://www.w3.org/1999/02/22-rdf-syntax-ns#object> ?obj .} ORDER BY DESC(?obj) LIMIT 5	?E is_a Type, ?E pred Obj value. MAX/MIN (value)	What G-type fundamental grouping star has the biggest precise diameter?
What is {first minister} of {place of activity} of {Richard Russell} ?	15566	right-subgraph	930	What is the first minister of the place of the activity of Richard Russell ?	SELECT ?answer WHERE { wd:Q718415 wdt:P937 ?X . ?X wdt:P6 ?answer}	SELECT ?answer WHERE { ?statement1 <http://www.w3.org/1999/02/22-rdf-syntax-ns#subject> <http://wikidata.dbpedia.org/resource/Q718415> . ?statement1 <http://www.w3.org/1999/02/22-rdf-syntax-ns#predicate> <http://www.wikidata.org/entity/P937>. ?statement1 <http://www.w3.org/1999/02/22-rdf-syntax-ns#object> ?X . ?statement2 <http://www.w3.org/1999/02/22-rdf-syntax-ns#subject> ?X. ?statement2 <http:…	E REF xF . xF RFG ?G	What is the primary serve of the put of the movement of Richard Russell ?
What is the {business} for {parent organization} of {Al Jazeera}	20977	simple question right	1323	Enlist the business domain of AI Jazeera	select distinct ?obj where { wd:Q13477 wdt:P749 ?obj . ?obj wdt:P31 wd:Q4830453 }	select distinct ?obj where { ?statement <http://www.w3.org/1999/02/22-rdf-syntax-ns#subject> <http://wikidata.dbpedia.org/resource/Q13477> . ?statement <http://www.w3.org/1999/02/22-rdf-syntax-ns#predicate> <http://www.wikidata.org/entity/P749> . ?statement <http://www.w3.org/1999/02/22-rdf-syntax-ns#object> ?obj . ?obj <http://www.wikidata.org/entity/P31> <http://wikidata.dbpedia.org/resource/Q4…	<S P ?O ; ?O instanceOf Type>	Al Jazeera works in what area of business?
What is {nominated for} of {The Simpsons} that is {point in time} is {2001-0-0} ?	4469	statement_property	914	Which nomination did The simpsons receive in the year 2001?	SELECT ?obj WHERE { wd:Q886 p:P1411 ?s . ?s ps:P1411 ?obj . ?s pq:P585 ?x filter(contains(YEAR(?x),'2001')) }	select distinct ?obj where { ?statement <http://www.w3.org/1999/02/22-rdf-syntax-ns#subject> <http://wikidata.dbpedia.org/resource/Q886> . ?statement <http://www.w3.org/1999/02/22-rdf-syntax-ns#predicate> <http://www.wikidata.org/entity/P1411> . ?statement <http://www.w3.org/1999/02/22-rdf-syntax-ns#object> ?obj . ?statement <http://www.wikidata.org/entity/P585> <2001-0-0> }	(E pred F) prop ?value	In 2001 what nomination did The simpsons receive?
What is the {human} for {member of political party} of {Nazi Party}	21457	simple question left	1803	Name a member of the Nazi Party.	select distinct ?sbj where { ?sbj wdt:P102 wd:Q7320 . ?sbj wdt:P31 wd:Q5 }	select distinct ?subj where { ?statement <http://www.w3.org/1999/02/22-rdf-syntax-ns#subject> ?subj . ?statement <http://www.w3.org/1999/02/22-rdf-syntax-ns#predicate> <http://www.wikidata.org/entity/P102> . ?statement <http://www.w3.org/1999/02/22-rdf-syntax-ns#object> <http://wikidata.dbpedia.org/resource/Q7320> . ?subj <http://www.wikidata.org/entity/P31> <http://wikidata.dbpedia.org/resource/…	<?S P O ; ?S InstanceOf Type>	Name someone from the nazi party
What is the {web series} for {presenter} of {Jerry Seinfeld}	20930	simple question left	1276	What web series did Jerry Seinfeld create?	select distinct ?sbj where { ?sbj wdt:P371 wd:Q215506 . ?sbj wdt:P31 wd:Q526877 }	select distinct ?subj where { ?statement <http://www.w3.org/1999/02/22-rdf-syntax-ns#subject> ?subj . ?statement <http://www.w3.org/1999/02/22-rdf-syntax-ns#predicate> <http://www.wikidata.org/entity/P371> . ?statement <http://www.w3.org/1999/02/22-rdf-syntax-ns#object> <http://wikidata.dbpedia.org/resource/Q215506> . ?subj <http://www.wikidata.org/entity/P31> <http://wikidata.dbpedia.org/resourc…	<?S P O ; ?S InstanceOf Type>	What web arrangement did Jerry Seinfeld make?
What is the {house} for {residence} of {Charles Darwin}	20971	simple question left	1317	Where Charles Darwin was living ?	select distinct ?sbj where { ?sbj wdt:P551 wd:Q1035 . ?sbj wdt:P31 wd:Q3947 }	select distinct ?subj where { ?statement <http://www.w3.org/1999/02/22-rdf-syntax-ns#subject> ?subj . ?statement <http://www.w3.org/1999/02/22-rdf-syntax-ns#predicate> <http://www.wikidata.org/entity/P551> . ?statement <http://www.w3.org/1999/02/22-rdf-syntax-ns#object> <http://wikidata.dbpedia.org/resource/Q1035> . ?subj <http://www.wikidata.org/entity/P31> <http://wikidata.dbpedia.org/resource/…	<?S P O ; ?S InstanceOf Type>	Where did Charles Darwin live?
What is the {video game developer} for {developer} of {Pong}	22882	simple question right	3943	Which video game company developed Pong?	select distinct ?obj where { wd:Q216293 wdt:P178 ?obj . ?obj wdt:P31 wd:Q210167 }	select distinct ?obj where { ?statement <http://www.w3.org/1999/02/22-rdf-syntax-ns#subject> <http://wikidata.dbpedia.org/resource/Q216293> . ?statement <http://www.w3.org/1999/02/22-rdf-syntax-ns#predicate> <http://www.wikidata.org/entity/P178> . ?statement <http://www.w3.org/1999/02/22-rdf-syntax-ns#object> ?obj . ?obj <http://www.wikidata.org/entity/P31> <http://wikidata.dbpedia.org/resource/Q…	<S P ?O ; ?O instanceOf Type>	Who is the president of Valencia?
What is the {football federation} for {authority} of {association football}	20811	simple question right	1157	What organization is the highest authority in football ?	select distinct ?obj where { wd:Q2736 wdt:P797 ?obj . ?obj wdt:P31 wd:Q1478443 }	select distinct ?obj where { ?statement <http://www.w3.org/1999/02/22-rdf-syntax-ns#subject> <http://wikidata.dbpedia.org/resource/Q2736> . ?statement <http://www.w3.org/1999/02/22-rdf-syntax-ns#predicate> <http://www.wikidata.org/entity/P797> . ?statement <http://www.w3.org/1999/02/22-rdf-syntax-ns#object> ?obj . ?obj <http://www.wikidata.org/entity/P31> <http://wikidata.dbpedia.org/resource/Q14…	<S P ?O ; ?O instanceOf Type>	Which organizations has the most power in the sport of football?
Did {Kelly_Ripa} {nominated for} {Daytime Emmy Award for Outstanding Younger Actress in a Drama Series} and {Daytime Emmy Award for Outstanding Lead Actress in a Drama Series} ?	504	boolean double one_hop right subgraph	4	Was Kelly Ripa nominated for a Daytime Emmy Award for Outstanding Younger Actress in a Drama Series and Outstanding Lead Actress in a Drama Series?	ASK WHERE { wd:Q1148035 wdt:P1411 wd:Q5243457 . wd:Q1148035 wdt:P1411 wd:Q3019357 }	ASK { ?statement1 <http://www.w3.org/1999/02/22-rdf-syntax-ns#subject> <http://wikidata.dbpedia.org/resource/Q1148035> . ?statement1 <http://www.w3.org/1999/02/22-rdf-syntax-ns#predicate> <http://www.wikidata.org/entity/P1411> . ?statement1 <http://www.w3.org/1999/02/22-rdf-syntax-ns#object> <http://wikidata.dbpedia.org/resource/Q5243457>. ?statement2 <http://www.w3.org/1999/02/22-rdf-syntax-ns#s…	Ask (ent-pred-obj1 . ent-pred-obj2`)	Did the Daytime Emmy Award for Outstanding Younger Actress in a Drama Series and Outstanding Lead Actress in a Drama Series nominate Kelly Ripa?
What is {award received} of {David Lynch} that is {point in time} is {2006-0-0} ?	4107	statement_property	552	What award did David Lynch receive in 2006?	SELECT ?obj WHERE { wd:Q2071 p:P166 ?s . ?s ps:P166 ?obj . ?s pq:P585 ?x filter(contains(YEAR(?x),'2006')) }	select distinct ?obj where { ?statement <http://www.w3.org/1999/02/22-rdf-syntax-ns#subject> <http://wikidata.dbpedia.org/resource/Q2071> . ?statement <http://www.w3.org/1999/02/22-rdf-syntax-ns#predicate> <http://www.wikidata.org/entity/P166> . ?statement <http://www.w3.org/1999/02/22-rdf-syntax-ns#object> ?obj . ?statement <http://www.wikidata.org/entity/P585> <2006-0-0> }	(E pred F) prop ?value	Which was the award that David Lynch received in 2006?
What is {nominated for} of {King of the Hill} that is {point in time} is {1998-0-0} ?	8233	statement_property	4678	Who was nominated for King of the Hill in 1998?	SELECT ?obj WHERE { wd:Q1135966 p:P1411 ?s . ?s ps:P1411 ?obj . ?s pq:P585 ?x filter(contains(YEAR(?x),'1998')) }	select distinct ?obj where { ?statement <http://www.w3.org/1999/02/22-rdf-syntax-ns#subject> <http://wikidata.dbpedia.org/resource/Q1135966> . ?statement <http://www.w3.org/1999/02/22-rdf-syntax-ns#predicate> <http://www.wikidata.org/entity/P1411> . ?statement <http://www.w3.org/1999/02/22-rdf-syntax-ns#object> ?obj . ?statement <http://www.wikidata.org/entity/P585> <1998-0-0> }	(E pred F) prop ?value	Give me the name of the person nominated for King of the Hill in 1998.
What is the {sovereign state} for {capital} of {Vilnius}	20521	simple question left	867	The capital of Vilnius is which sovereign state?	select distinct ?sbj where { ?sbj wdt:P36 wd:Q216 . ?sbj wdt:P31 wd:Q3624078 }	select distinct ?subj where { ?statement <http://www.w3.org/1999/02/22-rdf-syntax-ns#subject> ?subj . ?statement <http://www.w3.org/1999/02/22-rdf-syntax-ns#predicate> <http://www.wikidata.org/entity/P36> . ?statement <http://www.w3.org/1999/02/22-rdf-syntax-ns#object> <http://wikidata.dbpedia.org/resource/Q216> . ?subj <http://www.wikidata.org/entity/P31> <http://wikidata.dbpedia.org/resource/Q3…	<?S P O ; ?S InstanceOf Type>	The capital of Vilnius is which autonomous state?
What is {number of out of school children} of {continent} of {Middle East} ?	15681	right-subgraph	704	How many children are out of school in the Middle East?	SELECT ?answer WHERE { wd:Q7204 wdt:P30 ?X . ?X wdt:P2573 ?answer}	SELECT ?answer WHERE { ?statement1 <http://www.w3.org/1999/02/22-rdf-syntax-ns#subject> <http://wikidata.dbpedia.org/resource/Q7204> . ?statement1 <http://www.w3.org/1999/02/22-rdf-syntax-ns#predicate> <http://www.wikidata.org/entity/P30>. ?statement1 <http://www.w3.org/1999/02/22-rdf-syntax-ns#object> ?X . ?statement2 <http://www.w3.org/1999/02/22-rdf-syntax-ns#subject> ?X. ?statement2 <http://w…	E REF xF . xF RFG ?G	How numerous children are out of school within the Center East?
Give me {chemical element} that contains the word {ytterbium} in their name	23154	string matching simple contains word	2911	TELL ME THE CHEMICAL ELEMENT THAT CONTAINS THE WORD YTTERBIUM IN THEIR NAME	SELECT DISTINCT ?sbj ?sbj_label WHERE { ?sbj wdt:P31 wd:Q11344 . ?sbj rdfs:label ?sbj_label . FILTER(CONTAINS(lcase(?sbj_label), 'ytterbium')) . FILTER (lang(?sbj_label) = 'en') } LIMIT 25	SELECT DISTINCT ?sbj ?sbj_label { ?statement1 <http://www.w3.org/1999/02/22-rdf-syntax-ns#subject> ?sbj . ?statement1 <http://www.w3.org/1999/02/22-rdf-syntax-ns#predicate> <http://www.wikidata.org/entity/P31> . ?statement1 <http://www.w3.org/1999/02/22-rdf-syntax-ns#object> <http://wikidata.dbpedia.org/resource/Q11344>. ?sbj rdfs:label ?sbj_label . FILTER(CONTAINS(lcase(?sbj_label), 'ytterbium')…	<?S P O ; ?S instanceOf Type ; contains word >	TELL ME THE CHEMICAL CONTAINS OF THE WORD YTTERBIUM IN THE NAME
What is {prime minister} of {Niigata Prefecture}, that has {career} is {politician} ?	13517	right-subgraph	1853	Who is the prime minister of Niigata Prefecture who has a career as a politician?	SELECT ?answer WHERE { wd:Q132705 wdt:P6 ?answer . ?answer wdt:P106 wd:Q82955}	SELECT ?answer WHERE { ?statement1 <http://www.w3.org/1999/02/22-rdf-syntax-ns#subject> <http://wikidata.dbpedia.org/resource/Q132705> . ?statement1 <http://www.w3.org/1999/02/22-rdf-syntax-ns#predicate> <http://www.wikidata.org/entity/P6>. ?statement1 <http://www.w3.org/1999/02/22-rdf-syntax-ns#object> ?answer . ?statement2 <http://www.w3.org/1999/02/22-rdf-syntax-ns#subject> ?answer. ?statement…	E REF ?F . ?F RFG G	Who is the top minister of Niigata Prefecture who has a career as a politician?
How many {ethnic group} are for {Uzbekistan} ?	1252	statement_property	252	How many ethnic groups are with the Uzbekistan} ?	SELECT (COUNT(?obj) AS ?value ) { wd:Q265 wdt:P172 ?obj }	SELECT (COUNT(?obj) AS ?objs ) { ?statement <http://www.w3.org/1999/02/22-rdf-syntax-ns#subject> <http://wikidata.dbpedia.org/resource/Q265> . ?statement <http://www.w3.org/1999/02/22-rdf-syntax-ns#predicate> <http://www.wikidata.org/entity/P172> . ?statement <http://www.w3.org/1999/02/22-rdf-syntax-ns#object> ?obj . }	Count Obj (ent-pred-obj)	Uzbekistan has how many ethnic groups?
What is the {island nation} for {official language} of {English}	21659	simple question left	2005	Who is the {island nation} for {official language} of {English}	select distinct ?sbj where { ?sbj wdt:P37 wd:Q1860 . ?sbj wdt:P31 wd:Q112099 }	select distinct ?subj where { ?statement <http://www.w3.org/1999/02/22-rdf-syntax-ns#subject> ?subj . ?statement <http://www.w3.org/1999/02/22-rdf-syntax-ns#predicate> <http://www.wikidata.org/entity/P37> . ?statement <http://www.w3.org/1999/02/22-rdf-syntax-ns#object> <http://wikidata.dbpedia.org/resource/Q1860> . ?subj <http://www.wikidata.org/entity/P31> <http://wikidata.dbpedia.org/resource/Q…	<?S P O ; ?S InstanceOf Type>	Who is the { island nation } of { English } for { official language }
What is {endemism} of {numbat}, that has {has states} is {Shire of Serpentine-Jarrahdale} ?	14117	right-subgraph	75	What is numbat endemism that has states in Shire of Serpentine-Jarrahdale?	SELECT ?answer WHERE { wd:Q242419 wdt:P183 ?answer . ?answer wdt:P150 wd:Q2094463}	SELECT ?answer WHERE { ?statement1 <http://www.w3.org/1999/02/22-rdf-syntax-ns#subject> <http://wikidata.dbpedia.org/resource/Q242419> . ?statement1 <http://www.w3.org/1999/02/22-rdf-syntax-ns#predicate> <http://www.wikidata.org/entity/P183>. ?statement1 <http://www.w3.org/1999/02/22-rdf-syntax-ns#object> ?answer . ?statement2 <http://www.w3.org/1999/02/22-rdf-syntax-ns#subject> ?answer. ?stateme…	E REF ?F . ?F RFG G	What is the numbat endemism that has Serpentine - Jarrahdale statements in Shire?
How many {bug tracking system} are for {Tencent QQ} ?	1026	statement_property	26	how many bug tracking systems does tencent qq have?	SELECT (COUNT(?obj) AS ?value ) { wd:Q857640 wdt:P1401 ?obj }	SELECT (COUNT(?obj) AS ?objs ) { ?statement <http://www.w3.org/1999/02/22-rdf-syntax-ns#subject> <http://wikidata.dbpedia.org/resource/Q857640> . ?statement <http://www.w3.org/1999/02/22-rdf-syntax-ns#predicate> <http://www.wikidata.org/entity/P1401> . ?statement <http://www.w3.org/1999/02/22-rdf-syntax-ns#object> ?obj . }	Count Obj (ent-pred-obj)	What is the number of bug tracking systems that tencent qq has?
what is the {start time} for {Sandra Day O'Connor} has {position held} as {Associate Justice of the Supreme Court of the United States} ?	7991	statement_property	4436	When did Sandra Day O'Connor become the Associate Justice of the Supreme Court of the United States?	SELECT ?value WHERE { wd:Q11132 p:P39 ?s . ?s ps:P39 wd:Q11144 . ?s pq:P580 ?value}	select distinct ?value where { ?statement <http://www.w3.org/1999/02/22-rdf-syntax-ns#subject> <http://wikidata.dbpedia.org/resource/Q11132> . ?statement <http://www.w3.org/1999/02/22-rdf-syntax-ns#predicate> <http://www.wikidata.org/entity/P39> . ?statement <http://www.w3.org/1999/02/22-rdf-syntax-ns#object> <http://wikidata.dbpedia.org/resource/Q11144> . ?statement <http://www.wikidata.org/enti…	(E pred ?Obj ) prop value	On which date was Supreme Court Associate Justice of the US, Sandra Day O'Connor sworn in?
What is the {television series episode} for {characters} of {Stephen Hawking}	20352	simple question left	698	What's the TV series episode for Stephen Hawking's characters?	select distinct ?sbj where { ?sbj wdt:P674 wd:Q17714 . ?sbj wdt:P31 wd:Q21191270 }	select distinct ?subj where { ?statement <http://www.w3.org/1999/02/22-rdf-syntax-ns#subject> ?subj . ?statement <http://www.w3.org/1999/02/22-rdf-syntax-ns#predicate> <http://www.wikidata.org/entity/P674> . ?statement <http://www.w3.org/1999/02/22-rdf-syntax-ns#object> <http://wikidata.dbpedia.org/resource/Q17714> . ?subj <http://www.wikidata.org/entity/P31> <http://wikidata.dbpedia.org/resource…	<?S P O ; ?S InstanceOf Type>	What TV show does Stephen hawking have for his characters?
What is the {continent} for {continent} of {Southeast Asia}	21702	simple question right	2048	Southeast Asia is located on which continent?	select distinct ?obj where { wd:Q11708 wdt:P30 ?obj . ?obj wdt:P31 wd:Q5107 }	select distinct ?obj where { ?statement <http://www.w3.org/1999/02/22-rdf-syntax-ns#subject> <http://wikidata.dbpedia.org/resource/Q11708> . ?statement <http://www.w3.org/1999/02/22-rdf-syntax-ns#predicate> <http://www.wikidata.org/entity/P30> . ?statement <http://www.w3.org/1999/02/22-rdf-syntax-ns#object> ?obj . ?obj <http://www.wikidata.org/entity/P31> <http://wikidata.dbpedia.org/resource/Q51…	<S P ?O ; ?O instanceOf Type>	Southeast Asia is found on which continent?
What is the {negative emotion} for {medical condition treated} of {phenol}	22154	simple question right	3215	What is the negative emotion associated with a medical condition that is treated with phenol?	select distinct ?obj where { wd:Q130336 wdt:P2175 ?obj . ?obj wdt:P31 wd:Q60539481 }	select distinct ?obj where { ?statement <http://www.w3.org/1999/02/22-rdf-syntax-ns#subject> <http://wikidata.dbpedia.org/resource/Q130336> . ?statement <http://www.w3.org/1999/02/22-rdf-syntax-ns#predicate> <http://www.wikidata.org/entity/P2175> . ?statement <http://www.w3.org/1999/02/22-rdf-syntax-ns#object> ?obj . ?obj <http://www.wikidata.org/entity/P31> <http://wikidata.dbpedia.org/resource/…	<S P ?O ; ?O instanceOf Type>	What is the negative feeling related with a therapeutic condition that's treated with phenol?
What is the {billionaire} with the {MAX(net worth estimate)} ?	2718	rank	294	Which billionaire has the highest net worth estimate?	select ?ent where { ?ent wdt:P31 wd:Q1062083 . ?ent wdt:P2218 ?obj } ORDER BY DESC(?obj)LIMIT 5	select ?ent where { ?ent <http://www.wikidata.org/entity/P31> <http://wikidata.dbpedia.org/resource/Q1062083>. ?statement <http://www.w3.org/1999/02/22-rdf-syntax-ns#subject> ?ent . ?statement <http://www.w3.org/1999/02/22-rdf-syntax-ns#predicate> <http://www.wikidata.org/entity/P2218>. ?statement <http://www.w3.org/1999/02/22-rdf-syntax-ns#object> ?obj .} ORDER BY DESC(?obj) LIMIT 5	?E is_a Type, ?E pred Obj value. MAX/MIN (value)	Which billionaire has the highest net worth?
Does the {number of matches played/races/starts} of the {Alan Staley} {greater than} {1.2}	18921	boolean with filter	939	Is the number of races by Alan Staley more than 1.2?	ASK WHERE { wd:Q4707818 wdt:P1350 ?obj filter(?obj > 1.2) }	ASK { ?statement1 <http://www.w3.org/1999/02/22-rdf-syntax-ns#subject> <http://wikidata.dbpedia.org/resource/Q4707818> . ?statement1 <http://www.w3.org/1999/02/22-rdf-syntax-ns#predicate> <http://www.wikidata.org/entity/P1350>. ?statement1 <http://www.w3.org/1999/02/22-rdf-syntax-ns#object> ?obj. filter(?obj > 1.2) }	ASK ?sbj ?pred ?obj filter ?obj = num	Is 1.2 less than the number of races by Alan Staley?
What is {born at} of {Philippe Quintais}, that has {sister city} is {Bethlehem} ?	12339	right-subgraph	2718	"Where is the birthplace of Philippe Quintais, which is considered the sister city to Bethlehem?"	SELECT ?answer WHERE { wd:Q3380589 wdt:P19 ?answer . ?answer wdt:P190 wd:Q5776}	SELECT ?answer WHERE { ?statement1 <http://www.w3.org/1999/02/22-rdf-syntax-ns#subject> <http://wikidata.dbpedia.org/resource/Q3380589> . ?statement1 <http://www.w3.org/1999/02/22-rdf-syntax-ns#predicate> <http://www.wikidata.org/entity/P19>. ?statement1 <http://www.w3.org/1999/02/22-rdf-syntax-ns#object> ?answer . ?statement2 <http://www.w3.org/1999/02/22-rdf-syntax-ns#subject> ?answer. ?stateme…	E REF ?F . ?F RFG G	"Where is the birthplace of Philippe Quintais, which is considered the sister metropolis to Bethlehem?"
What is {continent} of {lives in} of {Douglas Adams} ?	16929	right-subgraph	4855	Which continent did Douglas Adams live in?	SELECT ?answer WHERE { wd:Q42 wdt:P551 ?X . ?X wdt:P30 ?answer}	SELECT ?answer WHERE { ?statement1 <http://www.w3.org/1999/02/22-rdf-syntax-ns#subject> <http://wikidata.dbpedia.org/resource/Q42> . ?statement1 <http://www.w3.org/1999/02/22-rdf-syntax-ns#predicate> <http://www.wikidata.org/entity/P551>. ?statement1 <http://www.w3.org/1999/02/22-rdf-syntax-ns#object> ?X . ?statement2 <http://www.w3.org/1999/02/22-rdf-syntax-ns#subject> ?X. ?statement2 <http://ww…	E REF xF . xF RFG ?G	on which continent did Douglas Adams reside on?
Give me {vector physical quantity} that starts with {'v'}	24860	string matching simple contains word	1474	What are the vector physical quantity which start with the letter v	SELECT DISTINCT ?sbj ?sbj_label WHERE { ?sbj wdt:P31 wd:Q2672914 . ?sbj rdfs:label ?sbj_label . FILTER(STRSTARTS(lcase(?sbj_label), 'v')) . FILTER (lang(?sbj_label) = 'en') } LIMIT 25	SELECT DISTINCT ?sbj ?sbj_label { ?statement1 <http://www.w3.org/1999/02/22-rdf-syntax-ns#subject> ?sbj . ?statement1 <http://www.w3.org/1999/02/22-rdf-syntax-ns#predicate> <http://www.wikidata.org/entity/P31> . ?statement1 <http://www.w3.org/1999/02/22-rdf-syntax-ns#object> <http://wikidata.dbpedia.org/resource/Q2672914>. ?sbj rdfs:label ?sbj_label . FILTER(STRSTARTS(lcase(?sbj_label), 'v')) . F…	<?S P O ; ?S instanceOf Type ; starts with character >	What are the vector physical quantity which begin with the letter v
What is the {continent} for {continent} of {East Asia}	22769	simple question right	3830	What continent is East Asia located in?	select distinct ?obj where { wd:Q27231 wdt:P30 ?obj . ?obj wdt:P31 wd:Q5107 }	select distinct ?obj where { ?statement <http://www.w3.org/1999/02/22-rdf-syntax-ns#subject> <http://wikidata.dbpedia.org/resource/Q27231> . ?statement <http://www.w3.org/1999/02/22-rdf-syntax-ns#predicate> <http://www.wikidata.org/entity/P30> . ?statement <http://www.w3.org/1999/02/22-rdf-syntax-ns#object> ?obj . ?obj <http://www.wikidata.org/entity/P31> <http://wikidata.dbpedia.org/resource/Q51…	<S P ?O ; ?O instanceOf Type>	Which continent is located in East Asia?
What is {employer} of {Herbert von Karajan} that is {replaced by} is {Paul van Kempen} ?	7795	statement_property	4240	Who was Herbert von Karajan employed by when he was replaced by Paul van Kempen?	SELECT ?obj WHERE { wd:Q154895 p:P108 ?s . ?s ps:P108 ?obj . ?s pq:P1366 wd:Q529444 }	select distinct ?obj where { ?statement <http://www.w3.org/1999/02/22-rdf-syntax-ns#subject> <http://wikidata.dbpedia.org/resource/Q154895> . ?statement <http://www.w3.org/1999/02/22-rdf-syntax-ns#predicate> <http://www.wikidata.org/entity/P108> . ?statement <http://www.w3.org/1999/02/22-rdf-syntax-ns#object> ?obj . ?statement <http://www.wikidata.org/entity/P1366> <http://wikidata.dbpedia.org/re…	(E pred F) prop ?value	When he was replaced by Paul van Kempen, who was Herbert von Karajan's employer?
Give me {Greek primordial deity} that starts with {'u'}	24607	string matching simple contains word	3444	What are the Greek primordial deity which start with the letter u	SELECT DISTINCT ?sbj ?sbj_label WHERE { ?sbj wdt:P31 wd:Q878099 . ?sbj rdfs:label ?sbj_label . FILTER(STRSTARTS(lcase(?sbj_label), 'u')) . FILTER (lang(?sbj_label) = 'en') } LIMIT 25	SELECT DISTINCT ?sbj ?sbj_label { ?statement1 <http://www.w3.org/1999/02/22-rdf-syntax-ns#subject> ?sbj . ?statement1 <http://www.w3.org/1999/02/22-rdf-syntax-ns#predicate> <http://www.wikidata.org/entity/P31> . ?statement1 <http://www.w3.org/1999/02/22-rdf-syntax-ns#object> <http://wikidata.dbpedia.org/resource/Q878099>. ?sbj rdfs:label ?sbj_label . FILTER(STRSTARTS(lcase(?sbj_label), 'u')) . FI…	<?S P O ; ?S instanceOf Type ; starts with character >	What Greek deity starts with "u"?
What is {language native} of {Vivien Leigh}, that has {label in sign language} is {Csc-anglès-spreadthesign.ogv} ?	12044	right-subgraph	3349	What is the native language of Vivien Leigh?	SELECT ?answer WHERE { wd:Q129429 wdt:P103 ?answer . ?answer wdt:P2919 ?x FILTER(contains(?x,'Csc-anglès-spreadthesign.ogv'))}	SELECT ?answer WHERE { ?statement1 <http://www.w3.org/1999/02/22-rdf-syntax-ns#subject> <http://wikidata.dbpedia.org/resource/Q129429> . ?statement1 <http://www.w3.org/1999/02/22-rdf-syntax-ns#predicate> <http://www.wikidata.org/entity/P103>. ?statement1 <http://www.w3.org/1999/02/22-rdf-syntax-ns#object> ?answer . ?statement2 <http://www.w3.org/1999/02/22-rdf-syntax-ns#subject> ?answer. ?stateme…	E REF ?F . ?F RFG G	What is the native language of Vivien Leigh?
How many {residence} are to/by {Yekaterinburg} ?	1698	statement_property	1042	How many residents are in Yekaterinburg?	SELECT (COUNT(?sub) AS ?value ) { ?sub wdt:P551 wd:Q887 }	SELECT (COUNT(?sub) AS ?subs ) { ?statement <http://www.w3.org/1999/02/22-rdf-syntax-ns#subject> ?sub . ?statement <http://www.w3.org/1999/02/22-rdf-syntax-ns#predicate> <http://www.wikidata.org/entity/P551> . ?statement <http://www.w3.org/1999/02/22-rdf-syntax-ns#object> http://wikidata.dbpedia.org/resource/Q887 . }	Count ent (ent-pred-obj)	Tell me the number of residents that are in Yekaterinburg.
How many {academic degree} are for {Ernest Rutherford} ?	1293	statement_property	293	how many academic degrees does ernest rutherford have?	SELECT (COUNT(?obj) AS ?value ) { wd:Q9123 wdt:P512 ?obj }	SELECT (COUNT(?obj) AS ?objs ) { ?statement <http://www.w3.org/1999/02/22-rdf-syntax-ns#subject> <http://wikidata.dbpedia.org/resource/Q9123> . ?statement <http://www.w3.org/1999/02/22-rdf-syntax-ns#predicate> <http://www.wikidata.org/entity/P512> . ?statement <http://www.w3.org/1999/02/22-rdf-syntax-ns#object> ?obj . }	Count Obj (ent-pred-obj)	What number of academic degrees are held by Ernest Rutherford?
Did {Eric_Clapton} {instrument} {guitar}?	401	boolean one_hop right subgraph	401	Is it true that Eric Clapton played the guitar?	ASK WHERE { wd:Q48187 wdt:P1303 wd:Q6607 }	ASK { ?statement1 <http://www.w3.org/1999/02/22-rdf-syntax-ns#subject> <http://wikidata.dbpedia.org/resource/Q48187> . ?statement1 <http://www.w3.org/1999/02/22-rdf-syntax-ns#predicate> <http://www.wikidata.org/entity/P1303> . ?statement1 <http://www.w3.org/1999/02/22-rdf-syntax-ns#object> <http://wikidata.dbpedia.org/resource/Q6607>. }	Ask (ent-pred-obj)	Did Eric Clapton play the guitar?
What is {deathplace} of {Bolesław Prus}, that has {sister town} is {Vilnius} ?	12083	right-subgraph	4011	Where did Boleslaw Prus pass away? It is a sister city of Vilnius.	SELECT ?answer WHERE { wd:Q144439 wdt:P20 ?answer . ?answer wdt:P190 wd:Q216}	SELECT ?answer WHERE { ?statement1 <http://www.w3.org/1999/02/22-rdf-syntax-ns#subject> <http://wikidata.dbpedia.org/resource/Q144439> . ?statement1 <http://www.w3.org/1999/02/22-rdf-syntax-ns#predicate> <http://www.wikidata.org/entity/P20>. ?statement1 <http://www.w3.org/1999/02/22-rdf-syntax-ns#object> ?answer . ?statement2 <http://www.w3.org/1999/02/22-rdf-syntax-ns#subject> ?answer. ?statemen…	E REF ?F . ?F RFG G	Where did Prus pass away from Boleslaw? It's a Vilnius sister town.
What is {actress} of {part of series} of {You Give Lunch a Bad Name} ?	14753	left-subgraph	1717	Who is {actress} at {part of series} {You Give Lunch a Bad Name} ?	SELECT ?answer WHERE { wd:Q48406646 wdt:P179 ?X . ?X wdt:P161 ?answer}	SELECT ?answer WHERE { ?statement1 <http://www.w3.org/1999/02/22-rdf-syntax-ns#subject> <http://wikidata.dbpedia.org/resource/Q48406646> . ?statement1 <http://www.w3.org/1999/02/22-rdf-syntax-ns#predicate> <http://www.wikidata.org/entity/P179>. ?statement1 <http://www.w3.org/1999/02/22-rdf-syntax-ns#object> ?X . ?statement2 <http://www.w3.org/1999/02/22-rdf-syntax-ns#subject> ?X. ?statement2 <htt…	C RCD xD . xD RDE ?E	Who is {performing artist} at {portion of arrangement} {You Deliver Lunch a Awful Title} ?
What is {position held} of {Thomas Babington Macaulay, 1st Baron Macaulay} that is {end time} is {1834-12-29} ?	7513	statement_property	3958	What position did Thomas Babington Macaulay, 1st Baron Macaulay hold until 1934-12-29?	SELECT ?obj WHERE { wd:Q315989 p:P39 ?s . ?s ps:P39 ?obj . ?s pq:P582 ?x filter(contains(YEAR(?x),'1834')) }	select distinct ?obj where { ?statement <http://www.w3.org/1999/02/22-rdf-syntax-ns#subject> <http://wikidata.dbpedia.org/resource/Q315989> . ?statement <http://www.w3.org/1999/02/22-rdf-syntax-ns#predicate> <http://www.wikidata.org/entity/P39> . ?statement <http://www.w3.org/1999/02/22-rdf-syntax-ns#object> ?obj . ?statement <http://www.wikidata.org/entity/P582> <1834-12-29> }	(E pred F) prop ?value	Thomas Babington Macaulay held what position until 1934?
What is {named after} of {Vladikavkaz} that is {start time} is {1954-0-0} ?	7893	statement_property	4338	What is named after Vladikavkaz since the year of 1954?	SELECT ?obj WHERE { wd:Q5239 p:P138 ?s . ?s ps:P138 ?obj . ?s pq:P580 ?x filter(contains(YEAR(?x),'1954')) }	select distinct ?obj where { ?statement <http://www.w3.org/1999/02/22-rdf-syntax-ns#subject> <http://wikidata.dbpedia.org/resource/Q5239> . ?statement <http://www.w3.org/1999/02/22-rdf-syntax-ns#predicate> <http://www.wikidata.org/entity/P138> . ?statement <http://www.w3.org/1999/02/22-rdf-syntax-ns#object> ?obj . ?statement <http://www.wikidata.org/entity/P580> <1954-0-0> }	(E pred F) prop ?value	In 1954, what was named after Vladikavkaz?
How many {movement} are to/by {Hellenistic period} ?	1837	statement_property	1181	How was the movement during the Hellenistic period?	SELECT (COUNT(?sub) AS ?value ) { ?sub wdt:P135 wd:Q428995 }	SELECT (COUNT(?sub) AS ?subs ) { ?statement <http://www.w3.org/1999/02/22-rdf-syntax-ns#subject> ?sub . ?statement <http://www.w3.org/1999/02/22-rdf-syntax-ns#predicate> <http://www.wikidata.org/entity/P135> . ?statement <http://www.w3.org/1999/02/22-rdf-syntax-ns#object> http://wikidata.dbpedia.org/resource/Q428995 . }	Count ent (ent-pred-obj)	During the Hellenistic period, how was the movement?
What is the {thesaurus} with the {MIN(data size)} whose {Wikidata property} is {British Museum place ID} ?	3486	rank	708	What thesaurus has British Museum as the smallest Wikidata property?	select ?ent where { ?ent wdt:P31 wd:Q17152639 . ?ent wdt:P3575 ?obj . ?ent wdt:P1687 wd:P3633} ORDER BY ASC(?obj)LIMIT 5	select ?ent where { ?ent <http://www.wikidata.org/entity/P31> <http://wikidata.dbpedia.org/resource/Q17152639>. ?statement1 <http://www.w3.org/1999/02/22-rdf-syntax-ns#subject> ?ent . ?statement1 <http://www.w3.org/1999/02/22-rdf-syntax-ns#predicate> <http://www.wikidata.org/entity/P3575>. ?statement1 <http://www.w3.org/1999/02/22-rdf-syntax-ns#object> ?obj1. ?statement2 <http://www.w3.org/1999/0…	?E is_a Type. ?E pred Obj. ?E-secondClause value. MIN (value)	What thesaurus has British Gallery as the littlest Wikidata property?
what is the {applies to part} for {Thuringia} has {replaces} as {Leipzig District} ?	8289	statement_property	4734	When did Thuringia become the Leipzig District?	SELECT ?value WHERE { wd:Q1205 p:P1365 ?s . ?s ps:P1365 wd:Q48079 . ?s pq:P518 ?value}	select distinct ?value where { ?statement <http://www.w3.org/1999/02/22-rdf-syntax-ns#subject> <http://wikidata.dbpedia.org/resource/Q1205> . ?statement <http://www.w3.org/1999/02/22-rdf-syntax-ns#predicate> <http://www.wikidata.org/entity/P1365> . ?statement <http://www.w3.org/1999/02/22-rdf-syntax-ns#object> <http://wikidata.dbpedia.org/resource/Q48079> . ?statement <http://www.wikidata.org/ent…	(E pred ?Obj ) prop value	When did Thuringia start as the Leipzig District?
Give me {Native American tribe in the United States} that starts with {'t'}	24515	string matching simple contains word	3679	What are the Native American tribe in the United States which start with the letter t	SELECT DISTINCT ?sbj ?sbj_label WHERE { ?sbj wdt:P31 wd:Q7840353 . ?sbj rdfs:label ?sbj_label . FILTER(STRSTARTS(lcase(?sbj_label), 't')) . FILTER (lang(?sbj_label) = 'en') } LIMIT 25	SELECT DISTINCT ?sbj ?sbj_label { ?statement1 <http://www.w3.org/1999/02/22-rdf-syntax-ns#subject> ?sbj . ?statement1 <http://www.w3.org/1999/02/22-rdf-syntax-ns#predicate> <http://www.wikidata.org/entity/P31> . ?statement1 <http://www.w3.org/1999/02/22-rdf-syntax-ns#object> <http://wikidata.dbpedia.org/resource/Q7840353>. ?sbj rdfs:label ?sbj_label . FILTER(STRSTARTS(lcase(?sbj_label), 't')) . F…	<?S P O ; ?S instanceOf Type ; starts with character >	What are the Local American tribe within the Joined together States which begin with the letter t
Give me {type of number} that starts with {'n'}	24128	string matching simple contains word	3183	What are the type of number which start with the letter n	SELECT DISTINCT ?sbj ?sbj_label WHERE { ?sbj wdt:P31 wd:Q47460393 . ?sbj rdfs:label ?sbj_label . FILTER(STRSTARTS(lcase(?sbj_label), 'n')) . FILTER (lang(?sbj_label) = 'en') } LIMIT 25	SELECT DISTINCT ?sbj ?sbj_label { ?statement1 <http://www.w3.org/1999/02/22-rdf-syntax-ns#subject> ?sbj . ?statement1 <http://www.w3.org/1999/02/22-rdf-syntax-ns#predicate> <http://www.wikidata.org/entity/P31> . ?statement1 <http://www.w3.org/1999/02/22-rdf-syntax-ns#object> <http://wikidata.dbpedia.org/resource/Q47460393>. ?sbj rdfs:label ?sbj_label . FILTER(STRSTARTS(lcase(?sbj_label), 'n')) . …	<?S P O ; ?S instanceOf Type ; starts with character >	What are the type of number which begin with the letter n
What is {die from} of {painters} of {Suprematism} ?	17136	left-subgraph	1474	WHAT IS THE DIE FROM THE PAINTERS OF SUPREMATISM	SELECT ?answer WHERE { wd:Q27861585 wdt:P170 ?X . ?X wdt:P509 ?answer}	SELECT ?answer WHERE { ?statement1 <http://www.w3.org/1999/02/22-rdf-syntax-ns#subject> <http://wikidata.dbpedia.org/resource/Q27861585> . ?statement1 <http://www.w3.org/1999/02/22-rdf-syntax-ns#predicate> <http://www.wikidata.org/entity/P170>. ?statement1 <http://www.w3.org/1999/02/22-rdf-syntax-ns#object> ?X . ?statement2 <http://www.w3.org/1999/02/22-rdf-syntax-ns#subject> ?X. ?statement2 <htt…	C RCD xD . xD RDE ?E	WHAT IS THE Kick the bucket FROM THE PAINTERS OF SUPREMATISM
Does the {wheelbase} of the {LuAZ-967} {equals} {1800}	19123	boolean with filter	1141	Is the wheelbase of the LuAZ-967 equal to 1800?	ASK WHERE { wd:Q323194 wdt:P3039 ?obj filter(?obj = 1800) }	ASK { ?statement1 <http://www.w3.org/1999/02/22-rdf-syntax-ns#subject> <http://wikidata.dbpedia.org/resource/Q323194> . ?statement1 <http://www.w3.org/1999/02/22-rdf-syntax-ns#predicate> <http://www.wikidata.org/entity/P3039>. ?statement1 <http://www.w3.org/1999/02/22-rdf-syntax-ns#object> ?obj. filter(?obj = 1800) }	ASK ?sbj ?pred ?obj filter ?obj = num	Is the wheelbase of the LuAZ-967 break even with to 1800?
What is {most south} of {subtopic of} of {History of British Columbia} ?	14651	right-subgraph	149	What is the topic of History of British Columbia?	SELECT ?answer WHERE { wd:Q603812 wdt:P1269 ?X . ?X wdt:P1333 ?answer}	SELECT ?answer WHERE { ?statement1 <http://www.w3.org/1999/02/22-rdf-syntax-ns#subject> <http://wikidata.dbpedia.org/resource/Q603812> . ?statement1 <http://www.w3.org/1999/02/22-rdf-syntax-ns#predicate> <http://www.wikidata.org/entity/P1269>. ?statement1 <http://www.w3.org/1999/02/22-rdf-syntax-ns#object> ?X . ?statement2 <http://www.w3.org/1999/02/22-rdf-syntax-ns#subject> ?X. ?statement2 <http…	E REF xF . xF RFG ?G	What is the topic of History of British Columbia?
What is {published on} of {Mortal Kombat}, that has {before was} is {PlayStation 3} ?	12533	right-subgraph	2170	What is published on Mortal Kombat that was PlayStation 3 before?	SELECT ?answer WHERE { wd:Q241163 wdt:P400 ?answer . ?answer wdt:P155 wd:Q10683}	SELECT ?answer WHERE { ?statement1 <http://www.w3.org/1999/02/22-rdf-syntax-ns#subject> <http://wikidata.dbpedia.org/resource/Q241163> . ?statement1 <http://www.w3.org/1999/02/22-rdf-syntax-ns#predicate> <http://www.wikidata.org/entity/P400>. ?statement1 <http://www.w3.org/1999/02/22-rdf-syntax-ns#object> ?answer . ?statement2 <http://www.w3.org/1999/02/22-rdf-syntax-ns#subject> ?answer. ?stateme…	E REF ?F . ?F RFG G	What was previously PlayStation 3 published on Mortal Kombat?
What is the {airline} for {business division} of {AirAsia}	20749	simple question right	1095	What is the airline for business division of AirAsia?	select distinct ?obj where { wd:Q406643 wdt:P199 ?obj . ?obj wdt:P31 wd:Q46970 }	select distinct ?obj where { ?statement <http://www.w3.org/1999/02/22-rdf-syntax-ns#subject> <http://wikidata.dbpedia.org/resource/Q406643> . ?statement <http://www.w3.org/1999/02/22-rdf-syntax-ns#predicate> <http://www.wikidata.org/entity/P199> . ?statement <http://www.w3.org/1999/02/22-rdf-syntax-ns#object> ?obj . ?obj <http://www.wikidata.org/entity/P31> <http://wikidata.dbpedia.org/resource/Q…	<S P ?O ; ?O instanceOf Type>	What is the carrier for commerce division of AirAsia?
What is the {region of Belgium} for {official language} of {Dutch}	22923	simple question left	3984	Which is the region of Belgium that had Dutch as official language?	select distinct ?sbj where { ?sbj wdt:P37 wd:Q7411 . ?sbj wdt:P31 wd:Q83057 }	select distinct ?subj where { ?statement <http://www.w3.org/1999/02/22-rdf-syntax-ns#subject> ?subj . ?statement <http://www.w3.org/1999/02/22-rdf-syntax-ns#predicate> <http://www.wikidata.org/entity/P37> . ?statement <http://www.w3.org/1999/02/22-rdf-syntax-ns#object> <http://wikidata.dbpedia.org/resource/Q7411> . ?subj <http://www.wikidata.org/entity/P31> <http://wikidata.dbpedia.org/resource/Q…	<?S P O ; ?S InstanceOf Type>	Which is the locale of Belgium that had Dutch as official language?
What is {genetic association} of {amyotrophic lateral sclerosis} that is {determination method} is {Genome-wide association study} ?	5924	statement_property	2369	what is the determination method of Genome-wide genetic association study in amyotrophic lateral sclerosis?	SELECT ?obj WHERE { wd:Q206901 p:P2293 ?s . ?s ps:P2293 ?obj . ?s pq:P459 wd:Q1098876 }	select distinct ?obj where { ?statement <http://www.w3.org/1999/02/22-rdf-syntax-ns#subject> <http://wikidata.dbpedia.org/resource/Q206901> . ?statement <http://www.w3.org/1999/02/22-rdf-syntax-ns#predicate> <http://www.wikidata.org/entity/P2293> . ?statement <http://www.w3.org/1999/02/22-rdf-syntax-ns#object> ?obj . ?statement <http://www.wikidata.org/entity/P459> <http://wikidata.dbpedia.org/re…	(E pred F) prop ?value	How is the Genome-wide genetic association study in amyotrophic lateral sclerosis determined?
What is the {business} for {manufacturer} of {Coca-Cola}	22801	simple question right	3862	What industry is the Coca-Cola company part of?	select distinct ?obj where { wd:Q2813 wdt:P176 ?obj . ?obj wdt:P31 wd:Q4830453 }	select distinct ?obj where { ?statement <http://www.w3.org/1999/02/22-rdf-syntax-ns#subject> <http://wikidata.dbpedia.org/resource/Q2813> . ?statement <http://www.w3.org/1999/02/22-rdf-syntax-ns#predicate> <http://www.wikidata.org/entity/P176> . ?statement <http://www.w3.org/1999/02/22-rdf-syntax-ns#object> ?obj . ?obj <http://www.wikidata.org/entity/P31> <http://wikidata.dbpedia.org/resource/Q48…	<S P ?O ; ?O instanceOf Type>	What industry is the Coca-Cola company portion of?
Did {United_Nations} {official language} {Hokkien}?	174	boolean one_hop right subgraph	174	Is Hokkien the official language of United Nations?	ASK WHERE { wd:Q1065 wdt:P37 wd:Q1624231 }	ASK { ?statement1 <http://www.w3.org/1999/02/22-rdf-syntax-ns#subject> <http://wikidata.dbpedia.org/resource/Q1065> . ?statement1 <http://www.w3.org/1999/02/22-rdf-syntax-ns#predicate> <http://www.wikidata.org/entity/P37> . ?statement1 <http://www.w3.org/1999/02/22-rdf-syntax-ns#object> <http://wikidata.dbpedia.org/resource/Q1624231>. }	Ask (ent-pred-obj`)	Is Hokkien the language of the UN?
What is the {single} for {lyrics by} of {Irving Berlin}	22525	simple question left	3586	who single} for lyrics by of Irving Berlin?	select distinct ?sbj where { ?sbj wdt:P676 wd:Q128746 . ?sbj wdt:P31 wd:Q134556 }	select distinct ?subj where { ?statement <http://www.w3.org/1999/02/22-rdf-syntax-ns#subject> ?subj . ?statement <http://www.w3.org/1999/02/22-rdf-syntax-ns#predicate> <http://www.wikidata.org/entity/P676> . ?statement <http://www.w3.org/1999/02/22-rdf-syntax-ns#object> <http://wikidata.dbpedia.org/resource/Q128746> . ?subj <http://www.wikidata.org/entity/P31> <http://wikidata.dbpedia.org/resourc…	<?S P O ; ?S InstanceOf Type>	who single} for verses by of Irving Berlin?
What is the {television channel} for {affiliation} of {PBS}	19928	simple question left	274	Which television channel is affiliated to PBS?	select distinct ?sbj where { ?sbj wdt:P1416 wd:Q215616 . ?sbj wdt:P31 wd:Q2001305 }	select distinct ?subj where { ?statement <http://www.w3.org/1999/02/22-rdf-syntax-ns#subject> ?subj . ?statement <http://www.w3.org/1999/02/22-rdf-syntax-ns#predicate> <http://www.wikidata.org/entity/P1416> . ?statement <http://www.w3.org/1999/02/22-rdf-syntax-ns#object> <http://wikidata.dbpedia.org/resource/Q215616> . ?subj <http://www.wikidata.org/entity/P31> <http://wikidata.dbpedia.org/resour…	<?S P O ; ?S InstanceOf Type>	Which channel is PBS on?
What is the {owned by} and the {founded by} of {Ultimate_Fighting_Championship} ?	10191	two intentions right subgraph	593	Who is Ultimate Fighting Championship's owner and founder?	SELECT ?ans_1 ?ans_2 WHERE { wd:Q186471 wdt:P127 ?ans_1 . wd:Q186471 wdt:P112 ?ans_2 }	SELECT ?ans_1 ?ans_2 WHERE { ?statement1 <http://www.w3.org/1999/02/22-rdf-syntax-ns#subject> <http://wikidata.dbpedia.org/resource/Q186471> . ?statement1 <http://www.w3.org/1999/02/22-rdf-syntax-ns#predicate> <http://www.wikidata.org/entity/P127> . ?statement1 <http://www.w3.org/1999/02/22-rdf-syntax-ns#object> ?ans_1. ?statement2 <http://www.w3.org/1999/02/22-rdf-syntax-ns#subject> <http://wiki…	select where (ent-pred-obj1 . ent-pred-obj2)	Who founded and currently owns Ultimate Fighting Championship?
How many {plaintiff} are for {Nuremberg trials} ?	1385	statement_property	385	Who was the plaintiff in the Nuremberg trials?	SELECT (COUNT(?obj) AS ?value ) { wd:Q80130 wdt:P1620 ?obj }	SELECT (COUNT(?obj) AS ?objs ) { ?statement <http://www.w3.org/1999/02/22-rdf-syntax-ns#subject> <http://wikidata.dbpedia.org/resource/Q80130> . ?statement <http://www.w3.org/1999/02/22-rdf-syntax-ns#predicate> <http://www.wikidata.org/entity/P1620> . ?statement <http://www.w3.org/1999/02/22-rdf-syntax-ns#object> ?obj . }	Count Obj (ent-pred-obj)	During the Nuremberg trials, who was the plaintiff?
What is {circumstance of death} of {actress} of {Spartacus} ?	14776	right-subgraph	3949	How did the actress of Spartacus die?	SELECT ?answer WHERE { wd:Q108297 wdt:P161 ?X . ?X wdt:P1196 ?answer}	SELECT ?answer WHERE { ?statement1 <http://www.w3.org/1999/02/22-rdf-syntax-ns#subject> <http://wikidata.dbpedia.org/resource/Q108297> . ?statement1 <http://www.w3.org/1999/02/22-rdf-syntax-ns#predicate> <http://www.wikidata.org/entity/P161>. ?statement1 <http://www.w3.org/1999/02/22-rdf-syntax-ns#object> ?X . ?statement2 <http://www.w3.org/1999/02/22-rdf-syntax-ns#subject> ?X. ?statement2 <http:…	E REF xF . xF RFG ?G	How did the on-screen character of Spartacus pass on?
What is {nominated for} of {Maria Sharapova} that is {point in time} is {2007-0-0} ?	8582	statement_property	5027	For what Maria Sharapova was nominated in the year 2007?	SELECT ?obj WHERE { wd:Q11666 p:P1411 ?s . ?s ps:P1411 ?obj . ?s pq:P585 ?x filter(contains(YEAR(?x),'2007')) }	select distinct ?obj where { ?statement <http://www.w3.org/1999/02/22-rdf-syntax-ns#subject> <http://wikidata.dbpedia.org/resource/Q11666> . ?statement <http://www.w3.org/1999/02/22-rdf-syntax-ns#predicate> <http://www.wikidata.org/entity/P1411> . ?statement <http://www.w3.org/1999/02/22-rdf-syntax-ns#object> ?obj . ?statement <http://www.wikidata.org/entity/P585> <2007-0-0> }	(E pred F) prop ?value	What was Maria Sharapova nominated for in 2007?
what is the {point in time} for {Ivory Coast} has {population} as {1.17111e+07} ?	4178	statement_property	623	When did the Ivory Coast have a population of 1.17111e+07?	SELECT ?value WHERE { wd:Q1008 p:P1082 ?s . ?s ps:P1082 ?x filter(contains(?x,'1.17111e+07')) . ?s pq:P585 ?value}	select distinct ?value where { ?statement <http://www.w3.org/1999/02/22-rdf-syntax-ns#subject> <http://wikidata.dbpedia.org/resource/Q1008> . ?statement <http://www.w3.org/1999/02/22-rdf-syntax-ns#predicate> <http://www.wikidata.org/entity/P1082> . ?statement <http://www.w3.org/1999/02/22-rdf-syntax-ns#object> <1.17111e+07> . ?statement <http://www.wikidata.org/entity/P585> ?value. }	(E pred ?Obj ) prop value	In what year did the Ivory Coast have a population of 1.17111e+07?
What is the {medication} for {active ingredient in} of {amphetamine}	20131	simple question right	477	who is the medication for active ingredient in of amphetamine?	select distinct ?obj where { wd:Q179452 wdt:P3780 ?obj . ?obj wdt:P31 wd:Q12140 }	select distinct ?obj where { ?statement <http://www.w3.org/1999/02/22-rdf-syntax-ns#subject> <http://wikidata.dbpedia.org/resource/Q179452> . ?statement <http://www.w3.org/1999/02/22-rdf-syntax-ns#predicate> <http://www.wikidata.org/entity/P3780> . ?statement <http://www.w3.org/1999/02/22-rdf-syntax-ns#object> ?obj . ?obj <http://www.wikidata.org/entity/P31> <http://wikidata.dbpedia.org/resource/…	<S P ?O ; ?O instanceOf Type>	What is the active ingredient in amphetamine?
what is the {place of publication} for {Full Metal Jacket} has {publication date} as {1987-6-26} ?	3838	statement_property	283	Was the movie, 'Full Metal Jacket' released on June 26, 1987?	SELECT ?value WHERE { wd:Q243439 p:P577 ?s . ?s ps:P577 ?x filter(contains(YEAR(?x),'1987')) . ?s pq:P291 ?value}	select distinct ?value where { ?statement <http://www.w3.org/1999/02/22-rdf-syntax-ns#subject> <http://wikidata.dbpedia.org/resource/Q243439> . ?statement <http://www.w3.org/1999/02/22-rdf-syntax-ns#predicate> <http://www.wikidata.org/entity/P577> . ?statement <http://www.w3.org/1999/02/22-rdf-syntax-ns#object> <1987-6-26> . ?statement <http://www.wikidata.org/entity/P291> ?value. }	(E pred ?Obj ) prop value	Is that movie "Full Metal Jacket" was released on June 26, 1987?.
Does the {Gini coefficient} of the {France} {equals} {23.936}	19250	boolean with filter	1268	Is the Gini coefficient of France equal to 23.936?	ASK WHERE { wd:Q142 wdt:P1125 ?obj filter(?obj = 23.936) }	ASK { ?statement1 <http://www.w3.org/1999/02/22-rdf-syntax-ns#subject> <http://wikidata.dbpedia.org/resource/Q142> . ?statement1 <http://www.w3.org/1999/02/22-rdf-syntax-ns#predicate> <http://www.wikidata.org/entity/P1125>. ?statement1 <http://www.w3.org/1999/02/22-rdf-syntax-ns#object> ?obj. filter(?obj = 23.936) }	ASK ?sbj ?pred ?obj filter ?obj = num	Is the Gini coefficient of France break even with to 23.936?
What is the {Wikidata property for items about people} for {subject item of this property} of {Nazi Party}	22993	simple question left	2054	Which is the Wikidata property for items about people which was a subject to the Nazi Party?	select distinct ?sbj where { ?sbj wdt:P1629 wd:Q7320 . ?sbj wdt:P31 wd:Q18608871 }	select distinct ?subj where { ?statement <http://www.w3.org/1999/02/22-rdf-syntax-ns#subject> ?subj . ?statement <http://www.w3.org/1999/02/22-rdf-syntax-ns#predicate> <http://www.wikidata.org/entity/P1629> . ?statement <http://www.w3.org/1999/02/22-rdf-syntax-ns#object> <http://wikidata.dbpedia.org/resource/Q7320> . ?subj <http://www.wikidata.org/entity/P31> <http://wikidata.dbpedia.org/resource…	<?S P O ; ?S InstanceOf Type>	Which is the Wikidata property for things about individuals which was a subject to the Nazi Party?
What is {partner} of {Colin Firth} that is {start time} is {1989-1-1} ?	8918	statement_property	5363	who was Colin Firth's partner as at 1989-1-1?	SELECT ?obj WHERE { wd:Q162492 p:P451 ?s . ?s ps:P451 ?obj . ?s pq:P580 ?x filter(contains(YEAR(?x),'1989')) }	select distinct ?obj where { ?statement <http://www.w3.org/1999/02/22-rdf-syntax-ns#subject> <http://wikidata.dbpedia.org/resource/Q162492> . ?statement <http://www.w3.org/1999/02/22-rdf-syntax-ns#predicate> <http://www.wikidata.org/entity/P451> . ?statement <http://www.w3.org/1999/02/22-rdf-syntax-ns#object> ?obj . ?statement <http://www.wikidata.org/entity/P580> <1989-1-1> }	(E pred F) prop ?value	Who was Colin Firth's partner on 1989-1-1?
What is the {day in year for periodic occurrence} and the {foods traditionally associated} of {Hanukkah} ?	10011	two intentions right subgraph	15	When is Hanukkah and which traditional food is offered?	SELECT ?ans_1 ?ans_2 WHERE { wd:Q130881 wdt:P837 ?ans_1 . wd:Q130881 wdt:P868 ?ans_2 }	SELECT ?ans_1 ?ans_2 WHERE { ?statement1 <http://www.w3.org/1999/02/22-rdf-syntax-ns#subject> <http://wikidata.dbpedia.org/resource/Q130881> . ?statement1 <http://www.w3.org/1999/02/22-rdf-syntax-ns#predicate> <http://www.wikidata.org/entity/P837> . ?statement1 <http://www.w3.org/1999/02/22-rdf-syntax-ns#object> ?ans_1. ?statement2 <http://www.w3.org/1999/02/22-rdf-syntax-ns#subject> <http://wiki…	select where (ent-pred-obj1 . ent-pred-obj2)	What food is offered at Hanukkah and what date is it on?
What is {category of associated people} of {twin town} of {Le Mans} ?	15259	right-subgraph	2970	What category of associated people are in Le Mans' twin town?	SELECT ?answer WHERE { wd:Q1476 wdt:P190 ?X . ?X wdt:P1792 ?answer}	SELECT ?answer WHERE { ?statement1 <http://www.w3.org/1999/02/22-rdf-syntax-ns#subject> <http://wikidata.dbpedia.org/resource/Q1476> . ?statement1 <http://www.w3.org/1999/02/22-rdf-syntax-ns#predicate> <http://www.wikidata.org/entity/P190>. ?statement1 <http://www.w3.org/1999/02/22-rdf-syntax-ns#object> ?X . ?statement2 <http://www.w3.org/1999/02/22-rdf-syntax-ns#subject> ?X. ?statement2 <http://…	E REF xF . xF RFG ?G	What category of related individuals are in Le Mans' twin town?
what is the {award received} for {Michael Phelps} has {participant of} as {2012 Summer Olympics} ?	5175	statement_property	1620	What medals did Michael Phelps win in the 2012 Summer Olympics?	SELECT ?value WHERE { wd:Q39562 p:P1344 ?s . ?s ps:P1344 wd:Q8577 . ?s pq:P166 ?value}	select distinct ?value where { ?statement <http://www.w3.org/1999/02/22-rdf-syntax-ns#subject> <http://wikidata.dbpedia.org/resource/Q39562> . ?statement <http://www.w3.org/1999/02/22-rdf-syntax-ns#predicate> <http://www.wikidata.org/entity/P1344> . ?statement <http://www.w3.org/1999/02/22-rdf-syntax-ns#object> <http://wikidata.dbpedia.org/resource/Q8577> . ?statement <http://www.wikidata.org/ent…	(E pred ?Obj ) prop value	During 2012 Summer Olympics, what medals did Michael Phelps received?.
what is the {point in time} for {Věra Čáslavská} has {award received} as {Gratias Agit} ?	6707	statement_property	3152	What is the { time point } for { Věra Čáslavská } as { Gratias Agit }?	SELECT ?value WHERE { wd:Q229503 p:P166 ?s . ?s ps:P166 wd:Q16550275 . ?s pq:P585 ?value}	select distinct ?value where { ?statement <http://www.w3.org/1999/02/22-rdf-syntax-ns#subject> <http://wikidata.dbpedia.org/resource/Q229503> . ?statement <http://www.w3.org/1999/02/22-rdf-syntax-ns#predicate> <http://www.wikidata.org/entity/P166> . ?statement <http://www.w3.org/1999/02/22-rdf-syntax-ns#object> <http://wikidata.dbpedia.org/resource/Q16550275> . ?statement <http://www.wikidata.org…	(E pred ?Obj ) prop value	Which time point for Vera Caslavska as Gratias Agit?
What is the {mausoleum} for {place of burial} of {Sun Yat-sen}	21510	simple question right	1856	Where is the grave of Sun Yat-sen?	select distinct ?obj where { wd:Q8573 wdt:P119 ?obj . ?obj wdt:P31 wd:Q162875 }	select distinct ?obj where { ?statement <http://www.w3.org/1999/02/22-rdf-syntax-ns#subject> <http://wikidata.dbpedia.org/resource/Q8573> . ?statement <http://www.w3.org/1999/02/22-rdf-syntax-ns#predicate> <http://www.wikidata.org/entity/P119> . ?statement <http://www.w3.org/1999/02/22-rdf-syntax-ns#object> ?obj . ?obj <http://www.wikidata.org/entity/P31> <http://wikidata.dbpedia.org/resource/Q16…	<S P ?O ; ?O instanceOf Type>	Sun Yat-sen's grave is located where?
What is the {mother} and the {child} of {Courtney_Love} ?	10044	two intentions right subgraph	129	Who is the mother and child of Courtney Love?	SELECT ?ans_1 ?ans_2 WHERE { wd:Q222071 wdt:P25 ?ans_1 . wd:Q222071 wdt:P40 ?ans_2 }	SELECT ?ans_1 ?ans_2 WHERE { ?statement1 <http://www.w3.org/1999/02/22-rdf-syntax-ns#subject> <http://wikidata.dbpedia.org/resource/Q222071> . ?statement1 <http://www.w3.org/1999/02/22-rdf-syntax-ns#predicate> <http://www.wikidata.org/entity/P25> . ?statement1 <http://www.w3.org/1999/02/22-rdf-syntax-ns#object> ?ans_1. ?statement2 <http://www.w3.org/1999/02/22-rdf-syntax-ns#subject> <http://wikid…	select where (ent-pred-obj1 . ent-pred-obj2)	What are the names of Courtney Love's mom and kid?
What is {result} of {sulfuric acid}, that has {signs} is {burn} ?	13250	right-subgraph	235	What are the unique signs of a sulfuric acid burn?	SELECT ?answer WHERE { wd:Q4118 wdt:P1542 ?answer . ?answer wdt:P780 wd:Q170518}	SELECT ?answer WHERE { ?statement1 <http://www.w3.org/1999/02/22-rdf-syntax-ns#subject> <http://wikidata.dbpedia.org/resource/Q4118> . ?statement1 <http://www.w3.org/1999/02/22-rdf-syntax-ns#predicate> <http://www.wikidata.org/entity/P1542>. ?statement1 <http://www.w3.org/1999/02/22-rdf-syntax-ns#object> ?answer . ?statement2 <http://www.w3.org/1999/02/22-rdf-syntax-ns#subject> ?answer. ?statemen…	E REF ?F . ?F RFG G	What are the one of a kind signs of a sulfuric corrosive burn?
Did {Grace_Jones} {nominated for} {Golden Raspberry Award for Worst Supporting Actor} and {MTV Video Music Award for Best Female Video} ?	875	boolean double one_hop right subgraph	375	Was Grace Jones nominated for a Golden Raspberry Award for Worst Supporting Actor and an MTV Music Award for Best Female Video?	ASK WHERE { wd:Q450429 wdt:P1411 wd:Q641316 . wd:Q450429 wdt:P1411 wd:Q1091031 }	ASK { ?statement1 <http://www.w3.org/1999/02/22-rdf-syntax-ns#subject> <http://wikidata.dbpedia.org/resource/Q450429> . ?statement1 <http://www.w3.org/1999/02/22-rdf-syntax-ns#predicate> <http://www.wikidata.org/entity/P1411> . ?statement1 <http://www.w3.org/1999/02/22-rdf-syntax-ns#object> <http://wikidata.dbpedia.org/resource/Q641316>. ?statement2 <http://www.w3.org/1999/02/22-rdf-syntax-ns#sub…	Ask (ent-pred-obj1` . ent-pred-obj2)	Is it true that Grace Jones was up for an MTV Music Award for Best Female video, as well as a Golden Raspberry Award for Worst Supporting Actor?
What is {team manager} of {club played for} of {Bogdan Țîru} ?	15451	left-subgraph	641	Who is the coach of the Bogdan Tiru team?	SELECT ?answer WHERE { wd:Q16236602 wdt:P54 ?X . ?X wdt:P286 ?answer}	SELECT ?answer WHERE { ?statement1 <http://www.w3.org/1999/02/22-rdf-syntax-ns#subject> <http://wikidata.dbpedia.org/resource/Q16236602> . ?statement1 <http://www.w3.org/1999/02/22-rdf-syntax-ns#predicate> <http://www.wikidata.org/entity/P54>. ?statement1 <http://www.w3.org/1999/02/22-rdf-syntax-ns#object> ?X . ?statement2 <http://www.w3.org/1999/02/22-rdf-syntax-ns#subject> ?X. ?statement2 <http…	C RCD xD . xD RDE ?E	Who is the educate of the Bogdan Tiru team?
What is {shape} of {item used} of {laundry} ?	17462	right-subgraph	8	Which shape is used for laundry items.	SELECT ?answer WHERE { wd:Q852100 wdt:P2283 ?X . ?X wdt:P1419 ?answer}	SELECT ?answer WHERE { ?statement1 <http://www.w3.org/1999/02/22-rdf-syntax-ns#subject> <http://wikidata.dbpedia.org/resource/Q852100> . ?statement1 <http://www.w3.org/1999/02/22-rdf-syntax-ns#predicate> <http://www.wikidata.org/entity/P2283>. ?statement1 <http://www.w3.org/1999/02/22-rdf-syntax-ns#object> ?X . ?statement2 <http://www.w3.org/1999/02/22-rdf-syntax-ns#subject> ?X. ?statement2 <http…	E REF xF . xF RFG ?G	For pieces of laundry, what shape is utilized?
What is {favorite player} of {writer} of {Black Girl / White Girl} ?	15767	left-subgraph	232	Who is the favorite player of the writer of Black Girl/White Girl?	SELECT ?answer WHERE { wd:Q4920825 wdt:P50 ?X . ?X wdt:P737 ?answer}	SELECT ?answer WHERE { ?statement1 <http://www.w3.org/1999/02/22-rdf-syntax-ns#subject> <http://wikidata.dbpedia.org/resource/Q4920825> . ?statement1 <http://www.w3.org/1999/02/22-rdf-syntax-ns#predicate> <http://www.wikidata.org/entity/P50>. ?statement1 <http://www.w3.org/1999/02/22-rdf-syntax-ns#object> ?X . ?statement2 <http://www.w3.org/1999/02/22-rdf-syntax-ns#subject> ?X. ?statement2 <http:…	C RCD xD . xD RDE ?E	Who is the favorite player of the author of Dark Girl/White Young lady?
What is the {human} for {sibling} of {Jon Voight}	20729	simple question right	1075	Name the sibling of Jon Voight	select distinct ?obj where { wd:Q167520 wdt:P3373 ?obj . ?obj wdt:P31 wd:Q5 }	select distinct ?obj where { ?statement <http://www.w3.org/1999/02/22-rdf-syntax-ns#subject> <http://wikidata.dbpedia.org/resource/Q167520> . ?statement <http://www.w3.org/1999/02/22-rdf-syntax-ns#predicate> <http://www.wikidata.org/entity/P3373> . ?statement <http://www.w3.org/1999/02/22-rdf-syntax-ns#object> ?obj . ?obj <http://www.wikidata.org/entity/P31> <http://wikidata.dbpedia.org/resource/…	<S P ?O ; ?O instanceOf Type>	Title the kin of Jon Voight
what is the {point in time} for {Trento} has {population} as {117185} ?	4306	statement_property	751	When was Trento's population at 117185?	SELECT ?value WHERE { wd:Q3376 p:P1082 ?s . ?s ps:P1082 ?x filter(contains(?x,'117185')) . ?s pq:P585 ?value}	select distinct ?value where { ?statement <http://www.w3.org/1999/02/22-rdf-syntax-ns#subject> <http://wikidata.dbpedia.org/resource/Q3376> . ?statement <http://www.w3.org/1999/02/22-rdf-syntax-ns#predicate> <http://www.wikidata.org/entity/P1082> . ?statement <http://www.w3.org/1999/02/22-rdf-syntax-ns#object> <117185> . ?statement <http://www.wikidata.org/entity/P585> ?value. }	(E pred ?Obj ) prop value	Trento had a population of 117,185 in what year?
what is the {material used} for {O'Hare International Airport} has {runway} as {10R/28L} ?	3562	statement_property	7	What material is used for the runway at O'Hare International Airport	SELECT ?value WHERE { wd:Q213717 p:P529 ?s . ?s ps:P529 ?x filter(contains(?x,'10R/28L')) . ?s pq:P186 ?value}	select distinct ?value where { ?statement <http://www.w3.org/1999/02/22-rdf-syntax-ns#subject> <http://wikidata.dbpedia.org/resource/Q213717> . ?statement <http://www.w3.org/1999/02/22-rdf-syntax-ns#predicate> <http://www.wikidata.org/entity/P529> . ?statement <http://www.w3.org/1999/02/22-rdf-syntax-ns#object> <10R/28L> . ?statement <http://www.wikidata.org/entity/P186> ?value. }	(E pred ?Obj ) prop value	The runway at O'Hare International Airport uses what material?
What is {co-founded by} of {label} of {Godfather Buried Alive} ?	15801	left-subgraph	2426	Who co-founded the label of Godfather Buried Alive?	SELECT ?answer WHERE { wd:Q10506666 wdt:P264 ?X . ?X wdt:P112 ?answer}	SELECT ?answer WHERE { ?statement1 <http://www.w3.org/1999/02/22-rdf-syntax-ns#subject> <http://wikidata.dbpedia.org/resource/Q10506666> . ?statement1 <http://www.w3.org/1999/02/22-rdf-syntax-ns#predicate> <http://www.wikidata.org/entity/P264>. ?statement1 <http://www.w3.org/1999/02/22-rdf-syntax-ns#object> ?X . ?statement2 <http://www.w3.org/1999/02/22-rdf-syntax-ns#subject> ?X. ?statement2 <htt…	C RCD xD . xD RDE ?E	Who co-founded the name of Adoptive parent Buried Alive?
What is the {position} for {office held by head of the organisation} of {United States Environmental Protection Agency}	20490	simple question right	836	WHat is the highest position in theUnited States Environmental Protection Agency ?	select distinct ?obj where { wd:Q460173 wdt:P2388 ?obj . ?obj wdt:P31 wd:Q4164871 }	select distinct ?obj where { ?statement <http://www.w3.org/1999/02/22-rdf-syntax-ns#subject> <http://wikidata.dbpedia.org/resource/Q460173> . ?statement <http://www.w3.org/1999/02/22-rdf-syntax-ns#predicate> <http://www.wikidata.org/entity/P2388> . ?statement <http://www.w3.org/1999/02/22-rdf-syntax-ns#object> ?obj . ?obj <http://www.wikidata.org/entity/P31> <http://wikidata.dbpedia.org/resource/…	<S P ?O ; ?O instanceOf Type>	WHat is the most elevated position in theUnited States Natural Assurance Office ?
Give me {sports club} that starts with {'å'}	24451	string matching simple contains word	1251	which sports club starts with the letter a	SELECT DISTINCT ?sbj ?sbj_label WHERE { ?sbj wdt:P31 wd:Q847017 . ?sbj rdfs:label ?sbj_label . FILTER(STRSTARTS(lcase(?sbj_label), 'å')) . FILTER (lang(?sbj_label) = 'en') } LIMIT 25	SELECT DISTINCT ?sbj ?sbj_label { ?statement1 <http://www.w3.org/1999/02/22-rdf-syntax-ns#subject> ?sbj . ?statement1 <http://www.w3.org/1999/02/22-rdf-syntax-ns#predicate> <http://www.wikidata.org/entity/P31> . ?statement1 <http://www.w3.org/1999/02/22-rdf-syntax-ns#object> <http://wikidata.dbpedia.org/resource/Q847017>. ?sbj rdfs:label ?sbj_label . FILTER(STRSTARTS(lcase(?sbj_label), 'å')) . FI…	<?S P O ; ?S instanceOf Type ; starts with character >	which sports club begins with the letter a
Did {Playboy} {publisher} {Playboy Enterprises} and {Hubert Burda Media Holding} ?	503	boolean double one_hop right subgraph	3	Was Playboy published by Playboy Enterprises and Hubert Burda Media Holding?	ASK WHERE { wd:Q150820 wdt:P123 wd:Q3107204 . wd:Q150820 wdt:P123 wd:Q459029 }	ASK { ?statement1 <http://www.w3.org/1999/02/22-rdf-syntax-ns#subject> <http://wikidata.dbpedia.org/resource/Q150820> . ?statement1 <http://www.w3.org/1999/02/22-rdf-syntax-ns#predicate> <http://www.wikidata.org/entity/P123> . ?statement1 <http://www.w3.org/1999/02/22-rdf-syntax-ns#object> <http://wikidata.dbpedia.org/resource/Q3107204>. ?statement2 <http://www.w3.org/1999/02/22-rdf-syntax-ns#sub…	Ask (ent-pred-obj1 . ent-pred-obj2)	Did Playboy Enterprises and Hubert Burda Media Holding publish Playboy magazine?
what is the {winner} for {The Silmarillion} has {award received} as {Locus Award for Best Fantasy Novel} ?	6739	statement_property	3184	when did the silmarillion received the locus award for best fantasy novel?	SELECT ?value WHERE { wd:Q79762 p:P166 ?s . ?s ps:P166 wd:Q607354 . ?s pq:P1346 ?value}	select distinct ?value where { ?statement <http://www.w3.org/1999/02/22-rdf-syntax-ns#subject> <http://wikidata.dbpedia.org/resource/Q79762> . ?statement <http://www.w3.org/1999/02/22-rdf-syntax-ns#predicate> <http://www.wikidata.org/entity/P166> . ?statement <http://www.w3.org/1999/02/22-rdf-syntax-ns#object> <http://wikidata.dbpedia.org/resource/Q607354> . ?statement <http://www.wikidata.org/en…	(E pred ?Obj ) prop value	Which year did the silmarillion receive the locus award for best fantasy novel?
What is the {chronicle} for {language of work or name} of {Old English}	21966	simple question left	3027	What chronicles are written in Old English?	select distinct ?sbj where { ?sbj wdt:P407 wd:Q42365 . ?sbj wdt:P31 wd:Q185363 }	select distinct ?subj where { ?statement <http://www.w3.org/1999/02/22-rdf-syntax-ns#subject> ?subj . ?statement <http://www.w3.org/1999/02/22-rdf-syntax-ns#predicate> <http://www.wikidata.org/entity/P407> . ?statement <http://www.w3.org/1999/02/22-rdf-syntax-ns#object> <http://wikidata.dbpedia.org/resource/Q42365> . ?subj <http://www.wikidata.org/entity/P31> <http://wikidata.dbpedia.org/resource…	<?S P O ; ?S InstanceOf Type>	What are the names of the chronicles written in Old English?
What is the {human} for {has pet} of {Grumpy Cat}	21338	simple question left	1684	Who is the owner of Grumpy Cat?	select distinct ?sbj where { ?sbj wdt:P1429 wd:Q7714263 . ?sbj wdt:P31 wd:Q5 }	select distinct ?subj where { ?statement <http://www.w3.org/1999/02/22-rdf-syntax-ns#subject> ?subj . ?statement <http://www.w3.org/1999/02/22-rdf-syntax-ns#predicate> <http://www.wikidata.org/entity/P1429> . ?statement <http://www.w3.org/1999/02/22-rdf-syntax-ns#object> <http://wikidata.dbpedia.org/resource/Q7714263> . ?subj <http://www.wikidata.org/entity/P31> <http://wikidata.dbpedia.org/resou…	<?S P O ; ?S InstanceOf Type>	Who is the proprietor of Grouchy Cat?
What is {country} of {Kinshasa} that is {start time} is {1960-6-30} ?	7841	statement_property	4286	What is the country of Kinshasa since 1960-6-30?	SELECT ?obj WHERE { wd:Q3838 p:P17 ?s . ?s ps:P17 ?obj . ?s pq:P580 ?x filter(contains(YEAR(?x),'1960')) }	select distinct ?obj where { ?statement <http://www.w3.org/1999/02/22-rdf-syntax-ns#subject> <http://wikidata.dbpedia.org/resource/Q3838> . ?statement <http://www.w3.org/1999/02/22-rdf-syntax-ns#predicate> <http://www.wikidata.org/entity/P17> . ?statement <http://www.w3.org/1999/02/22-rdf-syntax-ns#object> ?obj . ?statement <http://www.wikidata.org/entity/P580> <1960-6-30> }	(E pred F) prop ?value	What is the country of Kinshasa since 1960-6-30?
what is the {start time} for {Leon Lai} has {spouse} as {Gaile Lok} ?	3878	statement_property	323	When did Leon Lai and Gaile Lok marry?	SELECT ?value WHERE { wd:Q16836 p:P26 ?s . ?s ps:P26 wd:Q5517183 . ?s pq:P580 ?value}	select distinct ?value where { ?statement <http://www.w3.org/1999/02/22-rdf-syntax-ns#subject> <http://wikidata.dbpedia.org/resource/Q16836> . ?statement <http://www.w3.org/1999/02/22-rdf-syntax-ns#predicate> <http://www.wikidata.org/entity/P26> . ?statement <http://www.w3.org/1999/02/22-rdf-syntax-ns#object> <http://wikidata.dbpedia.org/resource/Q5517183> . ?statement <http://www.wikidata.org/en…	(E pred ?Obj ) prop value	When did Leon Lai and Gaile Lok's marriage take place?
Give me {phonetic alphabet} that contains the word {teuthonista} in their name	23479	string matching simple contains word	974	TELL ME PHONETIC ALPHABET WHOSE NAME HAS THE WORD TEUTHONISTA IN IT.	SELECT DISTINCT ?sbj ?sbj_label WHERE { ?sbj wdt:P31 wd:Q579287 . ?sbj rdfs:label ?sbj_label . FILTER(CONTAINS(lcase(?sbj_label), 'teuthonista')) . FILTER (lang(?sbj_label) = 'en') } LIMIT 25	SELECT DISTINCT ?sbj ?sbj_label { ?statement1 <http://www.w3.org/1999/02/22-rdf-syntax-ns#subject> ?sbj . ?statement1 <http://www.w3.org/1999/02/22-rdf-syntax-ns#predicate> <http://www.wikidata.org/entity/P31> . ?statement1 <http://www.w3.org/1999/02/22-rdf-syntax-ns#object> <http://wikidata.dbpedia.org/resource/Q579287>. ?sbj rdfs:label ?sbj_label . FILTER(CONTAINS(lcase(?sbj_label), 'teuthonist…	<?S P O ; ?S instanceOf Type ; contains word >	TELL ME PHONETIC ALPHABET WHOSE NAME HAS THE WORD TEUTHONISTA IN IT.
What is the {medical treatment} and the {health specialty} of {Ebola_virus_disease} ?	9776	two intentions right subgraph	289	which is the medical treatment and health specialty of Ebola_virus_disease?	SELECT ?ans_1 ?ans_2 WHERE { wd:Q51993 wdt:P924 ?ans_1 . wd:Q51993 wdt:P1995 ?ans_2 }	SELECT ?ans_1 ?ans_2 WHERE { ?statement1 <http://www.w3.org/1999/02/22-rdf-syntax-ns#subject> <http://wikidata.dbpedia.org/resource/Q51993> . ?statement1 <http://www.w3.org/1999/02/22-rdf-syntax-ns#predicate> <http://www.wikidata.org/entity/P924> . ?statement1 <http://www.w3.org/1999/02/22-rdf-syntax-ns#object> ?ans_1. ?statement2 <http://www.w3.org/1999/02/22-rdf-syntax-ns#subject> <http://wikid…	select where (ent-pred-obj1 . ent-pred-obj2)	What is the name of the health specialty and medical treatment of Ebola virus disease?
What is the {Golden Globe Award} for {nominated for} of {Ron Howard}	19797	simple question right	143	What work earned Ron Howard a Golden Globe nomination?	select distinct ?obj where { wd:Q103646 wdt:P1411 ?obj . ?obj wdt:P31 wd:Q1011547 }	select distinct ?obj where { ?statement <http://www.w3.org/1999/02/22-rdf-syntax-ns#subject> <http://wikidata.dbpedia.org/resource/Q103646> . ?statement <http://www.w3.org/1999/02/22-rdf-syntax-ns#predicate> <http://www.wikidata.org/entity/P1411> . ?statement <http://www.w3.org/1999/02/22-rdf-syntax-ns#object> ?obj . ?obj <http://www.wikidata.org/entity/P31> <http://wikidata.dbpedia.org/resource/…	<S P ?O ; ?O instanceOf Type>	What did Ron Howard get nominated for a Golden Globe for?
What is the {language} for {dialect of} of {Tagalog}	20614	simple question left	960	What is the spoken language of Tagalog	select distinct ?sbj where { ?sbj wdt:P4913 wd:Q34057 . ?sbj wdt:P31 wd:Q34770 }	select distinct ?subj where { ?statement <http://www.w3.org/1999/02/22-rdf-syntax-ns#subject> ?subj . ?statement <http://www.w3.org/1999/02/22-rdf-syntax-ns#predicate> <http://www.wikidata.org/entity/P4913> . ?statement <http://www.w3.org/1999/02/22-rdf-syntax-ns#object> <http://wikidata.dbpedia.org/resource/Q34057> . ?subj <http://www.wikidata.org/entity/P31> <http://wikidata.dbpedia.org/resourc…	<?S P O ; ?S InstanceOf Type>	Which language is spoken by Tagalog?
what is the {end time} for {Nikola Pašić} has {position held} as {Prime Minister of Serbia} ?	9236	statement_property	5681	When Nikola Pašić ended his position as Prime Minister of Serbia?	SELECT ?value WHERE { wd:Q313843 p:P39 ?s . ?s ps:P39 wd:Q835586 . ?s pq:P582 ?value}	select distinct ?value where { ?statement <http://www.w3.org/1999/02/22-rdf-syntax-ns#subject> <http://wikidata.dbpedia.org/resource/Q313843> . ?statement <http://www.w3.org/1999/02/22-rdf-syntax-ns#predicate> <http://www.wikidata.org/entity/P39> . ?statement <http://www.w3.org/1999/02/22-rdf-syntax-ns#object> <http://wikidata.dbpedia.org/resource/Q835586> . ?statement <http://www.wikidata.org/en…	(E pred ?Obj ) prop value	Nikola Pasic ended his postion as Prime Misister of Serbia on what date?
what is the {replaces} for {John Gorton} has {position held} as {Minister for Home Affairs} ?	6540	statement_property	2985	Whom was replaced as minister of home affairs?	SELECT ?value WHERE { wd:Q356411 p:P39 ?s . ?s ps:P39 wd:Q6865868 . ?s pq:P1365 ?value}	select distinct ?value where { ?statement <http://www.w3.org/1999/02/22-rdf-syntax-ns#subject> <http://wikidata.dbpedia.org/resource/Q356411> . ?statement <http://www.w3.org/1999/02/22-rdf-syntax-ns#predicate> <http://www.wikidata.org/entity/P39> . ?statement <http://www.w3.org/1999/02/22-rdf-syntax-ns#object> <http://wikidata.dbpedia.org/resource/Q6865868> . ?statement <http://www.wikidata.org/e…	(E pred ?Obj ) prop value	Give me the name of the new minister of home affairs.
What is {tenant} of {is in} of {The Rape of Proserpina} ?	15985	right-subgraph	384	Who is the tenant in The Rape of Proserpina?	SELECT ?answer WHERE { wd:Q2352789 wdt:P276 ?X . ?X wdt:P466 ?answer}	SELECT ?answer WHERE { ?statement1 <http://www.w3.org/1999/02/22-rdf-syntax-ns#subject> <http://wikidata.dbpedia.org/resource/Q2352789> . ?statement1 <http://www.w3.org/1999/02/22-rdf-syntax-ns#predicate> <http://www.wikidata.org/entity/P276>. ?statement1 <http://www.w3.org/1999/02/22-rdf-syntax-ns#object> ?X . ?statement2 <http://www.w3.org/1999/02/22-rdf-syntax-ns#subject> ?X. ?statement2 <http…	E REF xF . xF RFG ?G	In The Rape of Proserpina, who is the tenant?
What is {forename} of {John Stagliano}, that has {is the same as} is {Ioan} ?	13049	right-subgraph	1645	What is the forename of John Stagliano, which also has the same meaning as "loan"?	SELECT ?answer WHERE { wd:Q1273684 wdt:P735 ?answer . ?answer wdt:P460 wd:Q931093}	SELECT ?answer WHERE { ?statement1 <http://www.w3.org/1999/02/22-rdf-syntax-ns#subject> <http://wikidata.dbpedia.org/resource/Q1273684> . ?statement1 <http://www.w3.org/1999/02/22-rdf-syntax-ns#predicate> <http://www.wikidata.org/entity/P735>. ?statement1 <http://www.w3.org/1999/02/22-rdf-syntax-ns#object> ?answer . ?statement2 <http://www.w3.org/1999/02/22-rdf-syntax-ns#subject> ?answer. ?statem…	E REF ?F . ?F RFG G	What is the forename of John Stagliano, which moreover has the same meaning as "loan"?
What is the {moon landing} for {crew member} of {Neil Armstrong}	22839	simple question left	3900	Neil Armstrong was the crew member of which moon landing?	select distinct ?sbj where { ?sbj wdt:P1029 wd:Q1615 . ?sbj wdt:P31 wd:Q495307 }	select distinct ?subj where { ?statement <http://www.w3.org/1999/02/22-rdf-syntax-ns#subject> ?subj . ?statement <http://www.w3.org/1999/02/22-rdf-syntax-ns#predicate> <http://www.wikidata.org/entity/P1029> . ?statement <http://www.w3.org/1999/02/22-rdf-syntax-ns#object> <http://wikidata.dbpedia.org/resource/Q1615> . ?subj <http://www.wikidata.org/entity/P31> <http://wikidata.dbpedia.org/resource…	<?S P O ; ?S InstanceOf Type>	Of which moon landing Neil Armstron was the crew member.
What is {county seat} of {Jerusalem District}, that has {human population} is {60000.0} ?	14160	right-subgraph	3063	"Where is {county seat} of {Jerusalem District}, which has {human population} is {60000.0} ?"	SELECT ?answer WHERE { wd:Q192232 wdt:P36 ?answer . ?answer wdt:P1082 ?x FILTER(contains(?x,'60000.0'))}	SELECT ?answer WHERE { ?statement1 <http://www.w3.org/1999/02/22-rdf-syntax-ns#subject> <http://wikidata.dbpedia.org/resource/Q192232> . ?statement1 <http://www.w3.org/1999/02/22-rdf-syntax-ns#predicate> <http://www.wikidata.org/entity/P36>. ?statement1 <http://www.w3.org/1999/02/22-rdf-syntax-ns#object> ?answer . ?statement2 <http://www.w3.org/1999/02/22-rdf-syntax-ns#subject> ?answer. ?statemen…	E REF ?F . ?F RFG G	"Where is {county seat} of {Jerusalem District}, which has {human population} is {60000.0} ?"
What is the {aircraft fleet} for {used by} of {airplane}	21363	simple question right	1709	That airplane is used by which fleet?	select distinct ?obj where { wd:Q197 wdt:P1535 ?obj . ?obj wdt:P31 wd:Q17372500 }	select distinct ?obj where { ?statement <http://www.w3.org/1999/02/22-rdf-syntax-ns#subject> <http://wikidata.dbpedia.org/resource/Q197> . ?statement <http://www.w3.org/1999/02/22-rdf-syntax-ns#predicate> <http://www.wikidata.org/entity/P1535> . ?statement <http://www.w3.org/1999/02/22-rdf-syntax-ns#object> ?obj . ?obj <http://www.wikidata.org/entity/P31> <http://wikidata.dbpedia.org/resource/Q17…	<S P ?O ; ?O instanceOf Type>	That plane is utilized by which fleet?
What is the {arch dam} with the {MAX(annual energy output)} ?	2799	rank	375	Which arch dam has the highest annual energy output?	select ?ent where { ?ent wdt:P31 wd:Q890545 . ?ent wdt:P4131 ?obj } ORDER BY DESC(?obj)LIMIT 5	select ?ent where { ?ent <http://www.wikidata.org/entity/P31> <http://wikidata.dbpedia.org/resource/Q890545>. ?statement <http://www.w3.org/1999/02/22-rdf-syntax-ns#subject> ?ent . ?statement <http://www.w3.org/1999/02/22-rdf-syntax-ns#predicate> <http://www.wikidata.org/entity/P4131>. ?statement <http://www.w3.org/1999/02/22-rdf-syntax-ns#object> ?obj .} ORDER BY DESC(?obj) LIMIT 5	?E is_a Type, ?E pred Obj value. MAX/MIN (value)	What arch damn as the highest annual energy output?
What is the {Class IB flammable liquid} with the {MIN(combustion enthalpy)} whose {has quality} is {hygroscopy} ?	3543	rank	765	What's the flammable liquid with the smallest combustion enthalpy and is a high quality for hygroscopy?	select ?ent where { ?ent wdt:P31 wd:Q21009055 . ?ent wdt:P2117 ?obj . ?ent wdt:P1552 wd:Q216678} ORDER BY ASC(?obj)LIMIT 5	select ?ent where { ?ent <http://www.wikidata.org/entity/P31> <http://wikidata.dbpedia.org/resource/Q21009055>. ?statement1 <http://www.w3.org/1999/02/22-rdf-syntax-ns#subject> ?ent . ?statement1 <http://www.w3.org/1999/02/22-rdf-syntax-ns#predicate> <http://www.wikidata.org/entity/P2117>. ?statement1 <http://www.w3.org/1999/02/22-rdf-syntax-ns#object> ?obj1. ?statement2 <http://www.w3.org/1999/0…	?E is_a Type. ?E pred Obj. ?E-secondClause value. MIN (value)	What is the lowest combustion enthalpy flammable liquid and is a high quality hygroscopy?
What is {contains administrative territorial entity} of {Corsica} that is {end time} is {2018-1-1} ?	3982	statement_property	427	What is the administrative entity of Corsica since January first 2018?	SELECT ?obj WHERE { wd:Q14112 p:P150 ?s . ?s ps:P150 ?obj . ?s pq:P582 ?x filter(contains(YEAR(?x),'2018')) }	select distinct ?obj where { ?statement <http://www.w3.org/1999/02/22-rdf-syntax-ns#subject> <http://wikidata.dbpedia.org/resource/Q14112> . ?statement <http://www.w3.org/1999/02/22-rdf-syntax-ns#predicate> <http://www.wikidata.org/entity/P150> . ?statement <http://www.w3.org/1999/02/22-rdf-syntax-ns#object> ?obj . ?statement <http://www.wikidata.org/entity/P582> <2018-1-1> }	(E pred F) prop ?value	Who has governed Corsica since 2018?
what is the {country} for {Vyacheslav Tikhonov} has {place of birth} as {Pavlovsky Posad} ?	5253	statement_property	1698	In what country is Vyacheslav Tikhonov's birthplace, Pavlovsky Posad?	SELECT ?value WHERE { wd:Q312483 p:P19 ?s . ?s ps:P19 wd:Q177908 . ?s pq:P17 ?value}	select distinct ?value where { ?statement <http://www.w3.org/1999/02/22-rdf-syntax-ns#subject> <http://wikidata.dbpedia.org/resource/Q312483> . ?statement <http://www.w3.org/1999/02/22-rdf-syntax-ns#predicate> <http://www.wikidata.org/entity/P19> . ?statement <http://www.w3.org/1999/02/22-rdf-syntax-ns#object> <http://wikidata.dbpedia.org/resource/Q177908> . ?statement <http://www.wikidata.org/en…	(E pred ?Obj ) prop value	Which is the birthplace country of Vyacheslav Tikhonov from Pavlovsky Posad?
What is the {human} for {work location} of {Seville}	19927	simple question left	273	What type of work is available in Seville?	select distinct ?sbj where { ?sbj wdt:P937 wd:Q8717 . ?sbj wdt:P31 wd:Q5 }	select distinct ?subj where { ?statement <http://www.w3.org/1999/02/22-rdf-syntax-ns#subject> ?subj . ?statement <http://www.w3.org/1999/02/22-rdf-syntax-ns#predicate> <http://www.wikidata.org/entity/P937> . ?statement <http://www.w3.org/1999/02/22-rdf-syntax-ns#object> <http://wikidata.dbpedia.org/resource/Q8717> . ?subj <http://www.wikidata.org/entity/P31> <http://wikidata.dbpedia.org/resource/…	<?S P O ; ?S InstanceOf Type>	If looking in Seville, what kind of work can one find?
What is the {democratic republic} for {foundational text} of {U.S. Declaration of Independence}	19942	simple question left	288	In the U.S Declaration of Independence, what is the foundational text for a democratic republic?	select distinct ?sbj where { ?sbj wdt:P457 wd:Q127912 . ?sbj wdt:P31 wd:Q5255892 }	select distinct ?subj where { ?statement <http://www.w3.org/1999/02/22-rdf-syntax-ns#subject> ?subj . ?statement <http://www.w3.org/1999/02/22-rdf-syntax-ns#predicate> <http://www.wikidata.org/entity/P457> . ?statement <http://www.w3.org/1999/02/22-rdf-syntax-ns#object> <http://wikidata.dbpedia.org/resource/Q127912> . ?subj <http://www.wikidata.org/entity/P31> <http://wikidata.dbpedia.org/resourc…	<?S P O ; ?S InstanceOf Type>	The Declaration of Independence and the Constitution are documents that provide the ideological foundations for the democratic government of the United States. The Declaration of Independence provides a foundation for the concept of popular sovereignty, the idea that the government exists to serve the people, who elect representatives to express their will. The US Constitution outlines the bluepr…
Give me {association football stadium} that {architect} {Foster + Partners} and which contains the word {stadium} in their name	25008	string matching type + relation contains word	2537	Which is the association football stadium for which Foster + Partners were architects and contains the word stadium in it's name?	SELECT DISTINCT ?sbj ?sbj_label WHERE { ?sbj wdt:P31 wd:Q1154710 . ?sbj wdt:P84 wd:Q1208016 . ?sbj rdfs:label ?sbj_label . FILTER(CONTAINS(lcase(?sbj_label), 'stadium')) . FILTER (lang(?sbj_label) = 'en') } LIMIT 25	SELECT DISTINCT ?sbj ?sbj_label { ?statement1 <http://www.w3.org/1999/02/22-rdf-syntax-ns#subject> ?sbj . ?statement1 <http://www.w3.org/1999/02/22-rdf-syntax-ns#predicate> <http://www.wikidata.org/entity/P31> . ?statement1 <http://www.w3.org/1999/02/22-rdf-syntax-ns#object> <http://wikidata.dbpedia.org/resource/Q1154710>. ?statement2 <http://www.w3.org/1999/02/22-rdf-syntax-ns#subject> ?sbj . ?s…	<?S P O ; ?S instanceOf Type ; contains word >	Which is the association football stadium for which Foster + Partners were architects and contains the phrase stadium in it's name?
What is the {radio award} for {named after} of {Salzburg}	22595	simple question left	3656	What radio award is named after Salzburg?	select distinct ?sbj where { ?sbj wdt:P138 wd:Q34713 . ?sbj wdt:P31 wd:Q16948252 }	select distinct ?subj where { ?statement <http://www.w3.org/1999/02/22-rdf-syntax-ns#subject> ?subj . ?statement <http://www.w3.org/1999/02/22-rdf-syntax-ns#predicate> <http://www.wikidata.org/entity/P138> . ?statement <http://www.w3.org/1999/02/22-rdf-syntax-ns#object> <http://wikidata.dbpedia.org/resource/Q34713> . ?subj <http://www.wikidata.org/entity/P31> <http://wikidata.dbpedia.org/resource…	<?S P O ; ?S InstanceOf Type>	What radio grant is named after Salzburg?
Give me {feature film} that contains the word {tale} in their name	23839	string matching simple contains word	2505	Name a movie that contains the word "tale " in its name	SELECT DISTINCT ?sbj ?sbj_label WHERE { ?sbj wdt:P31 wd:Q24869 . ?sbj rdfs:label ?sbj_label . FILTER(CONTAINS(lcase(?sbj_label), 'tale')) . FILTER (lang(?sbj_label) = 'en') } LIMIT 25	SELECT DISTINCT ?sbj ?sbj_label { ?statement1 <http://www.w3.org/1999/02/22-rdf-syntax-ns#subject> ?sbj . ?statement1 <http://www.w3.org/1999/02/22-rdf-syntax-ns#predicate> <http://www.wikidata.org/entity/P31> . ?statement1 <http://www.w3.org/1999/02/22-rdf-syntax-ns#object> <http://wikidata.dbpedia.org/resource/Q24869>. ?sbj rdfs:label ?sbj_label . FILTER(CONTAINS(lcase(?sbj_label), 'tale')) . F…	<?S P O ; ?S instanceOf Type ; contains word >	Name a film in its name containing the word "tale"
Give me {ethnolect} that {indigenous to} {United States of America} and which that starts with {'a'}	25661	string matching type + relation contains word	3205	What people are indigenous to the USA and start with the letter A?	SELECT DISTINCT ?sbj ?sbj_label WHERE { ?sbj wdt:P31 wd:Q951873 . ?sbj wdt:P2341 wd:Q30 . ?sbj rdfs:label ?sbj_label . FILTER(STRSTARTS(lcase(?sbj_label), 'a')) . FILTER (lang(?sbj_label) = 'en') } LIMIT 25	SELECT DISTINCT ?sbj ?sbj_label { ?statement1 <http://www.w3.org/1999/02/22-rdf-syntax-ns#subject> ?sbj . ?statement1 <http://www.w3.org/1999/02/22-rdf-syntax-ns#predicate> <http://www.wikidata.org/entity/P31> . ?statement1 <http://www.w3.org/1999/02/22-rdf-syntax-ns#object> <http://wikidata.dbpedia.org/resource/Q951873>. ?statement2 <http://www.w3.org/1999/02/22-rdf-syntax-ns#subject> ?sbj . ?st…	<?S P O ; ?S instanceOf Type ; starts with character >	What individuals are indigenous to the USA and begin with the letter A?
What is {is in the county of} of {Saskatchewan}, that has {category of associated people} is {Category:Canadian people} ?	14252	right-subgraph	2480	Name the significance of county of Saskatchewan and has its category of association with Canadian people.	SELECT ?answer WHERE { wd:Q1989 wdt:P131 ?answer . ?answer wdt:P1792 wd:Q6994944}	SELECT ?answer WHERE { ?statement1 <http://www.w3.org/1999/02/22-rdf-syntax-ns#subject> <http://wikidata.dbpedia.org/resource/Q1989> . ?statement1 <http://www.w3.org/1999/02/22-rdf-syntax-ns#predicate> <http://www.wikidata.org/entity/P131>. ?statement1 <http://www.w3.org/1999/02/22-rdf-syntax-ns#object> ?answer . ?statement2 <http://www.w3.org/1999/02/22-rdf-syntax-ns#subject> ?answer. ?statement…	E REF ?F . ?F RFG G	Title the importance of province of Saskatchewan and has its category of affiliation with Canadian people.
What is {audio language} of {O Tannenbaum}, that has {regulatory body} is {IDS – Institute for the German Language} ?	12649	right-subgraph	483	What audio language is O Tannenbaum in? The regulatory body is the IDS - Institute for the German Language.	SELECT ?answer WHERE { wd:Q1046985 wdt:P407 ?answer . ?answer wdt:P1018 wd:Q1664834}	SELECT ?answer WHERE { ?statement1 <http://www.w3.org/1999/02/22-rdf-syntax-ns#subject> <http://wikidata.dbpedia.org/resource/Q1046985> . ?statement1 <http://www.w3.org/1999/02/22-rdf-syntax-ns#predicate> <http://www.wikidata.org/entity/P407>. ?statement1 <http://www.w3.org/1999/02/22-rdf-syntax-ns#object> ?answer . ?statement2 <http://www.w3.org/1999/02/22-rdf-syntax-ns#subject> ?answer. ?statem…	E REF ?F . ?F RFG G	What audio language is O Tannenbaum in? The regulatory body is the IDS - Institute for the German Language.
Did {Billy_Bob_Thornton} {award received} {Golden Globe Award for Best Screenplay} and {Edgar Award} ?	937	boolean double one_hop right subgraph	437	Was Billy_Bob_Thornton award received Golden Globe Award for Best Screenplay and Edgar Award?	ASK WHERE { wd:Q202735 wdt:P166 wd:Q849124 . wd:Q202735 wdt:P166 wd:Q833154 }	ASK { ?statement1 <http://www.w3.org/1999/02/22-rdf-syntax-ns#subject> <http://wikidata.dbpedia.org/resource/Q202735> . ?statement1 <http://www.w3.org/1999/02/22-rdf-syntax-ns#predicate> <http://www.wikidata.org/entity/P166> . ?statement1 <http://www.w3.org/1999/02/22-rdf-syntax-ns#object> <http://wikidata.dbpedia.org/resource/Q849124>. ?statement2 <http://www.w3.org/1999/02/22-rdf-syntax-ns#subj…	Ask (ent-pred-obj1` . ent-pred-obj2)	Did Billy Bob Thornton receive the Golden Globe for Best Screenplay and Edgar Award?
What is the {sport in a geographic region} with the {MIN(number of clubs)} whose {sport} is {association football} ?	3184	rank	406	Name the region with the least amount of association football clubs.	select ?ent where { ?ent wdt:P31 wd:Q29791211 . ?ent wdt:P4999 ?obj . ?ent wdt:P641 wd:Q2736. } ORDER BY ASC(?obj)LIMIT 5	select ?ent where { ?ent <http://www.wikidata.org/entity/P31> <http://wikidata.dbpedia.org/resource/Q29791211>. ?statement1 <http://www.w3.org/1999/02/22-rdf-syntax-ns#subject> ?ent . ?statement1 <http://www.w3.org/1999/02/22-rdf-syntax-ns#predicate> <http://www.wikidata.org/entity/P4999>. ?statement1 <http://www.w3.org/1999/02/22-rdf-syntax-ns#object> ?obj1. ?statement2 <http://www.w3.org/1999/0…	?E is_a Type. ?E pred Obj. ?E-secondClause value. MIN (value)	Which region has the fewest football clubs?
What is {written by} of {preceeds} of {A Long Way from Chicago} ?	15571	left-subgraph	7	What written work precedes that of A Long Way from Chicago?	SELECT ?answer WHERE { wd:Q4657935 wdt:P156 ?X . ?X wdt:P50 ?answer}	SELECT ?answer WHERE { ?statement1 <http://www.w3.org/1999/02/22-rdf-syntax-ns#subject> <http://wikidata.dbpedia.org/resource/Q4657935> . ?statement1 <http://www.w3.org/1999/02/22-rdf-syntax-ns#predicate> <http://www.wikidata.org/entity/P156>. ?statement1 <http://www.w3.org/1999/02/22-rdf-syntax-ns#object> ?X . ?statement2 <http://www.w3.org/1999/02/22-rdf-syntax-ns#subject> ?X. ?statement2 <http…	C RCD xD . xD RDE ?E	What composed work goes before that of A Long Way from Chicago?
What is {postcode} of {hometown} of {Ricky Martin} ?	17169	right-subgraph	1248	Which is the postcode of the hometown of Ricky Martin?	SELECT ?answer WHERE { wd:Q128799 wdt:P551 ?X . ?X wdt:P281 ?answer}	SELECT ?answer WHERE { ?statement1 <http://www.w3.org/1999/02/22-rdf-syntax-ns#subject> <http://wikidata.dbpedia.org/resource/Q128799> . ?statement1 <http://www.w3.org/1999/02/22-rdf-syntax-ns#predicate> <http://www.wikidata.org/entity/P551>. ?statement1 <http://www.w3.org/1999/02/22-rdf-syntax-ns#object> ?X . ?statement2 <http://www.w3.org/1999/02/22-rdf-syntax-ns#subject> ?X. ?statement2 <http:…	E REF xF . xF RFG ?G	Which is Ricky Martin's hometown postcode?
what is the {determination method} for {Gijón} has {population} as {277559.0} ?	8642	statement_property	5087	How was the population of Gijon determined to be 277559?	SELECT ?value WHERE { wd:Q12273 p:P1082 ?s . ?s ps:P1082 ?x filter(contains(?x,'277559.0')) . ?s pq:P459 ?value}	select distinct ?value where { ?statement <http://www.w3.org/1999/02/22-rdf-syntax-ns#subject> <http://wikidata.dbpedia.org/resource/Q12273> . ?statement <http://www.w3.org/1999/02/22-rdf-syntax-ns#predicate> <http://www.wikidata.org/entity/P1082> . ?statement <http://www.w3.org/1999/02/22-rdf-syntax-ns#object> <277559.0> . ?statement <http://www.wikidata.org/entity/P459> ?value. }	(E pred ?Obj ) prop value	Tell me how the population of Gijon was calculated to be 277559.
What is {faith} of {disciple} of {Theodosius Dobzhansky} ?	17465	right-subgraph	1146	Name the disciple or the faith followed up by Theodosius Dobzhansky	SELECT ?answer WHERE { wd:Q246731 wdt:P802 ?X . ?X wdt:P140 ?answer}	SELECT ?answer WHERE { ?statement1 <http://www.w3.org/1999/02/22-rdf-syntax-ns#subject> <http://wikidata.dbpedia.org/resource/Q246731> . ?statement1 <http://www.w3.org/1999/02/22-rdf-syntax-ns#predicate> <http://www.wikidata.org/entity/P802>. ?statement1 <http://www.w3.org/1999/02/22-rdf-syntax-ns#object> ?X . ?statement2 <http://www.w3.org/1999/02/22-rdf-syntax-ns#subject> ?X. ?statement2 <http:…	E REF xF . xF RFG ?G	Title the follower or the confidence taken after up by Theodosius Dobzhansky
What is the {official residence} and the {organisation directed from the office} of {Pope} ?	9741	two intentions right subgraph	280	Where is the official residence and the office from which Pope directs the organisation?	SELECT ?ans_1 ?ans_2 WHERE { wd:Q19546 wdt:P263 ?ans_1 . wd:Q19546 wdt:P2389 ?ans_2 }	SELECT ?ans_1 ?ans_2 WHERE { ?statement1 <http://www.w3.org/1999/02/22-rdf-syntax-ns#subject> <http://wikidata.dbpedia.org/resource/Q19546> . ?statement1 <http://www.w3.org/1999/02/22-rdf-syntax-ns#predicate> <http://www.wikidata.org/entity/P263> . ?statement1 <http://www.w3.org/1999/02/22-rdf-syntax-ns#object> ?ans_1. ?statement2 <http://www.w3.org/1999/02/22-rdf-syntax-ns#subject> <http://wikid…	select where (ent-pred-obj1 . ent-pred-obj2)	The Pope directs the organisation from which official residence and office?
what is the {coordinate location} for {Loire} has {mouth of the watercourse} as {Bay of Biscay} ?	3793	statement_property	238	What is the coordinate location of the mouth of the watercourse in the Bay of Biscay, Loire?	SELECT ?value WHERE { wd:Q1469 p:P403 ?s . ?s ps:P403 wd:Q41573 . ?s pq:P625 ?value}	select distinct ?value where { ?statement <http://www.w3.org/1999/02/22-rdf-syntax-ns#subject> <http://wikidata.dbpedia.org/resource/Q1469> . ?statement <http://www.w3.org/1999/02/22-rdf-syntax-ns#predicate> <http://www.wikidata.org/entity/P403> . ?statement <http://www.w3.org/1999/02/22-rdf-syntax-ns#object> <http://wikidata.dbpedia.org/resource/Q41573> . ?statement <http://www.wikidata.org/enti…	(E pred ?Obj ) prop value	The mouth of the watercourse in the Bay of Biscay, Loire is located at what coordinates?
What is the {taxon rank} and the {temporal range start} of {Animal} ?	9753	two intentions right subgraph	494	Which is the {taxon rank} and the {temporal range start} of {Animal} ?	SELECT ?ans_1 ?ans_2 WHERE { wd:Q729 wdt:P105 ?ans_1 . wd:Q729 wdt:P523 ?ans_2 }	SELECT ?ans_1 ?ans_2 WHERE { ?statement1 <http://www.w3.org/1999/02/22-rdf-syntax-ns#subject> <http://wikidata.dbpedia.org/resource/Q729> . ?statement1 <http://www.w3.org/1999/02/22-rdf-syntax-ns#predicate> <http://www.wikidata.org/entity/P105> . ?statement1 <http://www.w3.org/1999/02/22-rdf-syntax-ns#object> ?ans_1. ?statement2 <http://www.w3.org/1999/02/22-rdf-syntax-ns#subject> <http://wikidat…	select where (ent-pred-obj1 . ent-pred-obj2)	What is the rank and the range of the animal?
What is the {monastery} for {diocese} of {Russian Orthodox Church}	22564	simple question left	3625	What Russian Orthodox monastery is in this diocese?	select distinct ?sbj where { ?sbj wdt:P708 wd:Q60995 . ?sbj wdt:P31 wd:Q44613 }	select distinct ?subj where { ?statement <http://www.w3.org/1999/02/22-rdf-syntax-ns#subject> ?subj . ?statement <http://www.w3.org/1999/02/22-rdf-syntax-ns#predicate> <http://www.wikidata.org/entity/P708> . ?statement <http://www.w3.org/1999/02/22-rdf-syntax-ns#object> <http://wikidata.dbpedia.org/resource/Q60995> . ?subj <http://www.wikidata.org/entity/P31> <http://wikidata.dbpedia.org/resource…	<?S P O ; ?S InstanceOf Type>	What Russian Standard cloister is in this diocese?
What is the {Wikimedia list article} for {list of monuments} of {Lyon}	20817	simple question right	1163	What Wikipedia article lists the monuments in Lyon?	select distinct ?obj where { wd:Q456 wdt:P1456 ?obj . ?obj wdt:P31 wd:Q13406463 }	select distinct ?obj where { ?statement <http://www.w3.org/1999/02/22-rdf-syntax-ns#subject> <http://wikidata.dbpedia.org/resource/Q456> . ?statement <http://www.w3.org/1999/02/22-rdf-syntax-ns#predicate> <http://www.wikidata.org/entity/P1456> . ?statement <http://www.w3.org/1999/02/22-rdf-syntax-ns#object> ?obj . ?obj <http://www.wikidata.org/entity/P31> <http://wikidata.dbpedia.org/resource/Q13…	<S P ?O ; ?O instanceOf Type>	What Wikipedia article records the landmarks in Lyon?
What is {birth city} of {Augustus III of Poland}, that has {has boroughs} is {Cotta} ?	11890	right-subgraph	645	What is the birth city of Augustus III of Poland, which has boroughs in Cotta?	SELECT ?answer WHERE { wd:Q53438 wdt:P19 ?answer . ?answer wdt:P150 wd:Q383195}	SELECT ?answer WHERE { ?statement1 <http://www.w3.org/1999/02/22-rdf-syntax-ns#subject> <http://wikidata.dbpedia.org/resource/Q53438> . ?statement1 <http://www.w3.org/1999/02/22-rdf-syntax-ns#predicate> <http://www.wikidata.org/entity/P19>. ?statement1 <http://www.w3.org/1999/02/22-rdf-syntax-ns#object> ?answer . ?statement2 <http://www.w3.org/1999/02/22-rdf-syntax-ns#subject> ?answer. ?statement…	E REF ?F . ?F RFG G	What is the birth city of Augustus III of Poland, which has boroughs in Cotta?
Give me {type of business entity in the USA} that starts with {'c'}	24813	string matching simple contains word	2028	What are the types of business entities in the USA that start with c?	SELECT DISTINCT ?sbj ?sbj_label WHERE { ?sbj wdt:P31 wd:Q57653825 . ?sbj rdfs:label ?sbj_label . FILTER(STRSTARTS(lcase(?sbj_label), 'c')) . FILTER (lang(?sbj_label) = 'en') } LIMIT 25	SELECT DISTINCT ?sbj ?sbj_label { ?statement1 <http://www.w3.org/1999/02/22-rdf-syntax-ns#subject> ?sbj . ?statement1 <http://www.w3.org/1999/02/22-rdf-syntax-ns#predicate> <http://www.wikidata.org/entity/P31> . ?statement1 <http://www.w3.org/1999/02/22-rdf-syntax-ns#object> <http://wikidata.dbpedia.org/resource/Q57653825>. ?sbj rdfs:label ?sbj_label . FILTER(STRSTARTS(lcase(?sbj_label), 'c')) . …	<?S P O ; ?S instanceOf Type ; starts with character >	What are the types of business entities in the USA that begin with c?
What is {nominated for} of {Raiders of the Lost Ark} that is {statement is subject of} is {54th Academy Awards} ?	8877	statement_property	5322	What was Raiders of the Lost Ark nominated for at the 54th Academy Awards?	SELECT ?obj WHERE { wd:Q174284 p:P1411 ?s . ?s ps:P1411 ?obj . ?s pq:P805 wd:Q28969 }	select distinct ?obj where { ?statement <http://www.w3.org/1999/02/22-rdf-syntax-ns#subject> <http://wikidata.dbpedia.org/resource/Q174284> . ?statement <http://www.w3.org/1999/02/22-rdf-syntax-ns#predicate> <http://www.wikidata.org/entity/P1411> . ?statement <http://www.w3.org/1999/02/22-rdf-syntax-ns#object> ?obj . ?statement <http://www.wikidata.org/entity/P805> <http://wikidata.dbpedia.org/re…	(E pred F) prop ?value	Which award was Raiders of the Lost Ark nominated for at the 54th Academy Awards?
Does the {absolute magnitude} of the {Triton} {equals} {-1.2}	19354	boolean with filter	1372	Is it true that the absolute magnitude of the Triton equals to -1.2?	ASK WHERE { wd:Q3359 wdt:P1457 ?obj filter(?obj = -1.2) }	ASK { ?statement1 <http://www.w3.org/1999/02/22-rdf-syntax-ns#subject> <http://wikidata.dbpedia.org/resource/Q3359> . ?statement1 <http://www.w3.org/1999/02/22-rdf-syntax-ns#predicate> <http://www.wikidata.org/entity/P1457>. ?statement1 <http://www.w3.org/1999/02/22-rdf-syntax-ns#object> ?obj. filter(?obj = -1.2) }	ASK ?sbj ?pred ?obj filter ?obj = num	Is it genuine that the supreme size of the Triton rises to to -1.2?
What is {sister} of {Claudius}, that has {public office} is {consul of the Roman Empire} ?	11770	right-subgraph	489	Who is the sister of Claudius whose public office is the consul of the Roman Empire?	SELECT ?answer WHERE { wd:Q1411 wdt:P3373 ?answer . ?answer wdt:P39 wd:Q26203875}	SELECT ?answer WHERE { ?statement1 <http://www.w3.org/1999/02/22-rdf-syntax-ns#subject> <http://wikidata.dbpedia.org/resource/Q1411> . ?statement1 <http://www.w3.org/1999/02/22-rdf-syntax-ns#predicate> <http://www.wikidata.org/entity/P3373>. ?statement1 <http://www.w3.org/1999/02/22-rdf-syntax-ns#object> ?answer . ?statement2 <http://www.w3.org/1999/02/22-rdf-syntax-ns#subject> ?answer. ?statemen…	E REF ?F . ?F RFG G	Who is the sister of Claudius whose public office is the consul of the Roman Empire?
What is the {binary star} with the {MIN(color index)} whose {child astronomical body} is {Aldebaran b} ?	3228	rank	450	Which binary star has the child astronomical body Aldebaran b and the lowest color index.	select ?ent where { ?ent wdt:P31 wd:Q50053 . ?ent wdt:P1458 ?obj . ?ent wdt:P398 wd:Q21067503. } ORDER BY ASC(?obj)LIMIT 5	select ?ent where { ?ent <http://www.wikidata.org/entity/P31> <http://wikidata.dbpedia.org/resource/Q50053>. ?statement1 <http://www.w3.org/1999/02/22-rdf-syntax-ns#subject> ?ent . ?statement1 <http://www.w3.org/1999/02/22-rdf-syntax-ns#predicate> <http://www.wikidata.org/entity/P1458>. ?statement1 <http://www.w3.org/1999/02/22-rdf-syntax-ns#object> ?obj1. ?statement2 <http://www.w3.org/1999/02/2…	?E is_a Type. ?E pred Obj. ?E-secondClause value. MIN (value)	Which binary star has the lowest color index and is the parent of Aldebran b?
Did {Anderson_Cooper} {mother} {Gloria Vanderbilt}?	113	boolean one_hop right subgraph	113	Is Anderson Cooper's mother Gloria Vanderbilt?	ASK WHERE { wd:Q316997 wdt:P25 wd:Q264730 }	ASK { ?statement1 <http://www.w3.org/1999/02/22-rdf-syntax-ns#subject> <http://wikidata.dbpedia.org/resource/Q316997> . ?statement1 <http://www.w3.org/1999/02/22-rdf-syntax-ns#predicate> <http://www.wikidata.org/entity/P25> . ?statement1 <http://www.w3.org/1999/02/22-rdf-syntax-ns#object> <http://wikidata.dbpedia.org/resource/Q264730>. }	Ask (ent-pred-obj)	Is Gloria Vanderbilt the mother of Anderson Cooper?
What is the {biological process} for {has contributing factor} of {necrosis}	21626	simple question left	1972	Who is the {biological process} for {has contributing factor} of {necrosis}	select distinct ?sbj where { ?sbj wdt:P1479 wd:Q178069 . ?sbj wdt:P31 wd:Q2996394 }	select distinct ?subj where { ?statement <http://www.w3.org/1999/02/22-rdf-syntax-ns#subject> ?subj . ?statement <http://www.w3.org/1999/02/22-rdf-syntax-ns#predicate> <http://www.wikidata.org/entity/P1479> . ?statement <http://www.w3.org/1999/02/22-rdf-syntax-ns#object> <http://wikidata.dbpedia.org/resource/Q178069> . ?subj <http://www.wikidata.org/entity/P31> <http://wikidata.dbpedia.org/resour…	<?S P O ; ?S InstanceOf Type>	Who is the {organic handle} for {has contributing calculate} of {necrosis}
What is {produced sound} of {house cat} that is {audio} is {Felis silvestris catus.ogg} ?	6649	statement_property	3094	What is the produced sound of housecat by Felis Silvestris catus.ogg?	SELECT ?obj WHERE { wd:Q146 p:P4733 ?s . ?s ps:P4733 ?obj . ?s pq:P51 ?x filter(contains(?x,'Felis silvestris catus.ogg')) }	select distinct ?obj where { ?statement <http://www.w3.org/1999/02/22-rdf-syntax-ns#subject> <http://wikidata.dbpedia.org/resource/Q146> . ?statement <http://www.w3.org/1999/02/22-rdf-syntax-ns#predicate> <http://www.wikidata.org/entity/P4733> . ?statement <http://www.w3.org/1999/02/22-rdf-syntax-ns#object> ?obj . ?statement <http://www.wikidata.org/entity/P51> <Felis silvestris catus.ogg> }	(E pred F) prop ?value	Mention the sound of song housecat produced by Felis Silvestris catus.ogg
What is the {academic major} for {studies} of {Hebrew}	20070	simple question left	416	What academic major studies Hebrew?	select distinct ?sbj where { ?sbj wdt:P2578 wd:Q9288 . ?sbj wdt:P31 wd:Q4671286 }	select distinct ?subj where { ?statement <http://www.w3.org/1999/02/22-rdf-syntax-ns#subject> ?subj . ?statement <http://www.w3.org/1999/02/22-rdf-syntax-ns#predicate> <http://www.wikidata.org/entity/P2578> . ?statement <http://www.w3.org/1999/02/22-rdf-syntax-ns#object> <http://wikidata.dbpedia.org/resource/Q9288> . ?subj <http://www.wikidata.org/entity/P31> <http://wikidata.dbpedia.org/resource…	<?S P O ; ?S InstanceOf Type>	What scholastic major considers Hebrew?
What is {die from} of {Luigi Comencini}, that has {genetic association} is {CNKSR3} ?	12564	right-subgraph	1571	What is the die form for Luigi Comencini that has the genetic association of CNKSR3?	SELECT ?answer WHERE { wd:Q53015 wdt:P509 ?answer . ?answer wdt:P2293 wd:Q18052256}	SELECT ?answer WHERE { ?statement1 <http://www.w3.org/1999/02/22-rdf-syntax-ns#subject> <http://wikidata.dbpedia.org/resource/Q53015> . ?statement1 <http://www.w3.org/1999/02/22-rdf-syntax-ns#predicate> <http://www.wikidata.org/entity/P509>. ?statement1 <http://www.w3.org/1999/02/22-rdf-syntax-ns#object> ?answer . ?statement2 <http://www.w3.org/1999/02/22-rdf-syntax-ns#subject> ?answer. ?statemen…	E REF ?F . ?F RFG G	What is the die shape for Luigi Comencini that has the genetic affiliation of CNKSR3?
What is the {Norse mythical character} for {partner} of {Odin}	19974	simple question right	320	In Norse mythology, who is the partner of Odin?	select distinct ?obj where { wd:Q43610 wdt:P451 ?obj . ?obj wdt:P31 wd:Q16513904 }	select distinct ?obj where { ?statement <http://www.w3.org/1999/02/22-rdf-syntax-ns#subject> <http://wikidata.dbpedia.org/resource/Q43610> . ?statement <http://www.w3.org/1999/02/22-rdf-syntax-ns#predicate> <http://www.wikidata.org/entity/P451> . ?statement <http://www.w3.org/1999/02/22-rdf-syntax-ns#object> ?obj . ?obj <http://www.wikidata.org/entity/P31> <http://wikidata.dbpedia.org/resource/Q1…	<S P ?O ; ?O instanceOf Type>	Who is married to Odin
What is the {version, edition, or translation} for {has edition} of {The Little Prince}	21678	simple question right	2024	What is the version, edition or translation of The Little Prince?	select distinct ?obj where { wd:Q25338 wdt:P747 ?obj . ?obj wdt:P31 wd:Q3331189 }	select distinct ?obj where { ?statement <http://www.w3.org/1999/02/22-rdf-syntax-ns#subject> <http://wikidata.dbpedia.org/resource/Q25338> . ?statement <http://www.w3.org/1999/02/22-rdf-syntax-ns#predicate> <http://www.wikidata.org/entity/P747> . ?statement <http://www.w3.org/1999/02/22-rdf-syntax-ns#object> ?obj . ?obj <http://www.wikidata.org/entity/P31> <http://wikidata.dbpedia.org/resource/Q3…	<S P ?O ; ?O instanceOf Type>	What is the adaptation, version or interpretation of The Small Prince?
What is {award received} of {Manchester United F.C.} that is {point in time} is {2000-0-0} ?	6587	statement_property	3032	What award was received by Machester United F.C. in 2000?	SELECT ?obj WHERE { wd:Q18656 p:P166 ?s . ?s ps:P166 ?obj . ?s pq:P585 ?x filter(contains(YEAR(?x),'2000')) }	select distinct ?obj where { ?statement <http://www.w3.org/1999/02/22-rdf-syntax-ns#subject> <http://wikidata.dbpedia.org/resource/Q18656> . ?statement <http://www.w3.org/1999/02/22-rdf-syntax-ns#predicate> <http://www.wikidata.org/entity/P166> . ?statement <http://www.w3.org/1999/02/22-rdf-syntax-ns#object> ?obj . ?statement <http://www.wikidata.org/entity/P585> <2000-0-0> }	(E pred F) prop ?value	Manchester United F.C. is 2000 received what award?
What is {birth location} of {Richard E. Bellman}, that has {has cities} is {Brooklyn} ?	13158	right-subgraph	539	Is Brooklyn that has cities the birth location of Richard E. Bellman?	SELECT ?answer WHERE { wd:Q441199 wdt:P19 ?answer . ?answer wdt:P150 wd:Q18419}	SELECT ?answer WHERE { ?statement1 <http://www.w3.org/1999/02/22-rdf-syntax-ns#subject> <http://wikidata.dbpedia.org/resource/Q441199> . ?statement1 <http://www.w3.org/1999/02/22-rdf-syntax-ns#predicate> <http://www.wikidata.org/entity/P19>. ?statement1 <http://www.w3.org/1999/02/22-rdf-syntax-ns#object> ?answer . ?statement2 <http://www.w3.org/1999/02/22-rdf-syntax-ns#subject> ?answer. ?statemen…	E REF ?F . ?F RFG G	Is Brooklyn that has cities the birth area of Richard E. Bellman?
Give me {physical quantity} that starts with {'w'}	24019	string matching simple contains word	584	What are the physical quantity which start with the letter w	SELECT DISTINCT ?sbj ?sbj_label WHERE { ?sbj wdt:P31 wd:Q107715 . ?sbj rdfs:label ?sbj_label . FILTER(STRSTARTS(lcase(?sbj_label), 'w')) . FILTER (lang(?sbj_label) = 'en') } LIMIT 25	SELECT DISTINCT ?sbj ?sbj_label { ?statement1 <http://www.w3.org/1999/02/22-rdf-syntax-ns#subject> ?sbj . ?statement1 <http://www.w3.org/1999/02/22-rdf-syntax-ns#predicate> <http://www.wikidata.org/entity/P31> . ?statement1 <http://www.w3.org/1999/02/22-rdf-syntax-ns#object> <http://wikidata.dbpedia.org/resource/Q107715>. ?sbj rdfs:label ?sbj_label . FILTER(STRSTARTS(lcase(?sbj_label), 'w')) . FI…	<?S P O ; ?S instanceOf Type ; starts with character >	What are the physical amount which begin with the letter w
What is the {position} for {appointed by} of {European Parliament}	20153	simple question left	499	What is the position of the European Parliament to appoint?	select distinct ?sbj where { ?sbj wdt:P748 wd:Q8889 . ?sbj wdt:P31 wd:Q4164871 }	select distinct ?subj where { ?statement <http://www.w3.org/1999/02/22-rdf-syntax-ns#subject> ?subj . ?statement <http://www.w3.org/1999/02/22-rdf-syntax-ns#predicate> <http://www.wikidata.org/entity/P748> . ?statement <http://www.w3.org/1999/02/22-rdf-syntax-ns#object> <http://wikidata.dbpedia.org/resource/Q8889> . ?subj <http://www.wikidata.org/entity/P31> <http://wikidata.dbpedia.org/resource/…	<?S P O ; ?S InstanceOf Type>	What does the European Parliament appoint?
What is the {mother} and the {father} of {Edward_IV_of_England} ?	9511	two intentions right subgraph	65	Who are the parents of Edward IV of England?	SELECT ?ans_1 ?ans_2 WHERE { wd:Q160341 wdt:P25 ?ans_1 . wd:Q160341 wdt:P22 ?ans_2 }	SELECT ?ans_1 ?ans_2 WHERE { ?statement1 <http://www.w3.org/1999/02/22-rdf-syntax-ns#subject> <http://wikidata.dbpedia.org/resource/Q160341> . ?statement1 <http://www.w3.org/1999/02/22-rdf-syntax-ns#predicate> <http://www.wikidata.org/entity/P25> . ?statement1 <http://www.w3.org/1999/02/22-rdf-syntax-ns#object> ?ans_1. ?statement2 <http://www.w3.org/1999/02/22-rdf-syntax-ns#subject> <http://wikid…	select where (ent-pred-obj1 . ent-pred-obj2)	State the parents of Edward IV of English.
What is {manner of death} of {Michael Jackson} that is {statement is subject of} is {death of Michael Jackson} ?	4331	statement_property	776	What was Michael Jackson's manner of death?	SELECT ?obj WHERE { wd:Q2831 p:P1196 ?s . ?s ps:P1196 ?obj . ?s pq:P805 wd:Q761887 }	select distinct ?obj where { ?statement <http://www.w3.org/1999/02/22-rdf-syntax-ns#subject> <http://wikidata.dbpedia.org/resource/Q2831> . ?statement <http://www.w3.org/1999/02/22-rdf-syntax-ns#predicate> <http://www.wikidata.org/entity/P1196> . ?statement <http://www.w3.org/1999/02/22-rdf-syntax-ns#object> ?obj . ?statement <http://www.wikidata.org/entity/P805> <http://wikidata.dbpedia.org/reso…	(E pred F) prop ?value	How did Michael Jackson die?
What is {publishing house} of {Pokémon}, that has {stockholder} is {Nintendo} ?	14234	right-subgraph	174	A stockholder of Nintendo, what is the publishing house of Pokémon?	SELECT ?answer WHERE { wd:Q864 wdt:P123 ?answer . ?answer wdt:P127 wd:Q8093}	SELECT ?answer WHERE { ?statement1 <http://www.w3.org/1999/02/22-rdf-syntax-ns#subject> <http://wikidata.dbpedia.org/resource/Q864> . ?statement1 <http://www.w3.org/1999/02/22-rdf-syntax-ns#predicate> <http://www.wikidata.org/entity/P123>. ?statement1 <http://www.w3.org/1999/02/22-rdf-syntax-ns#object> ?answer . ?statement2 <http://www.w3.org/1999/02/22-rdf-syntax-ns#subject> ?answer. ?statement2…	E REF ?F . ?F RFG G	A stockholder of Nintendo, what is the publishing house of Pokémon?
Give me {numeral system} that contains the word {system} in their name	23187	string matching simple contains word	3845	What numeral system contains the word "system" in its name?	SELECT DISTINCT ?sbj ?sbj_label WHERE { ?sbj wdt:P31 wd:Q122653 . ?sbj rdfs:label ?sbj_label . FILTER(CONTAINS(lcase(?sbj_label), 'system')) . FILTER (lang(?sbj_label) = 'en') } LIMIT 25	SELECT DISTINCT ?sbj ?sbj_label { ?statement1 <http://www.w3.org/1999/02/22-rdf-syntax-ns#subject> ?sbj . ?statement1 <http://www.w3.org/1999/02/22-rdf-syntax-ns#predicate> <http://www.wikidata.org/entity/P31> . ?statement1 <http://www.w3.org/1999/02/22-rdf-syntax-ns#object> <http://wikidata.dbpedia.org/resource/Q122653>. ?sbj rdfs:label ?sbj_label . FILTER(CONTAINS(lcase(?sbj_label), 'system')) …	<?S P O ; ?S instanceOf Type ; contains word >	What numeral framework contains the word "framework" in its name?
What is {painting of} of {owns} of {Paula Høegh-Guldberg} ?	15180	left-subgraph	46	Who owns the paintings of Paula Hoegh-Guldberg?	SELECT ?answer WHERE { wd:Q47508083 wdt:P1830 ?X . ?X wdt:P180 ?answer}	SELECT ?answer WHERE { ?statement1 <http://www.w3.org/1999/02/22-rdf-syntax-ns#subject> <http://wikidata.dbpedia.org/resource/Q47508083> . ?statement1 <http://www.w3.org/1999/02/22-rdf-syntax-ns#predicate> <http://www.wikidata.org/entity/P1830>. ?statement1 <http://www.w3.org/1999/02/22-rdf-syntax-ns#object> ?X . ?statement2 <http://www.w3.org/1999/02/22-rdf-syntax-ns#subject> ?X. ?statement2 <ht…	C RCD xD . xD RDE ?E	Who claims the canvases of Paula Hoegh-Guldberg?
What is the {technical standard} with the {MIN(pressure)} whose {instance of} is {technical standard} ?	3435	rank	657	Which technical standard has the lowest pressure ?	select ?ent where { ?ent wdt:P31 wd:Q317623 . ?ent wdt:P2077 ?obj . ?ent wdt:P31 wd:Q317623} ORDER BY ASC(?obj)LIMIT 5	select ?ent where { ?ent <http://www.wikidata.org/entity/P31> <http://wikidata.dbpedia.org/resource/Q317623>. ?statement1 <http://www.w3.org/1999/02/22-rdf-syntax-ns#subject> ?ent . ?statement1 <http://www.w3.org/1999/02/22-rdf-syntax-ns#predicate> <http://www.wikidata.org/entity/P2077>. ?statement1 <http://www.w3.org/1999/02/22-rdf-syntax-ns#object> ?obj1. ?statement2 <http://www.w3.org/1999/02/…	?E is_a Type. ?E pred Obj. ?E-secondClause value. MIN (value)	Which technical standard possesses the lowest pressure?
what is the {character role} for {Monty Python and the Holy Grail} has {cast member} as {Graham Chapman} ?	8009	statement_property	4454	Which character did Graham Chapman play in Monty Python and the Holy Grail?	SELECT ?value WHERE { wd:Q25043 p:P161 ?s . ?s ps:P161 wd:Q24962 . ?s pq:P453 ?value}	select distinct ?value where { ?statement <http://www.w3.org/1999/02/22-rdf-syntax-ns#subject> <http://wikidata.dbpedia.org/resource/Q25043> . ?statement <http://www.w3.org/1999/02/22-rdf-syntax-ns#predicate> <http://www.wikidata.org/entity/P161> . ?statement <http://www.w3.org/1999/02/22-rdf-syntax-ns#object> <http://wikidata.dbpedia.org/resource/Q24962> . ?statement <http://www.wikidata.org/ent…	(E pred ?Obj ) prop value	What role did Graham Chapman play in Monty Python and the Holy Grail?
What is {spouse} of {Ted Kennedy} that is {end time} is {2009-1-1} ?	7913	statement_property	4358	Who is the spouse of Ted Kennedy at the time of 2009-1-1?	SELECT ?obj WHERE { wd:Q134549 p:P26 ?s . ?s ps:P26 ?obj . ?s pq:P582 ?x filter(contains(YEAR(?x),'2009')) }	select distinct ?obj where { ?statement <http://www.w3.org/1999/02/22-rdf-syntax-ns#subject> <http://wikidata.dbpedia.org/resource/Q134549> . ?statement <http://www.w3.org/1999/02/22-rdf-syntax-ns#predicate> <http://www.wikidata.org/entity/P26> . ?statement <http://www.w3.org/1999/02/22-rdf-syntax-ns#object> ?obj . ?statement <http://www.wikidata.org/entity/P582> <2009-1-1> }	(E pred F) prop ?value	At the time of 2009-1-1, who was the spouse of Ted Kennedy?
Give me {leather} that starts with {'s'}	24256	string matching simple contains word	95	Name a kind of leather that starts with letter S	SELECT DISTINCT ?sbj ?sbj_label WHERE { ?sbj wdt:P31 wd:Q286 . ?sbj rdfs:label ?sbj_label . FILTER(STRSTARTS(lcase(?sbj_label), 's')) . FILTER (lang(?sbj_label) = 'en') } LIMIT 25	SELECT DISTINCT ?sbj ?sbj_label { ?statement1 <http://www.w3.org/1999/02/22-rdf-syntax-ns#subject> ?sbj . ?statement1 <http://www.w3.org/1999/02/22-rdf-syntax-ns#predicate> <http://www.wikidata.org/entity/P31> . ?statement1 <http://www.w3.org/1999/02/22-rdf-syntax-ns#object> <http://wikidata.dbpedia.org/resource/Q286>. ?sbj rdfs:label ?sbj_label . FILTER(STRSTARTS(lcase(?sbj_label), 's')) . FILTE…	<?S P O ; ?S instanceOf Type ; starts with character >	Title a kind of calfskin that begins with letter S
What is {subsidiary entities} of {parent unit} of {United States Department of the Air Force} ?	16982	left-subgraph	278	What are the subsidiary entities of the United States Department of the Air Force's parent unit?	SELECT ?answer WHERE { wd:Q1465252 wdt:P749 ?X . ?X wdt:P355 ?answer}	SELECT ?answer WHERE { ?statement1 <http://www.w3.org/1999/02/22-rdf-syntax-ns#subject> <http://wikidata.dbpedia.org/resource/Q1465252> . ?statement1 <http://www.w3.org/1999/02/22-rdf-syntax-ns#predicate> <http://www.wikidata.org/entity/P749>. ?statement1 <http://www.w3.org/1999/02/22-rdf-syntax-ns#object> ?X . ?statement2 <http://www.w3.org/1999/02/22-rdf-syntax-ns#subject> ?X. ?statement2 <http…	C RCD xD . xD RDE ?E	What are the parent unit of the U.S. Department of Air Force subsidiary entities?
what is the {end time} for {June} has {named after} as {Oghuz Khagan} ?	6241	statement_property	2686	What is the end time named after Oghuz Khagan that June has?	SELECT ?value WHERE { wd:Q120 p:P138 ?s . ?s ps:P138 wd:Q2118293 . ?s pq:P582 ?value}	select distinct ?value where { ?statement <http://www.w3.org/1999/02/22-rdf-syntax-ns#subject> <http://wikidata.dbpedia.org/resource/Q120> . ?statement <http://www.w3.org/1999/02/22-rdf-syntax-ns#predicate> <http://www.wikidata.org/entity/P138> . ?statement <http://www.w3.org/1999/02/22-rdf-syntax-ns#object> <http://wikidata.dbpedia.org/resource/Q2118293> . ?statement <http://www.wikidata.org/ent…	(E pred ?Obj ) prop value	What is the conclusion time named after Oghuz Khagan that June has?
What is {academic degree} of {Bengt Holmström} that is {academic major} is {operations research} ?	5227	statement_property	1672	What is the academic major and degree of Bengt Holmstrom's?	SELECT ?obj WHERE { wd:Q354897 p:P512 ?s . ?s ps:P512 ?obj . ?s pq:P812 wd:Q194292 }	select distinct ?obj where { ?statement <http://www.w3.org/1999/02/22-rdf-syntax-ns#subject> <http://wikidata.dbpedia.org/resource/Q354897> . ?statement <http://www.w3.org/1999/02/22-rdf-syntax-ns#predicate> <http://www.wikidata.org/entity/P512> . ?statement <http://www.w3.org/1999/02/22-rdf-syntax-ns#object> ?obj . ?statement <http://www.wikidata.org/entity/P812> <http://wikidata.dbpedia.org/res…	(E pred F) prop ?value	What degree and academic major are held by Bengt Holmstrom?
What is {diplomatic relation} of {signed by} of {Treaty of Versailles} ?	16124	right-subgraph	5792	The Treaty of Versailles was signed by which diplomats?	SELECT ?answer WHERE { wd:Q8736 wdt:P1891 ?X . ?X wdt:P530 ?answer}	SELECT ?answer WHERE { ?statement1 <http://www.w3.org/1999/02/22-rdf-syntax-ns#subject> <http://wikidata.dbpedia.org/resource/Q8736> . ?statement1 <http://www.w3.org/1999/02/22-rdf-syntax-ns#predicate> <http://www.wikidata.org/entity/P1891>. ?statement1 <http://www.w3.org/1999/02/22-rdf-syntax-ns#object> ?X . ?statement2 <http://www.w3.org/1999/02/22-rdf-syntax-ns#subject> ?X. ?statement2 <http:/…	E REF xF . xF RFG ?G	Which diplomats signed the Treaty of Versailles?
What is {head of government} of {City of Cape Town} that is {start time} is {2009-5-12} ?	5202	statement_property	1647	What head of government of Cape Town started 05-12-2009?	SELECT ?obj WHERE { wd:Q1185115 p:P6 ?s . ?s ps:P6 ?obj . ?s pq:P580 ?x filter(contains(YEAR(?x),'2009')) }	select distinct ?obj where { ?statement <http://www.w3.org/1999/02/22-rdf-syntax-ns#subject> <http://wikidata.dbpedia.org/resource/Q1185115> . ?statement <http://www.w3.org/1999/02/22-rdf-syntax-ns#predicate> <http://www.wikidata.org/entity/P6> . ?statement <http://www.w3.org/1999/02/22-rdf-syntax-ns#object> ?obj . ?statement <http://www.wikidata.org/entity/P580> <2009-5-12> }	(E pred F) prop ?value	Which government of Cape Town head started 05-12-2009?
What is the {Vostok} for {crew member} of {Yuri Gagarin}	22576	simple question left	3637	What is crew member Yuri Gagarin's Vostok?	select distinct ?sbj where { ?sbj wdt:P1029 wd:Q7327 . ?sbj wdt:P31 wd:Q624038 }	select distinct ?subj where { ?statement <http://www.w3.org/1999/02/22-rdf-syntax-ns#subject> ?subj . ?statement <http://www.w3.org/1999/02/22-rdf-syntax-ns#predicate> <http://www.wikidata.org/entity/P1029> . ?statement <http://www.w3.org/1999/02/22-rdf-syntax-ns#object> <http://wikidata.dbpedia.org/resource/Q7327> . ?subj <http://www.wikidata.org/entity/P31> <http://wikidata.dbpedia.org/resource…	<?S P O ; ?S InstanceOf Type>	What is the Vostok of Yuri Gagarin's crew member?
what is the {start time} for {Brittany Murphy} has {spouse} as {Simon Monjack} ?	5239	statement_property	1684	When did Brittany Murphy and Simon Monjack get married?	SELECT ?value WHERE { wd:Q168847 p:P26 ?s . ?s ps:P26 wd:Q645704 . ?s pq:P580 ?value}	select distinct ?value where { ?statement <http://www.w3.org/1999/02/22-rdf-syntax-ns#subject> <http://wikidata.dbpedia.org/resource/Q168847> . ?statement <http://www.w3.org/1999/02/22-rdf-syntax-ns#predicate> <http://www.wikidata.org/entity/P26> . ?statement <http://www.w3.org/1999/02/22-rdf-syntax-ns#object> <http://wikidata.dbpedia.org/resource/Q645704> . ?statement <http://www.wikidata.org/en…	(E pred ?Obj ) prop value	When was the Marriage of Brittany Murphy and Simon Monjack?
what is the {aspect ratio} for {Belarus} has {locator map image} as {LocationBelarus.svg} ?	7951	statement_property	4396	What is the aspect ratio for Belarus that contains the map image as LocationBelarus.svg?	SELECT ?value WHERE { wd:Q184 p:P242 ?s . ?s ps:P242 ?x filter(contains(?x,'LocationBelarus.svg')) . ?s pq:P2061 ?value}	select distinct ?value where { ?statement <http://www.w3.org/1999/02/22-rdf-syntax-ns#subject> <http://wikidata.dbpedia.org/resource/Q184> . ?statement <http://www.w3.org/1999/02/22-rdf-syntax-ns#predicate> <http://www.wikidata.org/entity/P242> . ?statement <http://www.w3.org/1999/02/22-rdf-syntax-ns#object> <LocationBelarus.svg> . ?statement <http://www.wikidata.org/entity/P2061> ?value. }	(E pred ?Obj ) prop value	What's the aspect ratio of Belarus has the image LocationBelarus.svg?
What is the {digital distribution platform} for {language used} of {Japanese}	22058	simple question left	3119	Which is the digital distribution platform that uses the Japanese language?	select distinct ?sbj where { ?sbj wdt:P2936 wd:Q5287 . ?sbj wdt:P31 wd:Q19307174 }	select distinct ?subj where { ?statement <http://www.w3.org/1999/02/22-rdf-syntax-ns#subject> ?subj . ?statement <http://www.w3.org/1999/02/22-rdf-syntax-ns#predicate> <http://www.wikidata.org/entity/P2936> . ?statement <http://www.w3.org/1999/02/22-rdf-syntax-ns#object> <http://wikidata.dbpedia.org/resource/Q5287> . ?subj <http://www.wikidata.org/entity/P31> <http://wikidata.dbpedia.org/resource…	<?S P O ; ?S InstanceOf Type>	Which is the computerized conveyance stage that employments the Japanese language?
Give me {phenomenon} that contains the word {newton} in their name	23432	string matching simple contains word	1672	Tell me phenomenon whose name has the newton word in it.	SELECT DISTINCT ?sbj ?sbj_label WHERE { ?sbj wdt:P31 wd:Q16722960 . ?sbj rdfs:label ?sbj_label . FILTER(CONTAINS(lcase(?sbj_label), 'newton')) . FILTER (lang(?sbj_label) = 'en') } LIMIT 25	SELECT DISTINCT ?sbj ?sbj_label { ?statement1 <http://www.w3.org/1999/02/22-rdf-syntax-ns#subject> ?sbj . ?statement1 <http://www.w3.org/1999/02/22-rdf-syntax-ns#predicate> <http://www.wikidata.org/entity/P31> . ?statement1 <http://www.w3.org/1999/02/22-rdf-syntax-ns#object> <http://wikidata.dbpedia.org/resource/Q16722960>. ?sbj rdfs:label ?sbj_label . FILTER(CONTAINS(lcase(?sbj_label), 'newton')…	<?S P O ; ?S instanceOf Type ; contains word >	Let me know marvel whose title has the newton word in it.
What is the {historical country} for {replaced by} of {Western Roman Empire}	20132	simple question right	478	Who is the {historical country} for {replaced by} of {Western Roman Empire}	select distinct ?obj where { wd:Q42834 wdt:P1366 ?obj . ?obj wdt:P31 wd:Q3024240 }	select distinct ?obj where { ?statement <http://www.w3.org/1999/02/22-rdf-syntax-ns#subject> <http://wikidata.dbpedia.org/resource/Q42834> . ?statement <http://www.w3.org/1999/02/22-rdf-syntax-ns#predicate> <http://www.wikidata.org/entity/P1366> . ?statement <http://www.w3.org/1999/02/22-rdf-syntax-ns#object> ?obj . ?obj <http://www.wikidata.org/entity/P31> <http://wikidata.dbpedia.org/resource/Q…	<S P ?O ; ?O instanceOf Type>	Who is the {verifiable nation} for {supplanted by} of {Western Roman Empire}
What is {established by} of {member of} of {Ernest Lawrence} ?	16248	right-subgraph	3271	Who gave the{established by} of {member of} of {Ernest Lawrence} ?	SELECT ?answer WHERE { wd:Q169577 wdt:P463 ?X . ?X wdt:P112 ?answer}	SELECT ?answer WHERE { ?statement1 <http://www.w3.org/1999/02/22-rdf-syntax-ns#subject> <http://wikidata.dbpedia.org/resource/Q169577> . ?statement1 <http://www.w3.org/1999/02/22-rdf-syntax-ns#predicate> <http://www.wikidata.org/entity/P463>. ?statement1 <http://www.w3.org/1999/02/22-rdf-syntax-ns#object> ?X . ?statement2 <http://www.w3.org/1999/02/22-rdf-syntax-ns#subject> ?X. ?statement2 <http:…	E REF xF . xF RFG ?G	Who gave the membership to Ernest Lawrence?
What is the {practiced by} and the {foundational text} of {Islam} ?	9694	two intentions right subgraph	112	Islam is practiced by and the foundational text of whom?	SELECT ?ans_1 ?ans_2 WHERE { wd:Q432 wdt:P3095 ?ans_1 . wd:Q432 wdt:P457 ?ans_2 }	SELECT ?ans_1 ?ans_2 WHERE { ?statement1 <http://www.w3.org/1999/02/22-rdf-syntax-ns#subject> <http://wikidata.dbpedia.org/resource/Q432> . ?statement1 <http://www.w3.org/1999/02/22-rdf-syntax-ns#predicate> <http://www.wikidata.org/entity/P3095> . ?statement1 <http://www.w3.org/1999/02/22-rdf-syntax-ns#object> ?ans_1. ?statement2 <http://www.w3.org/1999/02/22-rdf-syntax-ns#subject> <http://wikida…	select where (ent-pred-obj1 . ent-pred-obj2)	Who practices Islam?
what is the {end time} for {Willis Tower} has {owned by} as {Willis Group} ?	4581	statement_property	1026	When did the Willis Group sell Willis Tower?	SELECT ?value WHERE { wd:Q29294 p:P127 ?s . ?s ps:P127 wd:Q919120 . ?s pq:P582 ?value}	select distinct ?value where { ?statement <http://www.w3.org/1999/02/22-rdf-syntax-ns#subject> <http://wikidata.dbpedia.org/resource/Q29294> . ?statement <http://www.w3.org/1999/02/22-rdf-syntax-ns#predicate> <http://www.wikidata.org/entity/P127> . ?statement <http://www.w3.org/1999/02/22-rdf-syntax-ns#object> <http://wikidata.dbpedia.org/resource/Q919120> . ?statement <http://www.wikidata.org/en…	(E pred ?Obj ) prop value	What was the year when willis tower sold by willis group?
What is the {universal language} for {history of topic} of {history of mathematics}	19978	simple question left	324	In what language is the history of mathematics written?	select distinct ?sbj where { ?sbj wdt:P2184 wd:Q185264 . ?sbj wdt:P31 wd:Q41511 }	select distinct ?subj where { ?statement <http://www.w3.org/1999/02/22-rdf-syntax-ns#subject> ?subj . ?statement <http://www.w3.org/1999/02/22-rdf-syntax-ns#predicate> <http://www.wikidata.org/entity/P2184> . ?statement <http://www.w3.org/1999/02/22-rdf-syntax-ns#object> <http://wikidata.dbpedia.org/resource/Q185264> . ?subj <http://www.wikidata.org/entity/P31> <http://wikidata.dbpedia.org/resour…	<?S P O ; ?S InstanceOf Type>	Could you tell me the language which was used to write the history of mathematics?
What is {painter} of {Maoism}, that has {died in} is {Zhongnanhai} ?	13139	right-subgraph	396	What painter of Maoism died in Zhongnanhai?	SELECT ?answer WHERE { wd:Q167651 wdt:P170 ?answer . ?answer wdt:P20 wd:Q197889}	SELECT ?answer WHERE { ?statement1 <http://www.w3.org/1999/02/22-rdf-syntax-ns#subject> <http://wikidata.dbpedia.org/resource/Q167651> . ?statement1 <http://www.w3.org/1999/02/22-rdf-syntax-ns#predicate> <http://www.wikidata.org/entity/P170>. ?statement1 <http://www.w3.org/1999/02/22-rdf-syntax-ns#object> ?answer . ?statement2 <http://www.w3.org/1999/02/22-rdf-syntax-ns#subject> ?answer. ?stateme…	E REF ?F . ?F RFG G	What painter of Maoism kicked the bucket in Zhongnanhai?
What is the {human spaceflight} for {astronaut mission} of {Gordon Cooper}	23066	simple question right	2127	who human spaceflight for astronaut mission of Gordon Cooper?	select distinct ?obj where { wd:Q312833 wdt:P450 ?obj . ?obj wdt:P31 wd:Q752783 }	select distinct ?obj where { ?statement <http://www.w3.org/1999/02/22-rdf-syntax-ns#subject> <http://wikidata.dbpedia.org/resource/Q312833> . ?statement <http://www.w3.org/1999/02/22-rdf-syntax-ns#predicate> <http://www.wikidata.org/entity/P450> . ?statement <http://www.w3.org/1999/02/22-rdf-syntax-ns#object> ?obj . ?obj <http://www.wikidata.org/entity/P31> <http://wikidata.dbpedia.org/resource/Q…	<S P ?O ; ?O instanceOf Type>	who human spaceflight for space explorer mission of Gordon Cooper?
What is the {public library} with the {MIN(budget)} whose {instance of} is {public library} ?	3459	rank	681	What is the public library with the smallest budget?	select ?ent where { ?ent wdt:P31 wd:Q28564 . ?ent wdt:P2769 ?obj . ?ent wdt:P31 wd:Q28564} ORDER BY ASC(?obj)LIMIT 5	select ?ent where { ?ent <http://www.wikidata.org/entity/P31> <http://wikidata.dbpedia.org/resource/Q28564>. ?statement1 <http://www.w3.org/1999/02/22-rdf-syntax-ns#subject> ?ent . ?statement1 <http://www.w3.org/1999/02/22-rdf-syntax-ns#predicate> <http://www.wikidata.org/entity/P2769>. ?statement1 <http://www.w3.org/1999/02/22-rdf-syntax-ns#object> ?obj1. ?statement2 <http://www.w3.org/1999/02/2…	?E is_a Type. ?E pred Obj. ?E-secondClause value. MIN (value)	Which public library has the smallest budget?
How many {country of origin} are for {ska} ?	1493	statement_property	493	How many countries of origin are for ska?	SELECT (COUNT(?obj) AS ?value ) { wd:Q54365 wdt:P495 ?obj }	SELECT (COUNT(?obj) AS ?objs ) { ?statement <http://www.w3.org/1999/02/22-rdf-syntax-ns#subject> <http://wikidata.dbpedia.org/resource/Q54365> . ?statement <http://www.w3.org/1999/02/22-rdf-syntax-ns#predicate> <http://www.wikidata.org/entity/P495> . ?statement <http://www.w3.org/1999/02/22-rdf-syntax-ns#object> ?obj . }	Count Obj (ent-pred-obj)	Which is the number of countries of origin for ska?
Give me {lunar calendar} that starts with {'c'}	24684	string matching simple contains word	391	What are the lunar calendar which start with the letter c	SELECT DISTINCT ?sbj ?sbj_label WHERE { ?sbj wdt:P31 wd:Q185688 . ?sbj rdfs:label ?sbj_label . FILTER(STRSTARTS(lcase(?sbj_label), 'c')) . FILTER (lang(?sbj_label) = 'en') } LIMIT 25	SELECT DISTINCT ?sbj ?sbj_label { ?statement1 <http://www.w3.org/1999/02/22-rdf-syntax-ns#subject> ?sbj . ?statement1 <http://www.w3.org/1999/02/22-rdf-syntax-ns#predicate> <http://www.wikidata.org/entity/P31> . ?statement1 <http://www.w3.org/1999/02/22-rdf-syntax-ns#object> <http://wikidata.dbpedia.org/resource/Q185688>. ?sbj rdfs:label ?sbj_label . FILTER(STRSTARTS(lcase(?sbj_label), 'c')) . FI…	<?S P O ; ?S instanceOf Type ; starts with character >	What are the lunar calendar which begin with the letter c
What is the {sovereign state} with the {MAX(compulsory education (maximum age))} whose {member of} is {Interpol} ?	3131	rank	330	What is the compulsory education and the maximum age of the interpol member?	select ?ent where { ?ent wdt:P31 wd:Q3624078 . ?ent wdt:P3271 ?obj . ?ent wdt:P463 wd:Q8475 } ORDER BY DESC(?obj)LIMIT 5	select ?ent where { ?ent <http://www.wikidata.org/entity/P31> <http://wikidata.dbpedia.org/resource/Q3624078>. ?statement1 <http://www.w3.org/1999/02/22-rdf-syntax-ns#subject> ?ent . ?statement1 <http://www.w3.org/1999/02/22-rdf-syntax-ns#predicate> <http://www.wikidata.org/entity/P3271>. ?statement1 <http://www.w3.org/1999/02/22-rdf-syntax-ns#object> ?obj1. ?statement2 <http://www.w3.org/1999/02…	?E is_a Type. ?E pred Obj. ?E-secondClause value. MAX (value)	What is the minimum education requirement and the maximum age allowed for interpol agents?
What is {employer} of {Alfred L. Kroeber} that is {end time} is {1945-0-0} ?	8244	statement_property	4689	Who was Alfred L. Kroeber employed by until 1945?	SELECT ?obj WHERE { wd:Q311538 p:P108 ?s . ?s ps:P108 ?obj . ?s pq:P582 ?x filter(contains(YEAR(?x),'1945')) }	select distinct ?obj where { ?statement <http://www.w3.org/1999/02/22-rdf-syntax-ns#subject> <http://wikidata.dbpedia.org/resource/Q311538> . ?statement <http://www.w3.org/1999/02/22-rdf-syntax-ns#predicate> <http://www.wikidata.org/entity/P108> . ?statement <http://www.w3.org/1999/02/22-rdf-syntax-ns#object> ?obj . ?statement <http://www.wikidata.org/entity/P582> <1945-0-0> }	(E pred F) prop ?value	What company did Alfred L. Kroeber work for until the year 1945?
Give me {mythological Greek character} that contains the word {tityos} in their name	23119	string matching simple contains word	3923	Tell me mythological Greek character whose name has the word tityos in it.	SELECT DISTINCT ?sbj ?sbj_label WHERE { ?sbj wdt:P31 wd:Q22988604 . ?sbj rdfs:label ?sbj_label . FILTER(CONTAINS(lcase(?sbj_label), 'tityos')) . FILTER (lang(?sbj_label) = 'en') } LIMIT 25	SELECT DISTINCT ?sbj ?sbj_label { ?statement1 <http://www.w3.org/1999/02/22-rdf-syntax-ns#subject> ?sbj . ?statement1 <http://www.w3.org/1999/02/22-rdf-syntax-ns#predicate> <http://www.wikidata.org/entity/P31> . ?statement1 <http://www.w3.org/1999/02/22-rdf-syntax-ns#object> <http://wikidata.dbpedia.org/resource/Q22988604>. ?sbj rdfs:label ?sbj_label . FILTER(CONTAINS(lcase(?sbj_label), 'tityos')…	<?S P O ; ?S instanceOf Type ; contains word >	Let me know legendary Greek character whose title has the word tityos in it.
Did {Jammu_and_Kashmir} {shares border with} {Punjab} and {Himachal Pradesh} ?	593	boolean double one_hop right subgraph	93	Does {Jammu_and_Kashmir} {shares border with} {Punjab} and {Himachal Pradesh} ?	ASK WHERE { wd:Q1180 wdt:P47 wd:Q22424 . wd:Q1180 wdt:P47 wd:Q1177 }	ASK { ?statement1 <http://www.w3.org/1999/02/22-rdf-syntax-ns#subject> <http://wikidata.dbpedia.org/resource/Q1180> . ?statement1 <http://www.w3.org/1999/02/22-rdf-syntax-ns#predicate> <http://www.wikidata.org/entity/P47> . ?statement1 <http://www.w3.org/1999/02/22-rdf-syntax-ns#object> <http://wikidata.dbpedia.org/resource/Q22424>. ?statement2 <http://www.w3.org/1999/02/22-rdf-syntax-ns#subject>…	Ask (ent-pred-obj1 . ent-pred-obj2)	Do Jammu and Kashmir share borders with Punjab and Himachal Pradesh?
[truncated: 4,250 more rows]
