# Supplementary material for: FLMatchQA: a recursive neural network-based question answering with customized federated learning model
Source: PeerJ Comput Sci. 2024 Jun 28;10:e2092. doi: 10.7717/peerj-cs.2092 (PMC11232604; doi:10.7717/peerj-cs.2092)
Supplement: Supplemental Information 1 [file peerj-cs-10-2092-s001.zip › train.csv]

NNQT_question	uid	subgraph	template_index	question	sparql_wikidata	sparql_dbpedia18	template	paraphrased_question
What is the {periodical literature} for {mouthpiece} of {Delta Air Lines}	19719	simple question right	65	What periodical literature does Delta Air Lines use as a moutpiece?	select distinct ?obj where { wd:Q188920 wdt:P2813 ?obj . ?obj wdt:P31 wd:Q1002697 }	select distinct ?obj where { ?statement <http://www.w3.org/1999/02/22-rdf-syntax-ns#subject> <http://wikidata.dbpedia.org/resource/Q188920> . ?statement <http://www.w3.org/1999/02/22-rdf-syntax-ns#predicate> <http://www.wikidata.org/entity/P2813> . ?statement <http://www.w3.org/1999/02/22-rdf-syntax-ns#object> ?obj . ?obj <http://www.wikidata.org/entity/P31> <http://wikidata.dbpedia.org/resource/…	<S P ?O ; ?O instanceOf Type>	What is Delta Air Line's periodical literature mouthpiece?
What is {child of} of {husband} of {Ranavalona I} ?	15554	left-subgraph	8	Who is the child of Ranavalona I's husband?	SELECT ?answer WHERE { wd:Q169794 wdt:P26 ?X . ?X wdt:P22 ?answer}	SELECT ?answer WHERE { ?statement1 <http://www.w3.org/1999/02/22-rdf-syntax-ns#subject> <http://wikidata.dbpedia.org/resource/Q169794> . ?statement1 <http://www.w3.org/1999/02/22-rdf-syntax-ns#predicate> <http://www.wikidata.org/entity/P26>. ?statement1 <http://www.w3.org/1999/02/22-rdf-syntax-ns#object> ?X . ?statement2 <http://www.w3.org/1999/02/22-rdf-syntax-ns#subject> ?X. ?statement2 <http:/…	C RCD xD . xD RDE ?E	What is the name of Ranavalona I's husband's child?
Did {Jeff_Bridges} {occupation} {Lane Chandler} and {photographer} ?	974	boolean double one_hop right subgraph	474	Is it true Jeff_Bridges occupation Lane Chandler and photographer ?	ASK WHERE { wd:Q174843 wdt:P106 wd:Q1804811 . wd:Q174843 wdt:P106 wd:Q33231 }	ASK { ?statement1 <http://www.w3.org/1999/02/22-rdf-syntax-ns#subject> <http://wikidata.dbpedia.org/resource/Q174843> . ?statement1 <http://www.w3.org/1999/02/22-rdf-syntax-ns#predicate> <http://www.wikidata.org/entity/P106> . ?statement1 <http://www.w3.org/1999/02/22-rdf-syntax-ns#object> <http://wikidata.dbpedia.org/resource/Q1804811>. ?statement2 <http://www.w3.org/1999/02/22-rdf-syntax-ns#sub…	Ask (ent-pred-obj1` . ent-pred-obj2)	Are Jeff Bridges and Lane Chandler both photographers?
What is {prequel of} of {phase of matter} of {Galinstan} ?	15803	right-subgraph	33	What is the pre-requisite of phase matter of Galinstan?	SELECT ?answer WHERE { wd:Q675176 wdt:P515 ?X . ?X wdt:P156 ?answer}	SELECT ?answer WHERE { ?statement1 <http://www.w3.org/1999/02/22-rdf-syntax-ns#subject> <http://wikidata.dbpedia.org/resource/Q675176> . ?statement1 <http://www.w3.org/1999/02/22-rdf-syntax-ns#predicate> <http://www.wikidata.org/entity/P515>. ?statement1 <http://www.w3.org/1999/02/22-rdf-syntax-ns#object> ?X . ?statement2 <http://www.w3.org/1999/02/22-rdf-syntax-ns#subject> ?X. ?statement2 <http:…	E REF xF . xF RFG ?G	What range are the papers at the Monique Genonceaux about?
Give me {cola} that starts with {'p'}	24488	string matching simple contains word	631	which cola starts with the letter p	SELECT DISTINCT ?sbj ?sbj_label WHERE { ?sbj wdt:P31 wd:Q134041 . ?sbj rdfs:label ?sbj_label . FILTER(STRSTARTS(lcase(?sbj_label), 'p')) . FILTER (lang(?sbj_label) = 'en') } LIMIT 25	SELECT DISTINCT ?sbj ?sbj_label { ?statement1 <http://www.w3.org/1999/02/22-rdf-syntax-ns#subject> ?sbj . ?statement1 <http://www.w3.org/1999/02/22-rdf-syntax-ns#predicate> <http://www.wikidata.org/entity/P31> . ?statement1 <http://www.w3.org/1999/02/22-rdf-syntax-ns#object> <http://wikidata.dbpedia.org/resource/Q134041>. ?sbj rdfs:label ?sbj_label . FILTER(STRSTARTS(lcase(?sbj_label), 'p')) . FI…	<?S P O ; ?S instanceOf Type ; starts with character >	which cola begins with the letter p
Does the {right ascension} of the {Malin 1} {less than} {15.1398}	18423	boolean with filter	441	Is the right ascension of malin 1 less than 15.1398?	ASK WHERE { wd:Q4180017 wdt:P6257 ?obj filter(?obj < 15.1398) }	ASK { ?statement1 <http://www.w3.org/1999/02/22-rdf-syntax-ns#subject> <http://wikidata.dbpedia.org/resource/Q4180017> . ?statement1 <http://www.w3.org/1999/02/22-rdf-syntax-ns#predicate> <http://www.wikidata.org/entity/P6257>. ?statement1 <http://www.w3.org/1999/02/22-rdf-syntax-ns#object> ?obj. filter(?obj < 15.1398) }	ASK ?sbj ?pred ?obj filter ?obj = num	Does malin 1 have a right ascension lower than 15.1398?
What is the {discography} for {discography} of {Jerry Lee Lewis}	21845	simple question right	2191	What is the complete list of records released by Jerry Lee Lewis?	select distinct ?obj where { wd:Q202729 wdt:P358 ?obj . ?obj wdt:P31 wd:Q273057 }	select distinct ?obj where { ?statement <http://www.w3.org/1999/02/22-rdf-syntax-ns#subject> <http://wikidata.dbpedia.org/resource/Q202729> . ?statement <http://www.w3.org/1999/02/22-rdf-syntax-ns#predicate> <http://www.wikidata.org/entity/P358> . ?statement <http://www.w3.org/1999/02/22-rdf-syntax-ns#object> ?obj . ?obj <http://www.wikidata.org/entity/P31> <http://wikidata.dbpedia.org/resource/Q…	<S P ?O ; ?O instanceOf Type>	What is the total list of records discharged by Jerry Lee Lewis?
What is {prizewinner} of {sequel is} of {1885 Wimbledon Championships – Gentlemen's Singles} ?	14923	left-subgraph	20	Who won the prize at the sequel of the 1885 Wimbledon Championships- Gentlemen's Singles?	SELECT ?answer WHERE { wd:Q1356316 wdt:P156 ?X . ?X wdt:P1346 ?answer}	SELECT ?answer WHERE { ?statement1 <http://www.w3.org/1999/02/22-rdf-syntax-ns#subject> <http://wikidata.dbpedia.org/resource/Q1356316> . ?statement1 <http://www.w3.org/1999/02/22-rdf-syntax-ns#predicate> <http://www.wikidata.org/entity/P156>. ?statement1 <http://www.w3.org/1999/02/22-rdf-syntax-ns#object> ?X . ?statement2 <http://www.w3.org/1999/02/22-rdf-syntax-ns#subject> ?X. ?statement2 <http…	C RCD xD . xD RDE ?E	Who won the prize at the spin-off of the 1885 Wimbledon Championships- Gentlemen's Singles?
Does the {carbon footprint} of the {iPhone Xs Max} {equals} {106}	18165	boolean with filter	183	Is it true that the carbon footprint of the iPhone X Max is 106?	ASK WHERE { wd:Q56599233 wdt:P5991 ?obj filter(?obj = 106) }	ASK { ?statement1 <http://www.w3.org/1999/02/22-rdf-syntax-ns#subject> <http://wikidata.dbpedia.org/resource/Q56599233> . ?statement1 <http://www.w3.org/1999/02/22-rdf-syntax-ns#predicate> <http://www.wikidata.org/entity/P5991>. ?statement1 <http://www.w3.org/1999/02/22-rdf-syntax-ns#object> ?obj. filter(?obj = 106) }	ASK ?sbj ?pred ?obj filter ?obj = num	Does the iPhone X Max have a carbon footprint of 106?
Give me {female beauty pageant} that {operating area} {all countries} and which contains the word {model} in their name	25156	string matching type + relation contains word	1095	Tell me the female beauty pageant that operates in all countries and contains the word model in it's name?	SELECT DISTINCT ?sbj ?sbj_label WHERE { ?sbj wdt:P31 wd:Q58863414 . ?sbj wdt:P2541 wd:Q62900839 . ?sbj rdfs:label ?sbj_label . FILTER(CONTAINS(lcase(?sbj_label), 'model')) . FILTER (lang(?sbj_label) = 'en') } LIMIT 25	SELECT DISTINCT ?sbj ?sbj_label { ?statement1 <http://www.w3.org/1999/02/22-rdf-syntax-ns#subject> ?sbj . ?statement1 <http://www.w3.org/1999/02/22-rdf-syntax-ns#predicate> <http://www.wikidata.org/entity/P31> . ?statement1 <http://www.w3.org/1999/02/22-rdf-syntax-ns#object> <http://wikidata.dbpedia.org/resource/Q58863414>. ?statement2 <http://www.w3.org/1999/02/22-rdf-syntax-ns#subject> ?sbj . ?…	<?S P O ; ?S instanceOf Type ; contains word >	Tell me the female splendor festival that operates in all countries and contains the phrase model in it is name?
Did {Lindsey_Vonn} {participant of} {FIS Alpine World Ski Championships 1999} and {FIS Alpine World Ski Championships 2019} ?	519	boolean double one_hop right subgraph	19	Did Lindsey Vonn participate in the FIS Alpine World Ski Championships in 1999 and 2019?	ASK WHERE { wd:Q10068 wdt:P1344 wd:Q1428251 . wd:Q10068 wdt:P1344 wd:Q15263420 }	ASK { ?statement1 <http://www.w3.org/1999/02/22-rdf-syntax-ns#subject> <http://wikidata.dbpedia.org/resource/Q10068> . ?statement1 <http://www.w3.org/1999/02/22-rdf-syntax-ns#predicate> <http://www.wikidata.org/entity/P1344> . ?statement1 <http://www.w3.org/1999/02/22-rdf-syntax-ns#object> <http://wikidata.dbpedia.org/resource/Q1428251>. ?statement2 <http://www.w3.org/1999/02/22-rdf-syntax-ns#sub…	Ask (ent-pred-obj1` . ent-pred-obj2)	In 1999 and 2019, was Lindsey Vonn in the FIS Alpine World Ski Championships?
What is {position held} of {Angela Merkel} that is {start time} is {1994-11-10} ?	3708	statement_property	153	When position did Angela Merkel hold on November 10, 1994?	SELECT ?obj WHERE { wd:Q567 p:P39 ?s . ?s ps:P39 ?obj . ?s pq:P580 ?x filter(contains(YEAR(?x),'1994')) }	select distinct ?obj where { ?statement <http://www.w3.org/1999/02/22-rdf-syntax-ns#subject> <http://wikidata.dbpedia.org/resource/Q567> . ?statement <http://www.w3.org/1999/02/22-rdf-syntax-ns#predicate> <http://www.wikidata.org/entity/P39> . ?statement <http://www.w3.org/1999/02/22-rdf-syntax-ns#object> ?obj . ?statement <http://www.wikidata.org/entity/P580> <1994-11-10> }	(E pred F) prop ?value	On November 10, 1994, what was Angela Merkel's role?
What is {population} of {Spokane} that is {point in time} is {2007-0-0} ?	7974	statement_property	4419	On 0-0-2007, what is the populaton of Spokane?	SELECT ?obj WHERE { wd:Q187805 p:P1082 ?s . ?s ps:P1082 ?obj . ?s pq:P585 ?x filter(contains(YEAR(?x),'2007')) }	select distinct ?obj where { ?statement <http://www.w3.org/1999/02/22-rdf-syntax-ns#subject> <http://wikidata.dbpedia.org/resource/Q187805> . ?statement <http://www.w3.org/1999/02/22-rdf-syntax-ns#predicate> <http://www.wikidata.org/entity/P1082> . ?statement <http://www.w3.org/1999/02/22-rdf-syntax-ns#object> ?obj . ?statement <http://www.wikidata.org/entity/P585> <2007-0-0> }	(E pred F) prop ?value	What was the population of Spokane at the beginning of 2007?
What is the {essential medicine} for {medical condition treated} of {leprosy}	21093	simple question left	1439	What essential medicine is needed to treat leprosy?	select distinct ?sbj where { ?sbj wdt:P2175 wd:Q36956 . ?sbj wdt:P31 wd:Q35456 }	select distinct ?subj where { ?statement <http://www.w3.org/1999/02/22-rdf-syntax-ns#subject> ?subj . ?statement <http://www.w3.org/1999/02/22-rdf-syntax-ns#predicate> <http://www.wikidata.org/entity/P2175> . ?statement <http://www.w3.org/1999/02/22-rdf-syntax-ns#object> <http://wikidata.dbpedia.org/resource/Q36956> . ?subj <http://www.wikidata.org/entity/P31> <http://wikidata.dbpedia.org/resourc…	<?S P O ; ?S InstanceOf Type>	What basic pharmaceutical is required to treat leprosy?
Did {Judi_Dench} {award received} {Tony Award for Best Direction of a Play} and {Praemium Imperiale} ?	712	boolean double one_hop right subgraph	212	Did Judi Densch receive a Tony Award for best direction of the play Premium Imperiale?	ASK WHERE { wd:Q28054 wdt:P166 wd:Q640374 . wd:Q28054 wdt:P166 wd:Q268670 }	ASK { ?statement1 <http://www.w3.org/1999/02/22-rdf-syntax-ns#subject> <http://wikidata.dbpedia.org/resource/Q28054> . ?statement1 <http://www.w3.org/1999/02/22-rdf-syntax-ns#predicate> <http://www.wikidata.org/entity/P166> . ?statement1 <http://www.w3.org/1999/02/22-rdf-syntax-ns#object> <http://wikidata.dbpedia.org/resource/Q640374>. ?statement2 <http://www.w3.org/1999/02/22-rdf-syntax-ns#subje…	Ask (ent-pred-obj1` . ent-pred-obj2)	Was the Tony Award for best direction of the play Premium Imperiale given to Judi Densch?
what is the {pressure} for {copper} has {boiling point} as {4703.0} ?	6826	statement_property	3271	What is the boiling point of pressure copper as 4703.0?	SELECT ?value WHERE { wd:Q753 p:P2102 ?s . ?s ps:P2102 ?x filter(contains(?x,'4703.0')) . ?s pq:P2077 ?value}	select distinct ?value where { ?statement <http://www.w3.org/1999/02/22-rdf-syntax-ns#subject> <http://wikidata.dbpedia.org/resource/Q753> . ?statement <http://www.w3.org/1999/02/22-rdf-syntax-ns#predicate> <http://www.wikidata.org/entity/P2102> . ?statement <http://www.w3.org/1999/02/22-rdf-syntax-ns#object> <4703.0> . ?statement <http://www.wikidata.org/entity/P2077> ?value. }	(E pred ?Obj ) prop value	Copper as 4703.0 has a boiling boint of what?
What is the {record held} and the {named after} of {Marathon} ?	10143	two intentions right subgraph	431	After what is Marathon named and what is the current record?	SELECT ?ans_1 ?ans_2 WHERE { wd:Q40244 wdt:P1000 ?ans_1 . wd:Q40244 wdt:P138 ?ans_2 }	SELECT ?ans_1 ?ans_2 WHERE { ?statement1 <http://www.w3.org/1999/02/22-rdf-syntax-ns#subject> <http://wikidata.dbpedia.org/resource/Q40244> . ?statement1 <http://www.w3.org/1999/02/22-rdf-syntax-ns#predicate> <http://www.wikidata.org/entity/P1000> . ?statement1 <http://www.w3.org/1999/02/22-rdf-syntax-ns#object> ?ans_1. ?statement2 <http://www.w3.org/1999/02/22-rdf-syntax-ns#subject> <http://wiki…	select where (ent-pred-obj1 . ent-pred-obj2)	why Marathon had this name and the current record is?
What is {played by} of {succeded by} of {Sleepwalking} ?	15164	left-subgraph	86	Who Sleepwalking succeeded in playing Sleepwalking?	SELECT ?answer WHERE { wd:Q7539946 wdt:P156 ?X . ?X wdt:P175 ?answer}	SELECT ?answer WHERE { ?statement1 <http://www.w3.org/1999/02/22-rdf-syntax-ns#subject> <http://wikidata.dbpedia.org/resource/Q7539946> . ?statement1 <http://www.w3.org/1999/02/22-rdf-syntax-ns#predicate> <http://www.wikidata.org/entity/P156>. ?statement1 <http://www.w3.org/1999/02/22-rdf-syntax-ns#object> ?X . ?statement2 <http://www.w3.org/1999/02/22-rdf-syntax-ns#subject> ?X. ?statement2 <http…	C RCD xD . xD RDE ?E	Who Sleepwalking succeeded in playing Sleepwalking?
What is {nominated for} of {Clifton Chenier} that is {point in time} is {1983-0-0} ?	7855	statement_property	4300	What did Clifton Chenier get nominated for in 1983-0-0?	SELECT ?obj WHERE { wd:Q1101377 p:P1411 ?s . ?s ps:P1411 ?obj . ?s pq:P585 ?x filter(contains(YEAR(?x),'1983')) }	select distinct ?obj where { ?statement <http://www.w3.org/1999/02/22-rdf-syntax-ns#subject> <http://wikidata.dbpedia.org/resource/Q1101377> . ?statement <http://www.w3.org/1999/02/22-rdf-syntax-ns#predicate> <http://www.wikidata.org/entity/P1411> . ?statement <http://www.w3.org/1999/02/22-rdf-syntax-ns#object> ?obj . ?statement <http://www.wikidata.org/entity/P585> <1983-0-0> }	(E pred F) prop ?value	In 1983, what nomination did Clifton Chenier receive?
What is the {Class IB flammable liquid} with the {MAX(lower flammable limit)} ?	2621	rank	197	Which Class IB flammable liquid has the least lower flammable limit?	select ?ent where { ?ent wdt:P31 wd:Q21009055 . ?ent wdt:P2202 ?obj } ORDER BY DESC(?obj)LIMIT 5	select ?ent where { ?ent <http://www.wikidata.org/entity/P31> <http://wikidata.dbpedia.org/resource/Q21009055>. ?statement <http://www.w3.org/1999/02/22-rdf-syntax-ns#subject> ?ent . ?statement <http://www.w3.org/1999/02/22-rdf-syntax-ns#predicate> <http://www.wikidata.org/entity/P2202>. ?statement <http://www.w3.org/1999/02/22-rdf-syntax-ns#object> ?obj .} ORDER BY DESC(?obj) LIMIT 5	?E is_a Type, ?E pred Obj value. MAX/MIN (value)	What flammable liquid has the least lower flammable limit in Class IB?
What is the {material used} and the {approved by} of {Mojito} ?	10141	two intentions right subgraph	427	What is the material used and approved by Mojito?	SELECT ?ans_1 ?ans_2 WHERE { wd:Q487338 wdt:P186 ?ans_1 . wd:Q487338 wdt:P790 ?ans_2 }	SELECT ?ans_1 ?ans_2 WHERE { ?statement1 <http://www.w3.org/1999/02/22-rdf-syntax-ns#subject> <http://wikidata.dbpedia.org/resource/Q487338> . ?statement1 <http://www.w3.org/1999/02/22-rdf-syntax-ns#predicate> <http://www.wikidata.org/entity/P186> . ?statement1 <http://www.w3.org/1999/02/22-rdf-syntax-ns#object> ?ans_1. ?statement2 <http://www.w3.org/1999/02/22-rdf-syntax-ns#subject> <http://wiki…	select where (ent-pred-obj1 . ent-pred-obj2)	What is the material used and accredited by means of Mojito?
What is the {history of a country or state} for {history of topic} of {Korea}	19829	simple question right	175	Could you summarize Korea's history of this topic?	select distinct ?obj where { wd:Q18097 wdt:P2184 ?obj . ?obj wdt:P31 wd:Q17544377 }	select distinct ?obj where { ?statement <http://www.w3.org/1999/02/22-rdf-syntax-ns#subject> <http://wikidata.dbpedia.org/resource/Q18097> . ?statement <http://www.w3.org/1999/02/22-rdf-syntax-ns#predicate> <http://www.wikidata.org/entity/P2184> . ?statement <http://www.w3.org/1999/02/22-rdf-syntax-ns#object> ?obj . ?obj <http://www.wikidata.org/entity/P31> <http://wikidata.dbpedia.org/resource/Q…	<S P ?O ; ?O instanceOf Type>	In this topic, give a summary of Korea's history
What is {landscape of} of {Virgin of the rocks}, that has {birth city} is {Tzippori} ?	13981	right-subgraph	9	"Which is {landscape of} of {Virgin of the rocks}, which has {birth city} is {Tzippori} ?"	SELECT ?answer WHERE { wd:Q269342 wdt:P180 ?answer . ?answer wdt:P19 wd:Q1132798}	SELECT ?answer WHERE { ?statement1 <http://www.w3.org/1999/02/22-rdf-syntax-ns#subject> <http://wikidata.dbpedia.org/resource/Q269342> . ?statement1 <http://www.w3.org/1999/02/22-rdf-syntax-ns#predicate> <http://www.wikidata.org/entity/P180>. ?statement1 <http://www.w3.org/1999/02/22-rdf-syntax-ns#object> ?answer . ?statement2 <http://www.w3.org/1999/02/22-rdf-syntax-ns#subject> ?answer. ?stateme…	E REF ?F . ?F RFG G	"Which is {scene of} of {Virgin of the rocks}, which has {birth city} is {Tzippori} ?"
Did {Kevin_Costner} {owner of} {Fielders Stadium}?	403	boolean one_hop right subgraph	403	Is Kevin Costner owner of Fielders Stadium?	ASK WHERE { wd:Q11930 wdt:P1830 wd:Q5447154 }	ASK { ?statement1 <http://www.w3.org/1999/02/22-rdf-syntax-ns#subject> <http://wikidata.dbpedia.org/resource/Q11930> . ?statement1 <http://www.w3.org/1999/02/22-rdf-syntax-ns#predicate> <http://www.wikidata.org/entity/P1830> . ?statement1 <http://www.w3.org/1999/02/22-rdf-syntax-ns#object> <http://wikidata.dbpedia.org/resource/Q5447154>. }	Ask (ent-pred-obj)	Is the Fielders Stadium owned by Kevin Costner?
Give me {skill} that starts with {'s'}	24611	string matching simple contains word	2614	What is a skill that starts with the letter s.	SELECT DISTINCT ?sbj ?sbj_label WHERE { ?sbj wdt:P31 wd:Q205961 . ?sbj rdfs:label ?sbj_label . FILTER(STRSTARTS(lcase(?sbj_label), 's')) . FILTER (lang(?sbj_label) = 'en') } LIMIT 25	SELECT DISTINCT ?sbj ?sbj_label { ?statement1 <http://www.w3.org/1999/02/22-rdf-syntax-ns#subject> ?sbj . ?statement1 <http://www.w3.org/1999/02/22-rdf-syntax-ns#predicate> <http://www.wikidata.org/entity/P31> . ?statement1 <http://www.w3.org/1999/02/22-rdf-syntax-ns#object> <http://wikidata.dbpedia.org/resource/Q205961>. ?sbj rdfs:label ?sbj_label . FILTER(STRSTARTS(lcase(?sbj_label), 's')) . FI…	<?S P O ; ?S instanceOf Type ; starts with character >	What could be a aptitude that begins with the letter s.
How many {from fictional universe} are for {Captain America} ?	1344	statement_property	344	How many dimensions have a Captain America?	SELECT (COUNT(?obj) AS ?value ) { wd:Q190679 wdt:P1080 ?obj }	SELECT (COUNT(?obj) AS ?objs ) { ?statement <http://www.w3.org/1999/02/22-rdf-syntax-ns#subject> <http://wikidata.dbpedia.org/resource/Q190679> . ?statement <http://www.w3.org/1999/02/22-rdf-syntax-ns#predicate> <http://www.wikidata.org/entity/P1080> . ?statement <http://www.w3.org/1999/02/22-rdf-syntax-ns#object> ?obj . }	Count Obj (ent-pred-obj)	Give me the dimensions of Captain America
What is {award received} of {Danila Kozlovsky} that is {point in time} is {2017-0-0} ?	8396	statement_property	4841	What award did Danila Kozlovsky receive in 2017?	SELECT ?obj WHERE { wd:Q3015088 p:P166 ?s . ?s ps:P166 ?obj . ?s pq:P585 ?x filter(contains(YEAR(?x),'2017')) }	select distinct ?obj where { ?statement <http://www.w3.org/1999/02/22-rdf-syntax-ns#subject> <http://wikidata.dbpedia.org/resource/Q3015088> . ?statement <http://www.w3.org/1999/02/22-rdf-syntax-ns#predicate> <http://www.wikidata.org/entity/P166> . ?statement <http://www.w3.org/1999/02/22-rdf-syntax-ns#object> ?obj . ?statement <http://www.wikidata.org/entity/P585> <2017-0-0> }	(E pred F) prop ?value	What award did Danila Kozlovsky get in 2017?
What is {students} of {coined} of {Euler–Lagrange equation} ?	17797	right-subgraph	892	Who is the student that coined the Euler-Lagrange equation?	SELECT ?answer WHERE { wd:Q875744 wdt:P61 ?X . ?X wdt:P802 ?answer}	SELECT ?answer WHERE { ?statement1 <http://www.w3.org/1999/02/22-rdf-syntax-ns#subject> <http://wikidata.dbpedia.org/resource/Q875744> . ?statement1 <http://www.w3.org/1999/02/22-rdf-syntax-ns#predicate> <http://www.wikidata.org/entity/P61>. ?statement1 <http://www.w3.org/1999/02/22-rdf-syntax-ns#object> ?X . ?statement2 <http://www.w3.org/1999/02/22-rdf-syntax-ns#subject> ?X. ?statement2 <http:/…	E REF xF . xF RFG ?G	Who is the understudy that coined the Euler-Lagrange equation?
Does the {minimal lethal dose} of the {benzene} {equals} {170000}	18444	boolean with filter	462	Is the minimal lethal dose of the benzene equal to 170000?	ASK WHERE { wd:Q2270 wdt:P2300 ?obj filter(?obj = 170000) }	ASK { ?statement1 <http://www.w3.org/1999/02/22-rdf-syntax-ns#subject> <http://wikidata.dbpedia.org/resource/Q2270> . ?statement1 <http://www.w3.org/1999/02/22-rdf-syntax-ns#predicate> <http://www.wikidata.org/entity/P2300>. ?statement1 <http://www.w3.org/1999/02/22-rdf-syntax-ns#object> ?obj. filter(?obj = 170000) }	ASK ?sbj ?pred ?obj filter ?obj = num	Is the negligible deadly dosage of the benzene rise to to 170000?
What is the {human} for {student of} of {Ivan Pavlov}	20145	simple question right	491	Who is the person that was a student of Ivan Pavlov?	select distinct ?obj where { wd:Q42985 wdt:P1066 ?obj . ?obj wdt:P31 wd:Q5 }	select distinct ?obj where { ?statement <http://www.w3.org/1999/02/22-rdf-syntax-ns#subject> <http://wikidata.dbpedia.org/resource/Q42985> . ?statement <http://www.w3.org/1999/02/22-rdf-syntax-ns#predicate> <http://www.wikidata.org/entity/P1066> . ?statement <http://www.w3.org/1999/02/22-rdf-syntax-ns#object> ?obj . ?obj <http://www.wikidata.org/entity/P31> <http://wikidata.dbpedia.org/resource/Q…	<S P ?O ; ?O instanceOf Type>	Who is the person Ivan Pavlov's student?
Does the {clock speed} of the {Watara Supervision} {less than} {3.2}	18264	boolean with filter	282	is the clock speed of the Watara Supervision smaller than 3.2?	ASK WHERE { wd:Q732683 wdt:P2149 ?obj filter(?obj < 3.2) }	ASK { ?statement1 <http://www.w3.org/1999/02/22-rdf-syntax-ns#subject> <http://wikidata.dbpedia.org/resource/Q732683> . ?statement1 <http://www.w3.org/1999/02/22-rdf-syntax-ns#predicate> <http://www.wikidata.org/entity/P2149>. ?statement1 <http://www.w3.org/1999/02/22-rdf-syntax-ns#object> ?obj. filter(?obj < 3.2) }	ASK ?sbj ?pred ?obj filter ?obj = num	is the clock speed of the Watara Supervision littler than 3.2?
What is the {sovereign state} for {diplomatic relation} of {African Union}	19896	simple question right	242	What country is the current leader of the African Union ?	select distinct ?obj where { wd:Q7159 wdt:P530 ?obj . ?obj wdt:P31 wd:Q3624078 }	select distinct ?obj where { ?statement <http://www.w3.org/1999/02/22-rdf-syntax-ns#subject> <http://wikidata.dbpedia.org/resource/Q7159> . ?statement <http://www.w3.org/1999/02/22-rdf-syntax-ns#predicate> <http://www.wikidata.org/entity/P530> . ?statement <http://www.w3.org/1999/02/22-rdf-syntax-ns#object> ?obj . ?obj <http://www.wikidata.org/entity/P31> <http://wikidata.dbpedia.org/resource/Q36…	<S P ?O ; ?O instanceOf Type>	What country leads the African Union?
What is {works for} of {accused} of {Mariposa Folk Festival 1974} ?	16037	left-subgraph	22	Who works for the accused Mariposa Folk Festival 1974?	SELECT ?answer WHERE { wd:Q54554872 wdt:P710 ?X . ?X wdt:P108 ?answer}	SELECT ?answer WHERE { ?statement1 <http://www.w3.org/1999/02/22-rdf-syntax-ns#subject> <http://wikidata.dbpedia.org/resource/Q54554872> . ?statement1 <http://www.w3.org/1999/02/22-rdf-syntax-ns#predicate> <http://www.wikidata.org/entity/P710>. ?statement1 <http://www.w3.org/1999/02/22-rdf-syntax-ns#object> ?X . ?statement2 <http://www.w3.org/1999/02/22-rdf-syntax-ns#subject> ?X. ?statement2 <htt…	C RCD xD . xD RDE ?E	The accused Mariposa Folk Festival in 1974 employed whom?
What is the {neighborhood} for {shares border with} of {Los Angeles}	22651	simple question right	3712	n/a	select distinct ?obj where { wd:Q65 wdt:P47 ?obj . ?obj wdt:P31 wd:Q123705 }	select distinct ?obj where { ?statement <http://www.w3.org/1999/02/22-rdf-syntax-ns#subject> <http://wikidata.dbpedia.org/resource/Q65> . ?statement <http://www.w3.org/1999/02/22-rdf-syntax-ns#predicate> <http://www.wikidata.org/entity/P47> . ?statement <http://www.w3.org/1999/02/22-rdf-syntax-ns#object> ?obj . ?obj <http://www.wikidata.org/entity/P31> <http://wikidata.dbpedia.org/resource/Q12370…	<S P ?O ; ?O instanceOf Type>	N / A N / A
What is {sister city} of {born in} of {Zakhar Oskotsky} ?	15426	left-subgraph	29905	What sister city was born in of Zakhar Oskotsky?	SELECT ?answer WHERE { wd:Q4338004 wdt:P19 ?X . ?X wdt:P190 ?answer}	SELECT ?answer WHERE { ?statement1 <http://www.w3.org/1999/02/22-rdf-syntax-ns#subject> <http://wikidata.dbpedia.org/resource/Q4338004> . ?statement1 <http://www.w3.org/1999/02/22-rdf-syntax-ns#predicate> <http://www.wikidata.org/entity/P19>. ?statement1 <http://www.w3.org/1999/02/22-rdf-syntax-ns#object> ?X . ?statement2 <http://www.w3.org/1999/02/22-rdf-syntax-ns#subject> ?X. ?statement2 <http:…	C RCD xD . xD RDE ?E	Which sister city in Zakhar Oskotsky was born?
Give me {fantastique genre} that starts with {'s'}	24275	string matching simple contains word	1045	Tell me the name of a fantastique genre that starts with the letter s.	SELECT DISTINCT ?sbj ?sbj_label WHERE { ?sbj wdt:P31 wd:Q20076756 . ?sbj rdfs:label ?sbj_label . FILTER(STRSTARTS(lcase(?sbj_label), 's')) . FILTER (lang(?sbj_label) = 'en') } LIMIT 25	SELECT DISTINCT ?sbj ?sbj_label { ?statement1 <http://www.w3.org/1999/02/22-rdf-syntax-ns#subject> ?sbj . ?statement1 <http://www.w3.org/1999/02/22-rdf-syntax-ns#predicate> <http://www.wikidata.org/entity/P31> . ?statement1 <http://www.w3.org/1999/02/22-rdf-syntax-ns#object> <http://wikidata.dbpedia.org/resource/Q20076756>. ?sbj rdfs:label ?sbj_label . FILTER(STRSTARTS(lcase(?sbj_label), 's')) . …	<?S P O ; ?S instanceOf Type ; starts with character >	Let me know the title of a fantastique sort that begins with the letter s.
What is {musical score by} of {Missa Solemnis}, that has {has mother} is {Maria Magdalena van Beethoven} ?	12032	right-subgraph	178	What is the musical score by Missa Solemnis that has mother Maria Magdalena van Beethoven?	SELECT ?answer WHERE { wd:Q723790 wdt:P86 ?answer . ?answer wdt:P25 wd:Q14507972}	SELECT ?answer WHERE { ?statement1 <http://www.w3.org/1999/02/22-rdf-syntax-ns#subject> <http://wikidata.dbpedia.org/resource/Q723790> . ?statement1 <http://www.w3.org/1999/02/22-rdf-syntax-ns#predicate> <http://www.wikidata.org/entity/P86>. ?statement1 <http://www.w3.org/1999/02/22-rdf-syntax-ns#object> ?answer . ?statement2 <http://www.w3.org/1999/02/22-rdf-syntax-ns#subject> ?answer. ?statemen…	E REF ?F . ?F RFG G	What is the musical rating by means of Missa Solemnis that has mother Maria Magdalena van Beethoven?
what is the {point in time} for {Robert De Niro} has {residence} as {Marbletown} ?	6819	statement_property	3264	When did Robert De Niro reside in Marbletown?	SELECT ?value WHERE { wd:Q36949 p:P551 ?s . ?s ps:P551 wd:Q3708911 . ?s pq:P585 ?value}	select distinct ?value where { ?statement <http://www.w3.org/1999/02/22-rdf-syntax-ns#subject> <http://wikidata.dbpedia.org/resource/Q36949> . ?statement <http://www.w3.org/1999/02/22-rdf-syntax-ns#predicate> <http://www.wikidata.org/entity/P551> . ?statement <http://www.w3.org/1999/02/22-rdf-syntax-ns#object> <http://wikidata.dbpedia.org/resource/Q3708911> . ?statement <http://www.wikidata.org/e…	(E pred ?Obj ) prop value	When did Robert De Nirolive in Marbletown?
Give me {organization} that contains the word {zollkriminalamt} in their name	23339	string matching simple contains word	2519	Tell me organization whose name has the word zollkriminalamt in it.	SELECT DISTINCT ?sbj ?sbj_label WHERE { ?sbj wdt:P31 wd:Q43229 . ?sbj rdfs:label ?sbj_label . FILTER(CONTAINS(lcase(?sbj_label), 'zollkriminalamt')) . FILTER (lang(?sbj_label) = 'en') } LIMIT 25	SELECT DISTINCT ?sbj ?sbj_label { ?statement1 <http://www.w3.org/1999/02/22-rdf-syntax-ns#subject> ?sbj . ?statement1 <http://www.w3.org/1999/02/22-rdf-syntax-ns#predicate> <http://www.wikidata.org/entity/P31> . ?statement1 <http://www.w3.org/1999/02/22-rdf-syntax-ns#object> <http://wikidata.dbpedia.org/resource/Q43229>. ?sbj rdfs:label ?sbj_label . FILTER(CONTAINS(lcase(?sbj_label), 'zollkrimina…	<?S P O ; ?S instanceOf Type ; contains word >	Let me know organization whose title has the word zollkriminalamt in it.
What is the {state} with the {MAX(inflation rate)} whose {member of} is {International Centre for Settlement of Investment Disputes} ?	3127	rank	326	Which member state of the International Centre for Settlement of Investment Disputes has the maximum inflation rate?	select ?ent where { ?ent wdt:P31 wd:Q7275 . ?ent wdt:P1279 ?obj . ?ent wdt:P463 wd:Q899770 } ORDER BY DESC(?obj)LIMIT 5	select ?ent where { ?ent <http://www.wikidata.org/entity/P31> <http://wikidata.dbpedia.org/resource/Q7275>. ?statement1 <http://www.w3.org/1999/02/22-rdf-syntax-ns#subject> ?ent . ?statement1 <http://www.w3.org/1999/02/22-rdf-syntax-ns#predicate> <http://www.wikidata.org/entity/P1279>. ?statement1 <http://www.w3.org/1999/02/22-rdf-syntax-ns#object> ?obj1. ?statement2 <http://www.w3.org/1999/02/22…	?E is_a Type. ?E pred Obj. ?E-secondClause value. MAX (value)	Which country in the International Centre for Settlement of Investment Disputes has the highest inflation rate?
Did {Brittany_Murphy} {country of citizenship} {United States of America}?	454	boolean one_hop right subgraph	454	Was Brittany Murphy a citizen of the USA?	ASK WHERE { wd:Q168847 wdt:P27 wd:Q30 }	ASK { ?statement1 <http://www.w3.org/1999/02/22-rdf-syntax-ns#subject> <http://wikidata.dbpedia.org/resource/Q168847> . ?statement1 <http://www.w3.org/1999/02/22-rdf-syntax-ns#predicate> <http://www.wikidata.org/entity/P27> . ?statement1 <http://www.w3.org/1999/02/22-rdf-syntax-ns#object> <http://wikidata.dbpedia.org/resource/Q30>. }	Ask (ent-pred-obj)	Did Brittany Murphy have USA citizenship?
What is the {partner} and the {spouse} of {Hank_Azaria} ?	9839	two intentions right subgraph	179	Who is the partner and the spouse of Hank Azaria?	SELECT ?ans_1 ?ans_2 WHERE { wd:Q202056 wdt:P451 ?ans_1 . wd:Q202056 wdt:P26 ?ans_2 }	SELECT ?ans_1 ?ans_2 WHERE { ?statement1 <http://www.w3.org/1999/02/22-rdf-syntax-ns#subject> <http://wikidata.dbpedia.org/resource/Q202056> . ?statement1 <http://www.w3.org/1999/02/22-rdf-syntax-ns#predicate> <http://www.wikidata.org/entity/P451> . ?statement1 <http://www.w3.org/1999/02/22-rdf-syntax-ns#object> ?ans_1. ?statement2 <http://www.w3.org/1999/02/22-rdf-syntax-ns#subject> <http://wiki…	select where (ent-pred-obj1 . ent-pred-obj2)	Who is Hank Azaria married to ?
Does the {maximum age} of the {St Peter's Junior School} {equals} {11}	18487	boolean with filter	505	Does St. Peters Junior School maximum age equal to 11?	ASK WHERE { wd:Q60298462 wdt:P4135 ?obj filter(?obj = 11) }	ASK { ?statement1 <http://www.w3.org/1999/02/22-rdf-syntax-ns#subject> <http://wikidata.dbpedia.org/resource/Q60298462> . ?statement1 <http://www.w3.org/1999/02/22-rdf-syntax-ns#predicate> <http://www.wikidata.org/entity/P4135>. ?statement1 <http://www.w3.org/1999/02/22-rdf-syntax-ns#object> ?obj. filter(?obj = 11) }	ASK ?sbj ?pred ?obj filter ?obj = num	Is 11 the maximum age of St. Peters Junior School?
What is the {country} with the {MAX(individual tax rate)} ?	2794	rank	370	Which country has highest individual tax rate?	select ?ent where { ?ent wdt:P31 wd:Q6256 . ?ent wdt:P2834 ?obj } ORDER BY DESC(?obj)LIMIT 5	select ?ent where { ?ent <http://www.wikidata.org/entity/P31> <http://wikidata.dbpedia.org/resource/Q6256>. ?statement <http://www.w3.org/1999/02/22-rdf-syntax-ns#subject> ?ent . ?statement <http://www.w3.org/1999/02/22-rdf-syntax-ns#predicate> <http://www.wikidata.org/entity/P2834>. ?statement <http://www.w3.org/1999/02/22-rdf-syntax-ns#object> ?obj .} ORDER BY DESC(?obj) LIMIT 5	?E is_a Type, ?E pred Obj value. MAX/MIN (value)	What country has the highest taxes?
what is the {point in time} for {James Thomas Farrell} has {award received} as {St. Louis Literary Award} ?	7744	statement_property	4189	When did James Thomas Farrell receive the St. Louis Literary Award?	SELECT ?value WHERE { wd:Q1371154 p:P166 ?s . ?s ps:P166 wd:Q7589655 . ?s pq:P585 ?value}	select distinct ?value where { ?statement <http://www.w3.org/1999/02/22-rdf-syntax-ns#subject> <http://wikidata.dbpedia.org/resource/Q1371154> . ?statement <http://www.w3.org/1999/02/22-rdf-syntax-ns#predicate> <http://www.wikidata.org/entity/P166> . ?statement <http://www.w3.org/1999/02/22-rdf-syntax-ns#object> <http://wikidata.dbpedia.org/resource/Q7589655> . ?statement <http://www.wikidata.org…	(E pred ?Obj ) prop value	What was the date that The St. Louis Literary Award was aquired by James Thomas Farrell.
what is the {end time} for {Pablo Picasso} has {partner} as {Fernande Olivier} ?	5715	statement_property	2160	When was Pablo Picasso's partnership with Fernade Oliver over?	SELECT ?value WHERE { wd:Q5593 p:P451 ?s . ?s ps:P451 wd:Q453775 . ?s pq:P582 ?value}	select distinct ?value where { ?statement <http://www.w3.org/1999/02/22-rdf-syntax-ns#subject> <http://wikidata.dbpedia.org/resource/Q5593> . ?statement <http://www.w3.org/1999/02/22-rdf-syntax-ns#predicate> <http://www.wikidata.org/entity/P451> . ?statement <http://www.w3.org/1999/02/22-rdf-syntax-ns#object> <http://wikidata.dbpedia.org/resource/Q453775> . ?statement <http://www.wikidata.org/ent…	(E pred ?Obj ) prop value	On what date did Pablo Picasso end his partnership with Fernade Oliver?
What is the {product} with the {MIN(consumption rate per capita)} whose {has part} is {paraffin wax} ?	3261	rank	483	What is the product with the lowest consumption rate per capita whose has part is paraffin wax?	select ?ent where { ?ent wdt:P31 wd:Q2424752 . ?ent wdt:P2662 ?obj . ?ent wdt:P527 wd:Q177540. } ORDER BY ASC(?obj)LIMIT 5	select ?ent where { ?ent <http://www.wikidata.org/entity/P31> <http://wikidata.dbpedia.org/resource/Q2424752>. ?statement1 <http://www.w3.org/1999/02/22-rdf-syntax-ns#subject> ?ent . ?statement1 <http://www.w3.org/1999/02/22-rdf-syntax-ns#predicate> <http://www.wikidata.org/entity/P2662>. ?statement1 <http://www.w3.org/1999/02/22-rdf-syntax-ns#object> ?obj1. ?statement2 <http://www.w3.org/1999/02…	?E is_a Type. ?E pred Obj. ?E-secondClause value. MIN (value)	What product that contains paraffin wax has the lowest usage per capita?
What is {coordinates of geographic center} of {Michigan} that is {determination method} is {center of gravity of the surface} ?	7385	statement_property	3830	What are the coordinates for the geographic center of Michigan, as determined by the center of gravity of the surface?	SELECT ?obj WHERE { wd:Q1166 p:P5140 ?s . ?s ps:P5140 ?obj . ?s pq:P459 wd:Q53329492 }	select distinct ?obj where { ?statement <http://www.w3.org/1999/02/22-rdf-syntax-ns#subject> <http://wikidata.dbpedia.org/resource/Q1166> . ?statement <http://www.w3.org/1999/02/22-rdf-syntax-ns#predicate> <http://www.wikidata.org/entity/P5140> . ?statement <http://www.w3.org/1999/02/22-rdf-syntax-ns#object> ?obj . ?statement <http://www.wikidata.org/entity/P459> <http://wikidata.dbpedia.org/reso…	(E pred F) prop ?value	Where is the geographic center of Michigan using the gravity center of the surface?
Does the {life expectancy} of the {Indonesia} {equals} {55.3528}	19004	boolean with filter	1022	Is the life expectancy of Indonesia 55.3528?	ASK WHERE { wd:Q252 wdt:P2250 ?obj filter(?obj = 55.3528) }	ASK { ?statement1 <http://www.w3.org/1999/02/22-rdf-syntax-ns#subject> <http://wikidata.dbpedia.org/resource/Q252> . ?statement1 <http://www.w3.org/1999/02/22-rdf-syntax-ns#predicate> <http://www.wikidata.org/entity/P2250>. ?statement1 <http://www.w3.org/1999/02/22-rdf-syntax-ns#object> ?obj. filter(?obj = 55.3528) }	ASK ?sbj ?pred ?obj filter ?obj = num	In Indonesia, is the average life expectancy 55.3528?
what is the {start time} for {Emmerson Mnangagwa} has {educated at} as {University of Zambia} ?	5527	statement_property	1972	When did Emmerson Mnangagwa begin going to the University of Zambia?	SELECT ?value WHERE { wd:Q510523 p:P69 ?s . ?s ps:P69 wd:Q2096836 . ?s pq:P580 ?value}	select distinct ?value where { ?statement <http://www.w3.org/1999/02/22-rdf-syntax-ns#subject> <http://wikidata.dbpedia.org/resource/Q510523> . ?statement <http://www.w3.org/1999/02/22-rdf-syntax-ns#predicate> <http://www.wikidata.org/entity/P69> . ?statement <http://www.w3.org/1999/02/22-rdf-syntax-ns#object> <http://wikidata.dbpedia.org/resource/Q2096836> . ?statement <http://www.wikidata.org/e…	(E pred ?Obj ) prop value	What year did Emmerson Mnangagwa start at the University of Zambia?
What is {career} of {Grigori Kozintsev}, that has {field of this career} is {screenwriting} ?	13957	right-subgraph	1422	What kind of career does Grigori Kozintsev have in the screenwriting field?	SELECT ?answer WHERE { wd:Q553072 wdt:P106 ?answer . ?answer wdt:P425 wd:Q3429919}	SELECT ?answer WHERE { ?statement1 <http://www.w3.org/1999/02/22-rdf-syntax-ns#subject> <http://wikidata.dbpedia.org/resource/Q553072> . ?statement1 <http://www.w3.org/1999/02/22-rdf-syntax-ns#predicate> <http://www.wikidata.org/entity/P106>. ?statement1 <http://www.w3.org/1999/02/22-rdf-syntax-ns#object> ?answer . ?statement2 <http://www.w3.org/1999/02/22-rdf-syntax-ns#subject> ?answer. ?stateme…	E REF ?F . ?F RFG G	What kind of career in the screenwriting field does Grigori Kozintsev have?
What is {habitat} of {found in species} of {hypothetical protein ECIAI39_4120} ?	16243	left-subgraph	32125	what is hypothetical protein ecia139-4120 habitat of found in species?	SELECT ?answer WHERE { wd:Q22226273 wdt:P703 ?X . ?X wdt:P2974 ?answer}	SELECT ?answer WHERE { ?statement1 <http://www.w3.org/1999/02/22-rdf-syntax-ns#subject> <http://wikidata.dbpedia.org/resource/Q22226273> . ?statement1 <http://www.w3.org/1999/02/22-rdf-syntax-ns#predicate> <http://www.wikidata.org/entity/P703>. ?statement1 <http://www.w3.org/1999/02/22-rdf-syntax-ns#object> ?X . ?statement2 <http://www.w3.org/1999/02/22-rdf-syntax-ns#subject> ?X. ?statement2 <htt…	C RCD xD . xD RDE ?E	Which species is the ecia139-4120 protein found in?
What is the {sovereign state} for {replaces} of {Kingdom of Great Britain}	22332	simple question left	3393	What sovereign state replaced the Kingdom of Great Britain?	select distinct ?sbj where { ?sbj wdt:P1365 wd:Q161885 . ?sbj wdt:P31 wd:Q3624078 }	select distinct ?subj where { ?statement <http://www.w3.org/1999/02/22-rdf-syntax-ns#subject> ?subj . ?statement <http://www.w3.org/1999/02/22-rdf-syntax-ns#predicate> <http://www.wikidata.org/entity/P1365> . ?statement <http://www.w3.org/1999/02/22-rdf-syntax-ns#object> <http://wikidata.dbpedia.org/resource/Q161885> . ?subj <http://www.wikidata.org/entity/P31> <http://wikidata.dbpedia.org/resour…	<?S P O ; ?S InstanceOf Type>	What majestic state supplanted the Kingdom of Incredible Britain?
Does the {century breaks} of the {Colm Gilcreest} {less than} {9.6}	18673	boolean with filter	691	Of the century breaks of the Colm Gilcreest equal less than 9.6?	ASK WHERE { wd:Q671965 wdt:P4912 ?obj filter(?obj < 9.6) }	ASK { ?statement1 <http://www.w3.org/1999/02/22-rdf-syntax-ns#subject> <http://wikidata.dbpedia.org/resource/Q671965> . ?statement1 <http://www.w3.org/1999/02/22-rdf-syntax-ns#predicate> <http://www.wikidata.org/entity/P4912>. ?statement1 <http://www.w3.org/1999/02/22-rdf-syntax-ns#object> ?obj. filter(?obj < 9.6) }	ASK ?sbj ?pred ?obj filter ?obj = num	Of the century breaks of the Colm Gilcreest rise to less than 9.6?
What is the {historical country} for {country} of {Golden Horde}	20887	simple question right	1233	In which country the Golden Horde used to live ?	select distinct ?obj where { wd:Q79965 wdt:P17 ?obj . ?obj wdt:P31 wd:Q3024240 }	select distinct ?obj where { ?statement <http://www.w3.org/1999/02/22-rdf-syntax-ns#subject> <http://wikidata.dbpedia.org/resource/Q79965> . ?statement <http://www.w3.org/1999/02/22-rdf-syntax-ns#predicate> <http://www.wikidata.org/entity/P17> . ?statement <http://www.w3.org/1999/02/22-rdf-syntax-ns#object> ?obj . ?obj <http://www.wikidata.org/entity/P31> <http://wikidata.dbpedia.org/resource/Q30…	<S P ?O ; ?O instanceOf Type>	Where did the Golden Horde live in?
What is {county seat} of {Central District}, that has {twin cities} is {Feodosiya} ?	12163	right-subgraph	2775	Located in the Central District, what is the county seat whose twin cities include Feodosiya?	SELECT ?answer WHERE { wd:Q188785 wdt:P36 ?answer . ?answer wdt:P190 wd:Q158491}	SELECT ?answer WHERE { ?statement1 <http://www.w3.org/1999/02/22-rdf-syntax-ns#subject> <http://wikidata.dbpedia.org/resource/Q188785> . ?statement1 <http://www.w3.org/1999/02/22-rdf-syntax-ns#predicate> <http://www.wikidata.org/entity/P36>. ?statement1 <http://www.w3.org/1999/02/22-rdf-syntax-ns#object> ?answer . ?statement2 <http://www.w3.org/1999/02/22-rdf-syntax-ns#subject> ?answer. ?statemen…	E REF ?F . ?F RFG G	Located in the Central District, what is the county seat whose twin cities include Feodosiya?
what is the {point in time} for {Nicaragua} has {population} as {3.87732e+06} ?	8338	statement_property	4783	When did Nicaragua count a population of 3.87732e+06 inhabitants?	SELECT ?value WHERE { wd:Q811 p:P1082 ?s . ?s ps:P1082 ?x filter(contains(?x,'3.87732e+06')) . ?s pq:P585 ?value}	select distinct ?value where { ?statement <http://www.w3.org/1999/02/22-rdf-syntax-ns#subject> <http://wikidata.dbpedia.org/resource/Q811> . ?statement <http://www.w3.org/1999/02/22-rdf-syntax-ns#predicate> <http://www.wikidata.org/entity/P1082> . ?statement <http://www.w3.org/1999/02/22-rdf-syntax-ns#object> <3.87732e+06> . ?statement <http://www.wikidata.org/entity/P585> ?value. }	(E pred ?Obj ) prop value	In what year was Nicaragua's population 3.87732 million?
What is the {meta-organization} for {regulated by} of {association football}	20025	simple question right	371	Which is the meta-organization that is regulated by the football association?	select distinct ?obj where { wd:Q2736 wdt:P3719 ?obj . ?obj wdt:P31 wd:Q37178026 }	select distinct ?obj where { ?statement <http://www.w3.org/1999/02/22-rdf-syntax-ns#subject> <http://wikidata.dbpedia.org/resource/Q2736> . ?statement <http://www.w3.org/1999/02/22-rdf-syntax-ns#predicate> <http://www.wikidata.org/entity/P3719> . ?statement <http://www.w3.org/1999/02/22-rdf-syntax-ns#object> ?obj . ?obj <http://www.wikidata.org/entity/P31> <http://wikidata.dbpedia.org/resource/Q3…	<S P ?O ; ?O instanceOf Type>	The football association regulates what organization?
What is {spouse} of {Nero} that is {end time} is {68-6-9} ?	3760	statement_property	205	When was the spouse divorced Nero in 9-6-68	SELECT ?obj WHERE { wd:Q1413 p:P26 ?s . ?s ps:P26 ?obj . ?s pq:P582 ?x filter(contains(?x,'68-6-9')) }	select distinct ?obj where { ?statement <http://www.w3.org/1999/02/22-rdf-syntax-ns#subject> <http://wikidata.dbpedia.org/resource/Q1413> . ?statement <http://www.w3.org/1999/02/22-rdf-syntax-ns#predicate> <http://www.wikidata.org/entity/P26> . ?statement <http://www.w3.org/1999/02/22-rdf-syntax-ns#object> ?obj . ?statement <http://www.wikidata.org/entity/P582> <68-6-9> }	(E pred F) prop ?value	When was the companion separated Nero in 9-6-68?
What is the {written work} for {has edition} of {Septuagint}	21736	simple question left	2082	n/a	select distinct ?sbj where { ?sbj wdt:P747 wd:Q29334 . ?sbj wdt:P31 wd:Q47461344 }	select distinct ?subj where { ?statement <http://www.w3.org/1999/02/22-rdf-syntax-ns#subject> ?subj . ?statement <http://www.w3.org/1999/02/22-rdf-syntax-ns#predicate> <http://www.wikidata.org/entity/P747> . ?statement <http://www.w3.org/1999/02/22-rdf-syntax-ns#object> <http://wikidata.dbpedia.org/resource/Q29334> . ?subj <http://www.wikidata.org/entity/P31> <http://wikidata.dbpedia.org/resource…	<?S P O ; ?S InstanceOf Type>	Not applicable
What is {award} of {Art Spiegelman}, that has {champ} is {Francisco X. Alarcón} ?	11886	right-subgraph	5515	Former champion Francisco Alarcon gave what award to Art Spiegelaman?	SELECT ?answer WHERE { wd:Q325945 wdt:P166 ?answer . ?answer wdt:P1346 wd:Q5484051}	SELECT ?answer WHERE { ?statement1 <http://www.w3.org/1999/02/22-rdf-syntax-ns#subject> <http://wikidata.dbpedia.org/resource/Q325945> . ?statement1 <http://www.w3.org/1999/02/22-rdf-syntax-ns#predicate> <http://www.wikidata.org/entity/P166>. ?statement1 <http://www.w3.org/1999/02/22-rdf-syntax-ns#object> ?answer . ?statement2 <http://www.w3.org/1999/02/22-rdf-syntax-ns#subject> ?answer. ?stateme…	E REF ?F . ?F RFG G	Former champion Francisco Alarcon gave what award to Art Spiegelaman?
Does the {number of survivors} of the {Charkhi Dadri mid-air collision} {equals} {0}	19179	boolean with filter	1197	Are there more than 0 survivors of the Charkhi Dadri mid-air collision	ASK WHERE { wd:Q118373 wdt:P1561 ?obj filter(?obj = 0) }	ASK { ?statement1 <http://www.w3.org/1999/02/22-rdf-syntax-ns#subject> <http://wikidata.dbpedia.org/resource/Q118373> . ?statement1 <http://www.w3.org/1999/02/22-rdf-syntax-ns#predicate> <http://www.wikidata.org/entity/P1561>. ?statement1 <http://www.w3.org/1999/02/22-rdf-syntax-ns#object> ?obj. filter(?obj = 0) }	ASK ?sbj ?pred ?obj filter ?obj = num	Are there more than survivors of the Charkhi Dadri mid-air collision
what is the {point in time} for {Secretariat} has {award received} as {Triple Crown Trophy} ?	5075	statement_property	1520	When did Secretariat receive the Triple Crown Trophy?	SELECT ?value WHERE { wd:Q1151926 p:P166 ?s . ?s ps:P166 wd:Q7843370 . ?s pq:P585 ?value}	select distinct ?value where { ?statement <http://www.w3.org/1999/02/22-rdf-syntax-ns#subject> <http://wikidata.dbpedia.org/resource/Q1151926> . ?statement <http://www.w3.org/1999/02/22-rdf-syntax-ns#predicate> <http://www.wikidata.org/entity/P166> . ?statement <http://www.w3.org/1999/02/22-rdf-syntax-ns#object> <http://wikidata.dbpedia.org/resource/Q7843370> . ?statement <http://www.wikidata.org…	(E pred ?Obj ) prop value	On what date was Triple Crown Trophy given to Secretariat?
What is {borders} of {Riverside}, that has {start date} is {1984-0-0} ?	12513	right-subgraph	1573	Which borders of borders of Riverside have a start date of 1984-0-0?	SELECT ?answer WHERE { wd:Q49243 wdt:P47 ?answer . ?answer wdt:P571 ?x FILTER(contains(YEAR(?x),'1984'))}	SELECT ?answer WHERE { ?statement1 <http://www.w3.org/1999/02/22-rdf-syntax-ns#subject> <http://wikidata.dbpedia.org/resource/Q49243> . ?statement1 <http://www.w3.org/1999/02/22-rdf-syntax-ns#predicate> <http://www.wikidata.org/entity/P47>. ?statement1 <http://www.w3.org/1999/02/22-rdf-syntax-ns#object> ?answer . ?statement2 <http://www.w3.org/1999/02/22-rdf-syntax-ns#subject> ?answer. ?statement…	E REF ?F . ?F RFG G	Which borders of borders of Riverside have a begin date of 1984-0-0?
Give me {cause of death} that {medical examinations} {computed tomography} and which that starts with {'p'}	25596	string matching type + relation contains word	453	What is a cause of death that begins with the letter "p" and can be found on a CT scan?	SELECT DISTINCT ?sbj ?sbj_label WHERE { ?sbj wdt:P31 wd:Q1931388 . ?sbj wdt:P923 wd:Q32566 . ?sbj rdfs:label ?sbj_label . FILTER(STRSTARTS(lcase(?sbj_label), 'p')) . FILTER (lang(?sbj_label) = 'en') } LIMIT 25	SELECT DISTINCT ?sbj ?sbj_label { ?statement1 <http://www.w3.org/1999/02/22-rdf-syntax-ns#subject> ?sbj . ?statement1 <http://www.w3.org/1999/02/22-rdf-syntax-ns#predicate> <http://www.wikidata.org/entity/P31> . ?statement1 <http://www.w3.org/1999/02/22-rdf-syntax-ns#object> <http://wikidata.dbpedia.org/resource/Q1931388>. ?statement2 <http://www.w3.org/1999/02/22-rdf-syntax-ns#subject> ?sbj . ?s…	<?S P O ; ?S instanceOf Type ; starts with character >	What is a purpose of dying that begins with the letter "p" and can be located on a CT scan?
What is {established by} of {Archbishop of Canterbury}, that has {male} is {male} ?	12980	right-subgraph	104	What is established by Archbishop of Canterbury, who is a male?	SELECT ?answer WHERE { wd:Q29282 wdt:P112 ?answer . ?answer wdt:P21 wd:Q6581097}	SELECT ?answer WHERE { ?statement1 <http://www.w3.org/1999/02/22-rdf-syntax-ns#subject> <http://wikidata.dbpedia.org/resource/Q29282> . ?statement1 <http://www.w3.org/1999/02/22-rdf-syntax-ns#predicate> <http://www.wikidata.org/entity/P112>. ?statement1 <http://www.w3.org/1999/02/22-rdf-syntax-ns#object> ?answer . ?statement2 <http://www.w3.org/1999/02/22-rdf-syntax-ns#subject> ?answer. ?statemen…	E REF ?F . ?F RFG G	What is hooked up by way of Archbishop of Canterbury, who is a male?
what is the {Commons category} for {Fernandel} has {place of burial} as {Passy Cemetery} ?	4690	statement_property	1135	In what area is Fernandel buried at the Passy Cemetery?	SELECT ?value WHERE { wd:Q129092 p:P119 ?s . ?s ps:P119 wd:Q1092107 . ?s pq:P373 ?value}	select distinct ?value where { ?statement <http://www.w3.org/1999/02/22-rdf-syntax-ns#subject> <http://wikidata.dbpedia.org/resource/Q129092> . ?statement <http://www.w3.org/1999/02/22-rdf-syntax-ns#predicate> <http://www.wikidata.org/entity/P119> . ?statement <http://www.w3.org/1999/02/22-rdf-syntax-ns#object> <http://wikidata.dbpedia.org/resource/Q1092107> . ?statement <http://www.wikidata.org/…	(E pred ?Obj ) prop value	Where at Passy Cementery is Fernandel buried?
What is the {naval artillery} with the {MIN(effective firing range)} whose {instance of} is {naval artillery} ?	3398	rank	620	Name the naval artillery wirh the smallest firing range?	select ?ent where { ?ent wdt:P31 wd:Q511450 . ?ent wdt:P4176 ?obj . ?ent wdt:P31 wd:Q511450. } ORDER BY ASC(?obj)LIMIT 5	select ?ent where { ?ent <http://www.wikidata.org/entity/P31> <http://wikidata.dbpedia.org/resource/Q511450>. ?statement1 <http://www.w3.org/1999/02/22-rdf-syntax-ns#subject> ?ent . ?statement1 <http://www.w3.org/1999/02/22-rdf-syntax-ns#predicate> <http://www.wikidata.org/entity/P4176>. ?statement1 <http://www.w3.org/1999/02/22-rdf-syntax-ns#object> ?obj1. ?statement2 <http://www.w3.org/1999/02/…	?E is_a Type. ?E pred Obj. ?E-secondClause value. MIN (value)	How is the naval artillery wirh the smallest firing range called?
What is {namesake} of {cayenne pepper}, that has {construction date} is {1664-0-0} ?	13939	right-subgraph	167	What is the name of a Cayenne Pepper that also has dates?	SELECT ?answer WHERE { wd:Q6598 wdt:P138 ?answer . ?answer wdt:P571 ?x FILTER(contains(YEAR(?x),'1664'))}	SELECT ?answer WHERE { ?statement1 <http://www.w3.org/1999/02/22-rdf-syntax-ns#subject> <http://wikidata.dbpedia.org/resource/Q6598> . ?statement1 <http://www.w3.org/1999/02/22-rdf-syntax-ns#predicate> <http://www.wikidata.org/entity/P138>. ?statement1 <http://www.w3.org/1999/02/22-rdf-syntax-ns#object> ?answer . ?statement2 <http://www.w3.org/1999/02/22-rdf-syntax-ns#subject> ?answer. ?statement…	E REF ?F . ?F RFG G	What is the title of a Cayenne Pepper that too has dates?
Does the {throughput} of the {Vest-vassdraget} {equals} {2697.672}	18840	boolean with filter	858	Is the throughput of the Vest-vassdraget equal to 2697.672?	ASK WHERE { wd:Q58370919 wdt:P2957 ?obj filter(?obj = 2697.672) }	ASK { ?statement1 <http://www.w3.org/1999/02/22-rdf-syntax-ns#subject> <http://wikidata.dbpedia.org/resource/Q58370919> . ?statement1 <http://www.w3.org/1999/02/22-rdf-syntax-ns#predicate> <http://www.wikidata.org/entity/P2957>. ?statement1 <http://www.w3.org/1999/02/22-rdf-syntax-ns#object> ?obj. filter(?obj = 2697.672) }	ASK ?sbj ?pred ?obj filter ?obj = num	Does Vest-vassdraget have a throughput of 2697.672?
What is {population} of {Taguig} that is {determination method} is {census} ?	9357	statement_property	5802	What method did the census use to determine the population of Taguig?	SELECT ?obj WHERE { wd:Q1643 p:P1082 ?s . ?s ps:P1082 ?obj . ?s pq:P459 wd:Q39825 }	select distinct ?obj where { ?statement <http://www.w3.org/1999/02/22-rdf-syntax-ns#subject> <http://wikidata.dbpedia.org/resource/Q1643> . ?statement <http://www.w3.org/1999/02/22-rdf-syntax-ns#predicate> <http://www.wikidata.org/entity/P1082> . ?statement <http://www.w3.org/1999/02/22-rdf-syntax-ns#object> ?obj . ?statement <http://www.wikidata.org/entity/P459> <http://wikidata.dbpedia.org/reso…	(E pred F) prop ?value	wich method was used by the census to determine the population of Taguig?
What is {award received} of {Olga Tokarczuk} that is {point in time} is {2015-0-0} ?	5550	statement_property	1995	What award did Olga Tokarczuk receive in 2015?	SELECT ?obj WHERE { wd:Q254032 p:P166 ?s . ?s ps:P166 ?obj . ?s pq:P585 ?x filter(contains(YEAR(?x),'2015')) }	select distinct ?obj where { ?statement <http://www.w3.org/1999/02/22-rdf-syntax-ns#subject> <http://wikidata.dbpedia.org/resource/Q254032> . ?statement <http://www.w3.org/1999/02/22-rdf-syntax-ns#predicate> <http://www.wikidata.org/entity/P166> . ?statement <http://www.w3.org/1999/02/22-rdf-syntax-ns#object> ?obj . ?statement <http://www.wikidata.org/entity/P585> <2015-0-0> }	(E pred F) prop ?value	Olga Tokarczuk was the winner of what award in 2015?
Did {Aleister_Crowley} {educated at} {Trinity College} and {Eton College} ?	843	boolean double one_hop right subgraph	343	Was Aleister Crowley educated at Trinity College and Eton College?	ASK WHERE { wd:Q172684 wdt:P69 wd:Q332342 . wd:Q172684 wdt:P69 wd:Q192088 }	ASK { ?statement1 <http://www.w3.org/1999/02/22-rdf-syntax-ns#subject> <http://wikidata.dbpedia.org/resource/Q172684> . ?statement1 <http://www.w3.org/1999/02/22-rdf-syntax-ns#predicate> <http://www.wikidata.org/entity/P69> . ?statement1 <http://www.w3.org/1999/02/22-rdf-syntax-ns#object> <http://wikidata.dbpedia.org/resource/Q332342>. ?statement2 <http://www.w3.org/1999/02/22-rdf-syntax-ns#subje…	Ask (ent-pred-obj1 . ent-pred-obj2`)	Did Aleister Crowley receive his education at Trinity College and Eton College?
What is {location of narrative} of {Infinite Jest}, that has {next to} is {Quincy} ?	11930	right-subgraph	1629	What is {located next to Quincy,} in the {novel, Infinite Jest}?	SELECT ?answer WHERE { wd:Q1077445 wdt:P840 ?answer . ?answer wdt:P47 wd:Q49143}	SELECT ?answer WHERE { ?statement1 <http://www.w3.org/1999/02/22-rdf-syntax-ns#subject> <http://wikidata.dbpedia.org/resource/Q1077445> . ?statement1 <http://www.w3.org/1999/02/22-rdf-syntax-ns#predicate> <http://www.wikidata.org/entity/P840>. ?statement1 <http://www.w3.org/1999/02/22-rdf-syntax-ns#object> ?answer . ?statement2 <http://www.w3.org/1999/02/22-rdf-syntax-ns#subject> ?answer. ?statem…	E REF ?F . ?F RFG G	What is {located next to Quincy,} in the {novel, Infinite Jest}?
what is the {conferred by} for {Eric Hobsbawm} has {award received} as {doctor honoris causa} ?	6008	statement_property	2453	Who awarded Eric Hobsbawm an honorary doctorate?	SELECT ?value WHERE { wd:Q34933 p:P166 ?s . ?s ps:P166 wd:Q11415564 . ?s pq:P1027 ?value}	select distinct ?value where { ?statement <http://www.w3.org/1999/02/22-rdf-syntax-ns#subject> <http://wikidata.dbpedia.org/resource/Q34933> . ?statement <http://www.w3.org/1999/02/22-rdf-syntax-ns#predicate> <http://www.wikidata.org/entity/P166> . ?statement <http://www.w3.org/1999/02/22-rdf-syntax-ns#object> <http://wikidata.dbpedia.org/resource/Q11415564> . ?statement <http://www.wikidata.org/…	(E pred ?Obj ) prop value	Eric Hobsbawm was presented with an honorary doctorate by what institution?
What is {member of sports team} of {Allan Border} that is {end time} is {1980-0-0} ?	7899	statement_property	4344	What was the last team Allan Border belonged to in the year 1980?	SELECT ?obj WHERE { wd:Q1392194 p:P54 ?s . ?s ps:P54 ?obj . ?s pq:P582 ?x filter(contains(YEAR(?x),'1980')) }	select distinct ?obj where { ?statement <http://www.w3.org/1999/02/22-rdf-syntax-ns#subject> <http://wikidata.dbpedia.org/resource/Q1392194> . ?statement <http://www.w3.org/1999/02/22-rdf-syntax-ns#predicate> <http://www.wikidata.org/entity/P54> . ?statement <http://www.w3.org/1999/02/22-rdf-syntax-ns#object> ?obj . ?statement <http://www.wikidata.org/entity/P582> <1980-0-0> }	(E pred F) prop ?value	In 1980 name the last team Allan Border played for?
Give me {film character} that {from fictional universe} {Marvel Universe} and which that starts with {'w'}	25365	string matching type + relation contains word	3185	Give me a film character from a fictional universe, such as Marvel comics that starts with a W.	SELECT DISTINCT ?sbj ?sbj_label WHERE { ?sbj wdt:P31 wd:Q15773347 . ?sbj wdt:P1080 wd:Q931597 . ?sbj rdfs:label ?sbj_label . FILTER(STRSTARTS(lcase(?sbj_label), 'w')) . FILTER (lang(?sbj_label) = 'en') } LIMIT 25	SELECT DISTINCT ?sbj ?sbj_label { ?statement1 <http://www.w3.org/1999/02/22-rdf-syntax-ns#subject> ?sbj . ?statement1 <http://www.w3.org/1999/02/22-rdf-syntax-ns#predicate> <http://www.wikidata.org/entity/P31> . ?statement1 <http://www.w3.org/1999/02/22-rdf-syntax-ns#object> <http://wikidata.dbpedia.org/resource/Q15773347>. ?statement2 <http://www.w3.org/1999/02/22-rdf-syntax-ns#subject> ?sbj . ?…	<?S P O ; ?S instanceOf Type ; starts with character >	Give me a movie personality from a fictional universe, such as Marvel comics that starts with a W.
What is the {fictional universe} for {fictional universe described in} of {The Matrix}	21297	simple question left	1643	Mention the fictional universe described or included in The Matrix.	select distinct ?sbj where { ?sbj wdt:P1445 wd:Q83495 . ?sbj wdt:P31 wd:Q559618 }	select distinct ?subj where { ?statement <http://www.w3.org/1999/02/22-rdf-syntax-ns#subject> ?subj . ?statement <http://www.w3.org/1999/02/22-rdf-syntax-ns#predicate> <http://www.wikidata.org/entity/P1445> . ?statement <http://www.w3.org/1999/02/22-rdf-syntax-ns#object> <http://wikidata.dbpedia.org/resource/Q83495> . ?subj <http://www.wikidata.org/entity/P31> <http://wikidata.dbpedia.org/resourc…	<?S P O ; ?S InstanceOf Type>	Say the anecdotal universe depicted or included within The Framework.
What is {award received} of {Hans Krebs} that is {point in time} is {1966-0-0} ?	4903	statement_property	1348	What is {award received} of {Hans Krebs} where {point in time} is {1966-0-0} ?	SELECT ?obj WHERE { wd:Q57191 p:P166 ?s . ?s ps:P166 ?obj . ?s pq:P585 ?x filter(contains(YEAR(?x),'1966')) }	select distinct ?obj where { ?statement <http://www.w3.org/1999/02/22-rdf-syntax-ns#subject> <http://wikidata.dbpedia.org/resource/Q57191> . ?statement <http://www.w3.org/1999/02/22-rdf-syntax-ns#predicate> <http://www.wikidata.org/entity/P166> . ?statement <http://www.w3.org/1999/02/22-rdf-syntax-ns#object> ?obj . ?statement <http://www.wikidata.org/entity/P585> <1966-0-0> }	(E pred F) prop ?value	What is {grant gotten} of {Hans Krebs} where {point in time} is {1966-0-0} ?
What is the {record label} for {record label} of {Janet Jackson}	22698	simple question right	3759	Which record label signed Janet Jackson?	select distinct ?obj where { wd:Q131324 wdt:P264 ?obj . ?obj wdt:P31 wd:Q18127 }	select distinct ?obj where { ?statement <http://www.w3.org/1999/02/22-rdf-syntax-ns#subject> <http://wikidata.dbpedia.org/resource/Q131324> . ?statement <http://www.w3.org/1999/02/22-rdf-syntax-ns#predicate> <http://www.wikidata.org/entity/P264> . ?statement <http://www.w3.org/1999/02/22-rdf-syntax-ns#object> ?obj . ?obj <http://www.wikidata.org/entity/P31> <http://wikidata.dbpedia.org/resource/Q…	<S P ?O ; ?O instanceOf Type>	What is the record label signed by Janet Jackson?
Does the {slope rating} of the {Merion Golf Club} {equals} {149}	19036	boolean with filter	1054	Does the slope rating of the Merion Golf Club equal 149	ASK WHERE { wd:Q3962734 wdt:P3840 ?obj filter(?obj = 149) }	ASK { ?statement1 <http://www.w3.org/1999/02/22-rdf-syntax-ns#subject> <http://wikidata.dbpedia.org/resource/Q3962734> . ?statement1 <http://www.w3.org/1999/02/22-rdf-syntax-ns#predicate> <http://www.wikidata.org/entity/P3840>. ?statement1 <http://www.w3.org/1999/02/22-rdf-syntax-ns#object> ?obj. filter(?obj = 149) }	ASK ?sbj ?pred ?obj filter ?obj = num	Is the slope rating of the Merion Golf Club 149?
What is {density} of {hydrogen peroxide} that is {temperature} is {20.0} ?	9408	statement_property	5853	What is the density of hydrogen peroxide at a temperature of 20.0?	SELECT ?obj WHERE { wd:Q171877 p:P2054 ?s . ?s ps:P2054 ?obj . ?s pq:P2076 ?x filter(contains(?x,'20.0')) }	select distinct ?obj where { ?statement <http://www.w3.org/1999/02/22-rdf-syntax-ns#subject> <http://wikidata.dbpedia.org/resource/Q171877> . ?statement <http://www.w3.org/1999/02/22-rdf-syntax-ns#predicate> <http://www.wikidata.org/entity/P2054> . ?statement <http://www.w3.org/1999/02/22-rdf-syntax-ns#object> ?obj . ?statement <http://www.wikidata.org/entity/P2076> <20.0> }	(E pred F) prop ?value	What is hydrogen peroxide's density at twenty degrees?
What is {architecture firm} of {home field} of {New York Centaurs} ?	15277	left-subgraph	3	who architecture firm of home field of new york centaurs?	SELECT ?answer WHERE { wd:Q16845909 wdt:P115 ?X . ?X wdt:P84 ?answer}	SELECT ?answer WHERE { ?statement1 <http://www.w3.org/1999/02/22-rdf-syntax-ns#subject> <http://wikidata.dbpedia.org/resource/Q16845909> . ?statement1 <http://www.w3.org/1999/02/22-rdf-syntax-ns#predicate> <http://www.wikidata.org/entity/P115>. ?statement1 <http://www.w3.org/1999/02/22-rdf-syntax-ns#object> ?X . ?statement2 <http://www.w3.org/1999/02/22-rdf-syntax-ns#subject> ?X. ?statement2 <htt…	C RCD xD . xD RDE ?E	who engineering firm of domestic field of modern york centaurs?
What is {champ} of {prize awarded} of {Lily Tomlin} ?	14554	left-subgraph	189	Who is {champ} of {prize awarded} {Lily Tomlin} ?	SELECT ?answer WHERE { wd:Q229271 wdt:P166 ?X . ?X wdt:P1346 ?answer}	SELECT ?answer WHERE { ?statement1 <http://www.w3.org/1999/02/22-rdf-syntax-ns#subject> <http://wikidata.dbpedia.org/resource/Q229271> . ?statement1 <http://www.w3.org/1999/02/22-rdf-syntax-ns#predicate> <http://www.wikidata.org/entity/P166>. ?statement1 <http://www.w3.org/1999/02/22-rdf-syntax-ns#object> ?X . ?statement2 <http://www.w3.org/1999/02/22-rdf-syntax-ns#subject> ?X. ?statement2 <http:…	C RCD xD . xD RDE ?E	Who is {champ} of {prize granted} {Lily Tomlin} ?TARD ?
What is {cartridge} of {Minigun}, that has {participated in conflict} is {Vietnam War} ?	13100	right-subgraph	176	What is the ammunition of the weapon, that has been used in the war in Southeast Asia?	SELECT ?answer WHERE { wd:Q864060 wdt:P739 ?answer . ?answer wdt:P607 wd:Q8740}	SELECT ?answer WHERE { ?statement1 <http://www.w3.org/1999/02/22-rdf-syntax-ns#subject> <http://wikidata.dbpedia.org/resource/Q864060> . ?statement1 <http://www.w3.org/1999/02/22-rdf-syntax-ns#predicate> <http://www.wikidata.org/entity/P739>. ?statement1 <http://www.w3.org/1999/02/22-rdf-syntax-ns#object> ?answer . ?statement2 <http://www.w3.org/1999/02/22-rdf-syntax-ns#subject> ?answer. ?stateme…	E REF ?F . ?F RFG G	What is the ammunition of the weapon, that has been used in the conflict in Southeast Asia?
Give me {horse breed} that starts with {'z'}	24387	string matching simple contains word	566	Tell me every horse breed whose name starts with the letter z	SELECT DISTINCT ?sbj ?sbj_label WHERE { ?sbj wdt:P31 wd:Q1160573 . ?sbj rdfs:label ?sbj_label . FILTER(STRSTARTS(lcase(?sbj_label), 'z')) . FILTER (lang(?sbj_label) = 'en') } LIMIT 25	SELECT DISTINCT ?sbj ?sbj_label { ?statement1 <http://www.w3.org/1999/02/22-rdf-syntax-ns#subject> ?sbj . ?statement1 <http://www.w3.org/1999/02/22-rdf-syntax-ns#predicate> <http://www.wikidata.org/entity/P31> . ?statement1 <http://www.w3.org/1999/02/22-rdf-syntax-ns#object> <http://wikidata.dbpedia.org/resource/Q1160573>. ?sbj rdfs:label ?sbj_label . FILTER(STRSTARTS(lcase(?sbj_label), 'z')) . F…	<?S P O ; ?S instanceOf Type ; starts with character >	Tell me each and every horse breed whose identify begins with the letter z
What is {brother-in-law} of {writer} of {Quran} ?	15679	left-subgraph	33	Who is the brother in law of the writer Quran?	SELECT ?answer WHERE { wd:Q428 wdt:P50 ?X . ?X wdt:P1038 ?answer}	SELECT ?answer WHERE { ?statement1 <http://www.w3.org/1999/02/22-rdf-syntax-ns#subject> <http://wikidata.dbpedia.org/resource/Q428> . ?statement1 <http://www.w3.org/1999/02/22-rdf-syntax-ns#predicate> <http://www.wikidata.org/entity/P50>. ?statement1 <http://www.w3.org/1999/02/22-rdf-syntax-ns#object> ?X . ?statement2 <http://www.w3.org/1999/02/22-rdf-syntax-ns#subject> ?X. ?statement2 <http://ww…	C RCD xD . xD RDE ?E	Give me the name of the brother in law of the writer of Quran.
What is {represents} of {Grande Odalisque}, that has {DRTL} is {backwards} ?	13854	right-subgraph	254	What does the painting Grade Odalisque represent which has DRTL backwards?	SELECT ?answer WHERE { wd:Q1978815 wdt:P180 ?answer . ?answer wdt:P654 wd:Q16938807}	SELECT ?answer WHERE { ?statement1 <http://www.w3.org/1999/02/22-rdf-syntax-ns#subject> <http://wikidata.dbpedia.org/resource/Q1978815> . ?statement1 <http://www.w3.org/1999/02/22-rdf-syntax-ns#predicate> <http://www.wikidata.org/entity/P180>. ?statement1 <http://www.w3.org/1999/02/22-rdf-syntax-ns#object> ?answer . ?statement2 <http://www.w3.org/1999/02/22-rdf-syntax-ns#subject> ?answer. ?statem…	E REF ?F . ?F RFG G	What does the portray Review Odalisque speak to which has DRTL backwards?
Give me {empire} that {coat of arms} {royal coat of arms of the United Kingdom} and which contains the word {british} in their name	24949	string matching type + relation contains word	3209	Name an empire that contains the word "british" in its name	SELECT DISTINCT ?sbj ?sbj_label WHERE { ?sbj wdt:P31 wd:Q48349 . ?sbj wdt:P237 wd:Q165762 . ?sbj rdfs:label ?sbj_label . FILTER(CONTAINS(lcase(?sbj_label), 'british')) . FILTER (lang(?sbj_label) = 'en') } LIMIT 25	SELECT DISTINCT ?sbj ?sbj_label { ?statement1 <http://www.w3.org/1999/02/22-rdf-syntax-ns#subject> ?sbj . ?statement1 <http://www.w3.org/1999/02/22-rdf-syntax-ns#predicate> <http://www.wikidata.org/entity/P31> . ?statement1 <http://www.w3.org/1999/02/22-rdf-syntax-ns#object> <http://wikidata.dbpedia.org/resource/Q48349>. ?statement2 <http://www.w3.org/1999/02/22-rdf-syntax-ns#subject> ?sbj . ?sta…	<?S P O ; ?S instanceOf Type ; contains word >	Title an realm that contains the word "british" in its name
what is the {instance of} for {Antonio da Correggio} has {date of birth} as {1489-8-1} ?	6792	statement_property	3237	What is the instance of Antonio da Correggio whose date of birth is 1489-8-1?	SELECT ?value WHERE { wd:Q8457 p:P569 ?s . ?s ps:P569 ?x filter(contains(YEAR(?x),'1489')) . ?s pq:P31 ?value}	select distinct ?value where { ?statement <http://www.w3.org/1999/02/22-rdf-syntax-ns#subject> <http://wikidata.dbpedia.org/resource/Q8457> . ?statement <http://www.w3.org/1999/02/22-rdf-syntax-ns#predicate> <http://www.wikidata.org/entity/P569> . ?statement <http://www.w3.org/1999/02/22-rdf-syntax-ns#object> <1489-8-1> . ?statement <http://www.wikidata.org/entity/P31> ?value. }	(E pred ?Obj ) prop value	Give me the instance of Antonio da Correggio, whose birthdate is 1489-8-1?
What is {teacher of} of {supervisor} of {Shigeno Yasutsugu} ?	17484	left-subgraph	8	Who was the teacher that supervised Shigeno Yasutsugu?	SELECT ?answer WHERE { wd:Q6533159 wdt:P1066 ?X . ?X wdt:P802 ?answer}	SELECT ?answer WHERE { ?statement1 <http://www.w3.org/1999/02/22-rdf-syntax-ns#subject> <http://wikidata.dbpedia.org/resource/Q6533159> . ?statement1 <http://www.w3.org/1999/02/22-rdf-syntax-ns#predicate> <http://www.wikidata.org/entity/P1066>. ?statement1 <http://www.w3.org/1999/02/22-rdf-syntax-ns#object> ?X . ?statement2 <http://www.w3.org/1999/02/22-rdf-syntax-ns#subject> ?X. ?statement2 <htt…	C RCD xD . xD RDE ?E	Who was the instructor that administered Shigeno Yasutsugu?
what is the {point in time} for {Kylie Minogue} has {award received} as {Gold Logie Award for Most Popular Personality on Australian Television} ?	3612	statement_property	57	When did Kylie Minogue receive the Gold Logie Award for Most Popular Personality on Australian Television?	SELECT ?value WHERE { wd:Q11998 p:P166 ?s . ?s ps:P166 wd:Q16191288 . ?s pq:P585 ?value}	select distinct ?value where { ?statement <http://www.w3.org/1999/02/22-rdf-syntax-ns#subject> <http://wikidata.dbpedia.org/resource/Q11998> . ?statement <http://www.w3.org/1999/02/22-rdf-syntax-ns#predicate> <http://www.wikidata.org/entity/P166> . ?statement <http://www.w3.org/1999/02/22-rdf-syntax-ns#object> <http://wikidata.dbpedia.org/resource/Q16191288> . ?statement <http://www.wikidata.org/…	(E pred ?Obj ) prop value	On what date did Kylie Minogue receive the Gold Logie Award for Most Popular Personality on Australian Television?
What is the {business} for {employer} of {Alexander McQueen}	22044	simple question right	3105	What business does Alexander McQueen have?	select distinct ?obj where { wd:Q207939 wdt:P108 ?obj . ?obj wdt:P31 wd:Q4830453 }	select distinct ?obj where { ?statement <http://www.w3.org/1999/02/22-rdf-syntax-ns#subject> <http://wikidata.dbpedia.org/resource/Q207939> . ?statement <http://www.w3.org/1999/02/22-rdf-syntax-ns#predicate> <http://www.wikidata.org/entity/P108> . ?statement <http://www.w3.org/1999/02/22-rdf-syntax-ns#object> ?obj . ?obj <http://www.wikidata.org/entity/P31> <http://wikidata.dbpedia.org/resource/Q…	<S P ?O ; ?O instanceOf Type>	What's the name of Alexander McQueen's business?
Give me {Greek deity} that {sibling} {Zeus} and which contains the word {poseidon} in their name	25085	string matching type + relation contains word	3714	Tell me the Greek deity of sibling of Zeus and that contains the word poseidon in it's name?	SELECT DISTINCT ?sbj ?sbj_label WHERE { ?sbj wdt:P31 wd:Q22989102 . ?sbj wdt:P3373 wd:Q34201 . ?sbj rdfs:label ?sbj_label . FILTER(CONTAINS(lcase(?sbj_label), 'poseidon')) . FILTER (lang(?sbj_label) = 'en') } LIMIT 25	SELECT DISTINCT ?sbj ?sbj_label { ?statement1 <http://www.w3.org/1999/02/22-rdf-syntax-ns#subject> ?sbj . ?statement1 <http://www.w3.org/1999/02/22-rdf-syntax-ns#predicate> <http://www.wikidata.org/entity/P31> . ?statement1 <http://www.w3.org/1999/02/22-rdf-syntax-ns#object> <http://wikidata.dbpedia.org/resource/Q22989102>. ?statement2 <http://www.w3.org/1999/02/22-rdf-syntax-ns#subject> ?sbj . ?…	<?S P O ; ?S instanceOf Type ; contains word >	Let me know the Greek deity of kin of Zeus which contains the word poseidon in it's name?
What is {digitiser} of {series} of {Ultima III: Exodus} ?	16153	left-subgraph	7098	Who organizes the order of Ultima III: Exodus?	SELECT ?answer WHERE { wd:Q2240236 wdt:P179 ?X . ?X wdt:P479 ?answer}	SELECT ?answer WHERE { ?statement1 <http://www.w3.org/1999/02/22-rdf-syntax-ns#subject> <http://wikidata.dbpedia.org/resource/Q2240236> . ?statement1 <http://www.w3.org/1999/02/22-rdf-syntax-ns#predicate> <http://www.wikidata.org/entity/P179>. ?statement1 <http://www.w3.org/1999/02/22-rdf-syntax-ns#object> ?X . ?statement2 <http://www.w3.org/1999/02/22-rdf-syntax-ns#subject> ?X. ?statement2 <http…	C RCD xD . xD RDE ?E	Who organizes the arrange of Ultima III: Departure?
What is the {human} for {performer} of {Deadpool}	21393	simple question right	1739	Who was the lead actor for the movie Deadpool?	select distinct ?obj where { wd:Q1631090 wdt:P175 ?obj . ?obj wdt:P31 wd:Q5 }	select distinct ?obj where { ?statement <http://www.w3.org/1999/02/22-rdf-syntax-ns#subject> <http://wikidata.dbpedia.org/resource/Q1631090> . ?statement <http://www.w3.org/1999/02/22-rdf-syntax-ns#predicate> <http://www.wikidata.org/entity/P175> . ?statement <http://www.w3.org/1999/02/22-rdf-syntax-ns#object> ?obj . ?obj <http://www.wikidata.org/entity/P31> <http://wikidata.dbpedia.org/resource/…	<S P ?O ; ?O instanceOf Type>	Who was the lead performing artist for the motion picture Deadpool?
What is the {musical duo} for {contributed to published work} of {Sasha Grey}	20880	simple question right	1226	Mention the musical related work highlighting the work of Sasha Grey.	select distinct ?obj where { wd:Q2709 wdt:P3919 ?obj . ?obj wdt:P31 wd:Q9212979 }	select distinct ?obj where { ?statement <http://www.w3.org/1999/02/22-rdf-syntax-ns#subject> <http://wikidata.dbpedia.org/resource/Q2709> . ?statement <http://www.w3.org/1999/02/22-rdf-syntax-ns#predicate> <http://www.wikidata.org/entity/P3919> . ?statement <http://www.w3.org/1999/02/22-rdf-syntax-ns#object> ?obj . ?obj <http://www.wikidata.org/entity/P31> <http://wikidata.dbpedia.org/resource/Q9…	<S P ?O ; ?O instanceOf Type>	Say the melodic related work highlighting the work of Sasha Grey.
What is {award received} of {John de Mol} that is {point in time} is {2011-0-0} ?	5703	statement_property	2148	What award did John de Mol receive in 2011?	SELECT ?obj WHERE { wd:Q470847 p:P166 ?s . ?s ps:P166 ?obj . ?s pq:P585 ?x filter(contains(YEAR(?x),'2011')) }	select distinct ?obj where { ?statement <http://www.w3.org/1999/02/22-rdf-syntax-ns#subject> <http://wikidata.dbpedia.org/resource/Q470847> . ?statement <http://www.w3.org/1999/02/22-rdf-syntax-ns#predicate> <http://www.wikidata.org/entity/P166> . ?statement <http://www.w3.org/1999/02/22-rdf-syntax-ns#object> ?obj . ?statement <http://www.wikidata.org/entity/P585> <2011-0-0> }	(E pred F) prop ?value	in 2011 John de Mol won which award?
Does the {total fertility rate} of the {Algeria} {greater than} {3.4284}	18485	boolean with filter	503	Is the total fertility rate of Algeria greater than 3.4284?	ASK WHERE { wd:Q262 wdt:P4841 ?obj filter(?obj > 3.4284) }	ASK { ?statement1 <http://www.w3.org/1999/02/22-rdf-syntax-ns#subject> <http://wikidata.dbpedia.org/resource/Q262> . ?statement1 <http://www.w3.org/1999/02/22-rdf-syntax-ns#predicate> <http://www.wikidata.org/entity/P4841>. ?statement1 <http://www.w3.org/1999/02/22-rdf-syntax-ns#object> ?obj. filter(?obj > 3.4284) }	ASK ?sbj ?pred ?obj filter ?obj = num	Is the entire richness rate of Algeria more noteworthy than 3.4284?
Give me {physical phenomenon} that contains the word {surface} in their name	23234	string matching simple contains word	524	Tell me physical phenomenon whose name has the word surface in it.	SELECT DISTINCT ?sbj ?sbj_label WHERE { ?sbj wdt:P31 wd:Q1293220 . ?sbj rdfs:label ?sbj_label . FILTER(CONTAINS(lcase(?sbj_label), 'surface')) . FILTER (lang(?sbj_label) = 'en') } LIMIT 25	SELECT DISTINCT ?sbj ?sbj_label { ?statement1 <http://www.w3.org/1999/02/22-rdf-syntax-ns#subject> ?sbj . ?statement1 <http://www.w3.org/1999/02/22-rdf-syntax-ns#predicate> <http://www.wikidata.org/entity/P31> . ?statement1 <http://www.w3.org/1999/02/22-rdf-syntax-ns#object> <http://wikidata.dbpedia.org/resource/Q1293220>. ?sbj rdfs:label ?sbj_label . FILTER(CONTAINS(lcase(?sbj_label), 'surface')…	<?S P O ; ?S instanceOf Type ; contains word >	Let me know physical marvel whose title has the word surface in it.
What is {made from} of {goat meat}, that has {common name} is {Domestic Goat} ?	13004	right-subgraph	21	Which is made from the goat meat having a common name as Domestic Goat?	SELECT ?answer WHERE { wd:Q449506 wdt:P1582 ?answer . ?answer wdt:P1843 ?x FILTER(contains(?x,'Domestic Goat'))}	SELECT ?answer WHERE { ?statement1 <http://www.w3.org/1999/02/22-rdf-syntax-ns#subject> <http://wikidata.dbpedia.org/resource/Q449506> . ?statement1 <http://www.w3.org/1999/02/22-rdf-syntax-ns#predicate> <http://www.wikidata.org/entity/P1582>. ?statement1 <http://www.w3.org/1999/02/22-rdf-syntax-ns#object> ?answer . ?statement2 <http://www.w3.org/1999/02/22-rdf-syntax-ns#subject> ?answer. ?statem…	E REF ?F . ?F RFG G	Which is made from the goat meat having a common title as Household Goat?
What is the {battle} for {commanded by} of {Stonewall Jackson}	23078	simple question left	2139	Stonewall Jackson commanded what battle?	select distinct ?sbj where { ?sbj wdt:P4791 wd:Q216124 . ?sbj wdt:P31 wd:Q178561 }	select distinct ?subj where { ?statement <http://www.w3.org/1999/02/22-rdf-syntax-ns#subject> ?subj . ?statement <http://www.w3.org/1999/02/22-rdf-syntax-ns#predicate> <http://www.wikidata.org/entity/P4791> . ?statement <http://www.w3.org/1999/02/22-rdf-syntax-ns#object> <http://wikidata.dbpedia.org/resource/Q216124> . ?subj <http://www.wikidata.org/entity/P31> <http://wikidata.dbpedia.org/resour…	<?S P O ; ?S InstanceOf Type>	Let me know ethnolect whose title has the word perkerdansk in it.
what is the {point in time} for {Syria} has {population} as {8.08815e+06} ?	9072	statement_property	5517	which is the point time for syria has population as 8.08815e+06?	SELECT ?value WHERE { wd:Q858 p:P1082 ?s . ?s ps:P1082 ?x filter(contains(?x,'8.08815e+06')) . ?s pq:P585 ?value}	select distinct ?value where { ?statement <http://www.w3.org/1999/02/22-rdf-syntax-ns#subject> <http://wikidata.dbpedia.org/resource/Q858> . ?statement <http://www.w3.org/1999/02/22-rdf-syntax-ns#predicate> <http://www.wikidata.org/entity/P1082> . ?statement <http://www.w3.org/1999/02/22-rdf-syntax-ns#object> <8.08815e+06> . ?statement <http://www.wikidata.org/entity/P585> ?value. }	(E pred ?Obj ) prop value	which is the point time for syria has populace as 8.08815e+06?
Did {Marketing} {facet of} {human communication} and {packaging and labeling} ?	639	boolean double one_hop right subgraph	139	Does marketing involve Human communication, and packaging and labeling?	ASK WHERE { wd:Q39809 wdt:P1269 wd:Q1066689 . wd:Q39809 wdt:P1269 wd:Q207822 }	ASK { ?statement1 <http://www.w3.org/1999/02/22-rdf-syntax-ns#subject> <http://wikidata.dbpedia.org/resource/Q39809> . ?statement1 <http://www.w3.org/1999/02/22-rdf-syntax-ns#predicate> <http://www.wikidata.org/entity/P1269> . ?statement1 <http://www.w3.org/1999/02/22-rdf-syntax-ns#object> <http://wikidata.dbpedia.org/resource/Q1066689>. ?statement2 <http://www.w3.org/1999/02/22-rdf-syntax-ns#sub…	Ask (ent-pred-obj1 . ent-pred-obj2`)	Is Human communication, packaging and labeling involved with marketing?
What is the {stage race} with the {MAX(frequency of event)} ?	2443	rank	19	WHICH IS THE STAGE RACE WITH THE MAXIMUM FREQUENCY OF EVENT	select ?ent where { ?ent wdt:P31 wd:Q1318941 . ?ent wdt:P2257 ?obj } ORDER BY DESC(?obj)LIMIT 5	select ?ent where { ?ent <http://www.wikidata.org/entity/P31> <http://wikidata.dbpedia.org/resource/Q1318941>. ?statement <http://www.w3.org/1999/02/22-rdf-syntax-ns#subject> ?ent . ?statement <http://www.w3.org/1999/02/22-rdf-syntax-ns#predicate> <http://www.wikidata.org/entity/P2257>. ?statement <http://www.w3.org/1999/02/22-rdf-syntax-ns#object> ?obj .} ORDER BY DESC(?obj) LIMIT 5	?E is_a Type, ?E pred Obj value. MAX/MIN (value)	WHAT IS THE MAXIMUM FREQUENCY OF EVENT RACE
Give me {autonomous region of the People's Republic of China} that contains the word {xinjiang} in their name	23224	string matching simple contains word	2315	Tell me the autonomous region of the People's Republic of China which contains the word xinjiang in it's name?	SELECT DISTINCT ?sbj ?sbj_label WHERE { ?sbj wdt:P31 wd:Q57362 . ?sbj rdfs:label ?sbj_label . FILTER(CONTAINS(lcase(?sbj_label), 'xinjiang')) . FILTER (lang(?sbj_label) = 'en') } LIMIT 25	SELECT DISTINCT ?sbj ?sbj_label { ?statement1 <http://www.w3.org/1999/02/22-rdf-syntax-ns#subject> ?sbj . ?statement1 <http://www.w3.org/1999/02/22-rdf-syntax-ns#predicate> <http://www.wikidata.org/entity/P31> . ?statement1 <http://www.w3.org/1999/02/22-rdf-syntax-ns#object> <http://wikidata.dbpedia.org/resource/Q57362>. ?sbj rdfs:label ?sbj_label . FILTER(CONTAINS(lcase(?sbj_label), 'xinjiang'))…	<?S P O ; ?S instanceOf Type ; contains word >	Tell me the self sustaining area of the People's Republic of China which consists of the phrase xinjiang in it's name?
What is the {Velká pardubická} with the {MIN(race time)} whose {winner} is {Peter Gehm} ?	3279	rank	501	What is the Velká pardubická with the lowest race time whose winner is Peter Gehm?	select ?ent where { ?ent wdt:P31 wd:Q1701273 . ?ent wdt:P2781 ?obj . ?ent wdt:P1346 wd:Q12044712} ORDER BY ASC(?obj)LIMIT 5	select ?ent where { ?ent <http://www.wikidata.org/entity/P31> <http://wikidata.dbpedia.org/resource/Q1701273>. ?statement1 <http://www.w3.org/1999/02/22-rdf-syntax-ns#subject> ?ent . ?statement1 <http://www.w3.org/1999/02/22-rdf-syntax-ns#predicate> <http://www.wikidata.org/entity/P2781>. ?statement1 <http://www.w3.org/1999/02/22-rdf-syntax-ns#object> ?obj1. ?statement2 <http://www.w3.org/1999/02…	?E is_a Type. ?E pred Obj. ?E-secondClause value. MIN (value)	What Velka Pardubicka has the lowest race time that was won by Peter Gehm?
What is the {award received} and the {author} of {Watchmen} ?	9902	two intentions right subgraph	74	Who is the author of the Watchmen and what award did they receive?	SELECT ?ans_1 ?ans_2 WHERE { wd:Q128444 wdt:P166 ?ans_1 . wd:Q128444 wdt:P50 ?ans_2 }	SELECT ?ans_1 ?ans_2 WHERE { ?statement1 <http://www.w3.org/1999/02/22-rdf-syntax-ns#subject> <http://wikidata.dbpedia.org/resource/Q128444> . ?statement1 <http://www.w3.org/1999/02/22-rdf-syntax-ns#predicate> <http://www.wikidata.org/entity/P166> . ?statement1 <http://www.w3.org/1999/02/22-rdf-syntax-ns#object> ?ans_1. ?statement2 <http://www.w3.org/1999/02/22-rdf-syntax-ns#subject> <http://wiki…	select where (ent-pred-obj1 . ent-pred-obj2)	Who wrote the Watchmen, and what award were they given?
What is the {human settlement} for {patron saint} of {Joseph}	22857	simple question left	3918	n/a	select distinct ?sbj where { ?sbj wdt:P417 wd:Q128267 . ?sbj wdt:P31 wd:Q486972 }	select distinct ?subj where { ?statement <http://www.w3.org/1999/02/22-rdf-syntax-ns#subject> ?subj . ?statement <http://www.w3.org/1999/02/22-rdf-syntax-ns#predicate> <http://www.wikidata.org/entity/P417> . ?statement <http://www.w3.org/1999/02/22-rdf-syntax-ns#object> <http://wikidata.dbpedia.org/resource/Q128267> . ?subj <http://www.wikidata.org/entity/P31> <http://wikidata.dbpedia.org/resourc…	<?S P O ; ?S InstanceOf Type>	N / A N / A
What is the {book} for {language of work or name} of {Esperanto}	20425	simple question left	771	Name a book written in Esperanto	select distinct ?sbj where { ?sbj wdt:P407 wd:Q143 . ?sbj wdt:P31 wd:Q571 }	select distinct ?subj where { ?statement <http://www.w3.org/1999/02/22-rdf-syntax-ns#subject> ?subj . ?statement <http://www.w3.org/1999/02/22-rdf-syntax-ns#predicate> <http://www.wikidata.org/entity/P407> . ?statement <http://www.w3.org/1999/02/22-rdf-syntax-ns#object> <http://wikidata.dbpedia.org/resource/Q143> . ?subj <http://www.wikidata.org/entity/P31> <http://wikidata.dbpedia.org/resource/Q…	<?S P O ; ?S InstanceOf Type>	Name a book written in Esperanto
What is the {3D film} with the {MAX(cost)} whose {FSK film rating} is {FSK 12} ?	3059	rank	258	Name the FSK 12 rated 3D film with the highest cost ?	select ?ent where { ?ent wdt:P31 wd:Q229390 . ?ent wdt:P2130 ?obj . ?ent wdt:P1981 wd:Q20644796 } ORDER BY DESC(?obj)LIMIT 5	select ?ent where { ?ent <http://www.wikidata.org/entity/P31> <http://wikidata.dbpedia.org/resource/Q229390>. ?statement1 <http://www.w3.org/1999/02/22-rdf-syntax-ns#subject> ?ent . ?statement1 <http://www.w3.org/1999/02/22-rdf-syntax-ns#predicate> <http://www.wikidata.org/entity/P2130>. ?statement1 <http://www.w3.org/1999/02/22-rdf-syntax-ns#object> ?obj1. ?statement2 <http://www.w3.org/1999/02/…	?E is_a Type. ?E pred Obj. ?E-secondClause value. MAX (value)	What FSK 12 rated 3D film cost the most?
How many {interested in} are for {Daniel Dennett} ?	1424	statement_property	424	How many are interested in Daniel Dennett?	SELECT (COUNT(?obj) AS ?value ) { wd:Q215263 wdt:P2650 ?obj }	SELECT (COUNT(?obj) AS ?objs ) { ?statement <http://www.w3.org/1999/02/22-rdf-syntax-ns#subject> <http://wikidata.dbpedia.org/resource/Q215263> . ?statement <http://www.w3.org/1999/02/22-rdf-syntax-ns#predicate> <http://www.wikidata.org/entity/P2650> . ?statement <http://www.w3.org/1999/02/22-rdf-syntax-ns#object> ?obj . }	Count Obj (ent-pred-obj)	Daniel Dennett is interested in by how many people?
What is {located in the administrative territorial entity} of {Bristol} that is {end time} is {1996-0-0} ?	7080	statement_property	3525	In 1996, what significant event happened in the administrative territorial entity of Bristol?	SELECT ?obj WHERE { wd:Q23154 p:P131 ?s . ?s ps:P131 ?obj . ?s pq:P582 ?x filter(contains(YEAR(?x),'1996')) }	select distinct ?obj where { ?statement <http://www.w3.org/1999/02/22-rdf-syntax-ns#subject> <http://wikidata.dbpedia.org/resource/Q23154> . ?statement <http://www.w3.org/1999/02/22-rdf-syntax-ns#predicate> <http://www.wikidata.org/entity/P131> . ?statement <http://www.w3.org/1999/02/22-rdf-syntax-ns#object> ?obj . ?statement <http://www.wikidata.org/entity/P582> <1996-0-0> }	(E pred F) prop ?value	In the administrative territorial entity of Bristol, what significant event happened in 1996?
What is {coordinate location} of {Rhine} that is {applies to part} is {river source} ?	4691	statement_property	1136	Where is the river source of the Rhine?	SELECT ?obj WHERE { wd:Q584 p:P625 ?s . ?s ps:P625 ?obj . ?s pq:P518 wd:Q7376362 }	select distinct ?obj where { ?statement <http://www.w3.org/1999/02/22-rdf-syntax-ns#subject> <http://wikidata.dbpedia.org/resource/Q584> . ?statement <http://www.w3.org/1999/02/22-rdf-syntax-ns#predicate> <http://www.wikidata.org/entity/P625> . ?statement <http://www.w3.org/1999/02/22-rdf-syntax-ns#object> ?obj . ?statement <http://www.wikidata.org/entity/P518> <http://wikidata.dbpedia.org/resour…	(E pred F) prop ?value	Where does the river Rhine originate from?
What is {nominated for} of {Cate Blanchett} that is {for work} is {I'm Not There} ?	8824	statement_property	5269	What was Cate Blanchett nominated for her work in I'm Not There?	SELECT ?obj WHERE { wd:Q80966 p:P1411 ?s . ?s ps:P1411 ?obj . ?s pq:P1686 wd:Q816772 }	select distinct ?obj where { ?statement <http://www.w3.org/1999/02/22-rdf-syntax-ns#subject> <http://wikidata.dbpedia.org/resource/Q80966> . ?statement <http://www.w3.org/1999/02/22-rdf-syntax-ns#predicate> <http://www.wikidata.org/entity/P1411> . ?statement <http://www.w3.org/1999/02/22-rdf-syntax-ns#object> ?obj . ?statement <http://www.wikidata.org/entity/P1686> <http://wikidata.dbpedia.org/re…	(E pred F) prop ?value	What was Cate blanchett work 'I'm Not There' nominated for
Give me {tower} that {depicted by} {Tower of Babel} and which contains the word {babel} in their name	25234	string matching type + relation contains word	2020	Tell me the tower that is depicted as Tower of Babel and contains the word babel in it's name?	SELECT DISTINCT ?sbj ?sbj_label WHERE { ?sbj wdt:P31 wd:Q12518 . ?sbj wdt:P1299 wd:Q2899725 . ?sbj rdfs:label ?sbj_label . FILTER(CONTAINS(lcase(?sbj_label), 'babel')) . FILTER (lang(?sbj_label) = 'en') } LIMIT 25	SELECT DISTINCT ?sbj ?sbj_label { ?statement1 <http://www.w3.org/1999/02/22-rdf-syntax-ns#subject> ?sbj . ?statement1 <http://www.w3.org/1999/02/22-rdf-syntax-ns#predicate> <http://www.wikidata.org/entity/P31> . ?statement1 <http://www.w3.org/1999/02/22-rdf-syntax-ns#object> <http://wikidata.dbpedia.org/resource/Q12518>. ?statement2 <http://www.w3.org/1999/02/22-rdf-syntax-ns#subject> ?sbj . ?sta…	<?S P O ; ?S instanceOf Type ; contains word >	Tell me the tower that is depicted as Tower of Babel and includes the word babel in it's name?
Does the {maximum wavelength of sensitivity} of the {human eye} {equals} {700}	18659	boolean with filter	677	is the maximum wavelength of sensitivity of the human eye equal to 700?	ASK WHERE { wd:Q430024 wdt:P3737 ?obj filter(?obj = 700) }	ASK { ?statement1 <http://www.w3.org/1999/02/22-rdf-syntax-ns#subject> <http://wikidata.dbpedia.org/resource/Q430024> . ?statement1 <http://www.w3.org/1999/02/22-rdf-syntax-ns#predicate> <http://www.wikidata.org/entity/P3737>. ?statement1 <http://www.w3.org/1999/02/22-rdf-syntax-ns#object> ?obj. filter(?obj = 700) }	ASK ?sbj ?pred ?obj filter ?obj = num	Is 700 the maximum wavelength of sensitivity of the human eye?
What is {location born} of {Hermann Heinrich Gossen}, that has {Q48460} is {2--4355126} ?	13631	right-subgraph	1067	Where was the location of birth of Hermann Heinrich Gossen, that has Q48460 such that 2--4355126?	SELECT ?answer WHERE { wd:Q62835 wdt:P19 ?answer . ?answer wdt:P1036 ?x FILTER(contains(?x,'2--4355126'))}	SELECT ?answer WHERE { ?statement1 <http://www.w3.org/1999/02/22-rdf-syntax-ns#subject> <http://wikidata.dbpedia.org/resource/Q62835> . ?statement1 <http://www.w3.org/1999/02/22-rdf-syntax-ns#predicate> <http://www.wikidata.org/entity/P19>. ?statement1 <http://www.w3.org/1999/02/22-rdf-syntax-ns#object> ?answer . ?statement2 <http://www.w3.org/1999/02/22-rdf-syntax-ns#subject> ?answer. ?statement…	E REF ?F . ?F RFG G	Where was once the region of beginning of Hermann Heinrich Gossen, that has Q48460 such that 2--4355126?
what is the {followed by} for {Mo Yan} has {award received} as {Nobel Prize in Literature} ?	4841	statement_property	1286	Who received the Nobel Prize in Literature after Mo Yan?	SELECT ?value WHERE { wd:Q8998 p:P166 ?s . ?s ps:P166 wd:Q37922 . ?s pq:P156 ?value}	select distinct ?value where { ?statement <http://www.w3.org/1999/02/22-rdf-syntax-ns#subject> <http://wikidata.dbpedia.org/resource/Q8998> . ?statement <http://www.w3.org/1999/02/22-rdf-syntax-ns#predicate> <http://www.wikidata.org/entity/P166> . ?statement <http://www.w3.org/1999/02/22-rdf-syntax-ns#object> <http://wikidata.dbpedia.org/resource/Q37922> . ?statement <http://www.wikidata.org/enti…	(E pred ?Obj ) prop value	Give me the person name who received nobel literature prize after Mo yan?
what is the {point in time} for {Eiji Toyoda} has {award received} as {Order of Prince Henry} ?	7924	statement_property	4369	When did Eiji Toyoda win an award for his work in Order of Prince Henry?	SELECT ?value WHERE { wd:Q1141740 p:P166 ?s . ?s ps:P166 wd:Q93488 . ?s pq:P585 ?value}	select distinct ?value where { ?statement <http://www.w3.org/1999/02/22-rdf-syntax-ns#subject> <http://wikidata.dbpedia.org/resource/Q1141740> . ?statement <http://www.w3.org/1999/02/22-rdf-syntax-ns#predicate> <http://www.wikidata.org/entity/P166> . ?statement <http://www.w3.org/1999/02/22-rdf-syntax-ns#object> <http://wikidata.dbpedia.org/resource/Q93488> . ?statement <http://www.wikidata.org/e…	(E pred ?Obj ) prop value	Which year was Eiji Toyoda awarded for his work in Order of Prince Henry?
What is {worked for} of {Michelle Wolf}, that has {source location of group/organisation} is {New York City} ?	12619	right-subgraph	843	Who are worked for Michelle Wolf and its source location of group/organisation is located in New York City?	SELECT ?answer WHERE { wd:Q23883085 wdt:P108 ?answer . ?answer wdt:P740 wd:Q60}	SELECT ?answer WHERE { ?statement1 <http://www.w3.org/1999/02/22-rdf-syntax-ns#subject> <http://wikidata.dbpedia.org/resource/Q23883085> . ?statement1 <http://www.w3.org/1999/02/22-rdf-syntax-ns#predicate> <http://www.wikidata.org/entity/P108>. ?statement1 <http://www.w3.org/1999/02/22-rdf-syntax-ns#object> ?answer . ?statement2 <http://www.w3.org/1999/02/22-rdf-syntax-ns#subject> ?answer. ?state…	E REF ?F . ?F RFG G	Who are labored for Michelle Wolf and its source place of group/organisation is placed in New York City?
Give me {unit of measurement} that contains the word {visus} in their name	23672	string matching simple contains word	2726	What are the unit of measurement which start with the letter visus	SELECT DISTINCT ?sbj ?sbj_label WHERE { ?sbj wdt:P31 wd:Q47574 . ?sbj rdfs:label ?sbj_label . FILTER(CONTAINS(lcase(?sbj_label), 'visus')) . FILTER (lang(?sbj_label) = 'en') } LIMIT 25	SELECT DISTINCT ?sbj ?sbj_label { ?statement1 <http://www.w3.org/1999/02/22-rdf-syntax-ns#subject> ?sbj . ?statement1 <http://www.w3.org/1999/02/22-rdf-syntax-ns#predicate> <http://www.wikidata.org/entity/P31> . ?statement1 <http://www.w3.org/1999/02/22-rdf-syntax-ns#object> <http://wikidata.dbpedia.org/resource/Q47574>. ?sbj rdfs:label ?sbj_label . FILTER(CONTAINS(lcase(?sbj_label), 'visus')) . …	<?S P O ; ?S instanceOf Type ; contains word >	What is the measuring unit that starts with the letter visus?
what is the {publication date} for {iTunes} has {software version} as {12.7.5} ?	8566	statement_property	5011	what was the publication date for iTunes which has software version as 12.7.5?	SELECT ?value WHERE { wd:Q9589 p:P348 ?s . ?s ps:P348 ?x filter(contains(?x,'12.7.5')) . ?s pq:P577 ?value}	select distinct ?value where { ?statement <http://www.w3.org/1999/02/22-rdf-syntax-ns#subject> <http://wikidata.dbpedia.org/resource/Q9589> . ?statement <http://www.w3.org/1999/02/22-rdf-syntax-ns#predicate> <http://www.wikidata.org/entity/P348> . ?statement <http://www.w3.org/1999/02/22-rdf-syntax-ns#object> <12.7.5> . ?statement <http://www.wikidata.org/entity/P577> ?value. }	(E pred ?Obj ) prop value	When was iTunes version 12.7.5 published?
What is the {structured programming language} for {designed by} of {Dennis M. Ritchie}	20633	simple question left	979	Dennis M. Ritchie designed which structured programming language?	select distinct ?sbj where { ?sbj wdt:P287 wd:Q45575 . ?sbj wdt:P31 wd:Q28920117 }	select distinct ?subj where { ?statement <http://www.w3.org/1999/02/22-rdf-syntax-ns#subject> ?subj . ?statement <http://www.w3.org/1999/02/22-rdf-syntax-ns#predicate> <http://www.wikidata.org/entity/P287> . ?statement <http://www.w3.org/1999/02/22-rdf-syntax-ns#object> <http://wikidata.dbpedia.org/resource/Q45575> . ?subj <http://www.wikidata.org/entity/P31> <http://wikidata.dbpedia.org/resource…	<?S P O ; ?S InstanceOf Type>	Dennis M. Ritchie outlined which organized programming language?
what is the {object has role} for {Mickey Mouse} has {contributor(s) to the creative work} as {Ben Sharpsteen} ?	4940	statement_property	1385	What role does Mickey Mouse play in the creative work of Ben Sharpsteen?	SELECT ?value WHERE { wd:Q11934 p:P767 ?s . ?s ps:P767 wd:Q2549739 . ?s pq:P3831 ?value}	select distinct ?value where { ?statement <http://www.w3.org/1999/02/22-rdf-syntax-ns#subject> <http://wikidata.dbpedia.org/resource/Q11934> . ?statement <http://www.w3.org/1999/02/22-rdf-syntax-ns#predicate> <http://www.wikidata.org/entity/P767> . ?statement <http://www.w3.org/1999/02/22-rdf-syntax-ns#object> <http://wikidata.dbpedia.org/resource/Q2549739> . ?statement <http://www.wikidata.org/e…	(E pred ?Obj ) prop value	How does Mickey Mouse feature in the creative work of Ben Sharpsteen?
What is {stock exchange} of {Tencent} that is {ticker symbol} is {0700} ?	7338	statement_property	3783	What is the stock exchange for the ticker symbol 0700 in Tencent?	SELECT ?obj WHERE { wd:Q860580 p:P414 ?s . ?s ps:P414 ?obj . ?s pq:P249 ?x filter(contains(?x,'0700')) }	select distinct ?obj where { ?statement <http://www.w3.org/1999/02/22-rdf-syntax-ns#subject> <http://wikidata.dbpedia.org/resource/Q860580> . ?statement <http://www.w3.org/1999/02/22-rdf-syntax-ns#predicate> <http://www.wikidata.org/entity/P414> . ?statement <http://www.w3.org/1999/02/22-rdf-syntax-ns#object> ?obj . ?statement <http://www.wikidata.org/entity/P249> <0700> }	(E pred F) prop ?value	What is the the symbol for stock 0700 in Tencent?
What is the {head of state} and the {office held by head of state} of {Soviet_Union} ?	10204	two intentions right subgraph	630	What are the head of state and the office held by head of state of the Soviet Union?	SELECT ?ans_1 ?ans_2 WHERE { wd:Q15180 wdt:P35 ?ans_1 . wd:Q15180 wdt:P1906 ?ans_2 }	SELECT ?ans_1 ?ans_2 WHERE { ?statement1 <http://www.w3.org/1999/02/22-rdf-syntax-ns#subject> <http://wikidata.dbpedia.org/resource/Q15180> . ?statement1 <http://www.w3.org/1999/02/22-rdf-syntax-ns#predicate> <http://www.wikidata.org/entity/P35> . ?statement1 <http://www.w3.org/1999/02/22-rdf-syntax-ns#object> ?ans_1. ?statement2 <http://www.w3.org/1999/02/22-rdf-syntax-ns#subject> <http://wikida…	select where (ent-pred-obj1 . ent-pred-obj2)	What is the head of state of the Soviet Union?
what is the {award received} for {Dawn Fraser} has {participant of} as {1960 Summer Olympics} ?	8829	statement_property	5274	What is the name of award recieved for Dawn Fraser has participant of 1960 Summer Olympics ?	SELECT ?value WHERE { wd:Q229040 p:P1344 ?s . ?s ps:P1344 wd:Q8415 . ?s pq:P166 ?value}	select distinct ?value where { ?statement <http://www.w3.org/1999/02/22-rdf-syntax-ns#subject> <http://wikidata.dbpedia.org/resource/Q229040> . ?statement <http://www.w3.org/1999/02/22-rdf-syntax-ns#predicate> <http://www.wikidata.org/entity/P1344> . ?statement <http://www.w3.org/1999/02/22-rdf-syntax-ns#object> <http://wikidata.dbpedia.org/resource/Q8415> . ?statement <http://www.wikidata.org/en…	(E pred ?Obj ) prop value	What award did Dawn Fraser get in the 1960 Olympics?
What is the {international organization} for {parent organization} of {International Court of Justice}	22791	simple question right	3852	What is the parent organization for the International Court of Justice?	select distinct ?obj where { wd:Q7801 wdt:P749 ?obj . ?obj wdt:P31 wd:Q484652 }	select distinct ?obj where { ?statement <http://www.w3.org/1999/02/22-rdf-syntax-ns#subject> <http://wikidata.dbpedia.org/resource/Q7801> . ?statement <http://www.w3.org/1999/02/22-rdf-syntax-ns#predicate> <http://www.wikidata.org/entity/P749> . ?statement <http://www.w3.org/1999/02/22-rdf-syntax-ns#object> ?obj . ?obj <http://www.wikidata.org/entity/P31> <http://wikidata.dbpedia.org/resource/Q48…	<S P ?O ; ?O instanceOf Type>	What is the parent organization for the Universal Court of Justice?
what is the {start time} for {Sarajevo} has {twinned administrative body} as {Serre Chevalier} ?	9437	statement_property	5882	What is the beginning of Sarajevo's	SELECT ?value WHERE { wd:Q11194 p:P190 ?s . ?s ps:P190 wd:Q2274046 . ?s pq:P580 ?value}	select distinct ?value where { ?statement <http://www.w3.org/1999/02/22-rdf-syntax-ns#subject> <http://wikidata.dbpedia.org/resource/Q11194> . ?statement <http://www.w3.org/1999/02/22-rdf-syntax-ns#predicate> <http://www.wikidata.org/entity/P190> . ?statement <http://www.w3.org/1999/02/22-rdf-syntax-ns#object> <http://wikidata.dbpedia.org/resource/Q2274046> . ?statement <http://www.wikidata.org/e…	(E pred ?Obj ) prop value	When was the start of Sarajevo's?
What is {significant event} of {Michelle Bachelet} that is {point in time} is {1978-6-1} ?	7703	statement_property	4148	What significant event in 1978-6-1 is Michelle Bachelet known for?	SELECT ?obj WHERE { wd:Q320 p:P793 ?s . ?s ps:P793 ?obj . ?s pq:P585 ?x filter(contains(YEAR(?x),'1978')) }	select distinct ?obj where { ?statement <http://www.w3.org/1999/02/22-rdf-syntax-ns#subject> <http://wikidata.dbpedia.org/resource/Q320> . ?statement <http://www.w3.org/1999/02/22-rdf-syntax-ns#predicate> <http://www.wikidata.org/entity/P793> . ?statement <http://www.w3.org/1999/02/22-rdf-syntax-ns#object> ?obj . ?statement <http://www.wikidata.org/entity/P585> <1978-6-1> }	(E pred F) prop ?value	What did Michelle Bachelet do on 6/1/1978?
What is {solubility} of {methyl chloride} that is {solvent} is {water} ?	5235	statement_property	1680	What is the solubility of methyl chloride in water?	SELECT ?obj WHERE { wd:Q422709 p:P2177 ?s . ?s ps:P2177 ?obj . ?s pq:P2178 wd:Q283 }	select distinct ?obj where { ?statement <http://www.w3.org/1999/02/22-rdf-syntax-ns#subject> <http://wikidata.dbpedia.org/resource/Q422709> . ?statement <http://www.w3.org/1999/02/22-rdf-syntax-ns#predicate> <http://www.wikidata.org/entity/P2177> . ?statement <http://www.w3.org/1999/02/22-rdf-syntax-ns#object> ?obj . ?statement <http://www.wikidata.org/entity/P2178> <http://wikidata.dbpedia.org/r…	(E pred F) prop ?value	Which is the solubility of methyl chloride in water?
What is {coordinate location} of {Delaware River} that is {applies to part} is {river source} ?	4744	statement_property	1189	What five U.S. states does the Delaware River drain from?	SELECT ?obj WHERE { wd:Q143762 p:P625 ?s . ?s ps:P625 ?obj . ?s pq:P518 wd:Q7376362 }	select distinct ?obj where { ?statement <http://www.w3.org/1999/02/22-rdf-syntax-ns#subject> <http://wikidata.dbpedia.org/resource/Q143762> . ?statement <http://www.w3.org/1999/02/22-rdf-syntax-ns#predicate> <http://www.wikidata.org/entity/P625> . ?statement <http://www.w3.org/1999/02/22-rdf-syntax-ns#object> ?obj . ?statement <http://www.wikidata.org/entity/P518> <http://wikidata.dbpedia.org/res…	(E pred F) prop ?value	Delaware rivers drains from what 5 us states
What is {first language} of {people} of {Chizoba Ejike} ?	17517	left-subgraph	36	Which birth language is Chizoba Ejike?	SELECT ?answer WHERE { wd:Q21197460 wdt:P172 ?X . ?X wdt:P103 ?answer}	SELECT ?answer WHERE { ?statement1 <http://www.w3.org/1999/02/22-rdf-syntax-ns#subject> <http://wikidata.dbpedia.org/resource/Q21197460> . ?statement1 <http://www.w3.org/1999/02/22-rdf-syntax-ns#predicate> <http://www.wikidata.org/entity/P172>. ?statement1 <http://www.w3.org/1999/02/22-rdf-syntax-ns#object> ?X . ?statement2 <http://www.w3.org/1999/02/22-rdf-syntax-ns#subject> ?X. ?statement2 <htt…	C RCD xD . xD RDE ?E	Which birth dialect is Chizoba Ejike?
What is {creators} of {language of the original work} of {Star Trek Into Darkness} ?	15773	left-subgraph	7	Who is {creators} of {language of the original work} {Star Trek Into Darkness} ?	SELECT ?answer WHERE { wd:Q171711 wdt:P364 ?X . ?X wdt:P170 ?answer}	SELECT ?answer WHERE { ?statement1 <http://www.w3.org/1999/02/22-rdf-syntax-ns#subject> <http://wikidata.dbpedia.org/resource/Q171711> . ?statement1 <http://www.w3.org/1999/02/22-rdf-syntax-ns#predicate> <http://www.wikidata.org/entity/P364>. ?statement1 <http://www.w3.org/1999/02/22-rdf-syntax-ns#object> ?X . ?statement2 <http://www.w3.org/1999/02/22-rdf-syntax-ns#subject> ?X. ?statement2 <http:…	C RCD xD . xD RDE ?E	Who were the creators for the language of the original work of Star Trek Into Darkness?
What is {inhabitants} of {nationality} of {Leopold von Sacher-Masoch} ?	14322	right-subgraph	2748	What is {inhabitants} {nationality} of {Leopold von Sacher-Masoch} ?	SELECT ?answer WHERE { wd:Q78474 wdt:P27 ?X . ?X wdt:P1082 ?answer}	SELECT ?answer WHERE { ?statement1 <http://www.w3.org/1999/02/22-rdf-syntax-ns#subject> <http://wikidata.dbpedia.org/resource/Q78474> . ?statement1 <http://www.w3.org/1999/02/22-rdf-syntax-ns#predicate> <http://www.wikidata.org/entity/P27>. ?statement1 <http://www.w3.org/1999/02/22-rdf-syntax-ns#object> ?X . ?statement2 <http://www.w3.org/1999/02/22-rdf-syntax-ns#subject> ?X. ?statement2 <http://…	E REF xF . xF RFG ?G	What is {inhabitants} {nationality} of {Leopold von Sacher-Masoch} ?
What is the {university building} for {affiliation} of {Columbia University}	21785	simple question left	2131	What is the affiliation building in Columbia University	select distinct ?sbj where { ?sbj wdt:P1416 wd:Q49088 . ?sbj wdt:P31 wd:Q19844914 }	select distinct ?subj where { ?statement <http://www.w3.org/1999/02/22-rdf-syntax-ns#subject> ?subj . ?statement <http://www.w3.org/1999/02/22-rdf-syntax-ns#predicate> <http://www.wikidata.org/entity/P1416> . ?statement <http://www.w3.org/1999/02/22-rdf-syntax-ns#object> <http://wikidata.dbpedia.org/resource/Q49088> . ?subj <http://www.wikidata.org/entity/P31> <http://wikidata.dbpedia.org/resourc…	<?S P O ; ?S InstanceOf Type>	What is the Columbia University affiliation building?
What is the {commune of France} with the {MIN(population)} whose {located in time zone} is {UTC+01:00} ?	3405	rank	627	What is the commune of France with the lowest population whose located in time zone is UTC+01:00?	select ?ent where { ?ent wdt:P31 wd:Q484170 . ?ent wdt:P1082 ?obj . ?ent wdt:P421 wd:Q6655} ORDER BY ASC(?obj)LIMIT 5	select ?ent where { ?ent <http://www.wikidata.org/entity/P31> <http://wikidata.dbpedia.org/resource/Q484170>. ?statement1 <http://www.w3.org/1999/02/22-rdf-syntax-ns#subject> ?ent . ?statement1 <http://www.w3.org/1999/02/22-rdf-syntax-ns#predicate> <http://www.wikidata.org/entity/P1082>. ?statement1 <http://www.w3.org/1999/02/22-rdf-syntax-ns#object> ?obj1. ?statement2 <http://www.w3.org/1999/02/…	?E is_a Type. ?E pred Obj. ?E-secondClause value. MIN (value)	What is the smallest French city in time zone UTC+01:00?
What is the {district of the city} with the {MAX(number of houses)} whose {instance of} is {district of the city} ?	2892	rank	91	What is the district of the city with the MAX(number of houses whose instance of is district of the city?	select ?ent where { ?ent wdt:P31 wd:Q21851888 . ?ent wdt:P4080 ?obj . ?ent wdt:P31 wd:Q21851888 } ORDER BY DESC(?obj)LIMIT 5	select ?ent where { ?ent <http://www.wikidata.org/entity/P31> <http://wikidata.dbpedia.org/resource/Q21851888>. ?statement1 <http://www.w3.org/1999/02/22-rdf-syntax-ns#subject> ?ent . ?statement1 <http://www.w3.org/1999/02/22-rdf-syntax-ns#predicate> <http://www.wikidata.org/entity/P4080>. ?statement1 <http://www.w3.org/1999/02/22-rdf-syntax-ns#object> ?obj1. ?statement2 <http://www.w3.org/1999/0…	?E is_a Type. ?E pred Obj. ?E-secondClause value. MAX (value)	What district in the city has the MAX number of houses whose instance is in the district of the city?
What is {ordinal number} of {season begins} of {Handball-Bundesliga} ?	17714	right-subgraph	437	How many seasons of Handball-Bundesliga are there?	SELECT ?answer WHERE { wd:Q175762 wdt:P4794 ?X . ?X wdt:P1545 ?answer}	SELECT ?answer WHERE { ?statement1 <http://www.w3.org/1999/02/22-rdf-syntax-ns#subject> <http://wikidata.dbpedia.org/resource/Q175762> . ?statement1 <http://www.w3.org/1999/02/22-rdf-syntax-ns#predicate> <http://www.wikidata.org/entity/P4794>. ?statement1 <http://www.w3.org/1999/02/22-rdf-syntax-ns#object> ?X . ?statement2 <http://www.w3.org/1999/02/22-rdf-syntax-ns#subject> ?X. ?statement2 <http…	E REF xF . xF RFG ?G	How numerous seasons of Handball-Bundesliga are there?
What is {place of residence} of {Wangari Maathai}, that has {inflation rate of consumer price index} is {2.9} ?	13439	right-subgraph	303	"What is place of residence of Wangari Maathai,that has inflation rate of consumer price index as 2.9?"	SELECT ?answer WHERE { wd:Q46795 wdt:P551 ?answer . ?answer wdt:P1279 ?x FILTER(contains(?x,'2.9'))}	SELECT ?answer WHERE { ?statement1 <http://www.w3.org/1999/02/22-rdf-syntax-ns#subject> <http://wikidata.dbpedia.org/resource/Q46795> . ?statement1 <http://www.w3.org/1999/02/22-rdf-syntax-ns#predicate> <http://www.wikidata.org/entity/P551>. ?statement1 <http://www.w3.org/1999/02/22-rdf-syntax-ns#object> ?answer . ?statement2 <http://www.w3.org/1999/02/22-rdf-syntax-ns#subject> ?answer. ?statemen…	E REF ?F . ?F RFG G	"What is region of house of Wangari Maathai,that has inflation charge of client fee index as 2.9?"
What is {child} of {Pompey} that is {mother} is {Mucia Tertia} ?	8905	statement_property	5350	Who is the child of Pompey and the mother, Mucia Tertia?	SELECT ?obj WHERE { wd:Q125414 p:P40 ?s . ?s ps:P40 ?obj . ?s pq:P25 wd:Q273616 }	select distinct ?obj where { ?statement <http://www.w3.org/1999/02/22-rdf-syntax-ns#subject> <http://wikidata.dbpedia.org/resource/Q125414> . ?statement <http://www.w3.org/1999/02/22-rdf-syntax-ns#predicate> <http://www.wikidata.org/entity/P40> . ?statement <http://www.w3.org/1999/02/22-rdf-syntax-ns#object> ?obj . ?statement <http://www.wikidata.org/entity/P25> <http://wikidata.dbpedia.org/resou…	(E pred F) prop ?value	What kid did Pompey and Mucia Tertia have?
Give me {alcoholic beverage} that {fabrication method} {fermentation} and which contains the word {rum} in their name	25205	string matching type + relation contains word	2849	Name an alcoholic beverage that contains the word "rum " in its name	SELECT DISTINCT ?sbj ?sbj_label WHERE { ?sbj wdt:P31 wd:Q154 . ?sbj wdt:P2079 wd:Q41760 . ?sbj rdfs:label ?sbj_label . FILTER(CONTAINS(lcase(?sbj_label), 'rum')) . FILTER (lang(?sbj_label) = 'en') } LIMIT 25	SELECT DISTINCT ?sbj ?sbj_label { ?statement1 <http://www.w3.org/1999/02/22-rdf-syntax-ns#subject> ?sbj . ?statement1 <http://www.w3.org/1999/02/22-rdf-syntax-ns#predicate> <http://www.wikidata.org/entity/P31> . ?statement1 <http://www.w3.org/1999/02/22-rdf-syntax-ns#object> <http://wikidata.dbpedia.org/resource/Q154>. ?statement2 <http://www.w3.org/1999/02/22-rdf-syntax-ns#subject> ?sbj . ?state…	<?S P O ; ?S instanceOf Type ; contains word >	Title an alcoholic refreshment that contains the word "rum " in its name
How many {terminus} are to/by {Vienna} ?	1695	statement_property	1039	How many terminus are in Vienna	SELECT (COUNT(?sub) AS ?value ) { ?sub wdt:P559 wd:Q1741 }	SELECT (COUNT(?sub) AS ?subs ) { ?statement <http://www.w3.org/1999/02/22-rdf-syntax-ns#subject> ?sub . ?statement <http://www.w3.org/1999/02/22-rdf-syntax-ns#predicate> <http://www.wikidata.org/entity/P559> . ?statement <http://www.w3.org/1999/02/22-rdf-syntax-ns#object> http://wikidata.dbpedia.org/resource/Q1741 . }	Count ent (ent-pred-obj)	how many vienna in terminus
What is {is in the region of} of {Paroo River}, that has {divides into} is {Ku-ring-gai Council} ?	12780	right-subgraph	2020	What is in the region of Paroo River, that divides into Ku-ring-gai Council?	SELECT ?answer WHERE { wd:Q1628056 wdt:P131 ?answer . ?answer wdt:P150 wd:Q133642}	SELECT ?answer WHERE { ?statement1 <http://www.w3.org/1999/02/22-rdf-syntax-ns#subject> <http://wikidata.dbpedia.org/resource/Q1628056> . ?statement1 <http://www.w3.org/1999/02/22-rdf-syntax-ns#predicate> <http://www.wikidata.org/entity/P131>. ?statement1 <http://www.w3.org/1999/02/22-rdf-syntax-ns#object> ?answer . ?statement2 <http://www.w3.org/1999/02/22-rdf-syntax-ns#subject> ?answer. ?statem…	E REF ?F . ?F RFG G	What is within the locale of Paroo Stream, that isolates into Ku-ring-gai Committee?
What is {twinned administrative body} of {Changchun} that is {start time} is {1992-8-25} ?	4587	statement_property	1032	What has been the ister city of Changchun since Aug 25th, 1992?	SELECT ?obj WHERE { wd:Q92161 p:P190 ?s . ?s ps:P190 ?obj . ?s pq:P580 ?x filter(contains(YEAR(?x),'1992')) }	select distinct ?obj where { ?statement <http://www.w3.org/1999/02/22-rdf-syntax-ns#subject> <http://wikidata.dbpedia.org/resource/Q92161> . ?statement <http://www.w3.org/1999/02/22-rdf-syntax-ns#predicate> <http://www.wikidata.org/entity/P190> . ?statement <http://www.w3.org/1999/02/22-rdf-syntax-ns#object> ?obj . ?statement <http://www.wikidata.org/entity/P580> <1992-8-25> }	(E pred F) prop ?value	Since Aug. 25th, 1992 this has been the ister city of Changchun?
How many {lakes on river} are to/by {Lake Urmia} ?	2140	statement_property	1484	How many rivers and lakes are connected to Lake Urmia?	SELECT (COUNT(?sub) AS ?value ) { ?sub wdt:P469 wd:Q199551 }	SELECT (COUNT(?sub) AS ?subs ) { ?statement <http://www.w3.org/1999/02/22-rdf-syntax-ns#subject> ?sub . ?statement <http://www.w3.org/1999/02/22-rdf-syntax-ns#predicate> <http://www.wikidata.org/entity/P469> . ?statement <http://www.w3.org/1999/02/22-rdf-syntax-ns#object> http://wikidata.dbpedia.org/resource/Q199551 . }	Count ent (ent-pred-obj)	Can you tell me the amount of lakes are rivers attached to Lake Urmia?
Give me {soil type} that contains the word {vertisol} in their name	23684	string matching simple contains word	464	Tell me soil type whose name has the word vertisol in it.	SELECT DISTINCT ?sbj ?sbj_label WHERE { ?sbj wdt:P31 wd:Q10926413 . ?sbj rdfs:label ?sbj_label . FILTER(CONTAINS(lcase(?sbj_label), 'vertisol')) . FILTER (lang(?sbj_label) = 'en') } LIMIT 25	SELECT DISTINCT ?sbj ?sbj_label { ?statement1 <http://www.w3.org/1999/02/22-rdf-syntax-ns#subject> ?sbj . ?statement1 <http://www.w3.org/1999/02/22-rdf-syntax-ns#predicate> <http://www.wikidata.org/entity/P31> . ?statement1 <http://www.w3.org/1999/02/22-rdf-syntax-ns#object> <http://wikidata.dbpedia.org/resource/Q10926413>. ?sbj rdfs:label ?sbj_label . FILTER(CONTAINS(lcase(?sbj_label), 'vertisol…	<?S P O ; ?S instanceOf Type ; contains word >	Disclose to me soil type whose name has the word vertisol in it.
What is {award received} of {Justin Timberlake} that is {point in time} is {2007-0-0} ?	6733	statement_property	3178	What is { award received } from { Justin Timberlake } that is { point in time } is { 2007 - 0 - 0 }?	SELECT ?obj WHERE { wd:Q43432 p:P166 ?s . ?s ps:P166 ?obj . ?s pq:P585 ?x filter(contains(YEAR(?x),'2007')) }	select distinct ?obj where { ?statement <http://www.w3.org/1999/02/22-rdf-syntax-ns#subject> <http://wikidata.dbpedia.org/resource/Q43432> . ?statement <http://www.w3.org/1999/02/22-rdf-syntax-ns#predicate> <http://www.wikidata.org/entity/P166> . ?statement <http://www.w3.org/1999/02/22-rdf-syntax-ns#object> ?obj . ?statement <http://www.wikidata.org/entity/P585> <2007-0-0> }	(E pred F) prop ?value	What is { grant gotten } from { Justin Timberlake } that's { point in time } is { 2007 - - }?
Give me {religious concept} that starts with {'t'}	24037	string matching simple contains word	1536	Which religious concept starts with the letter t	SELECT DISTINCT ?sbj ?sbj_label WHERE { ?sbj wdt:P31 wd:Q23847174 . ?sbj rdfs:label ?sbj_label . FILTER(STRSTARTS(lcase(?sbj_label), 't')) . FILTER (lang(?sbj_label) = 'en') } LIMIT 25	SELECT DISTINCT ?sbj ?sbj_label { ?statement1 <http://www.w3.org/1999/02/22-rdf-syntax-ns#subject> ?sbj . ?statement1 <http://www.w3.org/1999/02/22-rdf-syntax-ns#predicate> <http://www.wikidata.org/entity/P31> . ?statement1 <http://www.w3.org/1999/02/22-rdf-syntax-ns#object> <http://wikidata.dbpedia.org/resource/Q23847174>. ?sbj rdfs:label ?sbj_label . FILTER(STRSTARTS(lcase(?sbj_label), 't')) . …	<?S P O ; ?S instanceOf Type ; starts with character >	Which devout concept begins with the letter t
Does the {explosive energy equivalent} of the {Father of All Bombs} {less than} {52.8}	19621	boolean with filter	1639	Is it true that the explosive energy equivalent of Father of All Bombs is less than 52.8?	ASK WHERE { wd:Q1049487 wdt:P2145 ?obj filter(?obj < 52.8) }	ASK { ?statement1 <http://www.w3.org/1999/02/22-rdf-syntax-ns#subject> <http://wikidata.dbpedia.org/resource/Q1049487> . ?statement1 <http://www.w3.org/1999/02/22-rdf-syntax-ns#predicate> <http://www.wikidata.org/entity/P2145>. ?statement1 <http://www.w3.org/1999/02/22-rdf-syntax-ns#object> ?obj. filter(?obj < 52.8) }	ASK ?sbj ?pred ?obj filter ?obj = num	Is the equivalent of the Father of All Bombs explosive energy less than 52.8?
Does the {alcohol by volume} of the {Becherovka} {less than} {30.4}	19523	boolean with filter	1541	Does the Becherovka alcohol by volume less than 30.4	ASK WHERE { wd:Q742408 wdt:P2665 ?obj filter(?obj < 30.4) }	ASK { ?statement1 <http://www.w3.org/1999/02/22-rdf-syntax-ns#subject> <http://wikidata.dbpedia.org/resource/Q742408> . ?statement1 <http://www.w3.org/1999/02/22-rdf-syntax-ns#predicate> <http://www.wikidata.org/entity/P2665>. ?statement1 <http://www.w3.org/1999/02/22-rdf-syntax-ns#object> ?obj. filter(?obj < 30.4) }	ASK ?sbj ?pred ?obj filter ?obj = num	Does the Becherovka liquor by volume less than 30.4
Give me {prefecture-level city} that contains the word {ürümqi} in their name	23258	string matching simple contains word	1834	What are the prefecture-level city which start with the letter ürümqi	SELECT DISTINCT ?sbj ?sbj_label WHERE { ?sbj wdt:P31 wd:Q748149 . ?sbj rdfs:label ?sbj_label . FILTER(CONTAINS(lcase(?sbj_label), 'ürümqi')) . FILTER (lang(?sbj_label) = 'en') } LIMIT 25	SELECT DISTINCT ?sbj ?sbj_label { ?statement1 <http://www.w3.org/1999/02/22-rdf-syntax-ns#subject> ?sbj . ?statement1 <http://www.w3.org/1999/02/22-rdf-syntax-ns#predicate> <http://www.wikidata.org/entity/P31> . ?statement1 <http://www.w3.org/1999/02/22-rdf-syntax-ns#object> <http://wikidata.dbpedia.org/resource/Q748149>. ?sbj rdfs:label ?sbj_label . FILTER(CONTAINS(lcase(?sbj_label), 'ürümqi')) …	<?S P O ; ?S instanceOf Type ; contains word >	What are the prefecture-level metropolis which start with the letter ürümqi
Give me {ceremony} that contains the word {umhlanga} in their name	23534	string matching simple contains word	3797	tell me ceremony whose name has the word umhlanga in it	SELECT DISTINCT ?sbj ?sbj_label WHERE { ?sbj wdt:P31 wd:Q2627975 . ?sbj rdfs:label ?sbj_label . FILTER(CONTAINS(lcase(?sbj_label), 'umhlanga')) . FILTER (lang(?sbj_label) = 'en') } LIMIT 25	SELECT DISTINCT ?sbj ?sbj_label { ?statement1 <http://www.w3.org/1999/02/22-rdf-syntax-ns#subject> ?sbj . ?statement1 <http://www.w3.org/1999/02/22-rdf-syntax-ns#predicate> <http://www.wikidata.org/entity/P31> . ?statement1 <http://www.w3.org/1999/02/22-rdf-syntax-ns#object> <http://wikidata.dbpedia.org/resource/Q2627975>. ?sbj rdfs:label ?sbj_label . FILTER(CONTAINS(lcase(?sbj_label), 'umhlanga'…	<?S P O ; ?S instanceOf Type ; contains word >	Tell me the ceremony in which the word umhlanga is named
What is {played by} of {symbol} of {inequality} ?	15974	right-subgraph	5	Which is {played as} of {symbol} of {inequality} ?	SELECT ?answer WHERE { wd:Q28113351 wdt:P913 ?X . ?X wdt:P1535 ?answer}	SELECT ?answer WHERE { ?statement1 <http://www.w3.org/1999/02/22-rdf-syntax-ns#subject> <http://wikidata.dbpedia.org/resource/Q28113351> . ?statement1 <http://www.w3.org/1999/02/22-rdf-syntax-ns#predicate> <http://www.wikidata.org/entity/P913>. ?statement1 <http://www.w3.org/1999/02/22-rdf-syntax-ns#object> ?X . ?statement2 <http://www.w3.org/1999/02/22-rdf-syntax-ns#subject> ?X. ?statement2 <htt…	E REF xF . xF RFG ?G	Which is {played as} of {image} of {disparity} ?
What is {edition} of {runtime} of {League of Legends} ?	17774	right-subgraph	846	What is edition runtime for League of Legends?	SELECT ?answer WHERE { wd:Q223341 wdt:P400 ?X . ?X wdt:P747 ?answer}	SELECT ?answer WHERE { ?statement1 <http://www.w3.org/1999/02/22-rdf-syntax-ns#subject> <http://wikidata.dbpedia.org/resource/Q223341> . ?statement1 <http://www.w3.org/1999/02/22-rdf-syntax-ns#predicate> <http://www.wikidata.org/entity/P400>. ?statement1 <http://www.w3.org/1999/02/22-rdf-syntax-ns#object> ?X . ?statement2 <http://www.w3.org/1999/02/22-rdf-syntax-ns#subject> ?X. ?statement2 <http:…	E REF xF . xF RFG ?G	What is the League of Legends runtime edition?
What is the {Dutch municipal coat of arms} for {coat of arms} of {Amsterdam}	20782	simple question right	1128	What is the name of the Dutch municipal coat of arms of Amsterdam?	select distinct ?obj where { wd:Q727 wdt:P237 ?obj . ?obj wdt:P31 wd:Q28147344 }	select distinct ?obj where { ?statement <http://www.w3.org/1999/02/22-rdf-syntax-ns#subject> <http://wikidata.dbpedia.org/resource/Q727> . ?statement <http://www.w3.org/1999/02/22-rdf-syntax-ns#predicate> <http://www.wikidata.org/entity/P237> . ?statement <http://www.w3.org/1999/02/22-rdf-syntax-ns#object> ?obj . ?obj <http://www.wikidata.org/entity/P31> <http://wikidata.dbpedia.org/resource/Q281…	<S P ?O ; ?O instanceOf Type>	What is the title of the Dutch civil coat of arms of Amsterdam?
How many {depositor} are to/by {United Nations Secretary-General} ?	1682	statement_property	1026	How many depositors are with the {United Nations Secretary-General} ?	SELECT (COUNT(?sub) AS ?value ) { ?sub wdt:P2058 wd:Q81066 }	SELECT (COUNT(?sub) AS ?subs ) { ?statement <http://www.w3.org/1999/02/22-rdf-syntax-ns#subject> ?sub . ?statement <http://www.w3.org/1999/02/22-rdf-syntax-ns#predicate> <http://www.wikidata.org/entity/P2058> . ?statement <http://www.w3.org/1999/02/22-rdf-syntax-ns#object> http://wikidata.dbpedia.org/resource/Q81066 . }	Count ent (ent-pred-obj)	Who are the depositors with the United Nations Secretary-General?
What is {is shown in} of {based upon} of {Clark Kent} ?	16535	left-subgraph	9	Who gave the {is shown in} of {based upon} of {Clark Kent} ?	SELECT ?answer WHERE { wd:Q774772 wdt:P144 ?X . ?X wdt:P1441 ?answer}	SELECT ?answer WHERE { ?statement1 <http://www.w3.org/1999/02/22-rdf-syntax-ns#subject> <http://wikidata.dbpedia.org/resource/Q774772> . ?statement1 <http://www.w3.org/1999/02/22-rdf-syntax-ns#predicate> <http://www.wikidata.org/entity/P144>. ?statement1 <http://www.w3.org/1999/02/22-rdf-syntax-ns#object> ?X . ?statement2 <http://www.w3.org/1999/02/22-rdf-syntax-ns#subject> ?X. ?statement2 <http:…	C RCD xD . xD RDE ?E	Who gave the {is appeared in} of {based upon} of {Clark Kent} ?
How many {direction relative to location} are to/by {west} ?	2414	statement_property	1758	How far west are we?	SELECT (COUNT(?sub) AS ?value ) { ?sub wdt:P654 wd:Q679 }	SELECT (COUNT(?sub) AS ?subs ) { ?statement <http://www.w3.org/1999/02/22-rdf-syntax-ns#subject> ?sub . ?statement <http://www.w3.org/1999/02/22-rdf-syntax-ns#predicate> <http://www.wikidata.org/entity/P654> . ?statement <http://www.w3.org/1999/02/22-rdf-syntax-ns#object> http://wikidata.dbpedia.org/resource/Q679 . }	Count ent (ent-pred-obj)	How far to the west are we located?
Give me {national association football team} that contains the word {team} in their name	23319	string matching simple contains word	2790	Tell me national association football team whose name has the word team in it.	SELECT DISTINCT ?sbj ?sbj_label WHERE { ?sbj wdt:P31 wd:Q6979593 . ?sbj rdfs:label ?sbj_label . FILTER(CONTAINS(lcase(?sbj_label), 'team')) . FILTER (lang(?sbj_label) = 'en') } LIMIT 25	SELECT DISTINCT ?sbj ?sbj_label { ?statement1 <http://www.w3.org/1999/02/22-rdf-syntax-ns#subject> ?sbj . ?statement1 <http://www.w3.org/1999/02/22-rdf-syntax-ns#predicate> <http://www.wikidata.org/entity/P31> . ?statement1 <http://www.w3.org/1999/02/22-rdf-syntax-ns#object> <http://wikidata.dbpedia.org/resource/Q6979593>. ?sbj rdfs:label ?sbj_label . FILTER(CONTAINS(lcase(?sbj_label), 'team')) .…	<?S P O ; ?S instanceOf Type ; contains word >	Disclose me national association football team whose name has the word team in it.
Does the {diameter} of the {nickel} {equals} {0.807}	18750	boolean with filter	768	Is the diameter pf nickel equal to 0.807?	ASK WHERE { wd:Q238498 wdt:P2386 ?obj filter(?obj = 0.807) }	ASK { ?statement1 <http://www.w3.org/1999/02/22-rdf-syntax-ns#subject> <http://wikidata.dbpedia.org/resource/Q238498> . ?statement1 <http://www.w3.org/1999/02/22-rdf-syntax-ns#predicate> <http://www.wikidata.org/entity/P2386>. ?statement1 <http://www.w3.org/1999/02/22-rdf-syntax-ns#object> ?obj. filter(?obj = 0.807) }	ASK ?sbj ?pred ?obj filter ?obj = num	A nickel, in American usage, is a five-cent coin struck by the United States Mint. Composed of 75% copper and 25% nickel, the piece has been issued since 1866. Its diameter is .835 inches (21.21 mm) and its thickness is .077 inches (1.95 mm). Due to inflation, the purchasing power of the nickel continues to drop and currently the coin represents less than 1% of the federal hourly minimum wage. In…
Does the {stated age at event} of the {Rolf-Axel Eberhardt} {greater than} {52.0}	18706	boolean with filter	724	Is the stated age of Rolf-Axel Eberhardt greater than 52?	ASK WHERE { wd:Q50334841 wdt:P3629 ?obj filter(?obj > 52.0) }	ASK { ?statement1 <http://www.w3.org/1999/02/22-rdf-syntax-ns#subject> <http://wikidata.dbpedia.org/resource/Q50334841> . ?statement1 <http://www.w3.org/1999/02/22-rdf-syntax-ns#predicate> <http://www.wikidata.org/entity/P3629>. ?statement1 <http://www.w3.org/1999/02/22-rdf-syntax-ns#object> ?obj. filter(?obj > 52.0) }	ASK ?sbj ?pred ?obj filter ?obj = num	Is Rolf - Axel Eberhardt's stated age greater than 52?
what is the {start time} for {Podgorica} has {country} as {Principality of Montenegro} ?	9315	statement_property	5760	When Podgorica started as Principality of Montenegro?	SELECT ?value WHERE { wd:Q23564 p:P17 ?s . ?s ps:P17 wd:Q779011 . ?s pq:P580 ?value}	select distinct ?value where { ?statement <http://www.w3.org/1999/02/22-rdf-syntax-ns#subject> <http://wikidata.dbpedia.org/resource/Q23564> . ?statement <http://www.w3.org/1999/02/22-rdf-syntax-ns#predicate> <http://www.wikidata.org/entity/P17> . ?statement <http://www.w3.org/1999/02/22-rdf-syntax-ns#object> <http://wikidata.dbpedia.org/resource/Q779011> . ?statement <http://www.wikidata.org/ent…	(E pred ?Obj ) prop value	When did Podgorica start as Principality of Montenegro?
Does the {enthalpy of vaporization} of the {methanol} {equals} {37400}	18594	boolean with filter	612	IS THE ENTHALPY OF VAPORIZATION OF METHANOL IS EQUAL TO 37400	ASK WHERE { wd:Q14982 wdt:P2116 ?obj filter(?obj = 37400) }	ASK { ?statement1 <http://www.w3.org/1999/02/22-rdf-syntax-ns#subject> <http://wikidata.dbpedia.org/resource/Q14982> . ?statement1 <http://www.w3.org/1999/02/22-rdf-syntax-ns#predicate> <http://www.wikidata.org/entity/P2116>. ?statement1 <http://www.w3.org/1999/02/22-rdf-syntax-ns#object> ?obj. filter(?obj = 37400) }	ASK ?sbj ?pred ?obj filter ?obj = num	Does the total quantity of Methanol Vaporization equal 37400?
What is the {award} for {award received} of {Mary Tyler Moore}	20798	simple question right	1144	What award was received Mary Tyler Moore ?	select distinct ?obj where { wd:Q41342 wdt:P166 ?obj . ?obj wdt:P31 wd:Q618779 }	select distinct ?obj where { ?statement <http://www.w3.org/1999/02/22-rdf-syntax-ns#subject> <http://wikidata.dbpedia.org/resource/Q41342> . ?statement <http://www.w3.org/1999/02/22-rdf-syntax-ns#predicate> <http://www.wikidata.org/entity/P166> . ?statement <http://www.w3.org/1999/02/22-rdf-syntax-ns#object> ?obj . ?obj <http://www.wikidata.org/entity/P31> <http://wikidata.dbpedia.org/resource/Q6…	<S P ?O ; ?O instanceOf Type>	What grant was gotten Mary Tyler Moore ?
what is the {language of work or name} for {Tuesday} has {named after} as {3} ?	4184	statement_property	629	what is Tuesday named after?	SELECT ?value WHERE { wd:Q127 p:P138 ?s . ?s ps:P138 wd:Q201 . ?s pq:P407 ?value}	select distinct ?value where { ?statement <http://www.w3.org/1999/02/22-rdf-syntax-ns#subject> <http://wikidata.dbpedia.org/resource/Q127> . ?statement <http://www.w3.org/1999/02/22-rdf-syntax-ns#predicate> <http://www.wikidata.org/entity/P138> . ?statement <http://www.w3.org/1999/02/22-rdf-syntax-ns#object> <http://wikidata.dbpedia.org/resource/Q201> . ?statement <http://www.wikidata.org/entity/…	(E pred ?Obj ) prop value	Where does Tuesday get its name from?
How many {archives at} are for {Grace Hopper} ?	1467	statement_property	467	How many of the archives are for Grace Hopper?	SELECT (COUNT(?obj) AS ?value ) { wd:Q11641 wdt:P485 ?obj }	SELECT (COUNT(?obj) AS ?objs ) { ?statement <http://www.w3.org/1999/02/22-rdf-syntax-ns#subject> <http://wikidata.dbpedia.org/resource/Q11641> . ?statement <http://www.w3.org/1999/02/22-rdf-syntax-ns#predicate> <http://www.wikidata.org/entity/P485> . ?statement <http://www.w3.org/1999/02/22-rdf-syntax-ns#object> ?obj . }	Count Obj (ent-pred-obj)	Out of the archives, which are for Grace Hopper?
What is {place of first performance} of {Tartuffe}, that has {farthest east} is {48.8363848 2.4697602} ?	12297	right-subgraph	1834	Where is the place of Tartuffe's first performance with the farthest east coordinates of 48.8363848 2.4697602?	SELECT ?answer WHERE { wd:Q205875 wdt:P4647 ?answer . ?answer wdt:P1334 ?x FILTER(contains(?x,'48.8363848 2.4697602'))}	SELECT ?answer WHERE { ?statement1 <http://www.w3.org/1999/02/22-rdf-syntax-ns#subject> <http://wikidata.dbpedia.org/resource/Q205875> . ?statement1 <http://www.w3.org/1999/02/22-rdf-syntax-ns#predicate> <http://www.wikidata.org/entity/P4647>. ?statement1 <http://www.w3.org/1999/02/22-rdf-syntax-ns#object> ?answer . ?statement2 <http://www.w3.org/1999/02/22-rdf-syntax-ns#subject> ?answer. ?statem…	E REF ?F . ?F RFG G	Where is the put of Tartuffe's to begin with execution with the most remote east facilitates of 48.8363848 2.4697602?
Give me {military operation} that starts with {'o'}	24033	string matching simple contains word	2601	What are the military operation which start with the letter o	SELECT DISTINCT ?sbj ?sbj_label WHERE { ?sbj wdt:P31 wd:Q645883 . ?sbj rdfs:label ?sbj_label . FILTER(STRSTARTS(lcase(?sbj_label), 'o')) . FILTER (lang(?sbj_label) = 'en') } LIMIT 25	SELECT DISTINCT ?sbj ?sbj_label { ?statement1 <http://www.w3.org/1999/02/22-rdf-syntax-ns#subject> ?sbj . ?statement1 <http://www.w3.org/1999/02/22-rdf-syntax-ns#predicate> <http://www.wikidata.org/entity/P31> . ?statement1 <http://www.w3.org/1999/02/22-rdf-syntax-ns#object> <http://wikidata.dbpedia.org/resource/Q645883>. ?sbj rdfs:label ?sbj_label . FILTER(STRSTARTS(lcase(?sbj_label), 'o')) . FI…	<?S P O ; ?S instanceOf Type ; starts with character >	Which military operation stars with the letter o?
Does the {matches/games drawn/tied} of the {2001 British and Irish Lions tour to Australia} {equals} {0}	19306	boolean with filter	1324	Is the matches/games drawn/tied of the 2001 British and Irish Lions tour to Australia equal to 0?	ASK WHERE { wd:Q3535481 wdt:P1357 ?obj filter(?obj = 0) }	ASK { ?statement1 <http://www.w3.org/1999/02/22-rdf-syntax-ns#subject> <http://wikidata.dbpedia.org/resource/Q3535481> . ?statement1 <http://www.w3.org/1999/02/22-rdf-syntax-ns#predicate> <http://www.wikidata.org/entity/P1357>. ?statement1 <http://www.w3.org/1999/02/22-rdf-syntax-ns#object> ?obj. filter(?obj = 0) }	ASK ?sbj ?pred ?obj filter ?obj = num	Were there 0 matches, games drawn and tied during the 2001 British and Irish Lions tour?
What is the {mother} and the {spouse} of {Candice_Bergen} ?	9729	two intentions right subgraph	37	Who is the mother and husband of Candice Bergen?	SELECT ?ans_1 ?ans_2 WHERE { wd:Q106942 wdt:P25 ?ans_1 . wd:Q106942 wdt:P26 ?ans_2 }	SELECT ?ans_1 ?ans_2 WHERE { ?statement1 <http://www.w3.org/1999/02/22-rdf-syntax-ns#subject> <http://wikidata.dbpedia.org/resource/Q106942> . ?statement1 <http://www.w3.org/1999/02/22-rdf-syntax-ns#predicate> <http://www.wikidata.org/entity/P25> . ?statement1 <http://www.w3.org/1999/02/22-rdf-syntax-ns#object> ?ans_1. ?statement2 <http://www.w3.org/1999/02/22-rdf-syntax-ns#subject> <http://wikid…	select where (ent-pred-obj1 . ent-pred-obj2)	Who are Candice Bergen's parents?
What is {language written} of {Romy Schneider}, that has {has grammatical person} is {third-person plural} ?	12176	right-subgraph	2658	"Which language written from Romy Schneider, has the grammatical person speaking as the third personal plural?"	SELECT ?answer WHERE { wd:Q78469 wdt:P1412 ?answer . ?answer wdt:P5110 wd:Q51929517}	SELECT ?answer WHERE { ?statement1 <http://www.w3.org/1999/02/22-rdf-syntax-ns#subject> <http://wikidata.dbpedia.org/resource/Q78469> . ?statement1 <http://www.w3.org/1999/02/22-rdf-syntax-ns#predicate> <http://www.wikidata.org/entity/P1412>. ?statement1 <http://www.w3.org/1999/02/22-rdf-syntax-ns#object> ?answer . ?statement2 <http://www.w3.org/1999/02/22-rdf-syntax-ns#subject> ?answer. ?stateme…	E REF ?F . ?F RFG G	"Which dialect composed from Romy Schneider, has the syntactic individual talking as the third individual plural?"
Does the {cash back} of the {ADAC Credit Card GOLD} {equals} {5}	17989	boolean with filter	7	Does the cash back of the Gold ADAC Credit Card equals 5?	ASK WHERE { wd:Q56746601 wdt:P4448 ?obj filter(?obj = 5) }	ASK { ?statement1 <http://www.w3.org/1999/02/22-rdf-syntax-ns#subject> <http://wikidata.dbpedia.org/resource/Q56746601> . ?statement1 <http://www.w3.org/1999/02/22-rdf-syntax-ns#predicate> <http://www.wikidata.org/entity/P4448>. ?statement1 <http://www.w3.org/1999/02/22-rdf-syntax-ns#object> ?obj. filter(?obj = 5) }	ASK ?sbj ?pred ?obj filter ?obj = num	Is 5 the cash back value of the Gold ADAC Credit Card?
What is the {character type} for {opposite of} of {superhero}	20367	simple question right	713	Who is the opposite of the superhero?	select distinct ?obj where { wd:Q188784 wdt:P461 ?obj . ?obj wdt:P31 wd:Q636497 }	select distinct ?obj where { ?statement <http://www.w3.org/1999/02/22-rdf-syntax-ns#subject> <http://wikidata.dbpedia.org/resource/Q188784> . ?statement <http://www.w3.org/1999/02/22-rdf-syntax-ns#predicate> <http://www.wikidata.org/entity/P461> . ?statement <http://www.w3.org/1999/02/22-rdf-syntax-ns#object> ?obj . ?obj <http://www.wikidata.org/entity/P31> <http://wikidata.dbpedia.org/resource/Q…	<S P ?O ; ?O instanceOf Type>	What is the superhero's opposite?
What is {using} of {sport played} of {World Rugby} ?	14778	right-subgraph	233	What is the use of playing World Rugby?	SELECT ?answer WHERE { wd:Q369225 wdt:P641 ?X . ?X wdt:P2283 ?answer}	SELECT ?answer WHERE { ?statement1 <http://www.w3.org/1999/02/22-rdf-syntax-ns#subject> <http://wikidata.dbpedia.org/resource/Q369225> . ?statement1 <http://www.w3.org/1999/02/22-rdf-syntax-ns#predicate> <http://www.wikidata.org/entity/P641>. ?statement1 <http://www.w3.org/1999/02/22-rdf-syntax-ns#object> ?X . ?statement2 <http://www.w3.org/1999/02/22-rdf-syntax-ns#subject> ?X. ?statement2 <http:…	E REF xF . xF RFG ?G	What is the utilize of playing World Rugby?
What is {population} of {Aden} that is {determination method} is {estimation process} ?	4370	statement_property	815	What is the current population of Aden?	SELECT ?obj WHERE { wd:Q131694 p:P1082 ?s . ?s ps:P1082 ?obj . ?s pq:P459 wd:Q791801 }	select distinct ?obj where { ?statement <http://www.w3.org/1999/02/22-rdf-syntax-ns#subject> <http://wikidata.dbpedia.org/resource/Q131694> . ?statement <http://www.w3.org/1999/02/22-rdf-syntax-ns#predicate> <http://www.wikidata.org/entity/P1082> . ?statement <http://www.w3.org/1999/02/22-rdf-syntax-ns#object> ?obj . ?statement <http://www.wikidata.org/entity/P459> <http://wikidata.dbpedia.org/re…	(E pred F) prop ?value	How many people do currently live in Aden?
What is {spouse} of {Carlos Saura} that is {start time} is {2006-0-0} ?	8331	statement_property	4776	what is spouse of Carlos Saura that is start time is 2006?	SELECT ?obj WHERE { wd:Q295855 p:P26 ?s . ?s ps:P26 ?obj . ?s pq:P580 ?x filter(contains(YEAR(?x),'2006')) }	select distinct ?obj where { ?statement <http://www.w3.org/1999/02/22-rdf-syntax-ns#subject> <http://wikidata.dbpedia.org/resource/Q295855> . ?statement <http://www.w3.org/1999/02/22-rdf-syntax-ns#predicate> <http://www.wikidata.org/entity/P26> . ?statement <http://www.w3.org/1999/02/22-rdf-syntax-ns#object> ?obj . ?statement <http://www.wikidata.org/entity/P580> <2006-0-0> }	(E pred F) prop ?value	Whats the name of Carlos Saura's wife whom he married in 2006?
How many {exclave of} are to/by {Azerbaijan} ?	2350	statement_property	1694	How many numbers of exclave for the {Azerbaijan} ?	SELECT (COUNT(?sub) AS ?value ) { ?sub wdt:P500 wd:Q227 }	SELECT (COUNT(?sub) AS ?subs ) { ?statement <http://www.w3.org/1999/02/22-rdf-syntax-ns#subject> ?sub . ?statement <http://www.w3.org/1999/02/22-rdf-syntax-ns#predicate> <http://www.wikidata.org/entity/P500> . ?statement <http://www.w3.org/1999/02/22-rdf-syntax-ns#object> http://wikidata.dbpedia.org/resource/Q227 . }	Count ent (ent-pred-obj)	How many exclaves does Azerbaijan have?
Did {Michael_J._Fox} {place of birth} {Edmonton}?	364	boolean one_hop right subgraph	364	Was Michael J. Fox's place of birth in Edmonton?	ASK WHERE { wd:Q395274 wdt:P19 wd:Q2096 }	ASK { ?statement1 <http://www.w3.org/1999/02/22-rdf-syntax-ns#subject> <http://wikidata.dbpedia.org/resource/Q395274> . ?statement1 <http://www.w3.org/1999/02/22-rdf-syntax-ns#predicate> <http://www.wikidata.org/entity/P19> . ?statement1 <http://www.w3.org/1999/02/22-rdf-syntax-ns#object> <http://wikidata.dbpedia.org/resource/Q2096>. }	Ask (ent-pred-obj)	Where was Michael J. Fox born?
What is the {architect} and the {heritage designation} of {Palace_of_Westminster} ?	10093	two intentions right subgraph	262	What is Palace of Westminster's architect and heritage designation?	SELECT ?ans_1 ?ans_2 WHERE { wd:Q62408 wdt:P84 ?ans_1 . wd:Q62408 wdt:P1435 ?ans_2 }	SELECT ?ans_1 ?ans_2 WHERE { ?statement1 <http://www.w3.org/1999/02/22-rdf-syntax-ns#subject> <http://wikidata.dbpedia.org/resource/Q62408> . ?statement1 <http://www.w3.org/1999/02/22-rdf-syntax-ns#predicate> <http://www.wikidata.org/entity/P84> . ?statement1 <http://www.w3.org/1999/02/22-rdf-syntax-ns#object> ?ans_1. ?statement2 <http://www.w3.org/1999/02/22-rdf-syntax-ns#subject> <http://wikida…	select where (ent-pred-obj1 . ent-pred-obj2)	Tell me the architect and heritage designation of Westminster Palace.
Does the {optimum viable temperature} of the {SSK6-1} {greater than} {24.0}	18766	boolean with filter	784	is it true that the SSK6-1s optimum viable temperature is greater than 24.0?	ASK WHERE { wd:Q29565582 wdt:P3253 ?obj filter(?obj > 24.0) }	ASK { ?statement1 <http://www.w3.org/1999/02/22-rdf-syntax-ns#subject> <http://wikidata.dbpedia.org/resource/Q29565582> . ?statement1 <http://www.w3.org/1999/02/22-rdf-syntax-ns#predicate> <http://www.wikidata.org/entity/P3253>. ?statement1 <http://www.w3.org/1999/02/22-rdf-syntax-ns#object> ?obj. filter(?obj > 24.0) }	ASK ?sbj ?pred ?obj filter ?obj = num	Is it correct to say that the SSK6-1s optimum workable temperature is greater than 24.0?
What is the {country} for {significant event} of {Indian independence movement}	22008	simple question left	3069	Which country housed the Indian Independence Movement?	select distinct ?sbj where { ?sbj wdt:P793 wd:Q12444025 . ?sbj wdt:P31 wd:Q6256 }	select distinct ?subj where { ?statement <http://www.w3.org/1999/02/22-rdf-syntax-ns#subject> ?subj . ?statement <http://www.w3.org/1999/02/22-rdf-syntax-ns#predicate> <http://www.wikidata.org/entity/P793> . ?statement <http://www.w3.org/1999/02/22-rdf-syntax-ns#object> <http://wikidata.dbpedia.org/resource/Q12444025> . ?subj <http://www.wikidata.org/entity/P31> <http://wikidata.dbpedia.org/resou…	<?S P O ; ?S InstanceOf Type>	Which nation housed the Indian Freedom Movement?
Give me {nonmetal} that {location of discovery} {England} and which that starts with {'o'}	25600	string matching type + relation contains word	3046	Name a nonmetal discovered in England that starts with letter O	SELECT DISTINCT ?sbj ?sbj_label WHERE { ?sbj wdt:P31 wd:Q19600 . ?sbj wdt:P189 wd:Q21 . ?sbj rdfs:label ?sbj_label . FILTER(STRSTARTS(lcase(?sbj_label), 'o')) . FILTER (lang(?sbj_label) = 'en') } LIMIT 25	SELECT DISTINCT ?sbj ?sbj_label { ?statement1 <http://www.w3.org/1999/02/22-rdf-syntax-ns#subject> ?sbj . ?statement1 <http://www.w3.org/1999/02/22-rdf-syntax-ns#predicate> <http://www.wikidata.org/entity/P31> . ?statement1 <http://www.w3.org/1999/02/22-rdf-syntax-ns#object> <http://wikidata.dbpedia.org/resource/Q19600>. ?statement2 <http://www.w3.org/1999/02/22-rdf-syntax-ns#subject> ?sbj . ?sta…	<?S P O ; ?S instanceOf Type ; starts with character >	Title a nonmetal found in Britain that begins with letter O
How many {military rank} are to/by {shogun} ?	2034	statement_property	1378	How many shogun military ranks are there?	SELECT (COUNT(?sub) AS ?value ) { ?sub wdt:P410 wd:Q131767 }	SELECT (COUNT(?sub) AS ?subs ) { ?statement <http://www.w3.org/1999/02/22-rdf-syntax-ns#subject> ?sub . ?statement <http://www.w3.org/1999/02/22-rdf-syntax-ns#predicate> <http://www.wikidata.org/entity/P410> . ?statement <http://www.w3.org/1999/02/22-rdf-syntax-ns#object> http://wikidata.dbpedia.org/resource/Q131767 . }	Count ent (ent-pred-obj)	What number of shogun military ranks exist?
What is {student of} of {Strabo} that is {sourcing circumstances} is {presumably} ?	7253	statement_property	3698	Who was presumably thought to be a student of Strabo?	SELECT ?obj WHERE { wd:Q45936 p:P1066 ?s . ?s ps:P1066 ?obj . ?s pq:P1480 wd:Q18122778 }	select distinct ?obj where { ?statement <http://www.w3.org/1999/02/22-rdf-syntax-ns#subject> <http://wikidata.dbpedia.org/resource/Q45936> . ?statement <http://www.w3.org/1999/02/22-rdf-syntax-ns#predicate> <http://www.wikidata.org/entity/P1066> . ?statement <http://www.w3.org/1999/02/22-rdf-syntax-ns#object> ?obj . ?statement <http://www.wikidata.org/entity/P1480> <http://wikidata.dbpedia.org/re…	(E pred F) prop ?value	Strabo's student was presumably known as who?
What is {is son of} of {foreis son of} of {Jacob Conover} ?	16549	left-subgraph	4	Who is the son of Jacob Conover?	SELECT ?answer WHERE { wd:Q17853991 wdt:P1365 ?X . ?X wdt:P22 ?answer}	SELECT ?answer WHERE { ?statement1 <http://www.w3.org/1999/02/22-rdf-syntax-ns#subject> <http://wikidata.dbpedia.org/resource/Q17853991> . ?statement1 <http://www.w3.org/1999/02/22-rdf-syntax-ns#predicate> <http://www.wikidata.org/entity/P1365>. ?statement1 <http://www.w3.org/1999/02/22-rdf-syntax-ns#object> ?X . ?statement2 <http://www.w3.org/1999/02/22-rdf-syntax-ns#subject> ?X. ?statement2 <ht…	C RCD xD . xD RDE ?E	Who is the child of Jacob Conover?
What is {nominated for} of {Gordon Lightfoot} that is {point in time} is {1977-0-0} ?	9355	statement_property	5800	Gordon Lightfoot was nominated for what at what time?	SELECT ?obj WHERE { wd:Q359552 p:P1411 ?s . ?s ps:P1411 ?obj . ?s pq:P585 ?x filter(contains(YEAR(?x),'1977')) }	select distinct ?obj where { ?statement <http://www.w3.org/1999/02/22-rdf-syntax-ns#subject> <http://wikidata.dbpedia.org/resource/Q359552> . ?statement <http://www.w3.org/1999/02/22-rdf-syntax-ns#predicate> <http://www.wikidata.org/entity/P1411> . ?statement <http://www.w3.org/1999/02/22-rdf-syntax-ns#object> ?obj . ?statement <http://www.wikidata.org/entity/P585> <1977-0-0> }	(E pred F) prop ?value	When was Gordon Lightfoot nominated and for what?
What is {date of death} of {John X} that is {sourcing circumstances} is {presumably} ?	6543	statement_property	2988	What is John X's persumed date of date according to sourcing circumstances?	SELECT ?obj WHERE { wd:Q227976 p:P570 ?s . ?s ps:P570 ?obj . ?s pq:P1480 wd:Q18122778 }	select distinct ?obj where { ?statement <http://www.w3.org/1999/02/22-rdf-syntax-ns#subject> <http://wikidata.dbpedia.org/resource/Q227976> . ?statement <http://www.w3.org/1999/02/22-rdf-syntax-ns#predicate> <http://www.wikidata.org/entity/P570> . ?statement <http://www.w3.org/1999/02/22-rdf-syntax-ns#object> ?obj . ?statement <http://www.wikidata.org/entity/P1480> <http://wikidata.dbpedia.org/re…	(E pred F) prop ?value	When is John X believed to have died?
What is {patron saint} of {death place} of {Anna de' Medici} ?	14383	left-subgraph	35623	Which is the patron saint of the place of death of Anna de' Medici?	SELECT ?answer WHERE { wd:Q3617854 wdt:P20 ?X . ?X wdt:P417 ?answer}	SELECT ?answer WHERE { ?statement1 <http://www.w3.org/1999/02/22-rdf-syntax-ns#subject> <http://wikidata.dbpedia.org/resource/Q3617854> . ?statement1 <http://www.w3.org/1999/02/22-rdf-syntax-ns#predicate> <http://www.wikidata.org/entity/P20>. ?statement1 <http://www.w3.org/1999/02/22-rdf-syntax-ns#object> ?X . ?statement2 <http://www.w3.org/1999/02/22-rdf-syntax-ns#subject> ?X. ?statement2 <http:…	C RCD xD . xD RDE ?E	Which is the benefactor holy person of the put of passing of Anna de' Medici?
Does the {fee} of the {Harvard University} {less than} {90.0}	19021	boolean with filter	1039	Is it true that the fee of Harvard University is less than 90?	ASK WHERE { wd:Q13371 wdt:P2555 ?obj filter(?obj < 90.0) }	ASK { ?statement1 <http://www.w3.org/1999/02/22-rdf-syntax-ns#subject> <http://wikidata.dbpedia.org/resource/Q13371> . ?statement1 <http://www.w3.org/1999/02/22-rdf-syntax-ns#predicate> <http://www.wikidata.org/entity/P2555>. ?statement1 <http://www.w3.org/1999/02/22-rdf-syntax-ns#object> ?obj. filter(?obj < 90.0) }	ASK ?sbj ?pred ?obj filter ?obj = num	Is the fee for Harvard University is less than 90?
What is the {human} for {captain} of {F.C. Porto}	20966	simple question right	1312	Who is the captain of F.C. Porto?	select distinct ?obj where { wd:Q128446 wdt:P634 ?obj . ?obj wdt:P31 wd:Q5 }	select distinct ?obj where { ?statement <http://www.w3.org/1999/02/22-rdf-syntax-ns#subject> <http://wikidata.dbpedia.org/resource/Q128446> . ?statement <http://www.w3.org/1999/02/22-rdf-syntax-ns#predicate> <http://www.wikidata.org/entity/P634> . ?statement <http://www.w3.org/1999/02/22-rdf-syntax-ns#object> ?obj . ?obj <http://www.wikidata.org/entity/P31> <http://wikidata.dbpedia.org/resource/Q…	<S P ?O ; ?O instanceOf Type>	Who is the captain of F.C. Porto?
Give me {autonomous region of the People's Republic of China} that starts with {'x'}	24466	string matching simple contains word	129	What are the autonomous region of the People's Republic of China which start with the letter X	SELECT DISTINCT ?sbj ?sbj_label WHERE { ?sbj wdt:P31 wd:Q57362 . ?sbj rdfs:label ?sbj_label . FILTER(STRSTARTS(lcase(?sbj_label), 'x')) . FILTER (lang(?sbj_label) = 'en') } LIMIT 25	SELECT DISTINCT ?sbj ?sbj_label { ?statement1 <http://www.w3.org/1999/02/22-rdf-syntax-ns#subject> ?sbj . ?statement1 <http://www.w3.org/1999/02/22-rdf-syntax-ns#predicate> <http://www.wikidata.org/entity/P31> . ?statement1 <http://www.w3.org/1999/02/22-rdf-syntax-ns#object> <http://wikidata.dbpedia.org/resource/Q57362>. ?sbj rdfs:label ?sbj_label . FILTER(STRSTARTS(lcase(?sbj_label), 'x')) . FIL…	<?S P O ; ?S instanceOf Type ; starts with character >	What are the independent locale of the People's Republic of China which begin with the letter X
What is {located in time zone} of {Marseille} that is {valid in period} is {standard time} ?	6941	statement_property	3386	What is the time zone that Marseille is located in?	SELECT ?obj WHERE { wd:Q23482 p:P421 ?s . ?s ps:P421 ?obj . ?s pq:P1264 wd:Q1777301 }	select distinct ?obj where { ?statement <http://www.w3.org/1999/02/22-rdf-syntax-ns#subject> <http://wikidata.dbpedia.org/resource/Q23482> . ?statement <http://www.w3.org/1999/02/22-rdf-syntax-ns#predicate> <http://www.wikidata.org/entity/P421> . ?statement <http://www.w3.org/1999/02/22-rdf-syntax-ns#object> ?obj . ?statement <http://www.wikidata.org/entity/P1264> <http://wikidata.dbpedia.org/res…	(E pred F) prop ?value	where is the Marseille is located in?
What is {award received} of {Harry Martinson} that is {together with} is {Eyvind Johnson} ?	7515	statement_property	3960	What award did Harry Martinson adn Eyvind Johnson receive together?	SELECT ?obj WHERE { wd:Q132695 p:P166 ?s . ?s ps:P166 ?obj . ?s pq:P1706 wd:Q131326 }	select distinct ?obj where { ?statement <http://www.w3.org/1999/02/22-rdf-syntax-ns#subject> <http://wikidata.dbpedia.org/resource/Q132695> . ?statement <http://www.w3.org/1999/02/22-rdf-syntax-ns#predicate> <http://www.wikidata.org/entity/P166> . ?statement <http://www.w3.org/1999/02/22-rdf-syntax-ns#object> ?obj . ?statement <http://www.wikidata.org/entity/P1706> <http://wikidata.dbpedia.org/re…	(E pred F) prop ?value	Which award was given to both Harry Martinson and Eyvind Johnson?
What is the {monastery} for {headquarters location} of {Russian Orthodox Church}	21021	simple question right	1367	Mention the headquarter location of the Russian Orthodox Church monastery.	select distinct ?obj where { wd:Q60995 wdt:P159 ?obj . ?obj wdt:P31 wd:Q44613 }	select distinct ?obj where { ?statement <http://www.w3.org/1999/02/22-rdf-syntax-ns#subject> <http://wikidata.dbpedia.org/resource/Q60995> . ?statement <http://www.w3.org/1999/02/22-rdf-syntax-ns#predicate> <http://www.wikidata.org/entity/P159> . ?statement <http://www.w3.org/1999/02/22-rdf-syntax-ns#object> ?obj . ?obj <http://www.wikidata.org/entity/P31> <http://wikidata.dbpedia.org/resource/Q4…	<S P ?O ; ?O instanceOf Type>	Say the headquarter area of the Russian Standard Church monastery.
What is {academic subject} of {authors} of {Ten simple rules for editing Wikipedia} ?	14269	left-subgraph	40	Who are the writers of the academic subject Ten simple rules for editing Wikipedia?	SELECT ?answer WHERE { wd:Q21145331 wdt:P50 ?X . ?X wdt:P101 ?answer}	SELECT ?answer WHERE { ?statement1 <http://www.w3.org/1999/02/22-rdf-syntax-ns#subject> <http://wikidata.dbpedia.org/resource/Q21145331> . ?statement1 <http://www.w3.org/1999/02/22-rdf-syntax-ns#predicate> <http://www.wikidata.org/entity/P50>. ?statement1 <http://www.w3.org/1999/02/22-rdf-syntax-ns#object> ?X . ?statement2 <http://www.w3.org/1999/02/22-rdf-syntax-ns#subject> ?X. ?statement2 <http…	C RCD xD . xD RDE ?E	Who are the scholars of the scholastic subject Ten basic rules for altering Wikipedia?
What is {discoverer or inventor of} of {Horsehead Nebula}, that has {biological sex} is {female} ?	13387	right-subgraph	89	Name the female who discovered the Horsehead Nebula.	SELECT ?answer WHERE { wd:Q14271 wdt:P61 ?answer . ?answer wdt:P21 wd:Q6581072}	SELECT ?answer WHERE { ?statement1 <http://www.w3.org/1999/02/22-rdf-syntax-ns#subject> <http://wikidata.dbpedia.org/resource/Q14271> . ?statement1 <http://www.w3.org/1999/02/22-rdf-syntax-ns#predicate> <http://www.wikidata.org/entity/P61>. ?statement1 <http://www.w3.org/1999/02/22-rdf-syntax-ns#object> ?answer . ?statement2 <http://www.w3.org/1999/02/22-rdf-syntax-ns#subject> ?answer. ?statement…	E REF ?F . ?F RFG G	Title the female who found the Horsehead Cloud.
Give me {fruit} that {natural product of taxon} {Citrullus lanatus} and which that starts with {'w'}	25631	string matching type + relation contains word	273	Name a fruit composed of Citrullus lanatus that starts with letter W	SELECT DISTINCT ?sbj ?sbj_label WHERE { ?sbj wdt:P31 wd:Q1364 . ?sbj wdt:P1582 wd:Q17507129 . ?sbj rdfs:label ?sbj_label . FILTER(STRSTARTS(lcase(?sbj_label), 'w')) . FILTER (lang(?sbj_label) = 'en') } LIMIT 25	SELECT DISTINCT ?sbj ?sbj_label { ?statement1 <http://www.w3.org/1999/02/22-rdf-syntax-ns#subject> ?sbj . ?statement1 <http://www.w3.org/1999/02/22-rdf-syntax-ns#predicate> <http://www.wikidata.org/entity/P31> . ?statement1 <http://www.w3.org/1999/02/22-rdf-syntax-ns#object> <http://wikidata.dbpedia.org/resource/Q1364>. ?statement2 <http://www.w3.org/1999/02/22-rdf-syntax-ns#subject> ?sbj . ?stat…	<?S P O ; ?S instanceOf Type ; starts with character >	Name a fruit composed of Citrullus lanatus that starts offevolved with letter W
What is {in conflict} of {depiction of} of {Raising the Flag on Iwo Jima} ?	15600	right-subgraph	546	What conflict is depicted is Raising the Flag on Iwo Jima?	SELECT ?answer WHERE { wd:Q117693 wdt:P180 ?X . ?X wdt:P607 ?answer}	SELECT ?answer WHERE { ?statement1 <http://www.w3.org/1999/02/22-rdf-syntax-ns#subject> <http://wikidata.dbpedia.org/resource/Q117693> . ?statement1 <http://www.w3.org/1999/02/22-rdf-syntax-ns#predicate> <http://www.wikidata.org/entity/P180>. ?statement1 <http://www.w3.org/1999/02/22-rdf-syntax-ns#object> ?X . ?statement2 <http://www.w3.org/1999/02/22-rdf-syntax-ns#subject> ?X. ?statement2 <http:…	E REF xF . xF RFG ?G	Which conflict is depicted by the Raising of the Flag on Iwo Jima?
Give me {unary operation} that {notation} {integral symbol} and which that starts with {'i'}	25580	string matching type + relation contains word	242	What what is unary operation notation by integral symbol and which that starts with {'i'}	SELECT DISTINCT ?sbj ?sbj_label WHERE { ?sbj wdt:P31 wd:Q657596 . ?sbj wdt:P913 wd:Q1665420 . ?sbj rdfs:label ?sbj_label . FILTER(STRSTARTS(lcase(?sbj_label), 'i')) . FILTER (lang(?sbj_label) = 'en') } LIMIT 25	SELECT DISTINCT ?sbj ?sbj_label { ?statement1 <http://www.w3.org/1999/02/22-rdf-syntax-ns#subject> ?sbj . ?statement1 <http://www.w3.org/1999/02/22-rdf-syntax-ns#predicate> <http://www.wikidata.org/entity/P31> . ?statement1 <http://www.w3.org/1999/02/22-rdf-syntax-ns#object> <http://wikidata.dbpedia.org/resource/Q657596>. ?statement2 <http://www.w3.org/1999/02/22-rdf-syntax-ns#subject> ?sbj . ?st…	<?S P O ; ?S instanceOf Type ; starts with character >	What what is unary operation notation by using crucial symbol and which that starts offevolved with {'i'}
What is {treated by} of {because} of {arteriosclerosis} ?	17662	right-subgraph	352	What is being treated in an individual with arteriosclerosis?	SELECT ?answer WHERE { wd:Q184559 wdt:P828 ?X . ?X wdt:P2176 ?answer}	SELECT ?answer WHERE { ?statement1 <http://www.w3.org/1999/02/22-rdf-syntax-ns#subject> <http://wikidata.dbpedia.org/resource/Q184559> . ?statement1 <http://www.w3.org/1999/02/22-rdf-syntax-ns#predicate> <http://www.wikidata.org/entity/P828>. ?statement1 <http://www.w3.org/1999/02/22-rdf-syntax-ns#object> ?X . ?statement2 <http://www.w3.org/1999/02/22-rdf-syntax-ns#subject> ?X. ?statement2 <http:…	E REF xF . xF RFG ?G	What is being handled in an person with arteriosclerosis?
What is {inflation rate} of {Venezuela} that is {point in time} is {1996-1-1} ?	7941	statement_property	4386	At what rate was inflation in Venezuela in the year 1996?	SELECT ?obj WHERE { wd:Q717 p:P1279 ?s . ?s ps:P1279 ?obj . ?s pq:P585 ?x filter(contains(YEAR(?x),'1996')) }	select distinct ?obj where { ?statement <http://www.w3.org/1999/02/22-rdf-syntax-ns#subject> <http://wikidata.dbpedia.org/resource/Q717> . ?statement <http://www.w3.org/1999/02/22-rdf-syntax-ns#predicate> <http://www.wikidata.org/entity/P1279> . ?statement <http://www.w3.org/1999/02/22-rdf-syntax-ns#object> ?obj . ?statement <http://www.wikidata.org/entity/P585> <1996-1-1> }	(E pred F) prop ?value	What as the 1996 Venezuelan inflation rate?
what is the {point in time} for {Vittorio De Sica} has {nominated for} as {Academy Award for Best Supporting Actor} ?	4635	statement_property	1080	When was Vittorio De Sica nominated for an Academy Award for Best Supporting Actor?	SELECT ?value WHERE { wd:Q53004 p:P1411 ?s . ?s ps:P1411 wd:Q106291 . ?s pq:P585 ?value}	select distinct ?value where { ?statement <http://www.w3.org/1999/02/22-rdf-syntax-ns#subject> <http://wikidata.dbpedia.org/resource/Q53004> . ?statement <http://www.w3.org/1999/02/22-rdf-syntax-ns#predicate> <http://www.wikidata.org/entity/P1411> . ?statement <http://www.w3.org/1999/02/22-rdf-syntax-ns#object> <http://wikidata.dbpedia.org/resource/Q106291> . ?statement <http://www.wikidata.org/e…	(E pred ?Obj ) prop value	When was Vittoria De Sica nominated for Best Supporting Actor?
What is {timezone} of {death location} of {Sallust} ?	14368	right-subgraph	254	What is the timezone of the place Sallust died?	SELECT ?answer WHERE { wd:Q7170 wdt:P20 ?X . ?X wdt:P421 ?answer}	SELECT ?answer WHERE { ?statement1 <http://www.w3.org/1999/02/22-rdf-syntax-ns#subject> <http://wikidata.dbpedia.org/resource/Q7170> . ?statement1 <http://www.w3.org/1999/02/22-rdf-syntax-ns#predicate> <http://www.wikidata.org/entity/P20>. ?statement1 <http://www.w3.org/1999/02/22-rdf-syntax-ns#object> ?X . ?statement2 <http://www.w3.org/1999/02/22-rdf-syntax-ns#subject> ?X. ?statement2 <http://w…	E REF xF . xF RFG ?G	What is the timezone of the put Sallust died?
Did {East_India_Company} {owner of} {Britannia} and {Busbridge (1782 EIC ship)} ?	864	boolean double one_hop right subgraph	364	Did the East India Company own the Britannia and the Busbridge?	ASK WHERE { wd:Q83164 wdt:P1830 wd:Q4801940 . wd:Q83164 wdt:P1830 wd:Q55606211 }	ASK { ?statement1 <http://www.w3.org/1999/02/22-rdf-syntax-ns#subject> <http://wikidata.dbpedia.org/resource/Q83164> . ?statement1 <http://www.w3.org/1999/02/22-rdf-syntax-ns#predicate> <http://www.wikidata.org/entity/P1830> . ?statement1 <http://www.w3.org/1999/02/22-rdf-syntax-ns#object> <http://wikidata.dbpedia.org/resource/Q4801940>. ?statement2 <http://www.w3.org/1999/02/22-rdf-syntax-ns#sub…	Ask (ent-pred-obj1 . ent-pred-obj2)	The East India Company (EIC), also known as the Honourable East India Company (HEIC) or ... It was dissolved in 1874 as a result of the East India Stock Dividend ..... Within the Army British officers, who initially trained at the company's own ...
What is {total fertility rate} of {Trinidad and Tobago} that is {determination method} is {estimation process} ?	8789	statement_property	5234	What is total fertility rate of Trinidad and Tobago that is determination method is estimation process ?	SELECT ?obj WHERE { wd:Q754 p:P4841 ?s . ?s ps:P4841 ?obj . ?s pq:P459 wd:Q791801 }	select distinct ?obj where { ?statement <http://www.w3.org/1999/02/22-rdf-syntax-ns#subject> <http://wikidata.dbpedia.org/resource/Q754> . ?statement <http://www.w3.org/1999/02/22-rdf-syntax-ns#predicate> <http://www.wikidata.org/entity/P4841> . ?statement <http://www.w3.org/1999/02/22-rdf-syntax-ns#object> ?obj . ?statement <http://www.wikidata.org/entity/P459> <http://wikidata.dbpedia.org/resou…	(E pred F) prop ?value	the method determined to estimate Trinidad and Tobago's fertility's rate?
What is {border} of {is in the parish of} of {Krukengrund} ?	14543	left-subgraph	10734	Which church is located in the parish border Krukengrund?	SELECT ?answer WHERE { wd:Q32068316 wdt:P131 ?X . ?X wdt:P47 ?answer}	SELECT ?answer WHERE { ?statement1 <http://www.w3.org/1999/02/22-rdf-syntax-ns#subject> <http://wikidata.dbpedia.org/resource/Q32068316> . ?statement1 <http://www.w3.org/1999/02/22-rdf-syntax-ns#predicate> <http://www.wikidata.org/entity/P131>. ?statement1 <http://www.w3.org/1999/02/22-rdf-syntax-ns#object> ?X . ?statement2 <http://www.w3.org/1999/02/22-rdf-syntax-ns#subject> ?X. ?statement2 <htt…	C RCD xD . xD RDE ?E	Which church is found within the ward border Krukengrund?
What is {nominated for} of {Philip Roth} that is {point in time} is {2011-0-0} ?	8938	statement_property	5383	What was Philip Roth nominated for in 2011?	SELECT ?obj WHERE { wd:Q187019 p:P1411 ?s . ?s ps:P1411 ?obj . ?s pq:P585 ?x filter(contains(YEAR(?x),'2011')) }	select distinct ?obj where { ?statement <http://www.w3.org/1999/02/22-rdf-syntax-ns#subject> <http://wikidata.dbpedia.org/resource/Q187019> . ?statement <http://www.w3.org/1999/02/22-rdf-syntax-ns#predicate> <http://www.wikidata.org/entity/P1411> . ?statement <http://www.w3.org/1999/02/22-rdf-syntax-ns#object> ?obj . ?statement <http://www.wikidata.org/entity/P585> <2011-0-0> }	(E pred F) prop ?value	What 2011 nomination did Philip Roth receive?
What is {deathplace} of {Gediminas}, that has {twin town} is {Irkutsk} ?	13798	right-subgraph	1803	Where is the deathplace of Gediminas, whose twin town is Irkutsk?	SELECT ?answer WHERE { wd:Q244852 wdt:P20 ?answer . ?answer wdt:P190 wd:Q6576}	SELECT ?answer WHERE { ?statement1 <http://www.w3.org/1999/02/22-rdf-syntax-ns#subject> <http://wikidata.dbpedia.org/resource/Q244852> . ?statement1 <http://www.w3.org/1999/02/22-rdf-syntax-ns#predicate> <http://www.wikidata.org/entity/P20>. ?statement1 <http://www.w3.org/1999/02/22-rdf-syntax-ns#object> ?answer . ?statement2 <http://www.w3.org/1999/02/22-rdf-syntax-ns#subject> ?answer. ?statemen…	E REF ?F . ?F RFG G	Where is the deathplace of Gediminas, whose twin town is Irkutsk?
What is {nominated for} of {Mira Sorvino} that is {statement is subject of} is {68th Academy Awards} ?	6172	statement_property	2617	In the 68th Academy Awards, what nomination did Mira Sorvino receive?	SELECT ?obj WHERE { wd:Q212026 p:P1411 ?s . ?s ps:P1411 ?obj . ?s pq:P805 wd:Q903494 }	select distinct ?obj where { ?statement <http://www.w3.org/1999/02/22-rdf-syntax-ns#subject> <http://wikidata.dbpedia.org/resource/Q212026> . ?statement <http://www.w3.org/1999/02/22-rdf-syntax-ns#predicate> <http://www.wikidata.org/entity/P1411> . ?statement <http://www.w3.org/1999/02/22-rdf-syntax-ns#object> ?obj . ?statement <http://www.wikidata.org/entity/P805> <http://wikidata.dbpedia.org/re…	(E pred F) prop ?value	Mira Sorvino was a nominee for which category in the 68th Academy Awards?
Give me {interface standard} that contains the word {virtuallink} in their name	23773	string matching simple contains word	1669	Tell me interface standard whose name has the word virtuallink in it.	SELECT DISTINCT ?sbj ?sbj_label WHERE { ?sbj wdt:P31 wd:Q6046311 . ?sbj rdfs:label ?sbj_label . FILTER(CONTAINS(lcase(?sbj_label), 'virtuallink')) . FILTER (lang(?sbj_label) = 'en') } LIMIT 25	SELECT DISTINCT ?sbj ?sbj_label { ?statement1 <http://www.w3.org/1999/02/22-rdf-syntax-ns#subject> ?sbj . ?statement1 <http://www.w3.org/1999/02/22-rdf-syntax-ns#predicate> <http://www.wikidata.org/entity/P31> . ?statement1 <http://www.w3.org/1999/02/22-rdf-syntax-ns#object> <http://wikidata.dbpedia.org/resource/Q6046311>. ?sbj rdfs:label ?sbj_label . FILTER(CONTAINS(lcase(?sbj_label), 'virtualli…	<?S P O ; ?S instanceOf Type ; contains word >	Tell me the standard interface whose name contains the word virtual link.
Give me {medical specialty} that contains the word {trichology} in their name	23433	string matching simple contains word	906	Tell me medical specialty whose name has the word trichology in it.	SELECT DISTINCT ?sbj ?sbj_label WHERE { ?sbj wdt:P31 wd:Q930752 . ?sbj rdfs:label ?sbj_label . FILTER(CONTAINS(lcase(?sbj_label), 'trichology')) . FILTER (lang(?sbj_label) = 'en') } LIMIT 25	SELECT DISTINCT ?sbj ?sbj_label { ?statement1 <http://www.w3.org/1999/02/22-rdf-syntax-ns#subject> ?sbj . ?statement1 <http://www.w3.org/1999/02/22-rdf-syntax-ns#predicate> <http://www.wikidata.org/entity/P31> . ?statement1 <http://www.w3.org/1999/02/22-rdf-syntax-ns#object> <http://wikidata.dbpedia.org/resource/Q930752>. ?sbj rdfs:label ?sbj_label . FILTER(CONTAINS(lcase(?sbj_label), 'trichology…	<?S P O ; ?S instanceOf Type ; contains word >	Let me know therapeutic forte whose title has the word trichology in it.
How many {performer} are to/by {Jimi Hendrix} ?	2336	statement_property	1680	how many performances are by jimi hendrix?	SELECT (COUNT(?sub) AS ?value ) { ?sub wdt:P175 wd:Q5928 }	SELECT (COUNT(?sub) AS ?subs ) { ?statement <http://www.w3.org/1999/02/22-rdf-syntax-ns#subject> ?sub . ?statement <http://www.w3.org/1999/02/22-rdf-syntax-ns#predicate> <http://www.wikidata.org/entity/P175> . ?statement <http://www.w3.org/1999/02/22-rdf-syntax-ns#object> http://wikidata.dbpedia.org/resource/Q5928 . }	Count ent (ent-pred-obj)	Jimi Hendrix played how many live shows?
Give me {state of India} that contains the word {uttarakhand} in their name	23123	string matching simple contains word	3707	What is the state of India that contain the word "uttarakhand" in its name ?	SELECT DISTINCT ?sbj ?sbj_label WHERE { ?sbj wdt:P31 wd:Q13390680 . ?sbj rdfs:label ?sbj_label . FILTER(CONTAINS(lcase(?sbj_label), 'uttarakhand')) . FILTER (lang(?sbj_label) = 'en') } LIMIT 25	SELECT DISTINCT ?sbj ?sbj_label { ?statement1 <http://www.w3.org/1999/02/22-rdf-syntax-ns#subject> ?sbj . ?statement1 <http://www.w3.org/1999/02/22-rdf-syntax-ns#predicate> <http://www.wikidata.org/entity/P31> . ?statement1 <http://www.w3.org/1999/02/22-rdf-syntax-ns#object> <http://wikidata.dbpedia.org/resource/Q13390680>. ?sbj rdfs:label ?sbj_label . FILTER(CONTAINS(lcase(?sbj_label), 'uttarakh…	<?S P O ; ?S instanceOf Type ; contains word >	What is the state of India that contain the word "uttarakhand" in its title ?
What is {is in the settlement of} of {British Academy of Film and Television Arts}, that has {postcode} is {DA} ?	13341	right-subgraph	1246	Name the BAFTA settlement with the postcode DA.	SELECT ?answer WHERE { wd:Q159661 wdt:P131 ?answer . ?answer wdt:P281 ?x FILTER(contains(?x,'DA'))}	SELECT ?answer WHERE { ?statement1 <http://www.w3.org/1999/02/22-rdf-syntax-ns#subject> <http://wikidata.dbpedia.org/resource/Q159661> . ?statement1 <http://www.w3.org/1999/02/22-rdf-syntax-ns#predicate> <http://www.wikidata.org/entity/P131>. ?statement1 <http://www.w3.org/1999/02/22-rdf-syntax-ns#object> ?answer . ?statement2 <http://www.w3.org/1999/02/22-rdf-syntax-ns#subject> ?answer. ?stateme…	E REF ?F . ?F RFG G	Title the BAFTA settlement with the postcode DA.
Does the {maximum number of players} of the {coxless four} {equals} {0.0}	18764	boolean with filter	782	Is the maximum number of players for the coxless four 0.0?	ASK WHERE { wd:Q81032 wdt:P1873 ?obj filter(?obj = 0.0) }	ASK { ?statement1 <http://www.w3.org/1999/02/22-rdf-syntax-ns#subject> <http://wikidata.dbpedia.org/resource/Q81032> . ?statement1 <http://www.w3.org/1999/02/22-rdf-syntax-ns#predicate> <http://www.wikidata.org/entity/P1873>. ?statement1 <http://www.w3.org/1999/02/22-rdf-syntax-ns#object> ?obj. filter(?obj = 0.0) }	ASK ?sbj ?pred ?obj filter ?obj = num	Do you remember the maximum number the coxless four has for their players?
Give me {religious concept} that {facet of} {Hinduism} and which contains the word {yatra} in their name	25210	string matching type + relation contains word	635	Name a religious concept in Hinduism that contains the word "yatra" in its name	SELECT DISTINCT ?sbj ?sbj_label WHERE { ?sbj wdt:P31 wd:Q23847174 . ?sbj wdt:P1269 wd:Q9089 . ?sbj rdfs:label ?sbj_label . FILTER(CONTAINS(lcase(?sbj_label), 'yatra')) . FILTER (lang(?sbj_label) = 'en') } LIMIT 25	SELECT DISTINCT ?sbj ?sbj_label { ?statement1 <http://www.w3.org/1999/02/22-rdf-syntax-ns#subject> ?sbj . ?statement1 <http://www.w3.org/1999/02/22-rdf-syntax-ns#predicate> <http://www.wikidata.org/entity/P31> . ?statement1 <http://www.w3.org/1999/02/22-rdf-syntax-ns#object> <http://wikidata.dbpedia.org/resource/Q23847174>. ?statement2 <http://www.w3.org/1999/02/22-rdf-syntax-ns#subject> ?sbj . ?…	<?S P O ; ?S instanceOf Type ; contains word >	Name a non secular thought in Hinduism that carries the phrase "yatra" in its title
What is the {golf course} for {designed by} of {Donald Trump}	21020	simple question left	1366	Which is the golf course arena carrying designs patterns of Donald Trump?	select distinct ?sbj where { ?sbj wdt:P287 wd:Q22686 . ?sbj wdt:P31 wd:Q1048525 }	select distinct ?subj where { ?statement <http://www.w3.org/1999/02/22-rdf-syntax-ns#subject> ?subj . ?statement <http://www.w3.org/1999/02/22-rdf-syntax-ns#predicate> <http://www.wikidata.org/entity/P287> . ?statement <http://www.w3.org/1999/02/22-rdf-syntax-ns#object> <http://wikidata.dbpedia.org/resource/Q22686> . ?subj <http://www.wikidata.org/entity/P31> <http://wikidata.dbpedia.org/resource…	<?S P O ; ?S InstanceOf Type>	Which is the golf course field carrying plans designs of Donald Trump?
What is the {Wikimedia list article} for {is a list of} of {dance}	19910	simple question left	256	n/a	select distinct ?sbj where { ?sbj wdt:P360 wd:Q11639 . ?sbj wdt:P31 wd:Q13406463 }	select distinct ?subj where { ?statement <http://www.w3.org/1999/02/22-rdf-syntax-ns#subject> ?subj . ?statement <http://www.w3.org/1999/02/22-rdf-syntax-ns#predicate> <http://www.wikidata.org/entity/P360> . ?statement <http://www.w3.org/1999/02/22-rdf-syntax-ns#object> <http://wikidata.dbpedia.org/resource/Q11639> . ?subj <http://www.wikidata.org/entity/P31> <http://wikidata.dbpedia.org/resource…	<?S P O ; ?S InstanceOf Type>	not applicable
What is {religious affiliation} of {child of} of {Vladimir the Great} ?	16491	right-subgraph	252	What is the religious affiliation of Vladimir the Great's child?	SELECT ?answer WHERE { wd:Q14974 wdt:P22 ?X . ?X wdt:P140 ?answer}	SELECT ?answer WHERE { ?statement1 <http://www.w3.org/1999/02/22-rdf-syntax-ns#subject> <http://wikidata.dbpedia.org/resource/Q14974> . ?statement1 <http://www.w3.org/1999/02/22-rdf-syntax-ns#predicate> <http://www.wikidata.org/entity/P22>. ?statement1 <http://www.w3.org/1999/02/22-rdf-syntax-ns#object> ?X . ?statement2 <http://www.w3.org/1999/02/22-rdf-syntax-ns#subject> ?X. ?statement2 <http://…	E REF xF . xF RFG ?G	What is the spiritual affiliation of Vladimir the Great's child?
What is {population} of {Maldives} that is {point in time} is {1967-0-0} ?	5311	statement_property	1756	What was the population of the Maldives in 1967?	SELECT ?obj WHERE { wd:Q826 p:P1082 ?s . ?s ps:P1082 ?obj . ?s pq:P585 ?x filter(contains(YEAR(?x),'1967')) }	select distinct ?obj where { ?statement <http://www.w3.org/1999/02/22-rdf-syntax-ns#subject> <http://wikidata.dbpedia.org/resource/Q826> . ?statement <http://www.w3.org/1999/02/22-rdf-syntax-ns#predicate> <http://www.wikidata.org/entity/P1082> . ?statement <http://www.w3.org/1999/02/22-rdf-syntax-ns#object> ?obj . ?statement <http://www.wikidata.org/entity/P585> <1967-0-0> }	(E pred F) prop ?value	What was the number of people in the Maldives in 1967?
what is the {point in time} for {Le Corbusier} has {award received} as {Frank P. Brown Medal} ?	3994	statement_property	439	What year did Le Corbusier win the Frank P. Brown Medal?	SELECT ?value WHERE { wd:Q4724 p:P166 ?s . ?s ps:P166 wd:Q19873358 . ?s pq:P585 ?value}	select distinct ?value where { ?statement <http://www.w3.org/1999/02/22-rdf-syntax-ns#subject> <http://wikidata.dbpedia.org/resource/Q4724> . ?statement <http://www.w3.org/1999/02/22-rdf-syntax-ns#predicate> <http://www.wikidata.org/entity/P166> . ?statement <http://www.w3.org/1999/02/22-rdf-syntax-ns#object> <http://wikidata.dbpedia.org/resource/Q19873358> . ?statement <http://www.wikidata.org/e…	(E pred ?Obj ) prop value	What was the year when Le Corbusier had received the Frank P. Brown Medal?
What is the {city or town} for {enclave within} of {Montreal}	22611	simple question left	3672	Tell me the city which is enclaved within Montreal.	select distinct ?sbj where { ?sbj wdt:P501 wd:Q340 . ?sbj wdt:P31 wd:Q27676416 }	select distinct ?subj where { ?statement <http://www.w3.org/1999/02/22-rdf-syntax-ns#subject> ?subj . ?statement <http://www.w3.org/1999/02/22-rdf-syntax-ns#predicate> <http://www.wikidata.org/entity/P501> . ?statement <http://www.w3.org/1999/02/22-rdf-syntax-ns#object> <http://wikidata.dbpedia.org/resource/Q340> . ?subj <http://www.wikidata.org/entity/P31> <http://wikidata.dbpedia.org/resource/Q…	<?S P O ; ?S InstanceOf Type>	Let me know the city which is enclaved inside Montreal.
what is the {replaced by} for {Honorius I} has {position held} as {pope} ?	8457	statement_property	4902	who was the pope replaced by?	SELECT ?value WHERE { wd:Q170502 p:P39 ?s . ?s ps:P39 wd:Q19546 . ?s pq:P1366 ?value}	select distinct ?value where { ?statement <http://www.w3.org/1999/02/22-rdf-syntax-ns#subject> <http://wikidata.dbpedia.org/resource/Q170502> . ?statement <http://www.w3.org/1999/02/22-rdf-syntax-ns#predicate> <http://www.wikidata.org/entity/P39> . ?statement <http://www.w3.org/1999/02/22-rdf-syntax-ns#object> <http://wikidata.dbpedia.org/resource/Q19546> . ?statement <http://www.wikidata.org/ent…	(E pred ?Obj ) prop value	Whom got substituted by the new pope?
Does the {minimum wavelength of sensitivity} of the {Giant Magellan Telescope} {equals} {320}	18169	boolean with filter	187	Is it true that the minimum wavelength sensitivity of the Giant Magellan Telescope is 320?	ASK WHERE { wd:Q652252 wdt:P3738 ?obj filter(?obj = 320) }	ASK { ?statement1 <http://www.w3.org/1999/02/22-rdf-syntax-ns#subject> <http://wikidata.dbpedia.org/resource/Q652252> . ?statement1 <http://www.w3.org/1999/02/22-rdf-syntax-ns#predicate> <http://www.wikidata.org/entity/P3738>. ?statement1 <http://www.w3.org/1999/02/22-rdf-syntax-ns#object> ?obj. filter(?obj = 320) }	ASK ?sbj ?pred ?obj filter ?obj = num	Is the smallest wavelength sensitivity of the Giant Magellan Telescope is 320?
What is {on harbour} of {Kryvyi Rih}, that has {tributary} is {Saksahan} ?	13156	right-subgraph	2761	"Where is {on harbour} of {Kryvyi Rih}, which has {tributary} is {Saksahan} ?"	SELECT ?answer WHERE { wd:Q157137 wdt:P206 ?answer . ?answer wdt:P974 wd:Q1633893}	SELECT ?answer WHERE { ?statement1 <http://www.w3.org/1999/02/22-rdf-syntax-ns#subject> <http://wikidata.dbpedia.org/resource/Q157137> . ?statement1 <http://www.w3.org/1999/02/22-rdf-syntax-ns#predicate> <http://www.wikidata.org/entity/P206>. ?statement1 <http://www.w3.org/1999/02/22-rdf-syntax-ns#object> ?answer . ?statement2 <http://www.w3.org/1999/02/22-rdf-syntax-ns#subject> ?answer. ?stateme…	E REF ?F . ?F RFG G	"Where is {on harbor} of {Kryvyi Rih}, which has {tributary} is {Saksahan} ?"
What is {starring} of {in work} of {Ian Carlyle} ?	14937	left-subgraph	83	Who stars with Ian Carlyle in the production?	SELECT ?answer WHERE { wd:Q42421333 wdt:P1441 ?X . ?X wdt:P161 ?answer}	SELECT ?answer WHERE { ?statement1 <http://www.w3.org/1999/02/22-rdf-syntax-ns#subject> <http://wikidata.dbpedia.org/resource/Q42421333> . ?statement1 <http://www.w3.org/1999/02/22-rdf-syntax-ns#predicate> <http://www.wikidata.org/entity/P1441>. ?statement1 <http://www.w3.org/1999/02/22-rdf-syntax-ns#object> ?X . ?statement2 <http://www.w3.org/1999/02/22-rdf-syntax-ns#subject> ?X. ?statement2 <ht…	C RCD xD . xD RDE ?E	Who stars with Ian Carlyle within the generation?
What is the {phenomenon} for {has effect} of {rain}	22689	simple question left	3750	What causes rain?	select distinct ?sbj where { ?sbj wdt:P1542 wd:Q7925 . ?sbj wdt:P31 wd:Q483247 }	select distinct ?subj where { ?statement <http://www.w3.org/1999/02/22-rdf-syntax-ns#subject> ?subj . ?statement <http://www.w3.org/1999/02/22-rdf-syntax-ns#predicate> <http://www.wikidata.org/entity/P1542> . ?statement <http://www.w3.org/1999/02/22-rdf-syntax-ns#object> <http://wikidata.dbpedia.org/resource/Q7925> . ?subj <http://www.wikidata.org/entity/P31> <http://wikidata.dbpedia.org/resource…	<?S P O ; ?S InstanceOf Type>	What's causing the rain?
What is {service branch} of {Julius and Ethel Rosenberg}, that has {subsidiary entities} is {Arlington National Cemetery} ?	12102	right-subgraph	107	What is the service branch by Julius and Ethel Rosenberg, which has subsidiary entities including Arlington National Cemetery?	SELECT ?answer WHERE { wd:Q769097 wdt:P241 ?answer . ?answer wdt:P355 wd:Q216344}	SELECT ?answer WHERE { ?statement1 <http://www.w3.org/1999/02/22-rdf-syntax-ns#subject> <http://wikidata.dbpedia.org/resource/Q769097> . ?statement1 <http://www.w3.org/1999/02/22-rdf-syntax-ns#predicate> <http://www.wikidata.org/entity/P241>. ?statement1 <http://www.w3.org/1999/02/22-rdf-syntax-ns#object> ?answer . ?statement2 <http://www.w3.org/1999/02/22-rdf-syntax-ns#subject> ?answer. ?stateme…	E REF ?F . ?F RFG G	What is the benefit department by Julius and Ethel Rosenberg, which has auxiliary substances counting Arlington National Cemetery?
Did {Hank_Williams} {genre} {rockabilly} and {honky-tonk} ?	615	boolean double one_hop right subgraph	115	Was Hank WIlliams a rockabilly and honky-tonk musician?	ASK WHERE { wd:Q206181 wdt:P136 wd:Q203720 . wd:Q206181 wdt:P136 wd:Q1627155 }	ASK { ?statement1 <http://www.w3.org/1999/02/22-rdf-syntax-ns#subject> <http://wikidata.dbpedia.org/resource/Q206181> . ?statement1 <http://www.w3.org/1999/02/22-rdf-syntax-ns#predicate> <http://www.wikidata.org/entity/P136> . ?statement1 <http://www.w3.org/1999/02/22-rdf-syntax-ns#object> <http://wikidata.dbpedia.org/resource/Q203720>. ?statement2 <http://www.w3.org/1999/02/22-rdf-syntax-ns#subj…	Ask (ent-pred-obj1` . ent-pred-obj2)	Is Hank Williams remembered as a rockabilly and honky-tonk musician?
what is the {statement is subject of} for {Aaron Kwok} has {award received} as {Golden Horse Award for Best Leading Actor} ?	5002	statement_property	1447	When did Aaron Kwok receive the award for Golden Horse Award for Best Leading Actor?	SELECT ?value WHERE { wd:Q16872 p:P166 ?s . ?s ps:P166 wd:Q17500591 . ?s pq:P805 ?value}	select distinct ?value where { ?statement <http://www.w3.org/1999/02/22-rdf-syntax-ns#subject> <http://wikidata.dbpedia.org/resource/Q16872> . ?statement <http://www.w3.org/1999/02/22-rdf-syntax-ns#predicate> <http://www.wikidata.org/entity/P166> . ?statement <http://www.w3.org/1999/02/22-rdf-syntax-ns#object> <http://wikidata.dbpedia.org/resource/Q17500591> . ?statement <http://www.wikidata.org/…	(E pred ?Obj ) prop value	In which year did Aaron Kwok receive the Golden Horse award as the best lead actor?
what is the {start time} for {Marco Polo} has {spouse} as {Donata Badoer} ?	3950	statement_property	395	When did Marco Polo marry Donata Badoer?	SELECT ?value WHERE { wd:Q6101 p:P26 ?s . ?s ps:P26 wd:Q3713678 . ?s pq:P580 ?value}	select distinct ?value where { ?statement <http://www.w3.org/1999/02/22-rdf-syntax-ns#subject> <http://wikidata.dbpedia.org/resource/Q6101> . ?statement <http://www.w3.org/1999/02/22-rdf-syntax-ns#predicate> <http://www.wikidata.org/entity/P26> . ?statement <http://www.w3.org/1999/02/22-rdf-syntax-ns#object> <http://wikidata.dbpedia.org/resource/Q3713678> . ?statement <http://www.wikidata.org/ent…	(E pred ?Obj ) prop value	When Donata Badoer married Marco Polo
What is {spouse} of {Al Gore} that is {start time} is {1970-0-0} ?	3726	statement_property	171	Who was Al Gore's spouse beginning in 1970?	SELECT ?obj WHERE { wd:Q19673 p:P26 ?s . ?s ps:P26 ?obj . ?s pq:P580 ?x filter(contains(YEAR(?x),'1970')) }	select distinct ?obj where { ?statement <http://www.w3.org/1999/02/22-rdf-syntax-ns#subject> <http://wikidata.dbpedia.org/resource/Q19673> . ?statement <http://www.w3.org/1999/02/22-rdf-syntax-ns#predicate> <http://www.wikidata.org/entity/P26> . ?statement <http://www.w3.org/1999/02/22-rdf-syntax-ns#object> ?obj . ?statement <http://www.wikidata.org/entity/P580> <1970-0-0> }	(E pred F) prop ?value	Who was Al Gore married to in 1970?
What is {manifestation of} of {Christmas tree}, that has {recurring event} is {January 19} ?	13651	right-subgraph	73	What appearance of a Christmas tree happens every January 19?	SELECT ?answer WHERE { wd:Q47128 wdt:P1557 ?answer . ?answer wdt:P837 wd:Q2266}	SELECT ?answer WHERE { ?statement1 <http://www.w3.org/1999/02/22-rdf-syntax-ns#subject> <http://wikidata.dbpedia.org/resource/Q47128> . ?statement1 <http://www.w3.org/1999/02/22-rdf-syntax-ns#predicate> <http://www.wikidata.org/entity/P1557>. ?statement1 <http://www.w3.org/1999/02/22-rdf-syntax-ns#object> ?answer . ?statement2 <http://www.w3.org/1999/02/22-rdf-syntax-ns#subject> ?answer. ?stateme…	E REF ?F . ?F RFG G	What appearance of a Christmas tree happens each January 19?
What is the {stadium} for {home venue} of {Green Bay Packers}	21028	simple question right	1374	What is the home venue of the Green Bay Packers?	select distinct ?obj where { wd:Q213837 wdt:P115 ?obj . ?obj wdt:P31 wd:Q483110 }	select distinct ?obj where { ?statement <http://www.w3.org/1999/02/22-rdf-syntax-ns#subject> <http://wikidata.dbpedia.org/resource/Q213837> . ?statement <http://www.w3.org/1999/02/22-rdf-syntax-ns#predicate> <http://www.wikidata.org/entity/P115> . ?statement <http://www.w3.org/1999/02/22-rdf-syntax-ns#object> ?obj . ?obj <http://www.wikidata.org/entity/P31> <http://wikidata.dbpedia.org/resource/Q…	<S P ?O ; ?O instanceOf Type>	What is the domestic scene of the Green Inlet Packers?
What is the {enterprise} for {parent organization} of {Sears}	21477	simple question right	1823	Which is the enterprise for the parent organization of Sears?	select distinct ?obj where { wd:Q6499202 wdt:P749 ?obj . ?obj wdt:P31 wd:Q6881511 }	select distinct ?obj where { ?statement <http://www.w3.org/1999/02/22-rdf-syntax-ns#subject> <http://wikidata.dbpedia.org/resource/Q6499202> . ?statement <http://www.w3.org/1999/02/22-rdf-syntax-ns#predicate> <http://www.wikidata.org/entity/P749> . ?statement <http://www.w3.org/1999/02/22-rdf-syntax-ns#object> ?obj . ?obj <http://www.wikidata.org/entity/P31> <http://wikidata.dbpedia.org/resource/…	<S P ?O ; ?O instanceOf Type>	Which is the endeavor for the parent organization of Burns?
What is {developer} of {proper motion}, that has {has surname} is {Halley} ?	11891	right-subgraph	95	Who proved the theory of Proper Motion? Their surname is Halley.	SELECT ?answer WHERE { wd:Q193223 wdt:P61 ?answer . ?answer wdt:P734 wd:Q16870415}	SELECT ?answer WHERE { ?statement1 <http://www.w3.org/1999/02/22-rdf-syntax-ns#subject> <http://wikidata.dbpedia.org/resource/Q193223> . ?statement1 <http://www.w3.org/1999/02/22-rdf-syntax-ns#predicate> <http://www.wikidata.org/entity/P61>. ?statement1 <http://www.w3.org/1999/02/22-rdf-syntax-ns#object> ?answer . ?statement2 <http://www.w3.org/1999/02/22-rdf-syntax-ns#subject> ?answer. ?statemen…	E REF ?F . ?F RFG G	Who proved Proper Motion's theory? Halley is their surname.
What is the {head coach} and the {named after} of {New_York_Yankees} ?	9496	two intentions right subgraph	476	What head coach is the New York Yankees named after?	SELECT ?ans_1 ?ans_2 WHERE { wd:Q213417 wdt:P286 ?ans_1 . wd:Q213417 wdt:P138 ?ans_2 }	SELECT ?ans_1 ?ans_2 WHERE { ?statement1 <http://www.w3.org/1999/02/22-rdf-syntax-ns#subject> <http://wikidata.dbpedia.org/resource/Q213417> . ?statement1 <http://www.w3.org/1999/02/22-rdf-syntax-ns#predicate> <http://www.wikidata.org/entity/P286> . ?statement1 <http://www.w3.org/1999/02/22-rdf-syntax-ns#object> ?ans_1. ?statement2 <http://www.w3.org/1999/02/22-rdf-syntax-ns#subject> <http://wiki…	select where (ent-pred-obj1 . ent-pred-obj2)	The New York Yankees were named for which head coach?
Give me {national cuisine} that starts with {'m'}	24108	string matching simple contains word	3322	What are the national cuisine which start with the letter m	SELECT DISTINCT ?sbj ?sbj_label WHERE { ?sbj wdt:P31 wd:Q1968435 . ?sbj rdfs:label ?sbj_label . FILTER(STRSTARTS(lcase(?sbj_label), 'm')) . FILTER (lang(?sbj_label) = 'en') } LIMIT 25	SELECT DISTINCT ?sbj ?sbj_label { ?statement1 <http://www.w3.org/1999/02/22-rdf-syntax-ns#subject> ?sbj . ?statement1 <http://www.w3.org/1999/02/22-rdf-syntax-ns#predicate> <http://www.wikidata.org/entity/P31> . ?statement1 <http://www.w3.org/1999/02/22-rdf-syntax-ns#object> <http://wikidata.dbpedia.org/resource/Q1968435>. ?sbj rdfs:label ?sbj_label . FILTER(STRSTARTS(lcase(?sbj_label), 'm')) . F…	<?S P O ; ?S instanceOf Type ; starts with character >	Name the national cuisine that starts with the letter m.
Give me {television series} that contains the word {zigby} in their name	23196	string matching simple contains word	913	Which is the television series which contains the word zigby in it's name?	SELECT DISTINCT ?sbj ?sbj_label WHERE { ?sbj wdt:P31 wd:Q5398426 . ?sbj rdfs:label ?sbj_label . FILTER(CONTAINS(lcase(?sbj_label), 'zigby')) . FILTER (lang(?sbj_label) = 'en') } LIMIT 25	SELECT DISTINCT ?sbj ?sbj_label { ?statement1 <http://www.w3.org/1999/02/22-rdf-syntax-ns#subject> ?sbj . ?statement1 <http://www.w3.org/1999/02/22-rdf-syntax-ns#predicate> <http://www.wikidata.org/entity/P31> . ?statement1 <http://www.w3.org/1999/02/22-rdf-syntax-ns#object> <http://wikidata.dbpedia.org/resource/Q5398426>. ?sbj rdfs:label ?sbj_label . FILTER(CONTAINS(lcase(?sbj_label), 'zigby')) …	<?S P O ; ?S instanceOf Type ; contains word >	Which is the tv arrangement which contains the word zigby in it's name?
What is {second language} of {Peter Faber}, that has {regulatory body} is {Pontifical Academy for Latin} ?	11833	right-subgraph	390	What is the second language of Peter Faber which regulatory body is Pontifical Academy of Latin?	SELECT ?answer WHERE { wd:Q454814 wdt:P1412 ?answer . ?answer wdt:P1018 wd:Q48509}	SELECT ?answer WHERE { ?statement1 <http://www.w3.org/1999/02/22-rdf-syntax-ns#subject> <http://wikidata.dbpedia.org/resource/Q454814> . ?statement1 <http://www.w3.org/1999/02/22-rdf-syntax-ns#predicate> <http://www.wikidata.org/entity/P1412>. ?statement1 <http://www.w3.org/1999/02/22-rdf-syntax-ns#object> ?answer . ?statement2 <http://www.w3.org/1999/02/22-rdf-syntax-ns#subject> ?answer. ?statem…	E REF ?F . ?F RFG G	What is the 2nd language of Peter Faber which regulatory body is Pontifical Academy of Latin?
What is {honorary title} of {Albert Günther}, that has {won by} is {P. A. Buxton} ?	13322	right-subgraph	2173	What is the honorary title given to Albert Gunther which was won by P.A. Buxton?	SELECT ?answer WHERE { wd:Q57514 wdt:P166 ?answer . ?answer wdt:P1346 wd:Q15994338}	SELECT ?answer WHERE { ?statement1 <http://www.w3.org/1999/02/22-rdf-syntax-ns#subject> <http://wikidata.dbpedia.org/resource/Q57514> . ?statement1 <http://www.w3.org/1999/02/22-rdf-syntax-ns#predicate> <http://www.wikidata.org/entity/P166>. ?statement1 <http://www.w3.org/1999/02/22-rdf-syntax-ns#object> ?answer . ?statement2 <http://www.w3.org/1999/02/22-rdf-syntax-ns#subject> ?answer. ?statemen…	E REF ?F . ?F RFG G	What is the privileged title given to Albert Gunther which was won by P.A. Buxton?
Does the {topographic isolation} of the {Pollux} {equals} {0.7}	19612	boolean with filter	1630	Is it true that the topographic isolation of Pollux equals to 0.7?	ASK WHERE { wd:Q30485 wdt:P2659 ?obj filter(?obj = 0.7) }	ASK { ?statement1 <http://www.w3.org/1999/02/22-rdf-syntax-ns#subject> <http://wikidata.dbpedia.org/resource/Q30485> . ?statement1 <http://www.w3.org/1999/02/22-rdf-syntax-ns#predicate> <http://www.wikidata.org/entity/P2659>. ?statement1 <http://www.w3.org/1999/02/22-rdf-syntax-ns#object> ?obj. filter(?obj = 0.7) }	ASK ?sbj ?pred ?obj filter ?obj = num	Can you confirm that the topographic isolation of Pollux equals o 0.7?
What is {award received} of {Edward C. Prescott} that is {point in time} is {2004-1-1} ?	8568	statement_property	5013	What award did Edward C. Prescott receive on 1-1-2004?	SELECT ?obj WHERE { wd:Q312585 p:P166 ?s . ?s ps:P166 ?obj . ?s pq:P585 ?x filter(contains(YEAR(?x),'2004')) }	select distinct ?obj where { ?statement <http://www.w3.org/1999/02/22-rdf-syntax-ns#subject> <http://wikidata.dbpedia.org/resource/Q312585> . ?statement <http://www.w3.org/1999/02/22-rdf-syntax-ns#predicate> <http://www.wikidata.org/entity/P166> . ?statement <http://www.w3.org/1999/02/22-rdf-syntax-ns#object> ?obj . ?statement <http://www.wikidata.org/entity/P585> <2004-1-1> }	(E pred F) prop ?value	Edward C. Prescott received what award on January 1st, 2004?
What is the {headquarters location} and the {location of formation} of {Google} ?	9864	two intentions right subgraph	380	where is the headquartes of formation of google located?	SELECT ?ans_1 ?ans_2 WHERE { wd:Q95 wdt:P159 ?ans_1 . wd:Q95 wdt:P740 ?ans_2 }	SELECT ?ans_1 ?ans_2 WHERE { ?statement1 <http://www.w3.org/1999/02/22-rdf-syntax-ns#subject> <http://wikidata.dbpedia.org/resource/Q95> . ?statement1 <http://www.w3.org/1999/02/22-rdf-syntax-ns#predicate> <http://www.wikidata.org/entity/P159> . ?statement1 <http://www.w3.org/1999/02/22-rdf-syntax-ns#object> ?ans_1. ?statement2 <http://www.w3.org/1999/02/22-rdf-syntax-ns#subject> <http://wikidata…	select where (ent-pred-obj1 . ent-pred-obj2)	Where was the first headquarters of Google located?
what is the {end time} for {Manhattan} has {significant event} as {maritime evacuation} ?	6914	statement_property	3359	What time has Manhattan listed as the end time for a maritime evacuation event?	SELECT ?value WHERE { wd:Q11299 p:P793 ?s . ?s ps:P793 wd:Q30129955 . ?s pq:P582 ?value}	select distinct ?value where { ?statement <http://www.w3.org/1999/02/22-rdf-syntax-ns#subject> <http://wikidata.dbpedia.org/resource/Q11299> . ?statement <http://www.w3.org/1999/02/22-rdf-syntax-ns#predicate> <http://www.wikidata.org/entity/P793> . ?statement <http://www.w3.org/1999/02/22-rdf-syntax-ns#object> <http://wikidata.dbpedia.org/resource/Q30129955> . ?statement <http://www.wikidata.org/…	(E pred ?Obj ) prop value	In Manhattan, when would a maritime evacuation event end?
What is {located on astronomical body} of {Near side of the Moon}, that has {eccentricity} is {0.0567} ?	11906	right-subgraph	19	What has the eccentricity of 0.0567, that is located on astronomical body of the near side of the moon?	SELECT ?answer WHERE { wd:Q782867 wdt:P376 ?answer . ?answer wdt:P1096 ?x FILTER(contains(?x,'0.0567'))}	SELECT ?answer WHERE { ?statement1 <http://www.w3.org/1999/02/22-rdf-syntax-ns#subject> <http://wikidata.dbpedia.org/resource/Q782867> . ?statement1 <http://www.w3.org/1999/02/22-rdf-syntax-ns#predicate> <http://www.wikidata.org/entity/P376>. ?statement1 <http://www.w3.org/1999/02/22-rdf-syntax-ns#object> ?answer . ?statement2 <http://www.w3.org/1999/02/22-rdf-syntax-ns#subject> ?answer. ?stateme…	E REF ?F . ?F RFG G	What has the eccentricity of 0.0567, that is placed on astronomical physique of the near aspect of the moon?
What is {diplomatic relation} of {basin countries} of {Lake Okeechobee} ?	15632	right-subgraph	4911	What is the diplomatic relations like in basin countries of Lake Okeechobee?	SELECT ?answer WHERE { wd:Q202905 wdt:P205 ?X . ?X wdt:P530 ?answer}	SELECT ?answer WHERE { ?statement1 <http://www.w3.org/1999/02/22-rdf-syntax-ns#subject> <http://wikidata.dbpedia.org/resource/Q202905> . ?statement1 <http://www.w3.org/1999/02/22-rdf-syntax-ns#predicate> <http://www.wikidata.org/entity/P205>. ?statement1 <http://www.w3.org/1999/02/22-rdf-syntax-ns#object> ?X . ?statement2 <http://www.w3.org/1999/02/22-rdf-syntax-ns#subject> ?X. ?statement2 <http:…	E REF xF . xF RFG ?G	The basin countries of Lake Okeechobee has what diplomatic relations?
What is {twin town} of {principle office} of {Financial Times} ?	15289	right-subgraph	686	What two cities hold the principle offices of Financial Times?	SELECT ?answer WHERE { wd:Q183399 wdt:P159 ?X . ?X wdt:P190 ?answer}	SELECT ?answer WHERE { ?statement1 <http://www.w3.org/1999/02/22-rdf-syntax-ns#subject> <http://wikidata.dbpedia.org/resource/Q183399> . ?statement1 <http://www.w3.org/1999/02/22-rdf-syntax-ns#predicate> <http://www.wikidata.org/entity/P159>. ?statement1 <http://www.w3.org/1999/02/22-rdf-syntax-ns#object> ?X . ?statement2 <http://www.w3.org/1999/02/22-rdf-syntax-ns#subject> ?X. ?statement2 <http:…	E REF xF . xF RFG ?G	What two cities hold the rule workplaces of Money related Times?
How many {active ingredient in} are for {lidocaine} ?	1523	statement_property	523	How many active ingredients are in lidocaine?	SELECT (COUNT(?obj) AS ?value ) { wd:Q216935 wdt:P3780 ?obj }	SELECT (COUNT(?obj) AS ?objs ) { ?statement <http://www.w3.org/1999/02/22-rdf-syntax-ns#subject> <http://wikidata.dbpedia.org/resource/Q216935> . ?statement <http://www.w3.org/1999/02/22-rdf-syntax-ns#predicate> <http://www.wikidata.org/entity/P3780> . ?statement <http://www.w3.org/1999/02/22-rdf-syntax-ns#object> ?obj . }	Count Obj (ent-pred-obj)	What is the total number of active ingredients found in lidocaine?
what is the {applies to part} for {Augustus II the Strong} has {place of burial} as {Katholische Hofkirche} ?	6564	statement_property	3009	Where was Augustus II the Strong buried?	SELECT ?value WHERE { wd:Q53437 p:P119 ?s . ?s ps:P119 wd:Q666935 . ?s pq:P518 ?value}	select distinct ?value where { ?statement <http://www.w3.org/1999/02/22-rdf-syntax-ns#subject> <http://wikidata.dbpedia.org/resource/Q53437> . ?statement <http://www.w3.org/1999/02/22-rdf-syntax-ns#predicate> <http://www.wikidata.org/entity/P119> . ?statement <http://www.w3.org/1999/02/22-rdf-syntax-ns#object> <http://wikidata.dbpedia.org/resource/Q666935> . ?statement <http://www.wikidata.org/en…	(E pred ?Obj ) prop value	Tell me where Augustus II the Strong was buried.
Does the {semi-major axis} of the {1627 Ivar} {greater than} {2.2361778}	19572	boolean with filter	1590	Is it true that the semi-major axis of 1627 Ivar is greater than 2.2361778?	ASK WHERE { wd:Q141634 wdt:P2233 ?obj filter(?obj > 2.2361778) }	ASK { ?statement1 <http://www.w3.org/1999/02/22-rdf-syntax-ns#subject> <http://wikidata.dbpedia.org/resource/Q141634> . ?statement1 <http://www.w3.org/1999/02/22-rdf-syntax-ns#predicate> <http://www.wikidata.org/entity/P2233>. ?statement1 <http://www.w3.org/1999/02/22-rdf-syntax-ns#object> ?obj. filter(?obj > 2.2361778) }	ASK ?sbj ?pred ?obj filter ?obj = num	Is it true that 1627 Ivar's semi - major axis exceeds 2.2361778?
what is the {winner} for {Herbie Hancock} has {award received} as {Grammy Award for Best Pop Collaboration with Vocals} ?	6535	statement_property	2980	Was Herbie Hancock the winner of the award for the Grammy Award for Best Pop Collaboration with Vocals?	SELECT ?value WHERE { wd:Q105875 p:P166 ?s . ?s ps:P166 wd:Q691203 . ?s pq:P1346 ?value}	select distinct ?value where { ?statement <http://www.w3.org/1999/02/22-rdf-syntax-ns#subject> <http://wikidata.dbpedia.org/resource/Q105875> . ?statement <http://www.w3.org/1999/02/22-rdf-syntax-ns#predicate> <http://www.wikidata.org/entity/P166> . ?statement <http://www.w3.org/1999/02/22-rdf-syntax-ns#object> <http://wikidata.dbpedia.org/resource/Q691203> . ?statement <http://www.wikidata.org/e…	(E pred ?Obj ) prop value	Did Herbie Hancock the winner of the award for the Grammy Award for Best Pop Collaboration with Vocals?
What is {total fertility rate} of {Sudan} that is {determination method} is {estimation process} ?	8335	statement_property	4780	What is the total fertility rate of Sudan with estimation process?	SELECT ?obj WHERE { wd:Q1049 p:P4841 ?s . ?s ps:P4841 ?obj . ?s pq:P459 wd:Q791801 }	select distinct ?obj where { ?statement <http://www.w3.org/1999/02/22-rdf-syntax-ns#subject> <http://wikidata.dbpedia.org/resource/Q1049> . ?statement <http://www.w3.org/1999/02/22-rdf-syntax-ns#predicate> <http://www.wikidata.org/entity/P4841> . ?statement <http://www.w3.org/1999/02/22-rdf-syntax-ns#object> ?obj . ?statement <http://www.wikidata.org/entity/P459> <http://wikidata.dbpedia.org/reso…	(E pred F) prop ?value	Using estimation process, Sudan has a total fertility rate of what?
Does the {half-life} of the {silicon-36} {less than} {0.54}	19614	boolean with filter	1632	Is the half-life of silicon-36 less than 0.54?	ASK WHERE { wd:Q18844603 wdt:P2114 ?obj filter(?obj < 0.54) }	ASK { ?statement1 <http://www.w3.org/1999/02/22-rdf-syntax-ns#subject> <http://wikidata.dbpedia.org/resource/Q18844603> . ?statement1 <http://www.w3.org/1999/02/22-rdf-syntax-ns#predicate> <http://www.wikidata.org/entity/P2114>. ?statement1 <http://www.w3.org/1999/02/22-rdf-syntax-ns#object> ?obj. filter(?obj < 0.54) }	ASK ?sbj ?pred ?obj filter ?obj = num	Is silicon-36's half-life less than 0.54?
What is the {sovereign state} for {office held by head of state} of {pope}	21411	simple question left	1757	What is a sovereign state for office held by the pope's head of state?	select distinct ?sbj where { ?sbj wdt:P1906 wd:Q19546 . ?sbj wdt:P31 wd:Q3624078 }	select distinct ?subj where { ?statement <http://www.w3.org/1999/02/22-rdf-syntax-ns#subject> ?subj . ?statement <http://www.w3.org/1999/02/22-rdf-syntax-ns#predicate> <http://www.wikidata.org/entity/P1906> . ?statement <http://www.w3.org/1999/02/22-rdf-syntax-ns#object> <http://wikidata.dbpedia.org/resource/Q19546> . ?subj <http://www.wikidata.org/entity/P31> <http://wikidata.dbpedia.org/resourc…	<?S P O ; ?S InstanceOf Type>	What could be a autonomous state for office held by the pope's head of state?
What is the {alphabet} for {writing system} of {Malayalam}	22174	simple question right	3235	What is the Malayalam alphabet?	select distinct ?obj where { wd:Q36236 wdt:P282 ?obj . ?obj wdt:P31 wd:Q9779 }	select distinct ?obj where { ?statement <http://www.w3.org/1999/02/22-rdf-syntax-ns#subject> <http://wikidata.dbpedia.org/resource/Q36236> . ?statement <http://www.w3.org/1999/02/22-rdf-syntax-ns#predicate> <http://www.wikidata.org/entity/P282> . ?statement <http://www.w3.org/1999/02/22-rdf-syntax-ns#object> ?obj . ?obj <http://www.wikidata.org/entity/P31> <http://wikidata.dbpedia.org/resource/Q9…	<S P ?O ; ?O instanceOf Type>	WHICH IS THE MALAYALAM ALPHABET
What is the {programming language} for {designed by} of {Dennis M. Ritchie}	22323	simple question left	3384	Which programming language did Dennis M. Ritchie create?	select distinct ?sbj where { ?sbj wdt:P287 wd:Q45575 . ?sbj wdt:P31 wd:Q9143 }	select distinct ?subj where { ?statement <http://www.w3.org/1999/02/22-rdf-syntax-ns#subject> ?subj . ?statement <http://www.w3.org/1999/02/22-rdf-syntax-ns#predicate> <http://www.wikidata.org/entity/P287> . ?statement <http://www.w3.org/1999/02/22-rdf-syntax-ns#object> <http://wikidata.dbpedia.org/resource/Q45575> . ?subj <http://www.wikidata.org/entity/P31> <http://wikidata.dbpedia.org/resource…	<?S P O ; ?S InstanceOf Type>	Which programming dialect did Dennis M. Ritchie make?
Give me {Zuckerart} that contains the word {syrup} in their name	23921	string matching simple contains word	1005	WHICH IS THE ZUCKERART THAT CONTAINS WITH THE WORD SYRUP IN THER NAME	SELECT DISTINCT ?sbj ?sbj_label WHERE { ?sbj wdt:P31 wd:Q227790 . ?sbj rdfs:label ?sbj_label . FILTER(CONTAINS(lcase(?sbj_label), 'syrup')) . FILTER (lang(?sbj_label) = 'en') } LIMIT 25	SELECT DISTINCT ?sbj ?sbj_label { ?statement1 <http://www.w3.org/1999/02/22-rdf-syntax-ns#subject> ?sbj . ?statement1 <http://www.w3.org/1999/02/22-rdf-syntax-ns#predicate> <http://www.wikidata.org/entity/P31> . ?statement1 <http://www.w3.org/1999/02/22-rdf-syntax-ns#object> <http://wikidata.dbpedia.org/resource/Q227790>. ?sbj rdfs:label ?sbj_label . FILTER(CONTAINS(lcase(?sbj_label), 'syrup')) .…	<?S P O ; ?S instanceOf Type ; contains word >	WHICH IS THE ZUCKERART THAT CONTAINS WITH THE WORD SYRUP IN THER NAME
What is {won by} of {nominee for} of {The Diary of Anne Frank} ?	15254	left-subgraph	3160	Which reward was The Diary of Anne Frank a nominee for?	SELECT ?answer WHERE { wd:Q707986 wdt:P1411 ?X . ?X wdt:P1346 ?answer}	SELECT ?answer WHERE { ?statement1 <http://www.w3.org/1999/02/22-rdf-syntax-ns#subject> <http://wikidata.dbpedia.org/resource/Q707986> . ?statement1 <http://www.w3.org/1999/02/22-rdf-syntax-ns#predicate> <http://www.wikidata.org/entity/P1411>. ?statement1 <http://www.w3.org/1999/02/22-rdf-syntax-ns#object> ?X . ?statement2 <http://www.w3.org/1999/02/22-rdf-syntax-ns#subject> ?X. ?statement2 <http…	C RCD xD . xD RDE ?E	Which remunerate was The Journal of Anne Straight to the point a candidate for?
What is the {business} for {headquarters location} of {Lyon}	22438	simple question left	3499	Name a business whose heaquarters are located in Lyon	select distinct ?sbj where { ?sbj wdt:P159 wd:Q456 . ?sbj wdt:P31 wd:Q4830453 }	select distinct ?subj where { ?statement <http://www.w3.org/1999/02/22-rdf-syntax-ns#subject> ?subj . ?statement <http://www.w3.org/1999/02/22-rdf-syntax-ns#predicate> <http://www.wikidata.org/entity/P159> . ?statement <http://www.w3.org/1999/02/22-rdf-syntax-ns#object> <http://wikidata.dbpedia.org/resource/Q456> . ?subj <http://www.wikidata.org/entity/P31> <http://wikidata.dbpedia.org/resource/Q…	<?S P O ; ?S InstanceOf Type>	Name a company with headquarters in Lyon
What is {spouse} of {Ida Lupino} that is {start time} is {1951-1-1} ?	8847	statement_property	5292	Who was married to Ida Lupino on January 1st, 1951?	SELECT ?obj WHERE { wd:Q148669 p:P26 ?s . ?s ps:P26 ?obj . ?s pq:P580 ?x filter(contains(YEAR(?x),'1951')) }	select distinct ?obj where { ?statement <http://www.w3.org/1999/02/22-rdf-syntax-ns#subject> <http://wikidata.dbpedia.org/resource/Q148669> . ?statement <http://www.w3.org/1999/02/22-rdf-syntax-ns#predicate> <http://www.wikidata.org/entity/P26> . ?statement <http://www.w3.org/1999/02/22-rdf-syntax-ns#object> ?obj . ?statement <http://www.wikidata.org/entity/P580> <1951-1-1> }	(E pred F) prop ?value	Who married Ida Lupino on January 1, 1951?
What is {agent} of {in conflict} of {Lowell English} ?	16188	left-subgraph	3345	What agent had conflict with Lowell English?	SELECT ?answer WHERE { wd:Q6693201 wdt:P607 ?X . ?X wdt:P710 ?answer}	SELECT ?answer WHERE { ?statement1 <http://www.w3.org/1999/02/22-rdf-syntax-ns#subject> <http://wikidata.dbpedia.org/resource/Q6693201> . ?statement1 <http://www.w3.org/1999/02/22-rdf-syntax-ns#predicate> <http://www.wikidata.org/entity/P607>. ?statement1 <http://www.w3.org/1999/02/22-rdf-syntax-ns#object> ?X . ?statement2 <http://www.w3.org/1999/02/22-rdf-syntax-ns#subject> ?X. ?statement2 <http…	C RCD xD . xD RDE ?E	What operator had strife with Lowell English?
Give me {single-family detached home} that {heritage designation} {tentative World Heritage Site} and which that starts with {'h'}	25484	string matching type + relation contains word	3847	WHat location that belongs to the World Heritage starts with the letter H	SELECT DISTINCT ?sbj ?sbj_label WHERE { ?sbj wdt:P31 wd:Q1307276 . ?sbj wdt:P1435 wd:Q17278671 . ?sbj rdfs:label ?sbj_label . FILTER(STRSTARTS(lcase(?sbj_label), 'h')) . FILTER (lang(?sbj_label) = 'en') } LIMIT 25	SELECT DISTINCT ?sbj ?sbj_label { ?statement1 <http://www.w3.org/1999/02/22-rdf-syntax-ns#subject> ?sbj . ?statement1 <http://www.w3.org/1999/02/22-rdf-syntax-ns#predicate> <http://www.wikidata.org/entity/P31> . ?statement1 <http://www.w3.org/1999/02/22-rdf-syntax-ns#object> <http://wikidata.dbpedia.org/resource/Q1307276>. ?statement2 <http://www.w3.org/1999/02/22-rdf-syntax-ns#subject> ?sbj . ?s…	<?S P O ; ?S instanceOf Type ; starts with character >	WHat location that belongs to the World Heritage begins with the letter H
What is {country of citizenship} of {Syrie Maugham} that is {end time} is {1927-4-12} ?	5423	statement_property	1868	Where was Syrie Maugham's country of citizenship in 1927?	SELECT ?obj WHERE { wd:Q7663337 p:P27 ?s . ?s ps:P27 ?obj . ?s pq:P582 ?x filter(contains(YEAR(?x),'1927')) }	select distinct ?obj where { ?statement <http://www.w3.org/1999/02/22-rdf-syntax-ns#subject> <http://wikidata.dbpedia.org/resource/Q7663337> . ?statement <http://www.w3.org/1999/02/22-rdf-syntax-ns#predicate> <http://www.wikidata.org/entity/P27> . ?statement <http://www.w3.org/1999/02/22-rdf-syntax-ns#object> ?obj . ?statement <http://www.wikidata.org/entity/P582> <1927-4-12> }	(E pred F) prop ?value	In 1927, what country was Syrie Maugham a citizen of?
What is {took part in} of {boy}, that has {theatre season} is {classical antiquity} ?	13993	right-subgraph	23	"Who is {took part in} of {boy}, which has {theatre season} is {classical antiquity} ?"	SELECT ?answer WHERE { wd:Q3010 wdt:P1344 ?answer . ?answer wdt:P2348 wd:Q486761}	SELECT ?answer WHERE { ?statement1 <http://www.w3.org/1999/02/22-rdf-syntax-ns#subject> <http://wikidata.dbpedia.org/resource/Q3010> . ?statement1 <http://www.w3.org/1999/02/22-rdf-syntax-ns#predicate> <http://www.wikidata.org/entity/P1344>. ?statement1 <http://www.w3.org/1999/02/22-rdf-syntax-ns#object> ?answer . ?statement2 <http://www.w3.org/1999/02/22-rdf-syntax-ns#subject> ?answer. ?statemen…	E REF ?F . ?F RFG G	"Who is {took section in} of {boy}, which has {theatre season} is {classical antiquity} ?"
What is {located in the administrative territorial entity} of {Sint Maarten} that is {start time} is {1954-12-15} ?	4452	statement_property	897	What administrative territorial entity was Sint Maarten located in the year December 15, 1954?	SELECT ?obj WHERE { wd:Q26273 p:P131 ?s . ?s ps:P131 ?obj . ?s pq:P580 ?x filter(contains(YEAR(?x),'1954')) }	select distinct ?obj where { ?statement <http://www.w3.org/1999/02/22-rdf-syntax-ns#subject> <http://wikidata.dbpedia.org/resource/Q26273> . ?statement <http://www.w3.org/1999/02/22-rdf-syntax-ns#predicate> <http://www.wikidata.org/entity/P131> . ?statement <http://www.w3.org/1999/02/22-rdf-syntax-ns#object> ?obj . ?statement <http://www.wikidata.org/entity/P580> <1954-12-15> }	(E pred F) prop ?value	Which government controlled Sint Maarten as of December 15th, 1954?
What is {density} of {aluminium} that is {temperature} is {20.0} ?	8573	statement_property	5018	What is the density of aluminium at a temperature of 20 degrees?	SELECT ?obj WHERE { wd:Q663 p:P2054 ?s . ?s ps:P2054 ?obj . ?s pq:P2076 ?x filter(contains(?x,'20.0')) }	select distinct ?obj where { ?statement <http://www.w3.org/1999/02/22-rdf-syntax-ns#subject> <http://wikidata.dbpedia.org/resource/Q663> . ?statement <http://www.w3.org/1999/02/22-rdf-syntax-ns#predicate> <http://www.wikidata.org/entity/P2054> . ?statement <http://www.w3.org/1999/02/22-rdf-syntax-ns#object> ?obj . ?statement <http://www.wikidata.org/entity/P2076> <20.0> }	(E pred F) prop ?value	The density of aluminium becomes what at a temperature of 20 degrees?
What is the {country of citizenship} and the {religion} of {Elizabeth_Smart} ?	9647	two intentions right subgraph	615	What is the country of citizenship and the religion of Elizabeth_Smart ?	SELECT ?ans_1 ?ans_2 WHERE { wd:Q13462978 wdt:P27 ?ans_1 . wd:Q13462978 wdt:P140 ?ans_2 }	SELECT ?ans_1 ?ans_2 WHERE { ?statement1 <http://www.w3.org/1999/02/22-rdf-syntax-ns#subject> <http://wikidata.dbpedia.org/resource/Q13462978> . ?statement1 <http://www.w3.org/1999/02/22-rdf-syntax-ns#predicate> <http://www.wikidata.org/entity/P27> . ?statement1 <http://www.w3.org/1999/02/22-rdf-syntax-ns#object> ?ans_1. ?statement2 <http://www.w3.org/1999/02/22-rdf-syntax-ns#subject> <http://wik…	select where (ent-pred-obj1 . ent-pred-obj2)	Where was Elizabeth Smart born, and what religion did she follow?
What is {holds position} of {Martin McGuinness}, that has {prequel of} is {Member of the 55th Parliament of the United Kingdom} ?	13990	right-subgraph	2059	"What is {holds position} of {Martin McGuinness}, which has {prequel of} is {Member of the 55th Parliament of the United Kingdom} ?"	SELECT ?answer WHERE { wd:Q57689 wdt:P39 ?answer . ?answer wdt:P156 wd:Q35494253}	SELECT ?answer WHERE { ?statement1 <http://www.w3.org/1999/02/22-rdf-syntax-ns#subject> <http://wikidata.dbpedia.org/resource/Q57689> . ?statement1 <http://www.w3.org/1999/02/22-rdf-syntax-ns#predicate> <http://www.wikidata.org/entity/P39>. ?statement1 <http://www.w3.org/1999/02/22-rdf-syntax-ns#object> ?answer . ?statement2 <http://www.w3.org/1999/02/22-rdf-syntax-ns#subject> ?answer. ?statement…	E REF ?F . ?F RFG G	"What is {holds position} of {Martin McGuinness}, which has {prequel of} is {Part of the 55th Parliament of the Joined together Kingdom} ?"
Give me {sport discipline} that {authority} {World Rugby} and which contains the word {rugby} in their name	24899	string matching type + relation contains word	3308	What what is animated taxondistributed by MGM and {family}	SELECT DISTINCT ?sbj ?sbj_label WHERE { ?sbj wdt:P31 wd:Q2312410 . ?sbj wdt:P797 wd:Q369225 . ?sbj rdfs:label ?sbj_label . FILTER(CONTAINS(lcase(?sbj_label), 'rugby')) . FILTER (lang(?sbj_label) = 'en') } LIMIT 25	SELECT DISTINCT ?sbj ?sbj_label { ?statement1 <http://www.w3.org/1999/02/22-rdf-syntax-ns#subject> ?sbj . ?statement1 <http://www.w3.org/1999/02/22-rdf-syntax-ns#predicate> <http://www.wikidata.org/entity/P31> . ?statement1 <http://www.w3.org/1999/02/22-rdf-syntax-ns#object> <http://wikidata.dbpedia.org/resource/Q2312410>. ?statement2 <http://www.w3.org/1999/02/22-rdf-syntax-ns#subject> ?sbj . ?s…	<?S P O ; ?S instanceOf Type ; contains word >	What what is energized taxondistributed by MGM and {family}
What is the {central processing unit} with the {MAX(thermal design power)} ?	2578	rank	154	What is the CPU with the greatest charge?	select ?ent where { ?ent wdt:P31 wd:Q5300 . ?ent wdt:P2229 ?obj } ORDER BY DESC(?obj)LIMIT 5	select ?ent where { ?ent <http://www.wikidata.org/entity/P31> <http://wikidata.dbpedia.org/resource/Q5300>. ?statement <http://www.w3.org/1999/02/22-rdf-syntax-ns#subject> ?ent . ?statement <http://www.w3.org/1999/02/22-rdf-syntax-ns#predicate> <http://www.wikidata.org/entity/P2229>. ?statement <http://www.w3.org/1999/02/22-rdf-syntax-ns#object> ?obj .} ORDER BY DESC(?obj) LIMIT 5	?E is_a Type, ?E pred Obj value. MAX/MIN (value)	Which CPU has the highest charge?
what is the {end time} for {Sarah Bernhardt} has {spouse} as {Jacques Damala} ?	7376	statement_property	3821	When did Sarah Bernhardt and Jacques Damala split up?	SELECT ?value WHERE { wd:Q4605 p:P26 ?s . ?s ps:P26 wd:Q6120528 . ?s pq:P582 ?value}	select distinct ?value where { ?statement <http://www.w3.org/1999/02/22-rdf-syntax-ns#subject> <http://wikidata.dbpedia.org/resource/Q4605> . ?statement <http://www.w3.org/1999/02/22-rdf-syntax-ns#predicate> <http://www.wikidata.org/entity/P26> . ?statement <http://www.w3.org/1999/02/22-rdf-syntax-ns#object> <http://wikidata.dbpedia.org/resource/Q6120528> . ?statement <http://www.wikidata.org/ent…	(E pred ?Obj ) prop value	When did Sarah Bernhardt and Jacques divorce?
What is {birth city} of {Kristen Stewart}, that has {county seat of} is {Los Angeles County} ?	13531	right-subgraph	5166	"What is the birth city of Kirsten Stewart, with the county seat of Los Angeles County?"	SELECT ?answer WHERE { wd:Q126599 wdt:P19 ?answer . ?answer wdt:P1376 wd:Q104994}	SELECT ?answer WHERE { ?statement1 <http://www.w3.org/1999/02/22-rdf-syntax-ns#subject> <http://wikidata.dbpedia.org/resource/Q126599> . ?statement1 <http://www.w3.org/1999/02/22-rdf-syntax-ns#predicate> <http://www.wikidata.org/entity/P19>. ?statement1 <http://www.w3.org/1999/02/22-rdf-syntax-ns#object> ?answer . ?statement2 <http://www.w3.org/1999/02/22-rdf-syntax-ns#subject> ?answer. ?statemen…	E REF ?F . ?F RFG G	"What is the birth city of Kirsten Stewart, with the district situate of Los Angeles Province?"
What is {faith} of {has influence} of {Madonna} ?	17135	left-subgraph	7	Where {faith} {has influence} on {Madonna} ?	SELECT ?answer WHERE { wd:Q1744 wdt:P737 ?X . ?X wdt:P140 ?answer}	SELECT ?answer WHERE { ?statement1 <http://www.w3.org/1999/02/22-rdf-syntax-ns#subject> <http://wikidata.dbpedia.org/resource/Q1744> . ?statement1 <http://www.w3.org/1999/02/22-rdf-syntax-ns#predicate> <http://www.wikidata.org/entity/P737>. ?statement1 <http://www.w3.org/1999/02/22-rdf-syntax-ns#object> ?X . ?statement2 <http://www.w3.org/1999/02/22-rdf-syntax-ns#subject> ?X. ?statement2 <http://…	C RCD xD . xD RDE ?E	Where {confidence} {has impact} on {Madonna} ?
What is the {biopharmaceutical} for {encoded by} of {INS}	22348	simple question left	3409	What in the code for INS?	select distinct ?sbj where { ?sbj wdt:P702 wd:Q21163221 . ?sbj wdt:P31 wd:Q679692 }	select distinct ?subj where { ?statement <http://www.w3.org/1999/02/22-rdf-syntax-ns#subject> ?subj . ?statement <http://www.w3.org/1999/02/22-rdf-syntax-ns#predicate> <http://www.wikidata.org/entity/P702> . ?statement <http://www.w3.org/1999/02/22-rdf-syntax-ns#object> <http://wikidata.dbpedia.org/resource/Q21163221> . ?subj <http://www.wikidata.org/entity/P31> <http://wikidata.dbpedia.org/resou…	<?S P O ; ?S InstanceOf Type>	What within the code for INS?
what is the {end time} for {Alla Pugacheva} has {spouse} as {Mykolas Orbakas} ?	6905	statement_property	3350	When did Alla Pugacheva divorce his wife, Mykolas Orbakas?	SELECT ?value WHERE { wd:Q80510 p:P26 ?s . ?s ps:P26 wd:Q16465149 . ?s pq:P582 ?value}	select distinct ?value where { ?statement <http://www.w3.org/1999/02/22-rdf-syntax-ns#subject> <http://wikidata.dbpedia.org/resource/Q80510> . ?statement <http://www.w3.org/1999/02/22-rdf-syntax-ns#predicate> <http://www.wikidata.org/entity/P26> . ?statement <http://www.w3.org/1999/02/22-rdf-syntax-ns#object> <http://wikidata.dbpedia.org/resource/Q16465149> . ?statement <http://www.wikidata.org/e…	(E pred ?Obj ) prop value	What is the divorce date for Alla Pugacheva from his wife Mykolas Orbakas
what is the {point in time} for {Isadora Duncan} has {significant event} as {funeral} ?	5035	statement_property	1480	When was Isadora Duncan's funeral?	SELECT ?value WHERE { wd:Q483512 p:P793 ?s . ?s ps:P793 wd:Q201676 . ?s pq:P585 ?value}	select distinct ?value where { ?statement <http://www.w3.org/1999/02/22-rdf-syntax-ns#subject> <http://wikidata.dbpedia.org/resource/Q483512> . ?statement <http://www.w3.org/1999/02/22-rdf-syntax-ns#predicate> <http://www.wikidata.org/entity/P793> . ?statement <http://www.w3.org/1999/02/22-rdf-syntax-ns#object> <http://wikidata.dbpedia.org/resource/Q201676> . ?statement <http://www.wikidata.org/e…	(E pred ?Obj ) prop value	At what time did Isadora Duncan's funeral take place?
What is {culture} of {state} of {Australian Secret Intelligence Service} ?	14692	right-subgraph	396	who culture of state of australian secret intelligence services ?	SELECT ?answer WHERE { wd:Q181694 wdt:P17 ?X . ?X wdt:P172 ?answer}	SELECT ?answer WHERE { ?statement1 <http://www.w3.org/1999/02/22-rdf-syntax-ns#subject> <http://wikidata.dbpedia.org/resource/Q181694> . ?statement1 <http://www.w3.org/1999/02/22-rdf-syntax-ns#predicate> <http://www.wikidata.org/entity/P17>. ?statement1 <http://www.w3.org/1999/02/22-rdf-syntax-ns#object> ?X . ?statement2 <http://www.w3.org/1999/02/22-rdf-syntax-ns#subject> ?X. ?statement2 <http:/…	E REF xF . xF RFG ?G	The australian secret intelligence service has what kind of culture?
What is {signed language} of {sculptor} of {Z3} ?	15716	right-subgraph	57	What language does the sculptor of Z3 write in?	SELECT ?answer WHERE { wd:Q222419 wdt:P170 ?X . ?X wdt:P1412 ?answer}	SELECT ?answer WHERE { ?statement1 <http://www.w3.org/1999/02/22-rdf-syntax-ns#subject> <http://wikidata.dbpedia.org/resource/Q222419> . ?statement1 <http://www.w3.org/1999/02/22-rdf-syntax-ns#predicate> <http://www.wikidata.org/entity/P170>. ?statement1 <http://www.w3.org/1999/02/22-rdf-syntax-ns#object> ?X . ?statement2 <http://www.w3.org/1999/02/22-rdf-syntax-ns#subject> ?X. ?statement2 <http:…	E REF xF . xF RFG ?G	Name the language used for writing sculptor of Z3?
What is {award received} of {I. M. Pei} that is {point in time} is {2010-0-0} ?	3575	statement_property	20	What award did I.M. Pei receive in 2010?	SELECT ?obj WHERE { wd:Q46868 p:P166 ?s . ?s ps:P166 ?obj . ?s pq:P585 ?x filter(contains(YEAR(?x),'2010')) }	select distinct ?obj where { ?statement <http://www.w3.org/1999/02/22-rdf-syntax-ns#subject> <http://wikidata.dbpedia.org/resource/Q46868> . ?statement <http://www.w3.org/1999/02/22-rdf-syntax-ns#predicate> <http://www.wikidata.org/entity/P166> . ?statement <http://www.w3.org/1999/02/22-rdf-syntax-ns#object> ?obj . ?statement <http://www.wikidata.org/entity/P585> <2010-0-0> }	(E pred F) prop ?value	Which award was presented to I.M.Pei in year 2010?.
What is {deathplace} of {Amelia Earhart}, that has {tributary} is {Ayampe River} ?	11876	right-subgraph	4603	"Where is {deathplace} of {Amelia Earhart}, which has {tributary} is {Ayampe River} ?"	SELECT ?answer WHERE { wd:Q3355 wdt:P20 ?answer . ?answer wdt:P974 wd:Q1367043}	SELECT ?answer WHERE { ?statement1 <http://www.w3.org/1999/02/22-rdf-syntax-ns#subject> <http://wikidata.dbpedia.org/resource/Q3355> . ?statement1 <http://www.w3.org/1999/02/22-rdf-syntax-ns#predicate> <http://www.wikidata.org/entity/P20>. ?statement1 <http://www.w3.org/1999/02/22-rdf-syntax-ns#object> ?answer . ?statement2 <http://www.w3.org/1999/02/22-rdf-syntax-ns#subject> ?answer. ?statement2…	E REF ?F . ?F RFG G	"Where is {deathplace} of {Amelia Earhart}, which has {tributary} is {Ayampe River} ?"
Did {Cleopatra} {child} {Caesarion}?	443	boolean one_hop right subgraph	443	Was Cleopatra's child named Caesarion?	ASK WHERE { wd:Q635 wdt:P40 wd:Q39589 }	ASK { ?statement1 <http://www.w3.org/1999/02/22-rdf-syntax-ns#subject> <http://wikidata.dbpedia.org/resource/Q635> . ?statement1 <http://www.w3.org/1999/02/22-rdf-syntax-ns#predicate> <http://www.wikidata.org/entity/P40> . ?statement1 <http://www.w3.org/1999/02/22-rdf-syntax-ns#object> <http://wikidata.dbpedia.org/resource/Q39589>. }	Ask (ent-pred-obj)	Was Caesarion the name of Cleopatra's child?
what is the {point in time} for {Barry Humphries} has {award received} as {Centenary Medal} ?	5281	statement_property	1726	When did Barry Humphries receive the Centenray medal?	SELECT ?value WHERE { wd:Q734221 p:P166 ?s . ?s ps:P166 wd:Q2393205 . ?s pq:P585 ?value}	select distinct ?value where { ?statement <http://www.w3.org/1999/02/22-rdf-syntax-ns#subject> <http://wikidata.dbpedia.org/resource/Q734221> . ?statement <http://www.w3.org/1999/02/22-rdf-syntax-ns#predicate> <http://www.wikidata.org/entity/P166> . ?statement <http://www.w3.org/1999/02/22-rdf-syntax-ns#object> <http://wikidata.dbpedia.org/resource/Q2393205> . ?statement <http://www.wikidata.org/…	(E pred ?Obj ) prop value	When was the Centenray medal awarded to Barry Humphries?
What is the {chemical compound} with the {MAX(binding energy)} ?	2636	rank	212	Which chemical compound has the most binding energy?	select ?ent where { ?ent wdt:P31 wd:Q11173 . ?ent wdt:P2154 ?obj } ORDER BY DESC(?obj)LIMIT 5	select ?ent where { ?ent <http://www.wikidata.org/entity/P31> <http://wikidata.dbpedia.org/resource/Q11173>. ?statement <http://www.w3.org/1999/02/22-rdf-syntax-ns#subject> ?ent . ?statement <http://www.w3.org/1999/02/22-rdf-syntax-ns#predicate> <http://www.wikidata.org/entity/P2154>. ?statement <http://www.w3.org/1999/02/22-rdf-syntax-ns#object> ?obj .} ORDER BY DESC(?obj) LIMIT 5	?E is_a Type, ?E pred Obj value. MAX/MIN (value)	Which chemical mixture has the most unbreakable energy?
What is {population} of {Washington, D.C.} that is {point in time} is {1860-1-1} ?	4397	statement_property	842	What was the population of Washington, D.C. at the start of 1860?	SELECT ?obj WHERE { wd:Q61 p:P1082 ?s . ?s ps:P1082 ?obj . ?s pq:P585 ?x filter(contains(YEAR(?x),'1860')) }	select distinct ?obj where { ?statement <http://www.w3.org/1999/02/22-rdf-syntax-ns#subject> <http://wikidata.dbpedia.org/resource/Q61> . ?statement <http://www.w3.org/1999/02/22-rdf-syntax-ns#predicate> <http://www.wikidata.org/entity/P1082> . ?statement <http://www.w3.org/1999/02/22-rdf-syntax-ns#object> ?obj . ?statement <http://www.wikidata.org/entity/P585> <1860-1-1> }	(E pred F) prop ?value	What was the census of Washington, D.C. in the beginning of 1860?
Did {Mao_Zedong} {position held} {President of the People's Republic of China}?	374	boolean one_hop right subgraph	374	Did Mao Zedong hold a position as President of the People's Republic of China?	ASK WHERE { wd:Q5816 wdt:P39 wd:Q655407 }	ASK { ?statement1 <http://www.w3.org/1999/02/22-rdf-syntax-ns#subject> <http://wikidata.dbpedia.org/resource/Q5816> . ?statement1 <http://www.w3.org/1999/02/22-rdf-syntax-ns#predicate> <http://www.wikidata.org/entity/P39> . ?statement1 <http://www.w3.org/1999/02/22-rdf-syntax-ns#object> <http://wikidata.dbpedia.org/resource/Q655407>. }	Ask (ent-pred-obj)	Was Mao Zedong ever President of the People's Republic of China?
what is the {afflicts} for {arsenic} has {minimal lethal dose} as {300.0} ?	4093	statement_property	538	What effects does arsenic have at the minimal lethal dose of 300?	SELECT ?value WHERE { wd:Q871 p:P2300 ?s . ?s ps:P2300 ?x filter(contains(?x,'300.0')) . ?s pq:P689 ?value}	select distinct ?value where { ?statement <http://www.w3.org/1999/02/22-rdf-syntax-ns#subject> <http://wikidata.dbpedia.org/resource/Q871> . ?statement <http://www.w3.org/1999/02/22-rdf-syntax-ns#predicate> <http://www.wikidata.org/entity/P2300> . ?statement <http://www.w3.org/1999/02/22-rdf-syntax-ns#object> <300.0> . ?statement <http://www.wikidata.org/entity/P689> ?value. }	(E pred ?Obj ) prop value	Arsenic has a minimal lethal dose of 300; what effects does it have at that level?
Does the {maximum wavelength of sensitivity} of the {Submillimeter Array} {greater than} {2.004}	18011	boolean with filter	29	Is it true that the maximum wavelength of sensitivity of Submilimeter Array is greater than 2.004?	ASK WHERE { wd:Q1205241 wdt:P3737 ?obj filter(?obj > 2.004) }	ASK { ?statement1 <http://www.w3.org/1999/02/22-rdf-syntax-ns#subject> <http://wikidata.dbpedia.org/resource/Q1205241> . ?statement1 <http://www.w3.org/1999/02/22-rdf-syntax-ns#predicate> <http://www.wikidata.org/entity/P3737>. ?statement1 <http://www.w3.org/1999/02/22-rdf-syntax-ns#object> ?obj. filter(?obj > 2.004) }	ASK ?sbj ?pred ?obj filter ?obj = num	Is the greatest wavelength of sensitivity of the Submilimeter Array greater than 2.004?
What is the {nonprofit organization} for {regulated by} of {association football}	22596	simple question right	3657	What nonprofit organization is regulated by the association of football?	select distinct ?obj where { wd:Q2736 wdt:P3719 ?obj . ?obj wdt:P31 wd:Q163740 }	select distinct ?obj where { ?statement <http://www.w3.org/1999/02/22-rdf-syntax-ns#subject> <http://wikidata.dbpedia.org/resource/Q2736> . ?statement <http://www.w3.org/1999/02/22-rdf-syntax-ns#predicate> <http://www.wikidata.org/entity/P3719> . ?statement <http://www.w3.org/1999/02/22-rdf-syntax-ns#object> ?obj . ?obj <http://www.wikidata.org/entity/P31> <http://wikidata.dbpedia.org/resource/Q1…	<S P ?O ; ?O instanceOf Type>	What nonprofit organization is controlled by the affiliation of football?
What is the {diplomatic crisis} for {significant event} of {Russian Orthodox Church}	22767	simple question right	3828	What diplomatic crisis lead to the founding of the Russian Orthodox Church?	select distinct ?obj where { wd:Q60995 wdt:P793 ?obj . ?obj wdt:P31 wd:Q5791104 }	select distinct ?obj where { ?statement <http://www.w3.org/1999/02/22-rdf-syntax-ns#subject> <http://wikidata.dbpedia.org/resource/Q60995> . ?statement <http://www.w3.org/1999/02/22-rdf-syntax-ns#predicate> <http://www.wikidata.org/entity/P793> . ?statement <http://www.w3.org/1999/02/22-rdf-syntax-ns#object> ?obj . ?obj <http://www.wikidata.org/entity/P31> <http://wikidata.dbpedia.org/resource/Q5…	<S P ?O ; ?O instanceOf Type>	What political emergency lead to the establishing of the Russian Conventional Church?
What is the {spacecraft} for {manufacturer} of {SpaceX}	22806	simple question left	3867	Which is the spacecraft that is manufactured by SpaceX?	select distinct ?sbj where { ?sbj wdt:P176 wd:Q193701 . ?sbj wdt:P31 wd:Q40218 }	select distinct ?subj where { ?statement <http://www.w3.org/1999/02/22-rdf-syntax-ns#subject> ?subj . ?statement <http://www.w3.org/1999/02/22-rdf-syntax-ns#predicate> <http://www.wikidata.org/entity/P176> . ?statement <http://www.w3.org/1999/02/22-rdf-syntax-ns#object> <http://wikidata.dbpedia.org/resource/Q193701> . ?subj <http://www.wikidata.org/entity/P31> <http://wikidata.dbpedia.org/resourc…	<?S P O ; ?S InstanceOf Type>	Which is the shuttle that's made by SpaceX?
what is the {start time} for {Boris Johnson} has {position held} as {Member of the 56th Parliament of the United Kingdom} ?	5497	statement_property	1942	When was Boris Johnson the Member of the 56th Parliament of the United Kingdom?	SELECT ?value WHERE { wd:Q180589 p:P39 ?s . ?s ps:P39 wd:Q30524718 . ?s pq:P580 ?value}	select distinct ?value where { ?statement <http://www.w3.org/1999/02/22-rdf-syntax-ns#subject> <http://wikidata.dbpedia.org/resource/Q180589> . ?statement <http://www.w3.org/1999/02/22-rdf-syntax-ns#predicate> <http://www.wikidata.org/entity/P39> . ?statement <http://www.w3.org/1999/02/22-rdf-syntax-ns#object> <http://wikidata.dbpedia.org/resource/Q30524718> . ?statement <http://www.wikidata.org/…	(E pred ?Obj ) prop value	On what date did Boris Johnson the Member of the 56th Parliament of the United Kingdom?
What is the {city} for {capital} of {Wales}	19677	simple question right	23	who is the city for capital of wales?	select distinct ?obj where { wd:Q25 wdt:P36 ?obj . ?obj wdt:P31 wd:Q515 }	select distinct ?obj where { ?statement <http://www.w3.org/1999/02/22-rdf-syntax-ns#subject> <http://wikidata.dbpedia.org/resource/Q25> . ?statement <http://www.w3.org/1999/02/22-rdf-syntax-ns#predicate> <http://www.wikidata.org/entity/P36> . ?statement <http://www.w3.org/1999/02/22-rdf-syntax-ns#object> ?obj . ?obj <http://www.wikidata.org/entity/P31> <http://wikidata.dbpedia.org/resource/Q515> }	<S P ?O ; ?O instanceOf Type>	who is the city for capital of wales?
Give me {nut} that starts with {'n'}	24618	string matching simple contains word	2836	What is a nut that starts with the letter n.	SELECT DISTINCT ?sbj ?sbj_label WHERE { ?sbj wdt:P31 wd:Q11009 . ?sbj rdfs:label ?sbj_label . FILTER(STRSTARTS(lcase(?sbj_label), 'n')) . FILTER (lang(?sbj_label) = 'en') } LIMIT 25	SELECT DISTINCT ?sbj ?sbj_label { ?statement1 <http://www.w3.org/1999/02/22-rdf-syntax-ns#subject> ?sbj . ?statement1 <http://www.w3.org/1999/02/22-rdf-syntax-ns#predicate> <http://www.wikidata.org/entity/P31> . ?statement1 <http://www.w3.org/1999/02/22-rdf-syntax-ns#object> <http://wikidata.dbpedia.org/resource/Q11009>. ?sbj rdfs:label ?sbj_label . FILTER(STRSTARTS(lcase(?sbj_label), 'n')) . FIL…	<?S P O ; ?S instanceOf Type ; starts with character >	What may be a nut that begins with the letter n.
How many {occupant} are to/by {Rijksmuseum} ?	2126	statement_property	1470	How many works are occupied in the Rijksmuseum?	SELECT (COUNT(?sub) AS ?value ) { ?sub wdt:P466 wd:Q190804 }	SELECT (COUNT(?sub) AS ?subs ) { ?statement <http://www.w3.org/1999/02/22-rdf-syntax-ns#subject> ?sub . ?statement <http://www.w3.org/1999/02/22-rdf-syntax-ns#predicate> <http://www.wikidata.org/entity/P466> . ?statement <http://www.w3.org/1999/02/22-rdf-syntax-ns#object> http://wikidata.dbpedia.org/resource/Q190804 . }	Count ent (ent-pred-obj)	How many works are contained within the Rijksmuseum?
What is the {archive} for {archives at} of {The Walt Disney Company}	19943	simple question right	289	Where is the archive for archives of The Walt Disney company?	select distinct ?obj where { wd:Q7414 wdt:P485 ?obj . ?obj wdt:P31 wd:Q166118 }	select distinct ?obj where { ?statement <http://www.w3.org/1999/02/22-rdf-syntax-ns#subject> <http://wikidata.dbpedia.org/resource/Q7414> . ?statement <http://www.w3.org/1999/02/22-rdf-syntax-ns#predicate> <http://www.wikidata.org/entity/P485> . ?statement <http://www.w3.org/1999/02/22-rdf-syntax-ns#object> ?obj . ?obj <http://www.wikidata.org/entity/P31> <http://wikidata.dbpedia.org/resource/Q16…	<S P ?O ; ?O instanceOf Type>	Preserving our legacy is something we take very seriously at The Walt Disney Company. In fact, for more than four decades, the Walt Disney Archives has carefully safeguarded the most treasured items from Disney’s fabled history. The Walt Disney Archives had its beginning in 1970 while Disney was still reeling over the passing of its founder, Walt Disney. At the time, Walt’s brother and the Chairm…
what is the {for work} for {Jack Warner} has {award received} as {Academy Award for Best Picture} ?	4791	statement_property	1236	What is the work of Jack Warner awarded as Academy Award for Best Picture?	SELECT ?value WHERE { wd:Q72614 p:P166 ?s . ?s ps:P166 wd:Q102427 . ?s pq:P1686 ?value}	select distinct ?value where { ?statement <http://www.w3.org/1999/02/22-rdf-syntax-ns#subject> <http://wikidata.dbpedia.org/resource/Q72614> . ?statement <http://www.w3.org/1999/02/22-rdf-syntax-ns#predicate> <http://www.wikidata.org/entity/P166> . ?statement <http://www.w3.org/1999/02/22-rdf-syntax-ns#object> <http://wikidata.dbpedia.org/resource/Q102427> . ?statement <http://www.wikidata.org/en…	(E pred ?Obj ) prop value	Give me the reason for which Jack Warner received Academy award for Best picture?
What is {birthplace} of {Maureen O'Hara}, that has {co-ordinate location} is {53.3252} ?	13494	right-subgraph	3194	What is the birthplace of Maureen O'Hara, which has the co-ordinate location of 53.3252?	SELECT ?answer WHERE { wd:Q229276 wdt:P19 ?answer . ?answer wdt:P625 ?x FILTER(contains(?x,'53.3252'))}	SELECT ?answer WHERE { ?statement1 <http://www.w3.org/1999/02/22-rdf-syntax-ns#subject> <http://wikidata.dbpedia.org/resource/Q229276> . ?statement1 <http://www.w3.org/1999/02/22-rdf-syntax-ns#predicate> <http://www.wikidata.org/entity/P19>. ?statement1 <http://www.w3.org/1999/02/22-rdf-syntax-ns#object> ?answer . ?statement2 <http://www.w3.org/1999/02/22-rdf-syntax-ns#subject> ?answer. ?statemen…	E REF ?F . ?F RFG G	What is the origin of Maureen O'Hara, which has the co-ordinate area of 53.3252?
What is the {participant} and the {location} of {Pacific_War} ?	9757	two intentions right subgraph	14	Which is the {participant} and the {location} of {Pacific_War} ?	SELECT ?ans_1 ?ans_2 WHERE { wd:Q184425 wdt:P710 ?ans_1 . wd:Q184425 wdt:P276 ?ans_2 }	SELECT ?ans_1 ?ans_2 WHERE { ?statement1 <http://www.w3.org/1999/02/22-rdf-syntax-ns#subject> <http://wikidata.dbpedia.org/resource/Q184425> . ?statement1 <http://www.w3.org/1999/02/22-rdf-syntax-ns#predicate> <http://www.wikidata.org/entity/P710> . ?statement1 <http://www.w3.org/1999/02/22-rdf-syntax-ns#object> ?ans_1. ?statement2 <http://www.w3.org/1999/02/22-rdf-syntax-ns#subject> <http://wiki…	select where (ent-pred-obj1 . ent-pred-obj2)	Who was involved in the pacific war and where did it take place?
What is {domain} of {aspect of} of {bodhisattva} ?	14330	right-subgraph	9	What domain has the aspect of bodhisattva?	SELECT ?answer WHERE { wd:Q178149 wdt:P1269 ?X . ?X wdt:P2579 ?answer}	SELECT ?answer WHERE { ?statement1 <http://www.w3.org/1999/02/22-rdf-syntax-ns#subject> <http://wikidata.dbpedia.org/resource/Q178149> . ?statement1 <http://www.w3.org/1999/02/22-rdf-syntax-ns#predicate> <http://www.wikidata.org/entity/P1269>. ?statement1 <http://www.w3.org/1999/02/22-rdf-syntax-ns#object> ?X . ?statement2 <http://www.w3.org/1999/02/22-rdf-syntax-ns#subject> ?X. ?statement2 <http…	E REF xF . xF RFG ?G	Which domain has the bodhisattva aspect?
What is the {Commonwealth realm} with the {MIN(real gross domestic product growth rate)} whose {diplomatic relation} is {Taiwan} ?	3240	rank	462	What is the Commonwealth area with the lowest real gross domestic product growth rate whose diplomatic relation is Taiwan?	select ?ent where { ?ent wdt:P31 wd:Q202686 . ?ent wdt:P2219 ?obj . ?ent wdt:P530 wd:Q865} ORDER BY ASC(?obj)LIMIT 5	select ?ent where { ?ent <http://www.wikidata.org/entity/P31> <http://wikidata.dbpedia.org/resource/Q202686>. ?statement1 <http://www.w3.org/1999/02/22-rdf-syntax-ns#subject> ?ent . ?statement1 <http://www.w3.org/1999/02/22-rdf-syntax-ns#predicate> <http://www.wikidata.org/entity/P2219>. ?statement1 <http://www.w3.org/1999/02/22-rdf-syntax-ns#object> ?obj1. ?statement2 <http://www.w3.org/1999/02/…	?E is_a Type. ?E pred Obj. ?E-secondClause value. MIN (value)	Which diplomatic relative of Taiwan is a commonwealth area with the lowest gross domestic growth rate?
What is {owner} of {theatre company} of {The Birth of the Star Spangled Banner} ?	17849	left-subgraph	8678	Who is the owner of the theatre company that made 'The Birth of the Star Spangled Banner'?	SELECT ?answer WHERE { wd:Q21184208 wdt:P272 ?X . ?X wdt:P127 ?answer}	SELECT ?answer WHERE { ?statement1 <http://www.w3.org/1999/02/22-rdf-syntax-ns#subject> <http://wikidata.dbpedia.org/resource/Q21184208> . ?statement1 <http://www.w3.org/1999/02/22-rdf-syntax-ns#predicate> <http://www.wikidata.org/entity/P272>. ?statement1 <http://www.w3.org/1999/02/22-rdf-syntax-ns#object> ?X . ?statement2 <http://www.w3.org/1999/02/22-rdf-syntax-ns#subject> ?X. ?statement2 <htt…	C RCD xD . xD RDE ?E	Who is the proprietor of the theatre corporation that made 'The Birth of the Star Spangled Banner'?
What is {manner of death} of {Abraham Lincoln} that is {killed by} is {John Wilkes Booth} ?	6351	statement_property	2796	How did John Wilkes Booth kill Abraham Lincoln?	SELECT ?obj WHERE { wd:Q91 p:P1196 ?s . ?s ps:P1196 ?obj . ?s pq:P157 wd:Q180914 }	select distinct ?obj where { ?statement <http://www.w3.org/1999/02/22-rdf-syntax-ns#subject> <http://wikidata.dbpedia.org/resource/Q91> . ?statement <http://www.w3.org/1999/02/22-rdf-syntax-ns#predicate> <http://www.wikidata.org/entity/P1196> . ?statement <http://www.w3.org/1999/02/22-rdf-syntax-ns#object> ?obj . ?statement <http://www.wikidata.org/entity/P157> <http://wikidata.dbpedia.org/resour…	(E pred F) prop ?value	How was Abraham Lincoln assassinated by John Wilkes Booth?
What is the {sovereign state} with the {MIN(unemployment rate)} whose {member of} is {International Finance Corporation} ?	3447	rank	669	What sovereign state belonging to the International Finance Corporation has the lowest unemployment rate?	select ?ent where { ?ent wdt:P31 wd:Q3624078 . ?ent wdt:P1198 ?obj . ?ent wdt:P463 wd:Q656801} ORDER BY ASC(?obj)LIMIT 5	select ?ent where { ?ent <http://www.wikidata.org/entity/P31> <http://wikidata.dbpedia.org/resource/Q3624078>. ?statement1 <http://www.w3.org/1999/02/22-rdf-syntax-ns#subject> ?ent . ?statement1 <http://www.w3.org/1999/02/22-rdf-syntax-ns#predicate> <http://www.wikidata.org/entity/P1198>. ?statement1 <http://www.w3.org/1999/02/22-rdf-syntax-ns#object> ?obj1. ?statement2 <http://www.w3.org/1999/02…	?E is_a Type. ?E pred Obj. ?E-secondClause value. MIN (value)	Name the sovereign state belonging to the IFC that has the lowest unemployment rate.
what is the {together with} for {Chris Rock} has {award received} as {Lunt-Fontanne Award for Ensemble Excellence} ?	3581	statement_property	26	Who was the person with Chris Rock when he was awarded the Lunt-Fontanne Award for Ensemble Excellence?	SELECT ?value WHERE { wd:Q4109 p:P166 ?s . ?s ps:P166 wd:Q28007406 . ?s pq:P1706 ?value}	select distinct ?value where { ?statement <http://www.w3.org/1999/02/22-rdf-syntax-ns#subject> <http://wikidata.dbpedia.org/resource/Q4109> . ?statement <http://www.w3.org/1999/02/22-rdf-syntax-ns#predicate> <http://www.wikidata.org/entity/P166> . ?statement <http://www.w3.org/1999/02/22-rdf-syntax-ns#object> <http://wikidata.dbpedia.org/resource/Q28007406> . ?statement <http://www.wikidata.org/e…	(E pred ?Obj ) prop value	Who was with Chris Rock when the Lunt-Fontanne Award for Ensemble Excellence was awarded to him?
What is the {country of citizenship} and the {occupation} of {Kelly_Clarkson} ?	9624	two intentions right subgraph	518	What does Kelly Clarkson do and where is she a citizen?	SELECT ?ans_1 ?ans_2 WHERE { wd:Q483507 wdt:P27 ?ans_1 . wd:Q483507 wdt:P106 ?ans_2 }	SELECT ?ans_1 ?ans_2 WHERE { ?statement1 <http://www.w3.org/1999/02/22-rdf-syntax-ns#subject> <http://wikidata.dbpedia.org/resource/Q483507> . ?statement1 <http://www.w3.org/1999/02/22-rdf-syntax-ns#predicate> <http://www.wikidata.org/entity/P27> . ?statement1 <http://www.w3.org/1999/02/22-rdf-syntax-ns#object> ?ans_1. ?statement2 <http://www.w3.org/1999/02/22-rdf-syntax-ns#subject> <http://wikid…	select where (ent-pred-obj1 . ent-pred-obj2)	is Kelly Clarkson a citizen and she does what?
How many {industry} are to/by {furniture} ?	2113	statement_property	1457	How many different kinds of industry are affected by furniture?	SELECT (COUNT(?sub) AS ?value ) { ?sub wdt:P452 wd:Q14745 }	SELECT (COUNT(?sub) AS ?subs ) { ?statement <http://www.w3.org/1999/02/22-rdf-syntax-ns#subject> ?sub . ?statement <http://www.w3.org/1999/02/22-rdf-syntax-ns#predicate> <http://www.wikidata.org/entity/P452> . ?statement <http://www.w3.org/1999/02/22-rdf-syntax-ns#object> http://wikidata.dbpedia.org/resource/Q14745 . }	Count ent (ent-pred-obj)	What is the number of industries that are affected by furniture?
what is the {end time} for {Lee de Forest} has {spouse} as {Nora Stanton Blatch Barney} ?	7770	statement_property	4215	When did Lee de Forest divorce from Nora Stanton Blatch Barney?	SELECT ?value WHERE { wd:Q354863 p:P26 ?s . ?s ps:P26 wd:Q17676 . ?s pq:P582 ?value}	select distinct ?value where { ?statement <http://www.w3.org/1999/02/22-rdf-syntax-ns#subject> <http://wikidata.dbpedia.org/resource/Q354863> . ?statement <http://www.w3.org/1999/02/22-rdf-syntax-ns#predicate> <http://www.wikidata.org/entity/P26> . ?statement <http://www.w3.org/1999/02/22-rdf-syntax-ns#object> <http://wikidata.dbpedia.org/resource/Q17676> . ?statement <http://www.wikidata.org/ent…	(E pred ?Obj ) prop value	What year did Lee de Forest end his marriage with Nora Stanton Blatch Barney?
Does the {explosive energy equivalent} of the {Tsar Bomba} {equals} {500}	18974	boolean with filter	992	does the explosive energy of the tsar bomba equal 500	ASK WHERE { wd:Q188596 wdt:P2145 ?obj filter(?obj = 500) }	ASK { ?statement1 <http://www.w3.org/1999/02/22-rdf-syntax-ns#subject> <http://wikidata.dbpedia.org/resource/Q188596> . ?statement1 <http://www.w3.org/1999/02/22-rdf-syntax-ns#predicate> <http://www.wikidata.org/entity/P2145>. ?statement1 <http://www.w3.org/1999/02/22-rdf-syntax-ns#object> ?obj. filter(?obj = 500) }	ASK ?sbj ?pred ?obj filter ?obj = num	Is 500 the explosive energy of the tsar bomba?
What is {bibliography} of {PhD advisor} of {Karl Herzfeld} ?	14567	left-subgraph	29	What is the bibliography of the PhD advisor to Karl Herzfeld?	SELECT ?answer WHERE { wd:Q84763 wdt:P184 ?X . ?X wdt:P800 ?answer}	SELECT ?answer WHERE { ?statement1 <http://www.w3.org/1999/02/22-rdf-syntax-ns#subject> <http://wikidata.dbpedia.org/resource/Q84763> . ?statement1 <http://www.w3.org/1999/02/22-rdf-syntax-ns#predicate> <http://www.wikidata.org/entity/P184>. ?statement1 <http://www.w3.org/1999/02/22-rdf-syntax-ns#object> ?X . ?statement2 <http://www.w3.org/1999/02/22-rdf-syntax-ns#subject> ?X. ?statement2 <http:/…	C RCD xD . xD RDE ?E	What is the bibliography of the PhD guide to Karl Herzfeld?
What is {interaction} of {antiparticle (symmetric correspondence)}, that has {Q48460} is {521.1} ?	12426	right-subgraph	66	What is the interaction of antiparticle symmetric correspondence with Q48460 521.1?	SELECT ?answer WHERE { wd:Q182717 wdt:P517 ?answer . ?answer wdt:P1036 ?x FILTER(contains(?x,'521.1'))}	SELECT ?answer WHERE { ?statement1 <http://www.w3.org/1999/02/22-rdf-syntax-ns#subject> <http://wikidata.dbpedia.org/resource/Q182717> . ?statement1 <http://www.w3.org/1999/02/22-rdf-syntax-ns#predicate> <http://www.wikidata.org/entity/P517>. ?statement1 <http://www.w3.org/1999/02/22-rdf-syntax-ns#object> ?answer . ?statement2 <http://www.w3.org/1999/02/22-rdf-syntax-ns#subject> ?answer. ?stateme…	E REF ?F . ?F RFG G	What is the interaction of antiparticle symmetric correspondence with Q48460 521.1?
What is {total fertility rate} of {Slovakia} that is {determination method} is {estimation process} ?	5207	statement_property	1652	What is the estimation rate of Slovakia fertility?	SELECT ?obj WHERE { wd:Q214 p:P4841 ?s . ?s ps:P4841 ?obj . ?s pq:P459 wd:Q791801 }	select distinct ?obj where { ?statement <http://www.w3.org/1999/02/22-rdf-syntax-ns#subject> <http://wikidata.dbpedia.org/resource/Q214> . ?statement <http://www.w3.org/1999/02/22-rdf-syntax-ns#predicate> <http://www.wikidata.org/entity/P4841> . ?statement <http://www.w3.org/1999/02/22-rdf-syntax-ns#object> ?obj . ?statement <http://www.wikidata.org/entity/P459> <http://wikidata.dbpedia.org/resou…	(E pred F) prop ?value	Slovakian fertility is at what estimated rate?
Give me {intergovernmental organization} that starts with {'s'}	24702	string matching simple contains word	3478	Tell me {intergovernmental organization} whose name starts with s	SELECT DISTINCT ?sbj ?sbj_label WHERE { ?sbj wdt:P31 wd:Q245065 . ?sbj rdfs:label ?sbj_label . FILTER(STRSTARTS(lcase(?sbj_label), 's')) . FILTER (lang(?sbj_label) = 'en') } LIMIT 25	SELECT DISTINCT ?sbj ?sbj_label { ?statement1 <http://www.w3.org/1999/02/22-rdf-syntax-ns#subject> ?sbj . ?statement1 <http://www.w3.org/1999/02/22-rdf-syntax-ns#predicate> <http://www.wikidata.org/entity/P31> . ?statement1 <http://www.w3.org/1999/02/22-rdf-syntax-ns#object> <http://wikidata.dbpedia.org/resource/Q245065>. ?sbj rdfs:label ?sbj_label . FILTER(STRSTARTS(lcase(?sbj_label), 's')) . FI…	<?S P O ; ?S instanceOf Type ; starts with character >	Tell me whose name begins with s { intergovernmental organization}.
Did {Wu-Tang_Clan} {record label} {Loud Records} and {Ruff Ryders Entertainment} ?	899	boolean double one_hop right subgraph	399	Is it true that the Wu Tang Clan signed with Loud Records and Ruff Ryders Entertainment?	ASK WHERE { wd:Q52463 wdt:P264 wd:Q528124 . wd:Q52463 wdt:P264 wd:Q1193843 }	ASK { ?statement1 <http://www.w3.org/1999/02/22-rdf-syntax-ns#subject> <http://wikidata.dbpedia.org/resource/Q52463> . ?statement1 <http://www.w3.org/1999/02/22-rdf-syntax-ns#predicate> <http://www.wikidata.org/entity/P264> . ?statement1 <http://www.w3.org/1999/02/22-rdf-syntax-ns#object> <http://wikidata.dbpedia.org/resource/Q528124>. ?statement2 <http://www.w3.org/1999/02/22-rdf-syntax-ns#subje…	Ask (ent-pred-obj1 . ent-pred-obj2`)	Is the Wu Tang clan part of loud records and ruff Ryders entertainment?
What is {stable version} of {user interface} of {Amazon Kindle} ?	16604	right-subgraph	588	what is stable version of user interface of amazon kindle?	SELECT ?answer WHERE { wd:Q136469 wdt:P1414 ?X . ?X wdt:P348 ?answer}	SELECT ?answer WHERE { ?statement1 <http://www.w3.org/1999/02/22-rdf-syntax-ns#subject> <http://wikidata.dbpedia.org/resource/Q136469> . ?statement1 <http://www.w3.org/1999/02/22-rdf-syntax-ns#predicate> <http://www.wikidata.org/entity/P1414>. ?statement1 <http://www.w3.org/1999/02/22-rdf-syntax-ns#object> ?X . ?statement2 <http://www.w3.org/1999/02/22-rdf-syntax-ns#subject> ?X. ?statement2 <http…	E REF xF . xF RFG ?G	The amazon kindle, has what stable version of user interface?
What is {music genre} of {developed by} of {Battle Zeque Den} ?	17570	left-subgraph	6	What is the music genre that is made by Battle Zeque Den	SELECT ?answer WHERE { wd:Q4870126 wdt:P178 ?X . ?X wdt:P136 ?answer}	SELECT ?answer WHERE { ?statement1 <http://www.w3.org/1999/02/22-rdf-syntax-ns#subject> <http://wikidata.dbpedia.org/resource/Q4870126> . ?statement1 <http://www.w3.org/1999/02/22-rdf-syntax-ns#predicate> <http://www.wikidata.org/entity/P178>. ?statement1 <http://www.w3.org/1999/02/22-rdf-syntax-ns#object> ?X . ?statement2 <http://www.w3.org/1999/02/22-rdf-syntax-ns#subject> ?X. ?statement2 <http…	C RCD xD . xD RDE ?E	What is the genre of music that Battle Zeque Den makes?
what is the {start time} for {Republican Party} has {chairperson} as {Ronna Romney McDaniel} ?	6063	statement_property	2508	When did Ronna Romney McDaniel become chairperson of the Republican Party?	SELECT ?value WHERE { wd:Q29468 p:P488 ?s . ?s ps:P488 wd:Q27899325 . ?s pq:P580 ?value}	select distinct ?value where { ?statement <http://www.w3.org/1999/02/22-rdf-syntax-ns#subject> <http://wikidata.dbpedia.org/resource/Q29468> . ?statement <http://www.w3.org/1999/02/22-rdf-syntax-ns#predicate> <http://www.wikidata.org/entity/P488> . ?statement <http://www.w3.org/1999/02/22-rdf-syntax-ns#object> <http://wikidata.dbpedia.org/resource/Q27899325> . ?statement <http://www.wikidata.org/…	(E pred ?Obj ) prop value	In what year did the Republican Party deem its chairperson Ronna Romney McDaniel?
What is {solubility} of {nitrous oxide} that is {solvent} is {water} ?	6358	statement_property	2803	What is { solubility } of { nitrous oxide } { solvent } is { water }?	SELECT ?obj WHERE { wd:Q905750 p:P2177 ?s . ?s ps:P2177 ?obj . ?s pq:P2178 wd:Q283 }	select distinct ?obj where { ?statement <http://www.w3.org/1999/02/22-rdf-syntax-ns#subject> <http://wikidata.dbpedia.org/resource/Q905750> . ?statement <http://www.w3.org/1999/02/22-rdf-syntax-ns#predicate> <http://www.wikidata.org/entity/P2177> . ?statement <http://www.w3.org/1999/02/22-rdf-syntax-ns#object> ?obj . ?statement <http://www.wikidata.org/entity/P2178> <http://wikidata.dbpedia.org/r…	(E pred F) prop ?value	What is { dissolvability } of { nitrous oxide } { dissolvable } is { water }?
What is {type locality (geology)} of {beryl}, that has {gps coordinates} is {24.77111111 34.71805556} ?	12424	right-subgraph	69	What type of beryl is found at he GPS coordinates of 24.77111111 34. 71805556?	SELECT ?answer WHERE { wd:Q103480 wdt:P2695 ?answer . ?answer wdt:P625 ?x FILTER(contains(?x,'24.77111111 34.71805556'))}	SELECT ?answer WHERE { ?statement1 <http://www.w3.org/1999/02/22-rdf-syntax-ns#subject> <http://wikidata.dbpedia.org/resource/Q103480> . ?statement1 <http://www.w3.org/1999/02/22-rdf-syntax-ns#predicate> <http://www.wikidata.org/entity/P2695>. ?statement1 <http://www.w3.org/1999/02/22-rdf-syntax-ns#object> ?answer . ?statement2 <http://www.w3.org/1999/02/22-rdf-syntax-ns#subject> ?answer. ?statem…	E REF ?F . ?F RFG G	Name the type of beryl is found at he GPS coordinates of 24.77111111 34. 71805556
What is the {history of topic} and the {geography of topic} of {Melbourne} ?	9997	two intentions right subgraph	141	Which {history of topic} and the {geography of topic} is {Melbourne} ?	SELECT ?ans_1 ?ans_2 WHERE { wd:Q3141 wdt:P2184 ?ans_1 . wd:Q3141 wdt:P2633 ?ans_2 }	SELECT ?ans_1 ?ans_2 WHERE { ?statement1 <http://www.w3.org/1999/02/22-rdf-syntax-ns#subject> <http://wikidata.dbpedia.org/resource/Q3141> . ?statement1 <http://www.w3.org/1999/02/22-rdf-syntax-ns#predicate> <http://www.wikidata.org/entity/P2184> . ?statement1 <http://www.w3.org/1999/02/22-rdf-syntax-ns#object> ?ans_1. ?statement2 <http://www.w3.org/1999/02/22-rdf-syntax-ns#subject> <http://wikid…	select where (ent-pred-obj1 . ent-pred-obj2)	{Melbourne} has a {history of topic} and {geography of topic}
What is {partner town} of {hometown} of {Ivan Turgenev} ?	15479	right-subgraph	8067	What is the sister city of Ivan Turgenev's hometown?	SELECT ?answer WHERE { wd:Q42831 wdt:P551 ?X . ?X wdt:P190 ?answer}	SELECT ?answer WHERE { ?statement1 <http://www.w3.org/1999/02/22-rdf-syntax-ns#subject> <http://wikidata.dbpedia.org/resource/Q42831> . ?statement1 <http://www.w3.org/1999/02/22-rdf-syntax-ns#predicate> <http://www.wikidata.org/entity/P551>. ?statement1 <http://www.w3.org/1999/02/22-rdf-syntax-ns#object> ?X . ?statement2 <http://www.w3.org/1999/02/22-rdf-syntax-ns#subject> ?X. ?statement2 <http:/…	E REF xF . xF RFG ?G	What is the sister city of Ivan Turgenev's hometown?
What is {teacher of} of {musical score by} of {Suite \1922\} ?	15439	left-subgraph	376	Who was the teacher of the musical score of Suite 1922?	SELECT ?answer WHERE { wd:Q3503209 wdt:P86 ?X . ?X wdt:P802 ?answer}	SELECT ?answer WHERE { ?statement1 <http://www.w3.org/1999/02/22-rdf-syntax-ns#subject> <http://wikidata.dbpedia.org/resource/Q3503209> . ?statement1 <http://www.w3.org/1999/02/22-rdf-syntax-ns#predicate> <http://www.wikidata.org/entity/P86>. ?statement1 <http://www.w3.org/1999/02/22-rdf-syntax-ns#object> ?X . ?statement2 <http://www.w3.org/1999/02/22-rdf-syntax-ns#subject> ?X. ?statement2 <http:…	C RCD xD . xD RDE ?E	Who was the educator of the melodic score of Suite 1922?
Did {Black_hole} {opposite of} {stellar atmosphere}?	212	boolean one_hop right subgraph	212	Is a black hole the opposite of a stellar atmosphere?	ASK WHERE { wd:Q589 wdt:P461 wd:Q6311 }	ASK { ?statement1 <http://www.w3.org/1999/02/22-rdf-syntax-ns#subject> <http://wikidata.dbpedia.org/resource/Q589> . ?statement1 <http://www.w3.org/1999/02/22-rdf-syntax-ns#predicate> <http://www.wikidata.org/entity/P461> . ?statement1 <http://www.w3.org/1999/02/22-rdf-syntax-ns#object> <http://wikidata.dbpedia.org/resource/Q6311>. }	Ask (ent-pred-obj`)	The stellar atmospheres opposite id the black hole correct?
Did {Francis_Ford_Coppola} {notable work} {The Godfather} and {The Godfather Part III} ?	577	boolean double one_hop right subgraph	77	Did Francis Ford Coppola have notable works of The Godfather and The Godfather Part III?	ASK WHERE { wd:Q56094 wdt:P800 wd:Q47703 . wd:Q56094 wdt:P800 wd:Q202326 }	ASK { ?statement1 <http://www.w3.org/1999/02/22-rdf-syntax-ns#subject> <http://wikidata.dbpedia.org/resource/Q56094> . ?statement1 <http://www.w3.org/1999/02/22-rdf-syntax-ns#predicate> <http://www.wikidata.org/entity/P800> . ?statement1 <http://www.w3.org/1999/02/22-rdf-syntax-ns#object> <http://wikidata.dbpedia.org/resource/Q47703>. ?statement2 <http://www.w3.org/1999/02/22-rdf-syntax-ns#subjec…	Ask (ent-pred-obj1 . ent-pred-obj2)	Do the noted works of Francis Ford Coppola include The Godfather and the Godfather Part III?
Give me {audio and video interfaces and connectors} that contains the word {ypbpr} in their name	23958	string matching simple contains word	1618	tell me audio and video interfaces and connectors are name has the word ypbpr in it	SELECT DISTINCT ?sbj ?sbj_label WHERE { ?sbj wdt:P31 wd:Q1153429 . ?sbj rdfs:label ?sbj_label . FILTER(CONTAINS(lcase(?sbj_label), 'ypbpr')) . FILTER (lang(?sbj_label) = 'en') } LIMIT 25	SELECT DISTINCT ?sbj ?sbj_label { ?statement1 <http://www.w3.org/1999/02/22-rdf-syntax-ns#subject> ?sbj . ?statement1 <http://www.w3.org/1999/02/22-rdf-syntax-ns#predicate> <http://www.wikidata.org/entity/P31> . ?statement1 <http://www.w3.org/1999/02/22-rdf-syntax-ns#object> <http://wikidata.dbpedia.org/resource/Q1153429>. ?sbj rdfs:label ?sbj_label . FILTER(CONTAINS(lcase(?sbj_label), 'ypbpr')) …	<?S P O ; ?S instanceOf Type ; contains word >	let me know sound and video interfacing and connectors are title has the word ypbpr in it
What is {language official} of {lives in} of {Pasi Siltakorpi} ?	17161	left-subgraph	26613	What is the official language of lives in Pasi Siltakorpi?	SELECT ?answer WHERE { wd:Q28786447 wdt:P551 ?X . ?X wdt:P37 ?answer}	SELECT ?answer WHERE { ?statement1 <http://www.w3.org/1999/02/22-rdf-syntax-ns#subject> <http://wikidata.dbpedia.org/resource/Q28786447> . ?statement1 <http://www.w3.org/1999/02/22-rdf-syntax-ns#predicate> <http://www.wikidata.org/entity/P551>. ?statement1 <http://www.w3.org/1999/02/22-rdf-syntax-ns#object> ?X . ?statement2 <http://www.w3.org/1999/02/22-rdf-syntax-ns#subject> ?X. ?statement2 <htt…	C RCD xD . xD RDE ?E	Which is the official language for lives in Pasi Siltakorpi
How many {color} are to/by {brown} ?	1757	statement_property	1101	How many colors are next to brown	SELECT (COUNT(?sub) AS ?value ) { ?sub wdt:P462 wd:Q47071 }	SELECT (COUNT(?sub) AS ?subs ) { ?statement <http://www.w3.org/1999/02/22-rdf-syntax-ns#subject> ?sub . ?statement <http://www.w3.org/1999/02/22-rdf-syntax-ns#predicate> <http://www.wikidata.org/entity/P462> . ?statement <http://www.w3.org/1999/02/22-rdf-syntax-ns#object> http://wikidata.dbpedia.org/resource/Q47071 . }	Count ent (ent-pred-obj)	Which is the number of colors that are next to brown?
What is the {pharmaceutical product} for {active ingredient in} of {erythromycin}	20152	simple question right	498	What is the active ingredient pharmaceutical product in erythromycin?	select distinct ?obj where { wd:Q213511 wdt:P3780 ?obj . ?obj wdt:P31 wd:Q28885102 }	select distinct ?obj where { ?statement <http://www.w3.org/1999/02/22-rdf-syntax-ns#subject> <http://wikidata.dbpedia.org/resource/Q213511> . ?statement <http://www.w3.org/1999/02/22-rdf-syntax-ns#predicate> <http://www.wikidata.org/entity/P3780> . ?statement <http://www.w3.org/1999/02/22-rdf-syntax-ns#object> ?obj . ?obj <http://www.wikidata.org/entity/P31> <http://wikidata.dbpedia.org/resource/…	<S P ?O ; ?O instanceOf Type>	What is the active ingredient in an erythromycin perscription?
Does the {PPP GDP per capita} of the {Lithuania} {less than} {22148.8}	18025	boolean with filter	43	Is the PPP GDP per capita of Lithuania less than 22148.8	ASK WHERE { wd:Q37 wdt:P2299 ?obj filter(?obj < 22148.8) }	ASK { ?statement1 <http://www.w3.org/1999/02/22-rdf-syntax-ns#subject> <http://wikidata.dbpedia.org/resource/Q37> . ?statement1 <http://www.w3.org/1999/02/22-rdf-syntax-ns#predicate> <http://www.wikidata.org/entity/P2299>. ?statement1 <http://www.w3.org/1999/02/22-rdf-syntax-ns#object> ?obj. filter(?obj < 22148.8) }	ASK ?sbj ?pred ?obj filter ?obj = num	Is the PPP GDP per capita of Lithuania less than 22148.8
Does the {topographic prominence} of the {Franzosenkopf} {less than} {4.0}	19243	boolean with filter	1261	Is the topographic prominence of the Franzosenkopf less than 4.0?	ASK WHERE { wd:Q1450459 wdt:P2660 ?obj filter(?obj < 4.0) }	ASK { ?statement1 <http://www.w3.org/1999/02/22-rdf-syntax-ns#subject> <http://wikidata.dbpedia.org/resource/Q1450459> . ?statement1 <http://www.w3.org/1999/02/22-rdf-syntax-ns#predicate> <http://www.wikidata.org/entity/P2660>. ?statement1 <http://www.w3.org/1999/02/22-rdf-syntax-ns#object> ?obj. filter(?obj < 4.0) }	ASK ?sbj ?pred ?obj filter ?obj = num	Is 4.0 greater than the topographic prominence of the Franzosenkopf?
What is the {Chinese dynasty} for {replaced by} of {Yuan dynasty}	21472	simple question right	1818	What Chinese dynasty replaced the Yuan dynasty?	select distinct ?obj where { wd:Q7313 wdt:P1366 ?obj . ?obj wdt:P31 wd:Q12857432 }	select distinct ?obj where { ?statement <http://www.w3.org/1999/02/22-rdf-syntax-ns#subject> <http://wikidata.dbpedia.org/resource/Q7313> . ?statement <http://www.w3.org/1999/02/22-rdf-syntax-ns#predicate> <http://www.wikidata.org/entity/P1366> . ?statement <http://www.w3.org/1999/02/22-rdf-syntax-ns#object> ?obj . ?obj <http://www.wikidata.org/entity/P31> <http://wikidata.dbpedia.org/resource/Q1…	<S P ?O ; ?O instanceOf Type>	What dynasty came after the Yuan in China?
What is {pronunciation audio} of {constructed out of} of {meat pie} ?	17572	right-subgraph	39	How would you spell meat pie using the international phonetic alphabet?	SELECT ?answer WHERE { wd:Q5367573 wdt:P186 ?X . ?X wdt:P443 ?answer}	SELECT ?answer WHERE { ?statement1 <http://www.w3.org/1999/02/22-rdf-syntax-ns#subject> <http://wikidata.dbpedia.org/resource/Q5367573> . ?statement1 <http://www.w3.org/1999/02/22-rdf-syntax-ns#predicate> <http://www.wikidata.org/entity/P186>. ?statement1 <http://www.w3.org/1999/02/22-rdf-syntax-ns#object> ?X . ?statement2 <http://www.w3.org/1999/02/22-rdf-syntax-ns#subject> ?X. ?statement2 <http…	E REF xF . xF RFG ?G	In what manner would you spell meat pie utilizing international phonetic alphabet?
What is the {human} for {place of birth} of {Thessaloniki}	19941	simple question left	287	Where is the human place of birth in Thessaloniki?	select distinct ?sbj where { ?sbj wdt:P19 wd:Q17151 . ?sbj wdt:P31 wd:Q5 }	select distinct ?subj where { ?statement <http://www.w3.org/1999/02/22-rdf-syntax-ns#subject> ?subj . ?statement <http://www.w3.org/1999/02/22-rdf-syntax-ns#predicate> <http://www.wikidata.org/entity/P19> . ?statement <http://www.w3.org/1999/02/22-rdf-syntax-ns#object> <http://wikidata.dbpedia.org/resource/Q17151> . ?subj <http://www.wikidata.org/entity/P31> <http://wikidata.dbpedia.org/resource/…	<?S P O ; ?S InstanceOf Type>	Where was Thessaloniki born?
what is the {academic degree} for {John Grisham} has {educated at} as {University of Mississippi School of Law} ?	8353	statement_property	4798	did john grisham have a degree in law in the University of mississippi school of law?	SELECT ?value WHERE { wd:Q106465 p:P69 ?s . ?s ps:P69 wd:Q14693404 . ?s pq:P512 ?value}	select distinct ?value where { ?statement <http://www.w3.org/1999/02/22-rdf-syntax-ns#subject> <http://wikidata.dbpedia.org/resource/Q106465> . ?statement <http://www.w3.org/1999/02/22-rdf-syntax-ns#predicate> <http://www.wikidata.org/entity/P69> . ?statement <http://www.w3.org/1999/02/22-rdf-syntax-ns#object> <http://wikidata.dbpedia.org/resource/Q14693404> . ?statement <http://www.wikidata.org/…	(E pred ?Obj ) prop value	Did John Grisham receive a law degree from the University of Mississippi School of law?
What is {participated in} of {Deep Blue}, that has {top dog} is {Cray Blitz} ?	12612	right-subgraph	657	Who else participated in Deep Blue with top dog Cray Blitz?	SELECT ?answer WHERE { wd:Q187899 wdt:P1344 ?answer . ?answer wdt:P1346 wd:Q937297}	SELECT ?answer WHERE { ?statement1 <http://www.w3.org/1999/02/22-rdf-syntax-ns#subject> <http://wikidata.dbpedia.org/resource/Q187899> . ?statement1 <http://www.w3.org/1999/02/22-rdf-syntax-ns#predicate> <http://www.wikidata.org/entity/P1344>. ?statement1 <http://www.w3.org/1999/02/22-rdf-syntax-ns#object> ?answer . ?statement2 <http://www.w3.org/1999/02/22-rdf-syntax-ns#subject> ?answer. ?statem…	E REF ?F . ?F RFG G	Who else took an interest in Deep Blue with big enchilada Cray Blitz?
what is the {start time} for {The Tonight Show} has {presenter} as {Johnny Carson} ?	7933	statement_property	4378	When did Johnny Carson start as the presenter for The Tonight Show?	SELECT ?value WHERE { wd:Q1338655 p:P371 ?s . ?s ps:P371 wd:Q310819 . ?s pq:P580 ?value}	select distinct ?value where { ?statement <http://www.w3.org/1999/02/22-rdf-syntax-ns#subject> <http://wikidata.dbpedia.org/resource/Q1338655> . ?statement <http://www.w3.org/1999/02/22-rdf-syntax-ns#predicate> <http://www.wikidata.org/entity/P371> . ?statement <http://www.w3.org/1999/02/22-rdf-syntax-ns#object> <http://wikidata.dbpedia.org/resource/Q310819> . ?statement <http://www.wikidata.org/…	(E pred ?Obj ) prop value	Give the date Johnny Carson began as the presenter for The Tonight Show.
How many {armament} are to/by {aircraft} ?	2400	statement_property	1744	How many armament does the aircraft has?	SELECT (COUNT(?sub) AS ?value ) { ?sub wdt:P520 wd:Q11436 }	SELECT (COUNT(?sub) AS ?subs ) { ?statement <http://www.w3.org/1999/02/22-rdf-syntax-ns#subject> ?sub . ?statement <http://www.w3.org/1999/02/22-rdf-syntax-ns#predicate> <http://www.wikidata.org/entity/P520> . ?statement <http://www.w3.org/1999/02/22-rdf-syntax-ns#object> http://wikidata.dbpedia.org/resource/Q11436 . }	Count ent (ent-pred-obj)	What are all the kinds of armaments on this aircraft?
What is the {association football tournament} with the {MIN(frequency of event)} whose {competition class} is {women's association football} ?	3197	rank	419	Name the women's association football team who play the least in tournaments.	select ?ent where { ?ent wdt:P31 wd:Q1478437 . ?ent wdt:P2257 ?obj . ?ent wdt:P2094 wd:Q606060. } ORDER BY ASC(?obj)LIMIT 5	select ?ent where { ?ent <http://www.wikidata.org/entity/P31> <http://wikidata.dbpedia.org/resource/Q1478437>. ?statement1 <http://www.w3.org/1999/02/22-rdf-syntax-ns#subject> ?ent . ?statement1 <http://www.w3.org/1999/02/22-rdf-syntax-ns#predicate> <http://www.wikidata.org/entity/P2257>. ?statement1 <http://www.w3.org/1999/02/22-rdf-syntax-ns#object> ?obj1. ?statement2 <http://www.w3.org/1999/02…	?E is_a Type. ?E pred Obj. ?E-secondClause value. MIN (value)	Who play the least in tournaments, is what women's association football team?
How many {input method} are to/by {computer keyboard} ?	2159	statement_property	1503	How many input methods are on a computer keyboard?	SELECT (COUNT(?sub) AS ?value ) { ?sub wdt:P479 wd:Q250 }	SELECT (COUNT(?sub) AS ?subs ) { ?statement <http://www.w3.org/1999/02/22-rdf-syntax-ns#subject> ?sub . ?statement <http://www.w3.org/1999/02/22-rdf-syntax-ns#predicate> <http://www.wikidata.org/entity/P479> . ?statement <http://www.w3.org/1999/02/22-rdf-syntax-ns#object> http://wikidata.dbpedia.org/resource/Q250 . }	Count ent (ent-pred-obj)	A computer keyboard has how many input options?
Give me {cryptocurrency} that {stock exchange} {Bitfinex} and which contains the word {neo} in their name	25107	string matching type + relation contains word	1709	Tell me me a cryptocurrenc whose name consist of the word "neo" and whose stock exchange bitfinex	SELECT DISTINCT ?sbj ?sbj_label WHERE { ?sbj wdt:P31 wd:Q13479982 . ?sbj wdt:P414 wd:Q29647473 . ?sbj rdfs:label ?sbj_label . FILTER(CONTAINS(lcase(?sbj_label), 'neo')) . FILTER (lang(?sbj_label) = 'en') } LIMIT 25	SELECT DISTINCT ?sbj ?sbj_label { ?statement1 <http://www.w3.org/1999/02/22-rdf-syntax-ns#subject> ?sbj . ?statement1 <http://www.w3.org/1999/02/22-rdf-syntax-ns#predicate> <http://www.wikidata.org/entity/P31> . ?statement1 <http://www.w3.org/1999/02/22-rdf-syntax-ns#object> <http://wikidata.dbpedia.org/resource/Q13479982>. ?statement2 <http://www.w3.org/1999/02/22-rdf-syntax-ns#subject> ?sbj . ?…	<?S P O ; ?S instanceOf Type ; contains word >	Tell me me a cryptocurrenc whose title consist of the phrase "neo" and whose stock change bitfinex
What is the {opposite of} and the {named after} of {Jews} ?	9594	two intentions right subgraph	70	What are Jews the opposite of and for whom are they named?	SELECT ?ans_1 ?ans_2 WHERE { wd:Q7325 wdt:P461 ?ans_1 . wd:Q7325 wdt:P138 ?ans_2 }	SELECT ?ans_1 ?ans_2 WHERE { ?statement1 <http://www.w3.org/1999/02/22-rdf-syntax-ns#subject> <http://wikidata.dbpedia.org/resource/Q7325> . ?statement1 <http://www.w3.org/1999/02/22-rdf-syntax-ns#predicate> <http://www.wikidata.org/entity/P461> . ?statement1 <http://www.w3.org/1999/02/22-rdf-syntax-ns#object> ?ans_1. ?statement2 <http://www.w3.org/1999/02/22-rdf-syntax-ns#subject> <http://wikida…	select where (ent-pred-obj1 . ent-pred-obj2)	What is the opposite of Jews, and who are they named for?
What is the {chemical compound} with the {MAX(explosive velocity)} whose {subject has role} is {explosive material} ?	3160	rank	359	What explosive chemical has the highest explosive velocity ?	select ?ent where { ?ent wdt:P31 wd:Q11173 . ?ent wdt:P2231 ?obj . ?ent wdt:P2868 wd:Q12870 } ORDER BY DESC(?obj)LIMIT 5	select ?ent where { ?ent <http://www.wikidata.org/entity/P31> <http://wikidata.dbpedia.org/resource/Q11173>. ?statement1 <http://www.w3.org/1999/02/22-rdf-syntax-ns#subject> ?ent . ?statement1 <http://www.w3.org/1999/02/22-rdf-syntax-ns#predicate> <http://www.wikidata.org/entity/P2231>. ?statement1 <http://www.w3.org/1999/02/22-rdf-syntax-ns#object> ?obj1. ?statement2 <http://www.w3.org/1999/02/2…	?E is_a Type. ?E pred Obj. ?E-secondClause value. MAX (value)	Which chemical that's explosive has the highest explosive velocity?
Does the {genome size} of the {human genome} {greater than} {3881796000.0}	18356	boolean with filter	374	Is the human genome size more than 3881796000?	ASK WHERE { wd:Q720988 wdt:P2143 ?obj filter(?obj > 3881796000.0) }	ASK { ?statement1 <http://www.w3.org/1999/02/22-rdf-syntax-ns#subject> <http://wikidata.dbpedia.org/resource/Q720988> . ?statement1 <http://www.w3.org/1999/02/22-rdf-syntax-ns#predicate> <http://www.wikidata.org/entity/P2143>. ?statement1 <http://www.w3.org/1999/02/22-rdf-syntax-ns#object> ?obj. filter(?obj > 3881796000.0) }	ASK ?sbj ?pred ?obj filter ?obj = num	Is the size of the human genome over 3881796000?
What is the {human} for {doctoral advisor} of {C. V. Raman}	20802	simple question left	1148	Who is C. V. Raman's doctor	select distinct ?sbj where { ?sbj wdt:P184 wd:Q60429 . ?sbj wdt:P31 wd:Q5 }	select distinct ?subj where { ?statement <http://www.w3.org/1999/02/22-rdf-syntax-ns#subject> ?subj . ?statement <http://www.w3.org/1999/02/22-rdf-syntax-ns#predicate> <http://www.wikidata.org/entity/P184> . ?statement <http://www.w3.org/1999/02/22-rdf-syntax-ns#object> <http://wikidata.dbpedia.org/resource/Q60429> . ?subj <http://www.wikidata.org/entity/P31> <http://wikidata.dbpedia.org/resource…	<?S P O ; ?S InstanceOf Type>	Which doctor has C.V. Raman as a patient?
What is the {viceroy} for {office held by head of state} of {Tasmania}	19777	simple question right	123	Who is the viceroy of Tasmania?	select distinct ?obj where { wd:Q34366 wdt:P1906 ?obj . ?obj wdt:P31 wd:Q244741 }	select distinct ?obj where { ?statement <http://www.w3.org/1999/02/22-rdf-syntax-ns#subject> <http://wikidata.dbpedia.org/resource/Q34366> . ?statement <http://www.w3.org/1999/02/22-rdf-syntax-ns#predicate> <http://www.wikidata.org/entity/P1906> . ?statement <http://www.w3.org/1999/02/22-rdf-syntax-ns#object> ?obj . ?obj <http://www.wikidata.org/entity/P31> <http://wikidata.dbpedia.org/resource/Q…	<S P ?O ; ?O instanceOf Type>	Give me the name of the viceroy of Tasmania?
what is the {applies to part} for {Kolyma River} has {coordinate location} as {161.364} ?	5927	statement_property	2372	What is at the Kolyma River at the coordinates 161.364?	SELECT ?value WHERE { wd:Q78879 p:P625 ?s . ?s ps:P625 ?x filter(contains(?x,'161.364')) . ?s pq:P518 ?value}	select distinct ?value where { ?statement <http://www.w3.org/1999/02/22-rdf-syntax-ns#subject> <http://wikidata.dbpedia.org/resource/Q78879> . ?statement <http://www.w3.org/1999/02/22-rdf-syntax-ns#predicate> <http://www.wikidata.org/entity/P625> . ?statement <http://www.w3.org/1999/02/22-rdf-syntax-ns#object> <161.364> . ?statement <http://www.wikidata.org/entity/P518> ?value. }	(E pred ?Obj ) prop value	I want to know what can be found at the Kolyma River at the 161.364 coordinates.
What is the {court} and the {applies to jurisdiction} of {Roe_v._Wade} ?	9497	two intentions right subgraph	583	What is the court and application of jurisdiction of Roe v. Wade?	SELECT ?ans_1 ?ans_2 WHERE { wd:Q300950 wdt:P4884 ?ans_1 . wd:Q300950 wdt:P1001 ?ans_2 }	SELECT ?ans_1 ?ans_2 WHERE { ?statement1 <http://www.w3.org/1999/02/22-rdf-syntax-ns#subject> <http://wikidata.dbpedia.org/resource/Q300950> . ?statement1 <http://www.w3.org/1999/02/22-rdf-syntax-ns#predicate> <http://www.wikidata.org/entity/P4884> . ?statement1 <http://www.w3.org/1999/02/22-rdf-syntax-ns#object> ?ans_1. ?statement2 <http://www.w3.org/1999/02/22-rdf-syntax-ns#subject> <http://wik…	select where (ent-pred-obj1 . ent-pred-obj2)	Which court did Roe v. Wade?
Give me {phantom island} that starts with {'t'}	24358	string matching simple contains word	3464	What are the phantom island which start with the letter T	SELECT DISTINCT ?sbj ?sbj_label WHERE { ?sbj wdt:P31 wd:Q129264 . ?sbj rdfs:label ?sbj_label . FILTER(STRSTARTS(lcase(?sbj_label), 't')) . FILTER (lang(?sbj_label) = 'en') } LIMIT 25	SELECT DISTINCT ?sbj ?sbj_label { ?statement1 <http://www.w3.org/1999/02/22-rdf-syntax-ns#subject> ?sbj . ?statement1 <http://www.w3.org/1999/02/22-rdf-syntax-ns#predicate> <http://www.wikidata.org/entity/P31> . ?statement1 <http://www.w3.org/1999/02/22-rdf-syntax-ns#object> <http://wikidata.dbpedia.org/resource/Q129264>. ?sbj rdfs:label ?sbj_label . FILTER(STRSTARTS(lcase(?sbj_label), 't')) . FI…	<?S P O ; ?S instanceOf Type ; starts with character >	What is the fantasy island that begins with the letter T
What is the {urban municipality of Germany} for {twinned administrative body} of {Cardiff}	22108	simple question right	3169	Which German city is twinned with Cardiff?	select distinct ?obj where { wd:Q10690 wdt:P190 ?obj . ?obj wdt:P31 wd:Q42744322 }	select distinct ?obj where { ?statement <http://www.w3.org/1999/02/22-rdf-syntax-ns#subject> <http://wikidata.dbpedia.org/resource/Q10690> . ?statement <http://www.w3.org/1999/02/22-rdf-syntax-ns#predicate> <http://www.wikidata.org/entity/P190> . ?statement <http://www.w3.org/1999/02/22-rdf-syntax-ns#object> ?obj . ?obj <http://www.wikidata.org/entity/P31> <http://wikidata.dbpedia.org/resource/Q4…	<S P ?O ; ?O instanceOf Type>	What other german city is like Cardiff?
What is {portrait of} of {pendant to} of {Woman Drinking Wine} ?	15815	left-subgraph	287	What portrait has the Woman Drinking Wine wearing a pendant?	SELECT ?answer WHERE { wd:Q32995247 wdt:P1639 ?X . ?X wdt:P180 ?answer}	SELECT ?answer WHERE { ?statement1 <http://www.w3.org/1999/02/22-rdf-syntax-ns#subject> <http://wikidata.dbpedia.org/resource/Q32995247> . ?statement1 <http://www.w3.org/1999/02/22-rdf-syntax-ns#predicate> <http://www.wikidata.org/entity/P1639>. ?statement1 <http://www.w3.org/1999/02/22-rdf-syntax-ns#object> ?X . ?statement2 <http://www.w3.org/1999/02/22-rdf-syntax-ns#subject> ?X. ?statement2 <ht…	C RCD xD . xD RDE ?E	Which picture presents the woman wearing a pendant drinking wine?
What is the {taxon} for {has effect} of {cholera}	20110	simple question left	456	Cholera affects which taxon?	select distinct ?sbj where { ?sbj wdt:P1542 wd:Q12090 . ?sbj wdt:P31 wd:Q16521 }	select distinct ?subj where { ?statement <http://www.w3.org/1999/02/22-rdf-syntax-ns#subject> ?subj . ?statement <http://www.w3.org/1999/02/22-rdf-syntax-ns#predicate> <http://www.wikidata.org/entity/P1542> . ?statement <http://www.w3.org/1999/02/22-rdf-syntax-ns#object> <http://wikidata.dbpedia.org/resource/Q12090> . ?subj <http://www.wikidata.org/entity/P31> <http://wikidata.dbpedia.org/resourc…	<?S P O ; ?S InstanceOf Type>	Which taxon does Cholera affect?
Did {Schutzstaffel} {subsidiary} {Reich Main Security Office} and {21st Waffen Mountain Division of the SS Skanderbeg} ?	656	boolean double one_hop right subgraph	156	Is Schutzstaffel's subsidiary Reich Main Security Office and 21st Waffen Mountain division of the SS Skanderbeg?	ASK WHERE { wd:Q44687 wdt:P355 wd:Q152698 . wd:Q44687 wdt:P355 wd:Q160776 }	ASK { ?statement1 <http://www.w3.org/1999/02/22-rdf-syntax-ns#subject> <http://wikidata.dbpedia.org/resource/Q44687> . ?statement1 <http://www.w3.org/1999/02/22-rdf-syntax-ns#predicate> <http://www.wikidata.org/entity/P355> . ?statement1 <http://www.w3.org/1999/02/22-rdf-syntax-ns#object> <http://wikidata.dbpedia.org/resource/Q152698>. ?statement2 <http://www.w3.org/1999/02/22-rdf-syntax-ns#subje…	Ask (ent-pred-obj1` . ent-pred-obj2)	Does the subsidiary of Schutzaffel include the Reich Main Security Office ans 21st Waffen Mountain division of the SS Skanderbeg? ?
What is {service branch} of {consort} of {Myrna Loy} ?	14877	right-subgraph	982	In the consort of Myrna Loy, what is the service branch?	SELECT ?answer WHERE { wd:Q105941 wdt:P26 ?X . ?X wdt:P241 ?answer}	SELECT ?answer WHERE { ?statement1 <http://www.w3.org/1999/02/22-rdf-syntax-ns#subject> <http://wikidata.dbpedia.org/resource/Q105941> . ?statement1 <http://www.w3.org/1999/02/22-rdf-syntax-ns#predicate> <http://www.wikidata.org/entity/P26>. ?statement1 <http://www.w3.org/1999/02/22-rdf-syntax-ns#object> ?X . ?statement2 <http://www.w3.org/1999/02/22-rdf-syntax-ns#subject> ?X. ?statement2 <http:/…	E REF xF . xF RFG ?G	WHAT IS THE SERVICE BRANCH OF MYRNA LOY
what is the {point in time} for {Supernatural} has {award received} as {Favorite Pop/Rock Album} ?	7378	statement_property	3823	When did Supernatural win the Favorite Pop/Rock Album award?	SELECT ?value WHERE { wd:Q819127 p:P166 ?s . ?s ps:P166 wd:Q19858080 . ?s pq:P585 ?value}	select distinct ?value where { ?statement <http://www.w3.org/1999/02/22-rdf-syntax-ns#subject> <http://wikidata.dbpedia.org/resource/Q819127> . ?statement <http://www.w3.org/1999/02/22-rdf-syntax-ns#predicate> <http://www.wikidata.org/entity/P166> . ?statement <http://www.w3.org/1999/02/22-rdf-syntax-ns#object> <http://wikidata.dbpedia.org/resource/Q19858080> . ?statement <http://www.wikidata.org…	(E pred ?Obj ) prop value	On what date did Supernatural win the Favorite Pop/Rock Album grant?
What is the {international organization} for {subsidiary} of {World Bank}	23067	simple question right	2128	What is the international organization for World Bank?	select distinct ?obj where { wd:Q7164 wdt:P355 ?obj . ?obj wdt:P31 wd:Q484652 }	select distinct ?obj where { ?statement <http://www.w3.org/1999/02/22-rdf-syntax-ns#subject> <http://wikidata.dbpedia.org/resource/Q7164> . ?statement <http://www.w3.org/1999/02/22-rdf-syntax-ns#predicate> <http://www.wikidata.org/entity/P355> . ?statement <http://www.w3.org/1999/02/22-rdf-syntax-ns#object> ?obj . ?obj <http://www.wikidata.org/entity/P31> <http://wikidata.dbpedia.org/resource/Q48…	<S P ?O ; ?O instanceOf Type>	What is the universal organization for World Bank?
What is {population} of {Aysén Region} that is {point in time} is {1992-0-0} ?	9413	statement_property	5858	What was the population of Aysén Region from 1992-0-0?	SELECT ?obj WHERE { wd:Q2181 p:P1082 ?s . ?s ps:P1082 ?obj . ?s pq:P585 ?x filter(contains(YEAR(?x),'1992')) }	select distinct ?obj where { ?statement <http://www.w3.org/1999/02/22-rdf-syntax-ns#subject> <http://wikidata.dbpedia.org/resource/Q2181> . ?statement <http://www.w3.org/1999/02/22-rdf-syntax-ns#predicate> <http://www.wikidata.org/entity/P1082> . ?statement <http://www.w3.org/1999/02/22-rdf-syntax-ns#object> ?obj . ?statement <http://www.wikidata.org/entity/P585> <1992-0-0> }	(E pred F) prop ?value	What was the populace of the Aysen Region from the exact time 1992
Give me {historical process} that starts with {'g'}	24180	string matching simple contains word	3723	What are the historical progress which start with the letter g	SELECT DISTINCT ?sbj ?sbj_label WHERE { ?sbj wdt:P31 wd:Q16622264 . ?sbj rdfs:label ?sbj_label . FILTER(STRSTARTS(lcase(?sbj_label), 'g')) . FILTER (lang(?sbj_label) = 'en') } LIMIT 25	SELECT DISTINCT ?sbj ?sbj_label { ?statement1 <http://www.w3.org/1999/02/22-rdf-syntax-ns#subject> ?sbj . ?statement1 <http://www.w3.org/1999/02/22-rdf-syntax-ns#predicate> <http://www.wikidata.org/entity/P31> . ?statement1 <http://www.w3.org/1999/02/22-rdf-syntax-ns#object> <http://wikidata.dbpedia.org/resource/Q16622264>. ?sbj rdfs:label ?sbj_label . FILTER(STRSTARTS(lcase(?sbj_label), 'g')) . …	<?S P O ; ?S instanceOf Type ; starts with character >	What are the authentic advance which begin with the letter g
What is {member of sports team} of {Matthias Sindelar} that is {number of points/goals/set scored} is {26.0} ?	7949	statement_property	4394	Matthias Sindelar who has number of points/goals/set scored as 26.0 is a member of which sports team ?	SELECT ?obj WHERE { wd:Q312865 p:P54 ?s . ?s ps:P54 ?obj . ?s pq:P1351 ?x filter(contains(?x,'26.0')) }	select distinct ?obj where { ?statement <http://www.w3.org/1999/02/22-rdf-syntax-ns#subject> <http://wikidata.dbpedia.org/resource/Q312865> . ?statement <http://www.w3.org/1999/02/22-rdf-syntax-ns#predicate> <http://www.wikidata.org/entity/P54> . ?statement <http://www.w3.org/1999/02/22-rdf-syntax-ns#object> ?obj . ?statement <http://www.wikidata.org/entity/P1351> <26.0> }	(E pred F) prop ?value	Which sports team includes Matthias Sindelar as a player?
Give me {traditional fairy tale} that contains the word {snow} in their name	23956	string matching simple contains word	272	TELL ME TRADITIONAL FAIRY TALE WHOSE NAME HAS THE WORD SNOW IN IT.	SELECT DISTINCT ?sbj ?sbj_label WHERE { ?sbj wdt:P31 wd:Q42402646 . ?sbj rdfs:label ?sbj_label . FILTER(CONTAINS(lcase(?sbj_label), 'snow')) . FILTER (lang(?sbj_label) = 'en') } LIMIT 25	SELECT DISTINCT ?sbj ?sbj_label { ?statement1 <http://www.w3.org/1999/02/22-rdf-syntax-ns#subject> ?sbj . ?statement1 <http://www.w3.org/1999/02/22-rdf-syntax-ns#predicate> <http://www.wikidata.org/entity/P31> . ?statement1 <http://www.w3.org/1999/02/22-rdf-syntax-ns#object> <http://wikidata.dbpedia.org/resource/Q42402646>. ?sbj rdfs:label ?sbj_label . FILTER(CONTAINS(lcase(?sbj_label), 'snow')) …	<?S P O ; ?S instanceOf Type ; contains word >	Let Me know Conventional Pixie Story WHOSE Title HAS THE WORD SNOW IN IT.
What is {award received} of {One Piece} that is {point in time} is {2009-0-0} ?	6387	statement_property	2832	Which award did One Piece receive in 2009?	SELECT ?obj WHERE { wd:Q673 p:P166 ?s . ?s ps:P166 ?obj . ?s pq:P585 ?x filter(contains(YEAR(?x),'2009')) }	select distinct ?obj where { ?statement <http://www.w3.org/1999/02/22-rdf-syntax-ns#subject> <http://wikidata.dbpedia.org/resource/Q673> . ?statement <http://www.w3.org/1999/02/22-rdf-syntax-ns#predicate> <http://www.wikidata.org/entity/P166> . ?statement <http://www.w3.org/1999/02/22-rdf-syntax-ns#object> ?obj . ?statement <http://www.wikidata.org/entity/P585> <2009-0-0> }	(E pred F) prop ?value	One Pierce received what award in 2009
How many {original network} are to/by {Discovery Channel} ?	2096	statement_property	1440	What is the number of original networks owned by the Discovery Channel?	SELECT (COUNT(?sub) AS ?value ) { ?sub wdt:P449 wd:Q43404 }	SELECT (COUNT(?sub) AS ?subs ) { ?statement <http://www.w3.org/1999/02/22-rdf-syntax-ns#subject> ?sub . ?statement <http://www.w3.org/1999/02/22-rdf-syntax-ns#predicate> <http://www.wikidata.org/entity/P449> . ?statement <http://www.w3.org/1999/02/22-rdf-syntax-ns#object> http://wikidata.dbpedia.org/resource/Q43404 . }	Count ent (ent-pred-obj)	The Discovery Channel owns how many original networks?
What is {parent of} of {is son of} of {Francesco I Sforza} ?	14428	right-subgraph	810	WHO IS THE PARENT OF SON FRANCESCO I SFORZA ?	SELECT ?answer WHERE { wd:Q310536 wdt:P25 ?X . ?X wdt:P40 ?answer}	SELECT ?answer WHERE { ?statement1 <http://www.w3.org/1999/02/22-rdf-syntax-ns#subject> <http://wikidata.dbpedia.org/resource/Q310536> . ?statement1 <http://www.w3.org/1999/02/22-rdf-syntax-ns#predicate> <http://www.wikidata.org/entity/P25>. ?statement1 <http://www.w3.org/1999/02/22-rdf-syntax-ns#object> ?X . ?statement2 <http://www.w3.org/1999/02/22-rdf-syntax-ns#subject> ?X. ?statement2 <http:/…	E REF xF . xF RFG ?G	WHO IS THE PARENT OF Child FRANCESCO I SFORZA ?
what is the {applies to part} for {Po} has {coordinate location} as {12.5469} ?	6881	statement_property	3326	Where does Po fit into the location 12.5469?	SELECT ?value WHERE { wd:Q643 p:P625 ?s . ?s ps:P625 ?x filter(contains(?x,'12.5469')) . ?s pq:P518 ?value}	select distinct ?value where { ?statement <http://www.w3.org/1999/02/22-rdf-syntax-ns#subject> <http://wikidata.dbpedia.org/resource/Q643> . ?statement <http://www.w3.org/1999/02/22-rdf-syntax-ns#predicate> <http://www.wikidata.org/entity/P625> . ?statement <http://www.w3.org/1999/02/22-rdf-syntax-ns#object> <12.5469> . ?statement <http://www.wikidata.org/entity/P518> ?value. }	(E pred ?Obj ) prop value	At location 12.5469, where is Po exactly?
what is the {follows} for {Pikachu} has {Pokédex number} as {36.0} ?	6418	statement_property	2863	What has the Pokedex number 36 and follows Pikachu?	SELECT ?value WHERE { wd:Q9351 p:P1112 ?s . ?s ps:P1112 ?x filter(contains(?x,'36.0')) . ?s pq:P155 ?value}	select distinct ?value where { ?statement <http://www.w3.org/1999/02/22-rdf-syntax-ns#subject> <http://wikidata.dbpedia.org/resource/Q9351> . ?statement <http://www.w3.org/1999/02/22-rdf-syntax-ns#predicate> <http://www.wikidata.org/entity/P1112> . ?statement <http://www.w3.org/1999/02/22-rdf-syntax-ns#object> <36.0> . ?statement <http://www.wikidata.org/entity/P155> ?value. }	(E pred ?Obj ) prop value	Which Pokemon follows Pikachu and has the Pokedex number 36?
Give me {fictional detective} that starts with {'s'}	24653	string matching simple contains word	214	What are the fictional detective which start with the letter s	SELECT DISTINCT ?sbj ?sbj_label WHERE { ?sbj wdt:P31 wd:Q3656924 . ?sbj rdfs:label ?sbj_label . FILTER(STRSTARTS(lcase(?sbj_label), 's')) . FILTER (lang(?sbj_label) = 'en') } LIMIT 25	SELECT DISTINCT ?sbj ?sbj_label { ?statement1 <http://www.w3.org/1999/02/22-rdf-syntax-ns#subject> ?sbj . ?statement1 <http://www.w3.org/1999/02/22-rdf-syntax-ns#predicate> <http://www.wikidata.org/entity/P31> . ?statement1 <http://www.w3.org/1999/02/22-rdf-syntax-ns#object> <http://wikidata.dbpedia.org/resource/Q3656924>. ?sbj rdfs:label ?sbj_label . FILTER(STRSTARTS(lcase(?sbj_label), 's')) . F…	<?S P O ; ?S instanceOf Type ; starts with character >	What are the anecdotal criminologist which begin with the letter s
What is {nomination received} of {George Marshall}, that has {champion} is {Mikhail Gorbachev} ?	11858	right-subgraph	2430	"Who is {nomination received} of {George Marshall}, which has {champion} is {Mikhail Gorbachev} ?"	SELECT ?answer WHERE { wd:Q151414 wdt:P1411 ?answer . ?answer wdt:P1346 wd:Q30487}	SELECT ?answer WHERE { ?statement1 <http://www.w3.org/1999/02/22-rdf-syntax-ns#subject> <http://wikidata.dbpedia.org/resource/Q151414> . ?statement1 <http://www.w3.org/1999/02/22-rdf-syntax-ns#predicate> <http://www.wikidata.org/entity/P1411>. ?statement1 <http://www.w3.org/1999/02/22-rdf-syntax-ns#object> ?answer . ?statement2 <http://www.w3.org/1999/02/22-rdf-syntax-ns#subject> ?answer. ?statem…	E REF ?F . ?F RFG G	"Who is {nomination received} of {George Marshall}, which has {champion} is {Mikhail Gorbachev} ?"
What is {Showrunner} of {The Apprentice}, that has {has sister} is {Robert Trump} ?	13980	right-subgraph	65	Who is the showrunner of The Apprentice, who also has a sister called Robert Trump?	SELECT ?answer WHERE { wd:Q863122 wdt:P1431 ?answer . ?answer wdt:P3373 wd:Q28748031}	SELECT ?answer WHERE { ?statement1 <http://www.w3.org/1999/02/22-rdf-syntax-ns#subject> <http://wikidata.dbpedia.org/resource/Q863122> . ?statement1 <http://www.w3.org/1999/02/22-rdf-syntax-ns#predicate> <http://www.wikidata.org/entity/P1431>. ?statement1 <http://www.w3.org/1999/02/22-rdf-syntax-ns#object> ?answer . ?statement2 <http://www.w3.org/1999/02/22-rdf-syntax-ns#subject> ?answer. ?statem…	E REF ?F . ?F RFG G	Who is the showrunner of The Apprentice, who additionally has a sister called Robert Trump?
Did {Holy_Roman_Empire} {official language} {Dutch} and {Hungarian} ?	506	boolean double one_hop right subgraph	6	Were Dutch and Hungarian the official languages of the Holy Roman Empire?	ASK WHERE { wd:Q12548 wdt:P37 wd:Q7411 . wd:Q12548 wdt:P37 wd:Q9067 }	ASK { ?statement1 <http://www.w3.org/1999/02/22-rdf-syntax-ns#subject> <http://wikidata.dbpedia.org/resource/Q12548> . ?statement1 <http://www.w3.org/1999/02/22-rdf-syntax-ns#predicate> <http://www.wikidata.org/entity/P37> . ?statement1 <http://www.w3.org/1999/02/22-rdf-syntax-ns#object> <http://wikidata.dbpedia.org/resource/Q7411>. ?statement2 <http://www.w3.org/1999/02/22-rdf-syntax-ns#subject>…	Ask (ent-pred-obj1` . ent-pred-obj2)	Is it true that the official languages of the Holy Roman Empire were Dutch and Hungarian?
What is {garment} of {characters} of {The Silent Stars Go By} ?	16521	left-subgraph	7	What type of clothing do the characters in The Silent Stars Go By wear?	SELECT ?answer WHERE { wd:Q7764234 wdt:P674 ?X . ?X wdt:P3828 ?answer}	SELECT ?answer WHERE { ?statement1 <http://www.w3.org/1999/02/22-rdf-syntax-ns#subject> <http://wikidata.dbpedia.org/resource/Q7764234> . ?statement1 <http://www.w3.org/1999/02/22-rdf-syntax-ns#predicate> <http://www.wikidata.org/entity/P674>. ?statement1 <http://www.w3.org/1999/02/22-rdf-syntax-ns#object> ?X . ?statement2 <http://www.w3.org/1999/02/22-rdf-syntax-ns#subject> ?X. ?statement2 <http…	C RCD xD . xD RDE ?E	Which is the type of clothing that the characters in The Silent Stars Go By wear?
What is {pronunciation audio} of {coffee} that is {language of work or name} is {Georgian} ?	8754	statement_property	5199	How do you pronounce coffee in the Georgian language?	SELECT ?obj WHERE { wd:Q8486 p:P443 ?s . ?s ps:P443 ?obj . ?s pq:P407 wd:Q8108 }	select distinct ?obj where { ?statement <http://www.w3.org/1999/02/22-rdf-syntax-ns#subject> <http://wikidata.dbpedia.org/resource/Q8486> . ?statement <http://www.w3.org/1999/02/22-rdf-syntax-ns#predicate> <http://www.wikidata.org/entity/P443> . ?statement <http://www.w3.org/1999/02/22-rdf-syntax-ns#object> ?obj . ?statement <http://www.wikidata.org/entity/P407> <http://wikidata.dbpedia.org/resou…	(E pred F) prop ?value	Using the Georgian language how does one say coffee?
Give me {demigod of Greek mythology} that {wears} {hide} and which that starts with {'h'}	25602	string matching type + relation contains word	1726	tell me demigod of Greek mythology wears hide starts with h	SELECT DISTINCT ?sbj ?sbj_label WHERE { ?sbj wdt:P31 wd:Q23015925 . ?sbj wdt:P3828 wd:Q3291230 . ?sbj rdfs:label ?sbj_label . FILTER(STRSTARTS(lcase(?sbj_label), 'h')) . FILTER (lang(?sbj_label) = 'en') } LIMIT 25	SELECT DISTINCT ?sbj ?sbj_label { ?statement1 <http://www.w3.org/1999/02/22-rdf-syntax-ns#subject> ?sbj . ?statement1 <http://www.w3.org/1999/02/22-rdf-syntax-ns#predicate> <http://www.wikidata.org/entity/P31> . ?statement1 <http://www.w3.org/1999/02/22-rdf-syntax-ns#object> <http://wikidata.dbpedia.org/resource/Q23015925>. ?statement2 <http://www.w3.org/1999/02/22-rdf-syntax-ns#subject> ?sbj . ?…	<?S P O ; ?S instanceOf Type ; starts with character >	Which hide-wearing demigod in Greek mythology has a name starting with letter H?
What is {cardinality of this set} of {input set} of {complex logarithm} ?	17481	right-subgraph	35	What is the cardinality of the complex logarithm input set?	SELECT ?answer WHERE { wd:Q2520206 wdt:P1851 ?X . ?X wdt:P2820 ?answer}	SELECT ?answer WHERE { ?statement1 <http://www.w3.org/1999/02/22-rdf-syntax-ns#subject> <http://wikidata.dbpedia.org/resource/Q2520206> . ?statement1 <http://www.w3.org/1999/02/22-rdf-syntax-ns#predicate> <http://www.wikidata.org/entity/P1851>. ?statement1 <http://www.w3.org/1999/02/22-rdf-syntax-ns#object> ?X . ?statement2 <http://www.w3.org/1999/02/22-rdf-syntax-ns#subject> ?X. ?statement2 <htt…	E REF xF . xF RFG ?G	What is the cardinality of the complex logarithm input set?
Give me {famine} that starts with {'t'}	24310	string matching simple contains word	660	Tell me the famine which starts with the letter t?	SELECT DISTINCT ?sbj ?sbj_label WHERE { ?sbj wdt:P31 wd:Q168247 . ?sbj rdfs:label ?sbj_label . FILTER(STRSTARTS(lcase(?sbj_label), 't')) . FILTER (lang(?sbj_label) = 'en') } LIMIT 25	SELECT DISTINCT ?sbj ?sbj_label { ?statement1 <http://www.w3.org/1999/02/22-rdf-syntax-ns#subject> ?sbj . ?statement1 <http://www.w3.org/1999/02/22-rdf-syntax-ns#predicate> <http://www.wikidata.org/entity/P31> . ?statement1 <http://www.w3.org/1999/02/22-rdf-syntax-ns#object> <http://wikidata.dbpedia.org/resource/Q168247>. ?sbj rdfs:label ?sbj_label . FILTER(STRSTARTS(lcase(?sbj_label), 't')) . FI…	<?S P O ; ?S instanceOf Type ; starts with character >	Tell me the starvation that begins with letter t?
What is {directs} of {political office held} of {Eduardo López-Dóriga} ?	17239	left-subgraph	547	WHO DIRECTS THE POLITICAL OFFICE HELD IN EDUARDO LOPEZ DORIGA	SELECT ?answer WHERE { wd:Q55547556 wdt:P39 ?X . ?X wdt:P2389 ?answer}	SELECT ?answer WHERE { ?statement1 <http://www.w3.org/1999/02/22-rdf-syntax-ns#subject> <http://wikidata.dbpedia.org/resource/Q55547556> . ?statement1 <http://www.w3.org/1999/02/22-rdf-syntax-ns#predicate> <http://www.wikidata.org/entity/P39>. ?statement1 <http://www.w3.org/1999/02/22-rdf-syntax-ns#object> ?X . ?statement2 <http://www.w3.org/1999/02/22-rdf-syntax-ns#subject> ?X. ?statement2 <http…	C RCD xD . xD RDE ?E	WHO Coordinates THE POLITICAL OFFICE HELD IN EDUARDO LOPEZ DORIGA
Give me {thoracic disease} that contains the word {syndrome} in their name	23682	string matching simple contains word	869	tell me about thoracic disease that contains the word syndrome in their name	SELECT DISTINCT ?sbj ?sbj_label WHERE { ?sbj wdt:P31 wd:Q18553676 . ?sbj rdfs:label ?sbj_label . FILTER(CONTAINS(lcase(?sbj_label), 'syndrome')) . FILTER (lang(?sbj_label) = 'en') } LIMIT 25	SELECT DISTINCT ?sbj ?sbj_label { ?statement1 <http://www.w3.org/1999/02/22-rdf-syntax-ns#subject> ?sbj . ?statement1 <http://www.w3.org/1999/02/22-rdf-syntax-ns#predicate> <http://www.wikidata.org/entity/P31> . ?statement1 <http://www.w3.org/1999/02/22-rdf-syntax-ns#object> <http://wikidata.dbpedia.org/resource/Q18553676>. ?sbj rdfs:label ?sbj_label . FILTER(CONTAINS(lcase(?sbj_label), 'syndrome…	<?S P O ; ?S instanceOf Type ; contains word >	let me know around thoracic malady that contains the word disorder in their name
what is the {language of work or name} for {Os Lusíadas} has {translator} as {Juan González de la Pezuela y Ceballos} ?	4518	statement_property	963	What language did Juan González de la Pezuela y Ceballos translate for Os Lusíadas?	SELECT ?value WHERE { wd:Q781898 p:P655 ?s . ?s ps:P655 wd:Q1710495 . ?s pq:P407 ?value}	select distinct ?value where { ?statement <http://www.w3.org/1999/02/22-rdf-syntax-ns#subject> <http://wikidata.dbpedia.org/resource/Q781898> . ?statement <http://www.w3.org/1999/02/22-rdf-syntax-ns#predicate> <http://www.wikidata.org/entity/P655> . ?statement <http://www.w3.org/1999/02/22-rdf-syntax-ns#object> <http://wikidata.dbpedia.org/resource/Q1710495> . ?statement <http://www.wikidata.org/…	(E pred ?Obj ) prop value	What language did Juan Gonzalez de la Pezula y Ceballos translate?
What is {tenant} of {Windsor Castle}, that has {employment} is {postage stamp designer} ?	12446	right-subgraph	2556	"Who is {tenant} of {Windsor Castle}, that has {employment} as {postage stamp designer} ?"	SELECT ?answer WHERE { wd:Q42646 wdt:P466 ?answer . ?answer wdt:P106 wd:Q2000124}	SELECT ?answer WHERE { ?statement1 <http://www.w3.org/1999/02/22-rdf-syntax-ns#subject> <http://wikidata.dbpedia.org/resource/Q42646> . ?statement1 <http://www.w3.org/1999/02/22-rdf-syntax-ns#predicate> <http://www.wikidata.org/entity/P466>. ?statement1 <http://www.w3.org/1999/02/22-rdf-syntax-ns#object> ?answer . ?statement2 <http://www.w3.org/1999/02/22-rdf-syntax-ns#subject> ?answer. ?statemen…	E REF ?F . ?F RFG G	"Who is inhabitant of Windsor Castle , that has work as postage stamp planner ?"
what is the {end time} for {Veronica Lake} has {spouse} as {André de Toth} ?	6104	statement_property	2549	When did Veronica Lake and Andre dé Toth end their relationship?	SELECT ?value WHERE { wd:Q84232 p:P26 ?s . ?s ps:P26 wd:Q518244 . ?s pq:P582 ?value}	select distinct ?value where { ?statement <http://www.w3.org/1999/02/22-rdf-syntax-ns#subject> <http://wikidata.dbpedia.org/resource/Q84232> . ?statement <http://www.w3.org/1999/02/22-rdf-syntax-ns#predicate> <http://www.wikidata.org/entity/P26> . ?statement <http://www.w3.org/1999/02/22-rdf-syntax-ns#object> <http://wikidata.dbpedia.org/resource/Q518244> . ?statement <http://www.wikidata.org/ent…	(E pred ?Obj ) prop value	what did Veronica Lake and Andre dé Toth end their relationship?
what is the {series ordinal} for {ether} has {ionization energy} as {9.53} ?	5981	statement_property	2426	which was the series ordinal for ether which has ionization energy as 9.53?	SELECT ?value WHERE { wd:Q202218 p:P2260 ?s . ?s ps:P2260 ?x filter(contains(?x,'9.53')) . ?s pq:P1545 ?value}	select distinct ?value where { ?statement <http://www.w3.org/1999/02/22-rdf-syntax-ns#subject> <http://wikidata.dbpedia.org/resource/Q202218> . ?statement <http://www.w3.org/1999/02/22-rdf-syntax-ns#predicate> <http://www.wikidata.org/entity/P2260> . ?statement <http://www.w3.org/1999/02/22-rdf-syntax-ns#object> <9.53> . ?statement <http://www.wikidata.org/entity/P1545> ?value. }	(E pred ?Obj ) prop value	With an ionized energy of 9.53, ether, has what numerical order?
Did {Normal_distribution} {named after} {Bernhard Riemann}?	399	boolean one_hop right subgraph	399	Is normal distribution named after Bernhard Riemann?	ASK WHERE { wd:Q133871 wdt:P138 wd:Q42299 }	ASK { ?statement1 <http://www.w3.org/1999/02/22-rdf-syntax-ns#subject> <http://wikidata.dbpedia.org/resource/Q133871> . ?statement1 <http://www.w3.org/1999/02/22-rdf-syntax-ns#predicate> <http://www.wikidata.org/entity/P138> . ?statement1 <http://www.w3.org/1999/02/22-rdf-syntax-ns#object> <http://wikidata.dbpedia.org/resource/Q42299>. }	Ask (ent-pred-obj`)	Was Bernhard Riemann the name inspiration for normal distribution?
Does the {apoapsis} of the {3400 Aotearoa} {equals} {2.126}	18342	boolean with filter	360	Is the apoapsis of the Aotearoa 3400 equal to 2.126?	ASK WHERE { wd:Q151503 wdt:P2243 ?obj filter(?obj = 2.126) }	ASK { ?statement1 <http://www.w3.org/1999/02/22-rdf-syntax-ns#subject> <http://wikidata.dbpedia.org/resource/Q151503> . ?statement1 <http://www.w3.org/1999/02/22-rdf-syntax-ns#predicate> <http://www.wikidata.org/entity/P2243>. ?statement1 <http://www.w3.org/1999/02/22-rdf-syntax-ns#object> ?obj. filter(?obj = 2.126) }	ASK ?sbj ?pred ?obj filter ?obj = num	What is the apoapsis of the Aotearoa 2400?
What is the {Bourbon whiskey} with the {MIN(alcohol by volume)} whose {country of origin} is {United States of America} ?	3191	rank	413	Which bourbon whisky has the lowest alcohol by volume whose country of origin is united states of america?	select ?ent where { ?ent wdt:P31 wd:Q543127 . ?ent wdt:P2665 ?obj . ?ent wdt:P495 wd:Q30} ORDER BY ASC(?obj)LIMIT 5	select ?ent where { ?ent <http://www.wikidata.org/entity/P31> <http://wikidata.dbpedia.org/resource/Q543127>. ?statement1 <http://www.w3.org/1999/02/22-rdf-syntax-ns#subject> ?ent . ?statement1 <http://www.w3.org/1999/02/22-rdf-syntax-ns#predicate> <http://www.wikidata.org/entity/P2665>. ?statement1 <http://www.w3.org/1999/02/22-rdf-syntax-ns#object> ?obj1. ?statement2 <http://www.w3.org/1999/02/…	?E is_a Type. ?E pred Obj. ?E-secondClause value. MIN (value)	Which bourbon whisky has the lowest alcohol via volume whose us of a of origin is united states of america?
What is {genetic association} of {major depressive disorder} that is {determination method} is {TAS} ?	8447	statement_property	4892	What is the genetic association of major depressive disorder with the determination method TAS?	SELECT ?obj WHERE { wd:Q42844 p:P2293 ?s . ?s ps:P2293 ?obj . ?s pq:P459 wd:Q23190853 }	select distinct ?obj where { ?statement <http://www.w3.org/1999/02/22-rdf-syntax-ns#subject> <http://wikidata.dbpedia.org/resource/Q42844> . ?statement <http://www.w3.org/1999/02/22-rdf-syntax-ns#predicate> <http://www.wikidata.org/entity/P2293> . ?statement <http://www.w3.org/1999/02/22-rdf-syntax-ns#object> ?obj . ?statement <http://www.wikidata.org/entity/P459> <http://wikidata.dbpedia.org/res…	(E pred F) prop ?value	With the determination method TAS, for what major depressive disorder is this associated?
what is the {end time} for {Korea} has {country} as {Later Three Kingdoms} ?	5001	statement_property	1446	When did the Three Kingdoms period end in Korea?	SELECT ?value WHERE { wd:Q18097 p:P17 ?s . ?s ps:P17 wd:Q698268 . ?s pq:P582 ?value}	select distinct ?value where { ?statement <http://www.w3.org/1999/02/22-rdf-syntax-ns#subject> <http://wikidata.dbpedia.org/resource/Q18097> . ?statement <http://www.w3.org/1999/02/22-rdf-syntax-ns#predicate> <http://www.wikidata.org/entity/P17> . ?statement <http://www.w3.org/1999/02/22-rdf-syntax-ns#object> <http://wikidata.dbpedia.org/resource/Q698268> . ?statement <http://www.wikidata.org/ent…	(E pred ?Obj ) prop value	When was the last year Three Kingdoms period finish in Korea?
What is the {book series} for {author} of {Dante Alighieri}	22233	simple question left	3294	What book series did the author Dante Alighieri write?	select distinct ?sbj where { ?sbj wdt:P50 wd:Q1067 . ?sbj wdt:P31 wd:Q277759 }	select distinct ?subj where { ?statement <http://www.w3.org/1999/02/22-rdf-syntax-ns#subject> ?subj . ?statement <http://www.w3.org/1999/02/22-rdf-syntax-ns#predicate> <http://www.wikidata.org/entity/P50> . ?statement <http://www.w3.org/1999/02/22-rdf-syntax-ns#object> <http://wikidata.dbpedia.org/resource/Q1067> . ?subj <http://www.wikidata.org/entity/P31> <http://wikidata.dbpedia.org/resource/Q…	<?S P O ; ?S InstanceOf Type>	What book arrangement did the creator Dante Alighieri write?
Give me {biogeochemical cycle} that contains the word {cycle} in their name	23692	string matching simple contains word	1254	Tell me biogeochemical cycle whose name has the word cycle in it.	SELECT DISTINCT ?sbj ?sbj_label WHERE { ?sbj wdt:P31 wd:Q846303 . ?sbj rdfs:label ?sbj_label . FILTER(CONTAINS(lcase(?sbj_label), 'cycle')) . FILTER (lang(?sbj_label) = 'en') } LIMIT 25	SELECT DISTINCT ?sbj ?sbj_label { ?statement1 <http://www.w3.org/1999/02/22-rdf-syntax-ns#subject> ?sbj . ?statement1 <http://www.w3.org/1999/02/22-rdf-syntax-ns#predicate> <http://www.wikidata.org/entity/P31> . ?statement1 <http://www.w3.org/1999/02/22-rdf-syntax-ns#object> <http://wikidata.dbpedia.org/resource/Q846303>. ?sbj rdfs:label ?sbj_label . FILTER(CONTAINS(lcase(?sbj_label), 'cycle')) .…	<?S P O ; ?S instanceOf Type ; contains word >	Tell me about the biogeochemical cycle whose name contains the word cycle.
What is the {business} for {product or material produced} of {Facebook}	22959	simple question left	2020	What business, product, or material does Facebook offer?	select distinct ?sbj where { ?sbj wdt:P1056 wd:Q355 . ?sbj wdt:P31 wd:Q4830453 }	select distinct ?subj where { ?statement <http://www.w3.org/1999/02/22-rdf-syntax-ns#subject> ?subj . ?statement <http://www.w3.org/1999/02/22-rdf-syntax-ns#predicate> <http://www.wikidata.org/entity/P1056> . ?statement <http://www.w3.org/1999/02/22-rdf-syntax-ns#object> <http://wikidata.dbpedia.org/resource/Q355> . ?subj <http://www.wikidata.org/entity/P31> <http://wikidata.dbpedia.org/resource/…	<?S P O ; ?S InstanceOf Type>	What trade, item, or fabric does Facebook offer?
Give me {association football club} that starts with {'w'}	24319	string matching simple contains word	2469	WHICH IS THE ASSOCIATION OF FOOTCLUB THAT STARTS WITH W	SELECT DISTINCT ?sbj ?sbj_label WHERE { ?sbj wdt:P31 wd:Q476028 . ?sbj rdfs:label ?sbj_label . FILTER(STRSTARTS(lcase(?sbj_label), 'w')) . FILTER (lang(?sbj_label) = 'en') } LIMIT 25	SELECT DISTINCT ?sbj ?sbj_label { ?statement1 <http://www.w3.org/1999/02/22-rdf-syntax-ns#subject> ?sbj . ?statement1 <http://www.w3.org/1999/02/22-rdf-syntax-ns#predicate> <http://www.wikidata.org/entity/P31> . ?statement1 <http://www.w3.org/1999/02/22-rdf-syntax-ns#object> <http://wikidata.dbpedia.org/resource/Q476028>. ?sbj rdfs:label ?sbj_label . FILTER(STRSTARTS(lcase(?sbj_label), 'w')) . FI…	<?S P O ; ?S instanceOf Type ; starts with character >	NAME THE ASSOCIATION OF FOOTCLUB THAT STARTS WITH THE LETTER W
What is the {translation} for {has edition} of {Othello}	22368	simple question right	3429	Into how many editions has Othello been translated?	select distinct ?obj where { wd:Q26833 wdt:P747 ?obj . ?obj wdt:P31 wd:Q39811647 }	select distinct ?obj where { ?statement <http://www.w3.org/1999/02/22-rdf-syntax-ns#subject> <http://wikidata.dbpedia.org/resource/Q26833> . ?statement <http://www.w3.org/1999/02/22-rdf-syntax-ns#predicate> <http://www.wikidata.org/entity/P747> . ?statement <http://www.w3.org/1999/02/22-rdf-syntax-ns#object> ?obj . ?obj <http://www.wikidata.org/entity/P31> <http://wikidata.dbpedia.org/resource/Q3…	<S P ?O ; ?O instanceOf Type>	Into how numerous versions has Othello been deciphered?
What is {result} of {found in species} of {hypothetical protein lpg2828} ?	16480	left-subgraph	217	What was the result found in the species of hypothetical protein ipg2828?	SELECT ?answer WHERE { wd:Q22333459 wdt:P703 ?X . ?X wdt:P1542 ?answer}	SELECT ?answer WHERE { ?statement1 <http://www.w3.org/1999/02/22-rdf-syntax-ns#subject> <http://wikidata.dbpedia.org/resource/Q22333459> . ?statement1 <http://www.w3.org/1999/02/22-rdf-syntax-ns#predicate> <http://www.wikidata.org/entity/P703>. ?statement1 <http://www.w3.org/1999/02/22-rdf-syntax-ns#object> ?X . ?statement2 <http://www.w3.org/1999/02/22-rdf-syntax-ns#subject> ?X. ?statement2 <htt…	C RCD xD . xD RDE ?E	What was the result found within the species of theoretical protein ipg2828?
What is {member of sports team} of {Peter Schmeichel} that is {start time} is {1984-1-1} ?	6087	statement_property	2532	What team did Peter Schmeichel start playing for in 1984?	SELECT ?obj WHERE { wd:Q182314 p:P54 ?s . ?s ps:P54 ?obj . ?s pq:P580 ?x filter(contains(YEAR(?x),'1984')) }	select distinct ?obj where { ?statement <http://www.w3.org/1999/02/22-rdf-syntax-ns#subject> <http://wikidata.dbpedia.org/resource/Q182314> . ?statement <http://www.w3.org/1999/02/22-rdf-syntax-ns#predicate> <http://www.wikidata.org/entity/P54> . ?statement <http://www.w3.org/1999/02/22-rdf-syntax-ns#object> ?obj . ?statement <http://www.wikidata.org/entity/P580> <1984-1-1> }	(E pred F) prop ?value	What team did Peter Schmeichel join in 1984?
What is {continent} of {mountain belt} of {Mount Caywood} ?	16264	left-subgraph	16090	Where is the name of the continent of the mountain belt in Mount Caywood?	SELECT ?answer WHERE { wd:Q6920087 wdt:P4552 ?X . ?X wdt:P30 ?answer}	SELECT ?answer WHERE { ?statement1 <http://www.w3.org/1999/02/22-rdf-syntax-ns#subject> <http://wikidata.dbpedia.org/resource/Q6920087> . ?statement1 <http://www.w3.org/1999/02/22-rdf-syntax-ns#predicate> <http://www.wikidata.org/entity/P4552>. ?statement1 <http://www.w3.org/1999/02/22-rdf-syntax-ns#object> ?X . ?statement2 <http://www.w3.org/1999/02/22-rdf-syntax-ns#subject> ?X. ?statement2 <htt…	C RCD xD . xD RDE ?E	In the continent of the mountain belt in Mount Caywood, what is the name?
Did {Mexico_City} {contains administrative territorial entity} {Azcapotzalco}?	206	boolean one_hop right subgraph	206	Is Azcapotzalco in the Mexico City administrative territory?	ASK WHERE { wd:Q1489 wdt:P150 wd:Q994867 }	ASK { ?statement1 <http://www.w3.org/1999/02/22-rdf-syntax-ns#subject> <http://wikidata.dbpedia.org/resource/Q1489> . ?statement1 <http://www.w3.org/1999/02/22-rdf-syntax-ns#predicate> <http://www.wikidata.org/entity/P150> . ?statement1 <http://www.w3.org/1999/02/22-rdf-syntax-ns#object> <http://wikidata.dbpedia.org/resource/Q994867>. }	Ask (ent-pred-obj)	Does Mexico City contain Azcapotzalco in it's territory?
What is {country} of {Tyumen} that is {start time} is {1991-12-27} ?	8206	statement_property	4651	what was the country of Tyumen in 1991-12-27	SELECT ?obj WHERE { wd:Q5815 p:P17 ?s . ?s ps:P17 ?obj . ?s pq:P580 ?x filter(contains(YEAR(?x),'1991')) }	select distinct ?obj where { ?statement <http://www.w3.org/1999/02/22-rdf-syntax-ns#subject> <http://wikidata.dbpedia.org/resource/Q5815> . ?statement <http://www.w3.org/1999/02/22-rdf-syntax-ns#predicate> <http://www.wikidata.org/entity/P17> . ?statement <http://www.w3.org/1999/02/22-rdf-syntax-ns#object> ?obj . ?statement <http://www.wikidata.org/entity/P580> <1991-12-27> }	(E pred F) prop ?value	On December 27, 1991, what country was Tyumen associated with?
What is {genetic association} of {regulates (molecular biology)} of {hsa-miR-5006-3p} ?	17123	left-subgraph	517	Who regulates the genetic association of hsa-miR-5006-3p in molecular biology	SELECT ?answer WHERE { wd:Q27593301 wdt:P128 ?X . ?X wdt:P2293 ?answer}	SELECT ?answer WHERE { ?statement1 <http://www.w3.org/1999/02/22-rdf-syntax-ns#subject> <http://wikidata.dbpedia.org/resource/Q27593301> . ?statement1 <http://www.w3.org/1999/02/22-rdf-syntax-ns#predicate> <http://www.wikidata.org/entity/P128>. ?statement1 <http://www.w3.org/1999/02/22-rdf-syntax-ns#object> ?X . ?statement2 <http://www.w3.org/1999/02/22-rdf-syntax-ns#subject> ?X. ?statement2 <htt…	C RCD xD . xD RDE ?E	Where does hsa-miR-5006-3p come from in molecular biology?
Does the {toughness} of the {Grivory GM-4H} {less than} {7.2}	18003	boolean with filter	21	Is the toughness of Grivory GM-4H less than 7.2?	ASK WHERE { wd:Q57051271 wdt:P5520 ?obj filter(?obj < 7.2) }	ASK { ?statement1 <http://www.w3.org/1999/02/22-rdf-syntax-ns#subject> <http://wikidata.dbpedia.org/resource/Q57051271> . ?statement1 <http://www.w3.org/1999/02/22-rdf-syntax-ns#predicate> <http://www.wikidata.org/entity/P5520>. ?statement1 <http://www.w3.org/1999/02/22-rdf-syntax-ns#object> ?obj. filter(?obj < 7.2) }	ASK ?sbj ?pred ?obj filter ?obj = num	Is 7.2 greater than the toughness of Grivory GM-4H?
What is {PhD advisor} of {favorite player} of {Anthony Giddens, Baron Giddens} ?	16908	left-subgraph	15	what is {PhD advisor} of {favorite player} of {Anthony Giddens, Baron Giddens} ?	SELECT ?answer WHERE { wd:Q220008 wdt:P737 ?X . ?X wdt:P184 ?answer}	SELECT ?answer WHERE { ?statement1 <http://www.w3.org/1999/02/22-rdf-syntax-ns#subject> <http://wikidata.dbpedia.org/resource/Q220008> . ?statement1 <http://www.w3.org/1999/02/22-rdf-syntax-ns#predicate> <http://www.wikidata.org/entity/P737>. ?statement1 <http://www.w3.org/1999/02/22-rdf-syntax-ns#object> ?X . ?statement2 <http://www.w3.org/1999/02/22-rdf-syntax-ns#subject> ?X. ?statement2 <http:…	C RCD xD . xD RDE ?E	Who is the {PhD advisor} of {Anthony Giddens, Baron Giddens}s' {favorite player}?
Give me {scale of temperature} that {measured physical quantity} {temperature} and which that starts with {'p'}	25665	string matching type + relation contains word	2612	Name an unity of measure used for temperature that starts with letter P	SELECT DISTINCT ?sbj ?sbj_label WHERE { ?sbj wdt:P31 wd:Q2394680 . ?sbj wdt:P111 wd:Q11466 . ?sbj rdfs:label ?sbj_label . FILTER(STRSTARTS(lcase(?sbj_label), 'p')) . FILTER (lang(?sbj_label) = 'en') } LIMIT 25	SELECT DISTINCT ?sbj ?sbj_label { ?statement1 <http://www.w3.org/1999/02/22-rdf-syntax-ns#subject> ?sbj . ?statement1 <http://www.w3.org/1999/02/22-rdf-syntax-ns#predicate> <http://www.wikidata.org/entity/P31> . ?statement1 <http://www.w3.org/1999/02/22-rdf-syntax-ns#object> <http://wikidata.dbpedia.org/resource/Q2394680>. ?statement2 <http://www.w3.org/1999/02/22-rdf-syntax-ns#subject> ?sbj . ?s…	<?S P O ; ?S instanceOf Type ; starts with character >	Name a temperature unit that begins with the letter P
what is the {temperature} for {toxaphene} has {density} as {1.65} ?	4941	statement_property	1386	What is the temperature of toxaphene that has a density of 1.65?	SELECT ?value WHERE { wd:Q417157 p:P2054 ?s . ?s ps:P2054 ?x filter(contains(?x,'1.65')) . ?s pq:P2076 ?value}	select distinct ?value where { ?statement <http://www.w3.org/1999/02/22-rdf-syntax-ns#subject> <http://wikidata.dbpedia.org/resource/Q417157> . ?statement <http://www.w3.org/1999/02/22-rdf-syntax-ns#predicate> <http://www.wikidata.org/entity/P2054> . ?statement <http://www.w3.org/1999/02/22-rdf-syntax-ns#object> <1.65> . ?statement <http://www.wikidata.org/entity/P2076> ?value. }	(E pred ?Obj ) prop value	What is the temperature of toxaphene at a density of 1.65?
What is {first name} of {John Foster Dulles}, that has {alphabet} is {Latin script} ?	12108	right-subgraph	2532	"What is name of John Foster Dulles Latin script that has alphabet?"	SELECT ?answer WHERE { wd:Q223677 wdt:P735 ?answer . ?answer wdt:P282 wd:Q8229}	SELECT ?answer WHERE { ?statement1 <http://www.w3.org/1999/02/22-rdf-syntax-ns#subject> <http://wikidata.dbpedia.org/resource/Q223677> . ?statement1 <http://www.w3.org/1999/02/22-rdf-syntax-ns#predicate> <http://www.wikidata.org/entity/P735>. ?statement1 <http://www.w3.org/1999/02/22-rdf-syntax-ns#object> ?answer . ?statement2 <http://www.w3.org/1999/02/22-rdf-syntax-ns#subject> ?answer. ?stateme…	E REF ?F . ?F RFG G	"What is identify of John Foster Dulles Latin script that has alphabet?"
Did {Ridley_Scott} {child} {Luke Scott} and {Jordan Scott} ?	833	boolean double one_hop right subgraph	333	Is Ridley Scott the child of Luke Scott and Jordan Scott?	ASK WHERE { wd:Q56005 wdt:P40 wd:Q21066699 . wd:Q56005 wdt:P40 wd:Q452925 }	ASK { ?statement1 <http://www.w3.org/1999/02/22-rdf-syntax-ns#subject> <http://wikidata.dbpedia.org/resource/Q56005> . ?statement1 <http://www.w3.org/1999/02/22-rdf-syntax-ns#predicate> <http://www.wikidata.org/entity/P40> . ?statement1 <http://www.w3.org/1999/02/22-rdf-syntax-ns#object> <http://wikidata.dbpedia.org/resource/Q21066699>. ?statement2 <http://www.w3.org/1999/02/22-rdf-syntax-ns#subj…	Ask (ent-pred-obj1 . ent-pred-obj2)	Did Luke and Jordan Scott have a child named Ridley Scott?
What is the {news conference} for {participant} of {Donald Trump}	21940	simple question left	3001	Which new conference did Donald Trump participate in?	select distinct ?sbj where { ?sbj wdt:P710 wd:Q22686 . ?sbj wdt:P31 wd:Q272281 }	select distinct ?subj where { ?statement <http://www.w3.org/1999/02/22-rdf-syntax-ns#subject> ?subj . ?statement <http://www.w3.org/1999/02/22-rdf-syntax-ns#predicate> <http://www.wikidata.org/entity/P710> . ?statement <http://www.w3.org/1999/02/22-rdf-syntax-ns#object> <http://wikidata.dbpedia.org/resource/Q22686> . ?subj <http://www.wikidata.org/entity/P31> <http://wikidata.dbpedia.org/resource…	<?S P O ; ?S InstanceOf Type>	Which unused conference did Donald Trump take part in?
What is the {unit of density} for {measured by} of {density}	22387	simple question right	3448	who unit of density for measured by of density?	select distinct ?obj where { wd:Q29539 wdt:P1880 ?obj . ?obj wdt:P31 wd:Q10387685 }	select distinct ?obj where { ?statement <http://www.w3.org/1999/02/22-rdf-syntax-ns#subject> <http://wikidata.dbpedia.org/resource/Q29539> . ?statement <http://www.w3.org/1999/02/22-rdf-syntax-ns#predicate> <http://www.wikidata.org/entity/P1880> . ?statement <http://www.w3.org/1999/02/22-rdf-syntax-ns#object> ?obj . ?obj <http://www.wikidata.org/entity/P31> <http://wikidata.dbpedia.org/resource/Q…	<S P ?O ; ?O instanceOf Type>	who unit of thickness for measured by of density?
what is the {point in time} for {Pierre de Fermat} has {academic degree} as {Bachelor of Laws} ?	8790	statement_property	5235	Tell me the point in time for Pierre de Fermat has academic degree as Bachelor of Laws?	SELECT ?value WHERE { wd:Q75655 p:P512 ?s . ?s ps:P512 wd:Q798137 . ?s pq:P585 ?value}	select distinct ?value where { ?statement <http://www.w3.org/1999/02/22-rdf-syntax-ns#subject> <http://wikidata.dbpedia.org/resource/Q75655> . ?statement <http://www.w3.org/1999/02/22-rdf-syntax-ns#predicate> <http://www.wikidata.org/entity/P512> . ?statement <http://www.w3.org/1999/02/22-rdf-syntax-ns#object> <http://wikidata.dbpedia.org/resource/Q798137> . ?statement <http://www.wikidata.org/en…	(E pred ?Obj ) prop value	The date Pierre de Fermat studied for academic degree in Bachelor or Laws?
What is {anatomical location} of {place built} of {zygote} ?	16781	right-subgraph	0	Which anatomical location of place built of zygote ?	SELECT ?answer WHERE { wd:Q170145 wdt:P1071 ?X . ?X wdt:P927 ?answer}	SELECT ?answer WHERE { ?statement1 <http://www.w3.org/1999/02/22-rdf-syntax-ns#subject> <http://wikidata.dbpedia.org/resource/Q170145> . ?statement1 <http://www.w3.org/1999/02/22-rdf-syntax-ns#predicate> <http://www.wikidata.org/entity/P1071>. ?statement1 <http://www.w3.org/1999/02/22-rdf-syntax-ns#object> ?X . ?statement2 <http://www.w3.org/1999/02/22-rdf-syntax-ns#subject> ?X. ?statement2 <http…	E REF xF . xF RFG ?G	Which anatomical area of put built of zygote ?
What is the {Greek nymph} for {partner} of {Apollo}	21996	simple question left	3057	Which is Greek nymph which was the partner of Apollo?	select distinct ?sbj where { ?sbj wdt:P451 wd:Q37340 . ?sbj wdt:P31 wd:Q3346693 }	select distinct ?subj where { ?statement <http://www.w3.org/1999/02/22-rdf-syntax-ns#subject> ?subj . ?statement <http://www.w3.org/1999/02/22-rdf-syntax-ns#predicate> <http://www.wikidata.org/entity/P451> . ?statement <http://www.w3.org/1999/02/22-rdf-syntax-ns#object> <http://wikidata.dbpedia.org/resource/Q37340> . ?subj <http://www.wikidata.org/entity/P31> <http://wikidata.dbpedia.org/resource…	<?S P O ; ?S InstanceOf Type>	Which is Greek fairy which was the accomplice of Apollo?
what is the {start time} for {Prince Philip, Duke of Edinburgh} has {coat of arms image} as {Arms of Philip Mountbatten (1947-1949).svg} ?	5169	statement_property	1614	When did Prince Philip, Duke of Edinburgh use the Arms of Philip Mountbatten (1947-1949) as his coat of arm?	SELECT ?value WHERE { wd:Q80976 p:P94 ?s . ?s ps:P94 ?x filter(contains(?x,'Arms of Philip Mountbatten (1947-1949).svg')) . ?s pq:P580 ?value}	select distinct ?value where { ?statement <http://www.w3.org/1999/02/22-rdf-syntax-ns#subject> <http://wikidata.dbpedia.org/resource/Q80976> . ?statement <http://www.w3.org/1999/02/22-rdf-syntax-ns#predicate> <http://www.wikidata.org/entity/P94> . ?statement <http://www.w3.org/1999/02/22-rdf-syntax-ns#object> <Arms of Philip Mountbatten (1947-1949).svg> . ?statement <http://www.wikidata.org/entit…	(E pred ?Obj ) prop value	When did the Duke of Edinburgh, Prince Phillip, utilize the arms of Phillip Mountbatten (1947-1949) as his coat of arm?
what is the {nominee} for {Gladiator} has {nominated for} as {Academy Award for Best Sound Mixing} ?	6146	statement_property	2591	Who was nominated for an Academy Award for Best Sound Mixing in Gladiator?	SELECT ?value WHERE { wd:Q128518 p:P1411 ?s . ?s ps:P1411 wd:Q830079 . ?s pq:P2453 ?value}	select distinct ?value where { ?statement <http://www.w3.org/1999/02/22-rdf-syntax-ns#subject> <http://wikidata.dbpedia.org/resource/Q128518> . ?statement <http://www.w3.org/1999/02/22-rdf-syntax-ns#predicate> <http://www.wikidata.org/entity/P1411> . ?statement <http://www.w3.org/1999/02/22-rdf-syntax-ns#object> <http://wikidata.dbpedia.org/resource/Q830079> . ?statement <http://www.wikidata.org/…	(E pred ?Obj ) prop value	What are the nominations for an Academy Award for Best Sound Mixing in Gladiator?
Give me {national sports team} that starts with {'t'}	24388	string matching simple contains word	485	What are the national sports team which start with the letter t	SELECT DISTINCT ?sbj ?sbj_label WHERE { ?sbj wdt:P31 wd:Q1194951 . ?sbj rdfs:label ?sbj_label . FILTER(STRSTARTS(lcase(?sbj_label), 't')) . FILTER (lang(?sbj_label) = 'en') } LIMIT 25	SELECT DISTINCT ?sbj ?sbj_label { ?statement1 <http://www.w3.org/1999/02/22-rdf-syntax-ns#subject> ?sbj . ?statement1 <http://www.w3.org/1999/02/22-rdf-syntax-ns#predicate> <http://www.wikidata.org/entity/P31> . ?statement1 <http://www.w3.org/1999/02/22-rdf-syntax-ns#object> <http://wikidata.dbpedia.org/resource/Q1194951>. ?sbj rdfs:label ?sbj_label . FILTER(STRSTARTS(lcase(?sbj_label), 't')) . F…	<?S P O ; ?S instanceOf Type ; starts with character >	What are the national sports group which begin with the letter t
What is {children} of {brother or sister} of {Emmanuel Philibert, Prince of Carignano} ?	15509	left-subgraph	54	What children did the brothers and sisters of Emmanuel Philibert, Prince of Carignano, have?	SELECT ?answer WHERE { wd:Q2349136 wdt:P3373 ?X . ?X wdt:P40 ?answer}	SELECT ?answer WHERE { ?statement1 <http://www.w3.org/1999/02/22-rdf-syntax-ns#subject> <http://wikidata.dbpedia.org/resource/Q2349136> . ?statement1 <http://www.w3.org/1999/02/22-rdf-syntax-ns#predicate> <http://www.wikidata.org/entity/P3373>. ?statement1 <http://www.w3.org/1999/02/22-rdf-syntax-ns#object> ?X . ?statement2 <http://www.w3.org/1999/02/22-rdf-syntax-ns#subject> ?X. ?statement2 <htt…	C RCD xD . xD RDE ?E	What children did the brothers and sisters of Emmanuel Philibert, Sovereign of Carignano, have?
What is {position held} of {John Tyler} that is {replaces} is {William Henry Harrison} ?	7601	statement_property	4046	At what role did John Tyler replace William Henry Harrison?	SELECT ?obj WHERE { wd:Q11881 p:P39 ?s . ?s ps:P39 ?obj . ?s pq:P1365 wd:Q11869 }	select distinct ?obj where { ?statement <http://www.w3.org/1999/02/22-rdf-syntax-ns#subject> <http://wikidata.dbpedia.org/resource/Q11881> . ?statement <http://www.w3.org/1999/02/22-rdf-syntax-ns#predicate> <http://www.wikidata.org/entity/P39> . ?statement <http://www.w3.org/1999/02/22-rdf-syntax-ns#object> ?obj . ?statement <http://www.wikidata.org/entity/P1365> <http://wikidata.dbpedia.org/reso…	(E pred F) prop ?value	In what position did John Tyler played while replacing Henry Harrison?
What is {historic era} of {Epaminondas}, that has {completed in} is {600-1-1} ?	13727	right-subgraph	712	Which is the historic era in Epaminondas having completed in 600-1-1?	SELECT ?answer WHERE { wd:Q190436 wdt:P2348 ?answer . ?answer wdt:P582 ?x FILTER(contains(?x,'600-1-1'))}	SELECT ?answer WHERE { ?statement1 <http://www.w3.org/1999/02/22-rdf-syntax-ns#subject> <http://wikidata.dbpedia.org/resource/Q190436> . ?statement1 <http://www.w3.org/1999/02/22-rdf-syntax-ns#predicate> <http://www.wikidata.org/entity/P2348>. ?statement1 <http://www.w3.org/1999/02/22-rdf-syntax-ns#object> ?answer . ?statement2 <http://www.w3.org/1999/02/22-rdf-syntax-ns#subject> ?answer. ?statem…	E REF ?F . ?F RFG G	Which is the memorable time in Epaminondas having completed in 600-1-1?
What is {military rank} of {George Washington} that is {start time} is {1796-7-4} ?	4933	statement_property	1378	What was George Washington's military rank between 1774 and 1796?	SELECT ?obj WHERE { wd:Q23 p:P410 ?s . ?s ps:P410 ?obj . ?s pq:P580 ?x filter(contains(YEAR(?x),'1796')) }	select distinct ?obj where { ?statement <http://www.w3.org/1999/02/22-rdf-syntax-ns#subject> <http://wikidata.dbpedia.org/resource/Q23> . ?statement <http://www.w3.org/1999/02/22-rdf-syntax-ns#predicate> <http://www.wikidata.org/entity/P410> . ?statement <http://www.w3.org/1999/02/22-rdf-syntax-ns#object> ?obj . ?statement <http://www.wikidata.org/entity/P580> <1796-7-4> }	(E pred F) prop ?value	Which was the military rank of George Washington between 1774 and 1796?
What is {nominated for} of {Laurence Olivier} that is {statement is subject of} is {12th Academy Awards} ?	4025	statement_property	470	What was Laurence Olivier nominated for at the 12th Academy Awards?	SELECT ?obj WHERE { wd:Q55245 p:P1411 ?s . ?s ps:P1411 ?obj . ?s pq:P805 wd:Q508513 }	select distinct ?obj where { ?statement <http://www.w3.org/1999/02/22-rdf-syntax-ns#subject> <http://wikidata.dbpedia.org/resource/Q55245> . ?statement <http://www.w3.org/1999/02/22-rdf-syntax-ns#predicate> <http://www.wikidata.org/entity/P1411> . ?statement <http://www.w3.org/1999/02/22-rdf-syntax-ns#object> ?obj . ?statement <http://www.wikidata.org/entity/P805> <http://wikidata.dbpedia.org/res…	(E pred F) prop ?value	Laurence Olivier was nominated for what at the 12th annual Academy Awards?
Give me {Luther city} that contains the word {worms} in their name	23511	string matching simple contains word	1912	Name a Luther city that contain the word "worms " in its name	SELECT DISTINCT ?sbj ?sbj_label WHERE { ?sbj wdt:P31 wd:Q1547289 . ?sbj rdfs:label ?sbj_label . FILTER(CONTAINS(lcase(?sbj_label), 'worms')) . FILTER (lang(?sbj_label) = 'en') } LIMIT 25	SELECT DISTINCT ?sbj ?sbj_label { ?statement1 <http://www.w3.org/1999/02/22-rdf-syntax-ns#subject> ?sbj . ?statement1 <http://www.w3.org/1999/02/22-rdf-syntax-ns#predicate> <http://www.wikidata.org/entity/P31> . ?statement1 <http://www.w3.org/1999/02/22-rdf-syntax-ns#object> <http://wikidata.dbpedia.org/resource/Q1547289>. ?sbj rdfs:label ?sbj_label . FILTER(CONTAINS(lcase(?sbj_label), 'worms')) …	<?S P O ; ?S instanceOf Type ; contains word >	Name a Luther town in its name containing the word "worms"
what is the {start time} for {Roman Abramovich} has {spouse} as {Irina Abramovich} ?	6226	statement_property	2671	When did Roman Abramovich marry Irina Abramovich?	SELECT ?value WHERE { wd:Q171428 p:P26 ?s . ?s ps:P26 wd:Q46109451 . ?s pq:P580 ?value}	select distinct ?value where { ?statement <http://www.w3.org/1999/02/22-rdf-syntax-ns#subject> <http://wikidata.dbpedia.org/resource/Q171428> . ?statement <http://www.w3.org/1999/02/22-rdf-syntax-ns#predicate> <http://www.wikidata.org/entity/P26> . ?statement <http://www.w3.org/1999/02/22-rdf-syntax-ns#object> <http://wikidata.dbpedia.org/resource/Q46109451> . ?statement <http://www.wikidata.org/…	(E pred ?Obj ) prop value	At what time did Roman Abramovich marry Irina Abramovich?
Does the {target interest rate} of the {Central Bank of Azerbaijan} {equals} {5.25}	19425	boolean with filter	1443	Is it true that the target interest rate of Central Bank of Azerbaijan equals to 5.25?	ASK WHERE { wd:Q190230 wdt:P2661 ?obj filter(?obj = 5.25) }	ASK { ?statement1 <http://www.w3.org/1999/02/22-rdf-syntax-ns#subject> <http://wikidata.dbpedia.org/resource/Q190230> . ?statement1 <http://www.w3.org/1999/02/22-rdf-syntax-ns#predicate> <http://www.wikidata.org/entity/P2661>. ?statement1 <http://www.w3.org/1999/02/22-rdf-syntax-ns#object> ?obj. filter(?obj = 5.25) }	ASK ?sbj ?pred ?obj filter ?obj = num	What is the Central Bank of Azerbaijan's target interest rate?
Did {Rupert_Grint} {occupation} {actor} and {child actor} ?	916	boolean double one_hop right subgraph	416	Was Rupert Grint's occupation a actor and child actor?	ASK WHERE { wd:Q19190 wdt:P106 wd:Q33999 . wd:Q19190 wdt:P106 wd:Q970153 }	ASK { ?statement1 <http://www.w3.org/1999/02/22-rdf-syntax-ns#subject> <http://wikidata.dbpedia.org/resource/Q19190> . ?statement1 <http://www.w3.org/1999/02/22-rdf-syntax-ns#predicate> <http://www.wikidata.org/entity/P106> . ?statement1 <http://www.w3.org/1999/02/22-rdf-syntax-ns#object> <http://wikidata.dbpedia.org/resource/Q33999>. ?statement2 <http://www.w3.org/1999/02/22-rdf-syntax-ns#subjec…	Ask (ent-pred-obj1 . ent-pred-obj2)	What was Rupert Grint's occupation as a child?
Did {Hugh_Grant} {relative} {Rick Cosnett}?	478	boolean one_hop right subgraph	478	Was Hugh_Grant relative Rick Cosnett?	ASK WHERE { wd:Q163286 wdt:P1038 wd:Q6108767 }	ASK { ?statement1 <http://www.w3.org/1999/02/22-rdf-syntax-ns#subject> <http://wikidata.dbpedia.org/resource/Q163286> . ?statement1 <http://www.w3.org/1999/02/22-rdf-syntax-ns#predicate> <http://www.wikidata.org/entity/P1038> . ?statement1 <http://www.w3.org/1999/02/22-rdf-syntax-ns#object> <http://wikidata.dbpedia.org/resource/Q6108767>. }	Ask (ent-pred-obj)	Is Hugh Grant related to Rick Cosnett?
What is {academic area} of {works at} of {Viktor Bespalov} ?	14881	left-subgraph	43	What is the academic area of work of Viktor Bespalov?	SELECT ?answer WHERE { wd:Q28792298 wdt:P108 ?X . ?X wdt:P101 ?answer}	SELECT ?answer WHERE { ?statement1 <http://www.w3.org/1999/02/22-rdf-syntax-ns#subject> <http://wikidata.dbpedia.org/resource/Q28792298> . ?statement1 <http://www.w3.org/1999/02/22-rdf-syntax-ns#predicate> <http://www.wikidata.org/entity/P108>. ?statement1 <http://www.w3.org/1999/02/22-rdf-syntax-ns#object> ?X . ?statement2 <http://www.w3.org/1999/02/22-rdf-syntax-ns#subject> ?X. ?statement2 <htt…	C RCD xD . xD RDE ?E	What is the scholarly region of work of Viktor Bespalov?
Give me {disease} that starts with {'y'}	24046	string matching simple contains word	3239	Name a disease that starts with the letter Y	SELECT DISTINCT ?sbj ?sbj_label WHERE { ?sbj wdt:P31 wd:Q12136 . ?sbj rdfs:label ?sbj_label . FILTER(STRSTARTS(lcase(?sbj_label), 'y')) . FILTER (lang(?sbj_label) = 'en') } LIMIT 25	SELECT DISTINCT ?sbj ?sbj_label { ?statement1 <http://www.w3.org/1999/02/22-rdf-syntax-ns#subject> ?sbj . ?statement1 <http://www.w3.org/1999/02/22-rdf-syntax-ns#predicate> <http://www.wikidata.org/entity/P31> . ?statement1 <http://www.w3.org/1999/02/22-rdf-syntax-ns#object> <http://wikidata.dbpedia.org/resource/Q12136>. ?sbj rdfs:label ?sbj_label . FILTER(STRSTARTS(lcase(?sbj_label), 'y')) . FIL…	<?S P O ; ?S instanceOf Type ; starts with character >	Which is the name of the disease that starts with the letter Y?
What is {on geographical feature} of {Greater Antilles}, that has {continent} is {North America} ?	11800	right-subgraph	42	What is on geographical feature of Greater Antilles whose continent is North America ?	SELECT ?answer WHERE { wd:Q128011 wdt:P706 ?answer . ?answer wdt:P30 wd:Q49}	SELECT ?answer WHERE { ?statement1 <http://www.w3.org/1999/02/22-rdf-syntax-ns#subject> <http://wikidata.dbpedia.org/resource/Q128011> . ?statement1 <http://www.w3.org/1999/02/22-rdf-syntax-ns#predicate> <http://www.wikidata.org/entity/P706>. ?statement1 <http://www.w3.org/1999/02/22-rdf-syntax-ns#object> ?answer . ?statement2 <http://www.w3.org/1999/02/22-rdf-syntax-ns#subject> ?answer. ?stateme…	E REF ?F . ?F RFG G	What is the geography of the Greater Antilles in North America?
What is the {Catholic religious order} for {religious order} of {Ignatius of Loyola}	21668	simple question right	2014	Ignatius of Loyola belongs to which Catholic order?	select distinct ?obj where { wd:Q44281 wdt:P611 ?obj . ?obj wdt:P31 wd:Q391009 }	select distinct ?obj where { ?statement <http://www.w3.org/1999/02/22-rdf-syntax-ns#subject> <http://wikidata.dbpedia.org/resource/Q44281> . ?statement <http://www.w3.org/1999/02/22-rdf-syntax-ns#predicate> <http://www.wikidata.org/entity/P611> . ?statement <http://www.w3.org/1999/02/22-rdf-syntax-ns#object> ?obj . ?obj <http://www.wikidata.org/entity/P31> <http://wikidata.dbpedia.org/resource/Q3…	<S P ?O ; ?O instanceOf Type>	Ignatius of Loyola has a place to which Catholic arrange?
What is {product} of {papermaking}, that has {formed out of} is {bleach} ?	12828	right-subgraph	99	What is the {product} of {papermaking} which is {made of} {bleach} called?	SELECT ?answer WHERE { wd:Q335415 wdt:P1056 ?answer . ?answer wdt:P186 wd:Q11587}	SELECT ?answer WHERE { ?statement1 <http://www.w3.org/1999/02/22-rdf-syntax-ns#subject> <http://wikidata.dbpedia.org/resource/Q335415> . ?statement1 <http://www.w3.org/1999/02/22-rdf-syntax-ns#predicate> <http://www.wikidata.org/entity/P1056>. ?statement1 <http://www.w3.org/1999/02/22-rdf-syntax-ns#object> ?answer . ?statement2 <http://www.w3.org/1999/02/22-rdf-syntax-ns#subject> ?answer. ?statem…	E REF ?F . ?F RFG G	What is the {product} of {papermaking} which is {made of} {bleach} called?
What is {fate} of {operated by} of {SS Naronic} ?	17842	left-subgraph	360	What happened to the SS Naronic?	SELECT ?answer WHERE { wd:Q1298146 wdt:P137 ?X . ?X wdt:P793 ?answer}	SELECT ?answer WHERE { ?statement1 <http://www.w3.org/1999/02/22-rdf-syntax-ns#subject> <http://wikidata.dbpedia.org/resource/Q1298146> . ?statement1 <http://www.w3.org/1999/02/22-rdf-syntax-ns#predicate> <http://www.wikidata.org/entity/P137>. ?statement1 <http://www.w3.org/1999/02/22-rdf-syntax-ns#object> ?X . ?statement2 <http://www.w3.org/1999/02/22-rdf-syntax-ns#subject> ?X. ?statement2 <http…	C RCD xD . xD RDE ?E	When happened to the SS Naronic?
What is {chairwoman} of {working for} of {Vannevar Bush} ?	16909	right-subgraph	3541	What is {chairwoman} of {working for} of {Vannevar Bush} ?	SELECT ?answer WHERE { wd:Q299595 wdt:P108 ?X . ?X wdt:P488 ?answer}	SELECT ?answer WHERE { ?statement1 <http://www.w3.org/1999/02/22-rdf-syntax-ns#subject> <http://wikidata.dbpedia.org/resource/Q299595> . ?statement1 <http://www.w3.org/1999/02/22-rdf-syntax-ns#predicate> <http://www.wikidata.org/entity/P108>. ?statement1 <http://www.w3.org/1999/02/22-rdf-syntax-ns#object> ?X . ?statement2 <http://www.w3.org/1999/02/22-rdf-syntax-ns#subject> ?X. ?statement2 <http:…	E REF xF . xF RFG ?G	What is the name of the chairwoman working for Vannevar Bush?
What is the {human} for {doctoral student} of {Jonas Salk}	21308	simple question right	1654	Who was Jonas Salk's doctoral student?	select distinct ?obj where { wd:Q200101 wdt:P185 ?obj . ?obj wdt:P31 wd:Q5 }	select distinct ?obj where { ?statement <http://www.w3.org/1999/02/22-rdf-syntax-ns#subject> <http://wikidata.dbpedia.org/resource/Q200101> . ?statement <http://www.w3.org/1999/02/22-rdf-syntax-ns#predicate> <http://www.wikidata.org/entity/P185> . ?statement <http://www.w3.org/1999/02/22-rdf-syntax-ns#object> ?obj . ?obj <http://www.wikidata.org/entity/P31> <http://wikidata.dbpedia.org/resource/Q…	<S P ?O ; ?O instanceOf Type>	Who was Jonas Salk's doctoral understudy?
What is {location of publication} of {Shen Bao}, that has {partner city} is {Rotterdam} ?	13302	right-subgraph	169	Shen Bao has a partner city of Rotterdam, what is the main location of the publication?	SELECT ?answer WHERE { wd:Q919710 wdt:P291 ?answer . ?answer wdt:P190 wd:Q34370}	SELECT ?answer WHERE { ?statement1 <http://www.w3.org/1999/02/22-rdf-syntax-ns#subject> <http://wikidata.dbpedia.org/resource/Q919710> . ?statement1 <http://www.w3.org/1999/02/22-rdf-syntax-ns#predicate> <http://www.wikidata.org/entity/P291>. ?statement1 <http://www.w3.org/1999/02/22-rdf-syntax-ns#object> ?answer . ?statement2 <http://www.w3.org/1999/02/22-rdf-syntax-ns#subject> ?answer. ?stateme…	E REF ?F . ?F RFG G	Shen Bao has a companion metropolis of Rotterdam, what is the most important area of the publication?
What is {has regions} of {Lower Saxony}, that has {on the coast of} is {Maade} ?	12574	right-subgraph	8364	What are the regions available on the coast of Lower Saxony?	SELECT ?answer WHERE { wd:Q1197 wdt:P150 ?answer . ?answer wdt:P206 wd:Q1882240}	SELECT ?answer WHERE { ?statement1 <http://www.w3.org/1999/02/22-rdf-syntax-ns#subject> <http://wikidata.dbpedia.org/resource/Q1197> . ?statement1 <http://www.w3.org/1999/02/22-rdf-syntax-ns#predicate> <http://www.wikidata.org/entity/P150>. ?statement1 <http://www.w3.org/1999/02/22-rdf-syntax-ns#object> ?answer . ?statement2 <http://www.w3.org/1999/02/22-rdf-syntax-ns#subject> ?answer. ?statement…	E REF ?F . ?F RFG G	What are the locales accessible on the coast of Lower Saxony?
How many {medical condition treated} are for {diazepam} ?	1345	statement_property	345	How many medical conditions are treated by diazepam?	SELECT (COUNT(?obj) AS ?value ) { wd:Q210402 wdt:P2175 ?obj }	SELECT (COUNT(?obj) AS ?objs ) { ?statement <http://www.w3.org/1999/02/22-rdf-syntax-ns#subject> <http://wikidata.dbpedia.org/resource/Q210402> . ?statement <http://www.w3.org/1999/02/22-rdf-syntax-ns#predicate> <http://www.wikidata.org/entity/P2175> . ?statement <http://www.w3.org/1999/02/22-rdf-syntax-ns#object> ?obj . }	Count Obj (ent-pred-obj)	What medical condition is treated using diazepam?
What is {has rural cities} of {Pará}, that has {inhabitants} is {13155} ?	12599	right-subgraph	9600	Do the rural cities of Para have 13155 inhabitants?	SELECT ?answer WHERE { wd:Q39517 wdt:P150 ?answer . ?answer wdt:P1082 ?x FILTER(contains(?x,'13155'))}	SELECT ?answer WHERE { ?statement1 <http://www.w3.org/1999/02/22-rdf-syntax-ns#subject> <http://wikidata.dbpedia.org/resource/Q39517> . ?statement1 <http://www.w3.org/1999/02/22-rdf-syntax-ns#predicate> <http://www.wikidata.org/entity/P150>. ?statement1 <http://www.w3.org/1999/02/22-rdf-syntax-ns#object> ?answer . ?statement2 <http://www.w3.org/1999/02/22-rdf-syntax-ns#subject> ?answer. ?statemen…	E REF ?F . ?F RFG G	Do the country cities of Para have 13155 inhabitants?
What is {position held} of {John Jay} that is {replaced by} is {William Carmichael} ?	7152	statement_property	3597	What position did William Carmichael replace John Jay in?	SELECT ?obj WHERE { wd:Q310847 p:P39 ?s . ?s ps:P39 ?obj . ?s pq:P1366 wd:Q8006569 }	select distinct ?obj where { ?statement <http://www.w3.org/1999/02/22-rdf-syntax-ns#subject> <http://wikidata.dbpedia.org/resource/Q310847> . ?statement <http://www.w3.org/1999/02/22-rdf-syntax-ns#predicate> <http://www.wikidata.org/entity/P39> . ?statement <http://www.w3.org/1999/02/22-rdf-syntax-ns#object> ?obj . ?statement <http://www.wikidata.org/entity/P1366> <http://wikidata.dbpedia.org/res…	(E pred F) prop ?value	When William Carmichael took over for John Jay, what position did Jay hold?
Give me {type of food or dish} that contains the word {torta} in their name	23241	string matching simple contains word	1026	What are the type of food or dish that contains the word torta in their name	SELECT DISTINCT ?sbj ?sbj_label WHERE { ?sbj wdt:P31 wd:Q19861951 . ?sbj rdfs:label ?sbj_label . FILTER(CONTAINS(lcase(?sbj_label), 'torta')) . FILTER (lang(?sbj_label) = 'en') } LIMIT 25	SELECT DISTINCT ?sbj ?sbj_label { ?statement1 <http://www.w3.org/1999/02/22-rdf-syntax-ns#subject> ?sbj . ?statement1 <http://www.w3.org/1999/02/22-rdf-syntax-ns#predicate> <http://www.wikidata.org/entity/P31> . ?statement1 <http://www.w3.org/1999/02/22-rdf-syntax-ns#object> <http://wikidata.dbpedia.org/resource/Q19861951>. ?sbj rdfs:label ?sbj_label . FILTER(CONTAINS(lcase(?sbj_label), 'torta'))…	<?S P O ; ?S instanceOf Type ; contains word >	What kind of food or dish does the word torta contain in its name?
What is the {type of quantum particle} with the {MAX(gyromagnetic ratio)} ?	2795	rank	371	which type of quantum particle has highest gyromagnetic ratio?	select ?ent where { ?ent wdt:P31 wd:Q22675015 . ?ent wdt:P2222 ?obj } ORDER BY DESC(?obj)LIMIT 5	select ?ent where { ?ent <http://www.wikidata.org/entity/P31> <http://wikidata.dbpedia.org/resource/Q22675015>. ?statement <http://www.w3.org/1999/02/22-rdf-syntax-ns#subject> ?ent . ?statement <http://www.w3.org/1999/02/22-rdf-syntax-ns#predicate> <http://www.wikidata.org/entity/P2222>. ?statement <http://www.w3.org/1999/02/22-rdf-syntax-ns#object> ?obj .} ORDER BY DESC(?obj) LIMIT 5	?E is_a Type, ?E pred Obj value. MAX/MIN (value)	What quantum particle has the highest gyromagnetic ratio?
Give me {literary genre} that contains the word {vita} in their name	23163	string matching simple contains word	615	Tell me literary genre whose name has the word vita in it	SELECT DISTINCT ?sbj ?sbj_label WHERE { ?sbj wdt:P31 wd:Q223393 . ?sbj rdfs:label ?sbj_label . FILTER(CONTAINS(lcase(?sbj_label), 'vita')) . FILTER (lang(?sbj_label) = 'en') } LIMIT 25	SELECT DISTINCT ?sbj ?sbj_label { ?statement1 <http://www.w3.org/1999/02/22-rdf-syntax-ns#subject> ?sbj . ?statement1 <http://www.w3.org/1999/02/22-rdf-syntax-ns#predicate> <http://www.wikidata.org/entity/P31> . ?statement1 <http://www.w3.org/1999/02/22-rdf-syntax-ns#object> <http://wikidata.dbpedia.org/resource/Q223393>. ?sbj rdfs:label ?sbj_label . FILTER(CONTAINS(lcase(?sbj_label), 'vita')) . …	<?S P O ; ?S instanceOf Type ; contains word >	Tell me scholarly sort whose title has the word vita in it
What is {mathematical formula} of {measure of} of {horsepower} ?	17771	right-subgraph	14	Which equation do I use to measure horsepower ?	SELECT ?answer WHERE { wd:Q160857 wdt:P111 ?X . ?X wdt:P2534 ?answer}	SELECT ?answer WHERE { ?statement1 <http://www.w3.org/1999/02/22-rdf-syntax-ns#subject> <http://wikidata.dbpedia.org/resource/Q160857> . ?statement1 <http://www.w3.org/1999/02/22-rdf-syntax-ns#predicate> <http://www.wikidata.org/entity/P111>. ?statement1 <http://www.w3.org/1999/02/22-rdf-syntax-ns#object> ?X . ?statement2 <http://www.w3.org/1999/02/22-rdf-syntax-ns#subject> ?X. ?statement2 <http:…	E REF xF . xF RFG ?G	What equation should I use to measure horsepower?
What is {parent company of} of {works at} of {Roberta Bondar} ?	17348	right-subgraph	2464	What is the parent company of those who work at Roberta Bondar?	SELECT ?answer WHERE { wd:Q258385 wdt:P108 ?X . ?X wdt:P355 ?answer}	SELECT ?answer WHERE { ?statement1 <http://www.w3.org/1999/02/22-rdf-syntax-ns#subject> <http://wikidata.dbpedia.org/resource/Q258385> . ?statement1 <http://www.w3.org/1999/02/22-rdf-syntax-ns#predicate> <http://www.wikidata.org/entity/P108>. ?statement1 <http://www.w3.org/1999/02/22-rdf-syntax-ns#object> ?X . ?statement2 <http://www.w3.org/1999/02/22-rdf-syntax-ns#subject> ?X. ?statement2 <http:…	E REF xF . xF RFG ?G	What is the parent company of those who work at Roberta Bondar?
What is {working language} of {sovereign state} of {Alice Springs} ?	14293	right-subgraph	843	What is the official language of Alice springs-Soverign state?	SELECT ?answer WHERE { wd:Q17872 wdt:P17 ?X . ?X wdt:P2936 ?answer}	SELECT ?answer WHERE { ?statement1 <http://www.w3.org/1999/02/22-rdf-syntax-ns#subject> <http://wikidata.dbpedia.org/resource/Q17872> . ?statement1 <http://www.w3.org/1999/02/22-rdf-syntax-ns#predicate> <http://www.wikidata.org/entity/P17>. ?statement1 <http://www.w3.org/1999/02/22-rdf-syntax-ns#object> ?X . ?statement2 <http://www.w3.org/1999/02/22-rdf-syntax-ns#subject> ?X. ?statement2 <http://…	E REF xF . xF RFG ?G	What is the official dialect of Alice springs-Soverign state?
What is {short name} of {Aruba} that is {instance of} is {emoji flag sequence} ?	5595	statement_property	2040	What is the text input for the Aruba flag emoji?	SELECT ?obj WHERE { wd:Q21203 p:P1813 ?s . ?s ps:P1813 ?obj . ?s pq:P31 wd:Q28840786 }	select distinct ?obj where { ?statement <http://www.w3.org/1999/02/22-rdf-syntax-ns#subject> <http://wikidata.dbpedia.org/resource/Q21203> . ?statement <http://www.w3.org/1999/02/22-rdf-syntax-ns#predicate> <http://www.wikidata.org/entity/P1813> . ?statement <http://www.w3.org/1999/02/22-rdf-syntax-ns#object> ?obj . ?statement <http://www.wikidata.org/entity/P31> <http://wikidata.dbpedia.org/reso…	(E pred F) prop ?value	What text is input for the Aruba flag emoji?
What is the {human} for {member of} of {Oracle Corporation}	21166	simple question left	1512	Name a memer of the Oracle Corporation	select distinct ?sbj where { ?sbj wdt:P463 wd:Q19900 . ?sbj wdt:P31 wd:Q5 }	select distinct ?subj where { ?statement <http://www.w3.org/1999/02/22-rdf-syntax-ns#subject> ?subj . ?statement <http://www.w3.org/1999/02/22-rdf-syntax-ns#predicate> <http://www.wikidata.org/entity/P463> . ?statement <http://www.w3.org/1999/02/22-rdf-syntax-ns#object> <http://wikidata.dbpedia.org/resource/Q19900> . ?subj <http://www.wikidata.org/entity/P31> <http://wikidata.dbpedia.org/resource…	<?S P O ; ?S InstanceOf Type>	Title a memer of the Prophet Enterprise
What is the {musical composition} for {characters} of {Dionysus}	22833	simple question left	3894	Name a musical composition by Dionysus	select distinct ?sbj where { ?sbj wdt:P674 wd:Q41680 . ?sbj wdt:P31 wd:Q207628 }	select distinct ?subj where { ?statement <http://www.w3.org/1999/02/22-rdf-syntax-ns#subject> ?subj . ?statement <http://www.w3.org/1999/02/22-rdf-syntax-ns#predicate> <http://www.wikidata.org/entity/P674> . ?statement <http://www.w3.org/1999/02/22-rdf-syntax-ns#object> <http://wikidata.dbpedia.org/resource/Q41680> . ?subj <http://www.wikidata.org/entity/P31> <http://wikidata.dbpedia.org/resource…	<?S P O ; ?S InstanceOf Type>	Title a melodic composition by Dionysus
What is the {goddess} for {said to be the same as} of {Artemis}	22549	simple question left	3610	Who was the goddess Artemis?	select distinct ?sbj where { ?sbj wdt:P460 wd:Q39503 . ?sbj wdt:P31 wd:Q205985 }	select distinct ?subj where { ?statement <http://www.w3.org/1999/02/22-rdf-syntax-ns#subject> ?subj . ?statement <http://www.w3.org/1999/02/22-rdf-syntax-ns#predicate> <http://www.wikidata.org/entity/P460> . ?statement <http://www.w3.org/1999/02/22-rdf-syntax-ns#object> <http://wikidata.dbpedia.org/resource/Q39503> . ?subj <http://www.wikidata.org/entity/P31> <http://wikidata.dbpedia.org/resource…	<?S P O ; ?S InstanceOf Type>	Who was the goddess Artemis?
What is {position held} of {Martin V} that is {replaced by} is {Eugene IV} ?	5460	statement_property	1905	What position did Martin V hold that was eventually replaced by Eugene IV?	SELECT ?obj WHERE { wd:Q169612 p:P39 ?s . ?s ps:P39 ?obj . ?s pq:P1366 wd:Q167561 }	select distinct ?obj where { ?statement <http://www.w3.org/1999/02/22-rdf-syntax-ns#subject> <http://wikidata.dbpedia.org/resource/Q169612> . ?statement <http://www.w3.org/1999/02/22-rdf-syntax-ns#predicate> <http://www.wikidata.org/entity/P39> . ?statement <http://www.w3.org/1999/02/22-rdf-syntax-ns#object> ?obj . ?statement <http://www.wikidata.org/entity/P1366> <http://wikidata.dbpedia.org/res…	(E pred F) prop ?value	What position did Eugene IV take over from Martin V?
What is {award won} of {Cream}, that has {introduction} is {1983-0-0} ?	12369	right-subgraph	667	What was the {award won} by {Cream}, that was {introduced} in {1983-0-0}?	SELECT ?answer WHERE { wd:Q203736 wdt:P166 ?answer . ?answer wdt:P1619 ?x FILTER(contains(YEAR(?x),'1983'))}	SELECT ?answer WHERE { ?statement1 <http://www.w3.org/1999/02/22-rdf-syntax-ns#subject> <http://wikidata.dbpedia.org/resource/Q203736> . ?statement1 <http://www.w3.org/1999/02/22-rdf-syntax-ns#predicate> <http://www.wikidata.org/entity/P166>. ?statement1 <http://www.w3.org/1999/02/22-rdf-syntax-ns#object> ?answer . ?statement2 <http://www.w3.org/1999/02/22-rdf-syntax-ns#subject> ?answer. ?stateme…	E REF ?F . ?F RFG G	What was the {grant won} by {Cream}, that was {presented} in {1983-0-0}?
What is {farthest north} of {place held} of {Balkans Campaign} ?	17140	right-subgraph	635	Which is farthest north of place held by Balkans Campaign?	SELECT ?answer WHERE { wd:Q789406 wdt:P276 ?X . ?X wdt:P1332 ?answer}	SELECT ?answer WHERE { ?statement1 <http://www.w3.org/1999/02/22-rdf-syntax-ns#subject> <http://wikidata.dbpedia.org/resource/Q789406> . ?statement1 <http://www.w3.org/1999/02/22-rdf-syntax-ns#predicate> <http://www.wikidata.org/entity/P276>. ?statement1 <http://www.w3.org/1999/02/22-rdf-syntax-ns#object> ?X . ?statement2 <http://www.w3.org/1999/02/22-rdf-syntax-ns#subject> ?X. ?statement2 <http:…	E REF xF . xF RFG ?G	Which is most remote north of put held by Balkans Campaign?
What is the {position} for {officeholder} of {Jacinda Ardern}	20320	simple question left	666	What is Jacinda Ardern's position ?	select distinct ?sbj where { ?sbj wdt:P1308 wd:Q3606816 . ?sbj wdt:P31 wd:Q4164871 }	select distinct ?subj where { ?statement <http://www.w3.org/1999/02/22-rdf-syntax-ns#subject> ?subj . ?statement <http://www.w3.org/1999/02/22-rdf-syntax-ns#predicate> <http://www.wikidata.org/entity/P1308> . ?statement <http://www.w3.org/1999/02/22-rdf-syntax-ns#object> <http://wikidata.dbpedia.org/resource/Q3606816> . ?subj <http://www.wikidata.org/entity/P31> <http://wikidata.dbpedia.org/resou…	<?S P O ; ?S InstanceOf Type>	What psoition does Jacinda Ardern's serve?
What is {category of associated people} of {theatre season} of {Odoacer} ?	17532	right-subgraph	956	What category of people are in Odoacer	SELECT ?answer WHERE { wd:Q103333 wdt:P2348 ?X . ?X wdt:P1792 ?answer}	SELECT ?answer WHERE { ?statement1 <http://www.w3.org/1999/02/22-rdf-syntax-ns#subject> <http://wikidata.dbpedia.org/resource/Q103333> . ?statement1 <http://www.w3.org/1999/02/22-rdf-syntax-ns#predicate> <http://www.wikidata.org/entity/P2348>. ?statement1 <http://www.w3.org/1999/02/22-rdf-syntax-ns#object> ?X . ?statement2 <http://www.w3.org/1999/02/22-rdf-syntax-ns#subject> ?X. ?statement2 <http…	E REF xF . xF RFG ?G	What kinds of people live in Odoacer?
What is {topic of} of {history of Estonia}, that has {inflation rate of consumer price index} is {1.2} ?	13303	right-subgraph	419	What topic of the history of Estonia has the inflation rate of consumer price index of 1.2?	SELECT ?answer WHERE { wd:Q949423 wdt:P1269 ?answer . ?answer wdt:P1279 ?x FILTER(contains(?x,'1.2'))}	SELECT ?answer WHERE { ?statement1 <http://www.w3.org/1999/02/22-rdf-syntax-ns#subject> <http://wikidata.dbpedia.org/resource/Q949423> . ?statement1 <http://www.w3.org/1999/02/22-rdf-syntax-ns#predicate> <http://www.wikidata.org/entity/P1269>. ?statement1 <http://www.w3.org/1999/02/22-rdf-syntax-ns#object> ?answer . ?statement2 <http://www.w3.org/1999/02/22-rdf-syntax-ns#subject> ?answer. ?statem…	E REF ?F . ?F RFG G	What subject of the records of Estonia has the inflation price of customer charge index of 1.2?
what is the {end time} for {Damascus} has {located in the administrative territorial entity} as {Phoenice} ?	3746	statement_property	191	When was Phonenice located in the administrative territorial entity for Damascus?	SELECT ?value WHERE { wd:Q3766 p:P131 ?s . ?s ps:P131 wd:Q12902237 . ?s pq:P582 ?value}	select distinct ?value where { ?statement <http://www.w3.org/1999/02/22-rdf-syntax-ns#subject> <http://wikidata.dbpedia.org/resource/Q3766> . ?statement <http://www.w3.org/1999/02/22-rdf-syntax-ns#predicate> <http://www.wikidata.org/entity/P131> . ?statement <http://www.w3.org/1999/02/22-rdf-syntax-ns#object> <http://wikidata.dbpedia.org/resource/Q12902237> . ?statement <http://www.wikidata.org/e…	(E pred ?Obj ) prop value	On what date did Phonenice located in the administrative territorial entity for Damascus?
What is {route of administration} of {consequence} of {cyclohexane} ?	17890	right-subgraph	61	Who gave the{route of administration} of {consequence} of {cyclohexane} ?	SELECT ?answer WHERE { wd:Q211433 wdt:P1542 ?X . ?X wdt:P636 ?answer}	SELECT ?answer WHERE { ?statement1 <http://www.w3.org/1999/02/22-rdf-syntax-ns#subject> <http://wikidata.dbpedia.org/resource/Q211433> . ?statement1 <http://www.w3.org/1999/02/22-rdf-syntax-ns#predicate> <http://www.wikidata.org/entity/P1542>. ?statement1 <http://www.w3.org/1999/02/22-rdf-syntax-ns#object> ?X . ?statement2 <http://www.w3.org/1999/02/22-rdf-syntax-ns#subject> ?X. ?statement2 <http…	E REF xF . xF RFG ?G	Who gave the { administration route } of the { cyclohexane } consistency?
What is {religious affiliation} of {ethnicity} of {Sirhan Sirhan} ?	14465	right-subgraph	2059	What is {religious affiliation} of {ethnicity} {Sirhan Sirhan} ?	SELECT ?answer WHERE { wd:Q297112 wdt:P172 ?X . ?X wdt:P140 ?answer}	SELECT ?answer WHERE { ?statement1 <http://www.w3.org/1999/02/22-rdf-syntax-ns#subject> <http://wikidata.dbpedia.org/resource/Q297112> . ?statement1 <http://www.w3.org/1999/02/22-rdf-syntax-ns#predicate> <http://www.wikidata.org/entity/P172>. ?statement1 <http://www.w3.org/1999/02/22-rdf-syntax-ns#object> ?X . ?statement2 <http://www.w3.org/1999/02/22-rdf-syntax-ns#subject> ?X. ?statement2 <http:…	E REF xF . xF RFG ?G	What is {devout connection} of {ethnicity} {Sirhan Sirhan} ?
What is the {practiced by} and the {studies} of {Economics} ?	9912	two intentions right subgraph	230	Who practices and researches Economics?	SELECT ?ans_1 ?ans_2 WHERE { wd:Q8134 wdt:P3095 ?ans_1 . wd:Q8134 wdt:P2578 ?ans_2 }	SELECT ?ans_1 ?ans_2 WHERE { ?statement1 <http://www.w3.org/1999/02/22-rdf-syntax-ns#subject> <http://wikidata.dbpedia.org/resource/Q8134> . ?statement1 <http://www.w3.org/1999/02/22-rdf-syntax-ns#predicate> <http://www.wikidata.org/entity/P3095> . ?statement1 <http://www.w3.org/1999/02/22-rdf-syntax-ns#object> ?ans_1. ?statement2 <http://www.w3.org/1999/02/22-rdf-syntax-ns#subject> <http://wikid…	select where (ent-pred-obj1 . ent-pred-obj2)	What do you call a person who specializes in Economics?
What is {discoverer or inventor of} of {B-tree}, that has {awarded} is {Officer's Cross of the Order of Merit of the Federal Republic of Germany} ?	11778	right-subgraph	103	Who was the inventor of the B-tree, who was awarded the Officer's Cross of the Order of Merit of the Federal Republic of Germany?	SELECT ?answer WHERE { wd:Q677051 wdt:P61 ?answer . ?answer wdt:P166 wd:Q10905334}	SELECT ?answer WHERE { ?statement1 <http://www.w3.org/1999/02/22-rdf-syntax-ns#subject> <http://wikidata.dbpedia.org/resource/Q677051> . ?statement1 <http://www.w3.org/1999/02/22-rdf-syntax-ns#predicate> <http://www.wikidata.org/entity/P61>. ?statement1 <http://www.w3.org/1999/02/22-rdf-syntax-ns#object> ?answer . ?statement2 <http://www.w3.org/1999/02/22-rdf-syntax-ns#subject> ?answer. ?statemen…	E REF ?F . ?F RFG G	What German inventor came up with the B-tree and awarded the Officer's Cross of the Order of Merit?
what is the {burial plot reference} for {Jean-François Champollion} has {place of burial} as {Père Lachaise Cemetery} ?	7091	statement_property	3536	Where in Père Lachaise Cemetery is Jean-François Champollion buried?	SELECT ?value WHERE { wd:Q260 p:P119 ?s . ?s ps:P119 wd:Q311 . ?s pq:P965 ?value}	select distinct ?value where { ?statement <http://www.w3.org/1999/02/22-rdf-syntax-ns#subject> <http://wikidata.dbpedia.org/resource/Q260> . ?statement <http://www.w3.org/1999/02/22-rdf-syntax-ns#predicate> <http://www.wikidata.org/entity/P119> . ?statement <http://www.w3.org/1999/02/22-rdf-syntax-ns#object> <http://wikidata.dbpedia.org/resource/Q311> . ?statement <http://www.wikidata.org/entity/…	(E pred ?Obj ) prop value	Jean-Francois Champollion is deceased, and where are the remains?
What is {speakers of language} of {working languages} of {Kingdom of England} ?	14932	right-subgraph	525	What are the speakers of the working languages of the Kingdom of England?	SELECT ?answer WHERE { wd:Q179876 wdt:P2936 ?X . ?X wdt:P1098 ?answer}	SELECT ?answer WHERE { ?statement1 <http://www.w3.org/1999/02/22-rdf-syntax-ns#subject> <http://wikidata.dbpedia.org/resource/Q179876> . ?statement1 <http://www.w3.org/1999/02/22-rdf-syntax-ns#predicate> <http://www.wikidata.org/entity/P2936>. ?statement1 <http://www.w3.org/1999/02/22-rdf-syntax-ns#object> ?X . ?statement2 <http://www.w3.org/1999/02/22-rdf-syntax-ns#subject> ?X. ?statement2 <http…	E REF xF . xF RFG ?G	What languages are spoken in the United Kingdom?
Does the {power consumed} of the {World Space Observatory} {greater than} {1200.0}	18439	boolean with filter	457	Is the power consumed by the World Space Observatory more than 1200?	ASK WHERE { wd:Q2569316 wdt:P2791 ?obj filter(?obj > 1200.0) }	ASK { ?statement1 <http://www.w3.org/1999/02/22-rdf-syntax-ns#subject> <http://wikidata.dbpedia.org/resource/Q2569316> . ?statement1 <http://www.w3.org/1999/02/22-rdf-syntax-ns#predicate> <http://www.wikidata.org/entity/P2791>. ?statement1 <http://www.w3.org/1999/02/22-rdf-syntax-ns#object> ?obj. filter(?obj > 1200.0) }	ASK ?sbj ?pred ?obj filter ?obj = num	Does the World Space Observatory consume for than 1200 in power
What is the {Vidhan Sabha} for {executive body} of {Assam}	19880	simple question right	226	Is Vidhan Sabha executive body of Assam?	select distinct ?obj where { wd:Q1164 wdt:P208 ?obj . ?obj wdt:P31 wd:Q3091020 }	select distinct ?obj where { ?statement <http://www.w3.org/1999/02/22-rdf-syntax-ns#subject> <http://wikidata.dbpedia.org/resource/Q1164> . ?statement <http://www.w3.org/1999/02/22-rdf-syntax-ns#predicate> <http://www.wikidata.org/entity/P208> . ?statement <http://www.w3.org/1999/02/22-rdf-syntax-ns#object> ?obj . ?obj <http://www.wikidata.org/entity/P31> <http://wikidata.dbpedia.org/resource/Q30…	<S P ?O ; ?O instanceOf Type>	Is Vidhan Sabha official body of Assam?
what is the {point in time} for {Vasily Chuikov} has {award received} as {Order of Lenin} ?	7291	statement_property	3736	When was Vasily Chuikov awarded the Order of Lenin?	SELECT ?value WHERE { wd:Q157594 p:P166 ?s . ?s ps:P166 wd:Q185493 . ?s pq:P585 ?value}	select distinct ?value where { ?statement <http://www.w3.org/1999/02/22-rdf-syntax-ns#subject> <http://wikidata.dbpedia.org/resource/Q157594> . ?statement <http://www.w3.org/1999/02/22-rdf-syntax-ns#predicate> <http://www.wikidata.org/entity/P166> . ?statement <http://www.w3.org/1999/02/22-rdf-syntax-ns#object> <http://wikidata.dbpedia.org/resource/Q185493> . ?statement <http://www.wikidata.org/e…	(E pred ?Obj ) prop value	When did Vasily Chuikov win the Order of Lenin?
Give me {guide book} that contains the word {ארץ} in their name	23602	string matching simple contains word	859	Tell me fictional detective whose name has the word sam in it.	SELECT DISTINCT ?sbj ?sbj_label WHERE { ?sbj wdt:P31 wd:Q223638 . ?sbj rdfs:label ?sbj_label . FILTER(CONTAINS(lcase(?sbj_label), 'ארץ')) . FILTER (lang(?sbj_label) = 'en') } LIMIT 25	SELECT DISTINCT ?sbj ?sbj_label { ?statement1 <http://www.w3.org/1999/02/22-rdf-syntax-ns#subject> ?sbj . ?statement1 <http://www.w3.org/1999/02/22-rdf-syntax-ns#predicate> <http://www.wikidata.org/entity/P31> . ?statement1 <http://www.w3.org/1999/02/22-rdf-syntax-ns#object> <http://wikidata.dbpedia.org/resource/Q223638>. ?sbj rdfs:label ?sbj_label . FILTER(CONTAINS(lcase(?sbj_label), 'ארץ')) . F…	<?S P O ; ?S instanceOf Type ; contains word >	Tell me a fictional detective whose name includes the word sam.
What is {working for} of {film producer} of {My Blue Heaven} ?	17201	left-subgraph	207	which is working of film producer of My Blue Heaven ?	SELECT ?answer WHERE { wd:Q733607 wdt:P162 ?X . ?X wdt:P108 ?answer}	SELECT ?answer WHERE { ?statement1 <http://www.w3.org/1999/02/22-rdf-syntax-ns#subject> <http://wikidata.dbpedia.org/resource/Q733607> . ?statement1 <http://www.w3.org/1999/02/22-rdf-syntax-ns#predicate> <http://www.wikidata.org/entity/P162>. ?statement1 <http://www.w3.org/1999/02/22-rdf-syntax-ns#object> ?X . ?statement2 <http://www.w3.org/1999/02/22-rdf-syntax-ns#subject> ?X. ?statement2 <http:…	C RCD xD . xD RDE ?E	which is working of film maker of My Blue Paradise ?
Give me {kinship} that contains the word {uncle} in their name	23454	string matching simple contains word	2743	Tell me kinship whose name has the word uncle in it.	SELECT DISTINCT ?sbj ?sbj_label WHERE { ?sbj wdt:P31 wd:Q171318 . ?sbj rdfs:label ?sbj_label . FILTER(CONTAINS(lcase(?sbj_label), 'uncle')) . FILTER (lang(?sbj_label) = 'en') } LIMIT 25	SELECT DISTINCT ?sbj ?sbj_label { ?statement1 <http://www.w3.org/1999/02/22-rdf-syntax-ns#subject> ?sbj . ?statement1 <http://www.w3.org/1999/02/22-rdf-syntax-ns#predicate> <http://www.wikidata.org/entity/P31> . ?statement1 <http://www.w3.org/1999/02/22-rdf-syntax-ns#object> <http://wikidata.dbpedia.org/resource/Q171318>. ?sbj rdfs:label ?sbj_label . FILTER(CONTAINS(lcase(?sbj_label), 'uncle')) .…	<?S P O ; ?S instanceOf Type ; contains word >	Let me know family relationship whose title has the word uncle in it.
Give me {painting} that starts with {'y'}	24366	string matching simple contains word	539	what are the painting which start with the letter y	SELECT DISTINCT ?sbj ?sbj_label WHERE { ?sbj wdt:P31 wd:Q3305213 . ?sbj rdfs:label ?sbj_label . FILTER(STRSTARTS(lcase(?sbj_label), 'y')) . FILTER (lang(?sbj_label) = 'en') } LIMIT 25	SELECT DISTINCT ?sbj ?sbj_label { ?statement1 <http://www.w3.org/1999/02/22-rdf-syntax-ns#subject> ?sbj . ?statement1 <http://www.w3.org/1999/02/22-rdf-syntax-ns#predicate> <http://www.wikidata.org/entity/P31> . ?statement1 <http://www.w3.org/1999/02/22-rdf-syntax-ns#object> <http://wikidata.dbpedia.org/resource/Q3305213>. ?sbj rdfs:label ?sbj_label . FILTER(STRSTARTS(lcase(?sbj_label), 'y')) . F…	<?S P O ; ?S instanceOf Type ; starts with character >	what are the portray which begin with the letter y
what is the {statement is subject of} for {Mercedes Ruehl} has {nominated for} as {Academy Award for Best Supporting Actress} ?	9465	statement_property	5910	What Academy Award subject is Mercedes Ruehl nominated for as Best Supporting Actress?	SELECT ?value WHERE { wd:Q232933 p:P1411 ?s . ?s ps:P1411 wd:Q106301 . ?s pq:P805 ?value}	select distinct ?value where { ?statement <http://www.w3.org/1999/02/22-rdf-syntax-ns#subject> <http://wikidata.dbpedia.org/resource/Q232933> . ?statement <http://www.w3.org/1999/02/22-rdf-syntax-ns#predicate> <http://www.wikidata.org/entity/P1411> . ?statement <http://www.w3.org/1999/02/22-rdf-syntax-ns#object> <http://wikidata.dbpedia.org/resource/Q106301> . ?statement <http://www.wikidata.org/…	(E pred ?Obj ) prop value	As Best Supporting Actress, what Academy Award subject is Mercedes Ruehl nominated for?
What is {instance of} of {0} that is {follows} is {−2} ?	8846	statement_property	5291	What number follows -2?	SELECT ?obj WHERE { wd:Q204 p:P31 ?s . ?s ps:P31 ?obj . ?s pq:P155 wd:Q3827340 }	select distinct ?obj where { ?statement <http://www.w3.org/1999/02/22-rdf-syntax-ns#subject> <http://wikidata.dbpedia.org/resource/Q204> . ?statement <http://www.w3.org/1999/02/22-rdf-syntax-ns#predicate> <http://www.wikidata.org/entity/P31> . ?statement <http://www.w3.org/1999/02/22-rdf-syntax-ns#object> ?obj . ?statement <http://www.wikidata.org/entity/P155> <http://wikidata.dbpedia.org/resourc…	(E pred F) prop ?value	-2 is followed by which number?
Does the {thickness} of the {The Age of Bronze} {equals} {0.615}	19175	boolean with filter	1193	Was the thickness of the Bronze Age equal to .615?	ASK WHERE { wd:Q526178 wdt:P2610 ?obj filter(?obj = 0.615) }	ASK { ?statement1 <http://www.w3.org/1999/02/22-rdf-syntax-ns#subject> <http://wikidata.dbpedia.org/resource/Q526178> . ?statement1 <http://www.w3.org/1999/02/22-rdf-syntax-ns#predicate> <http://www.wikidata.org/entity/P2610>. ?statement1 <http://www.w3.org/1999/02/22-rdf-syntax-ns#object> ?obj. filter(?obj = 0.615) }	ASK ?sbj ?pred ?obj filter ?obj = num	Is the thickness of the Bronze Age .615?
Give me {gas giant} that {child astronomical body} {Enceladus} and which that starts with {'s'}	25377	string matching type + relation contains word	1162	What what is gas giant child astronomical body by Enceladus and also which starts with letter s	SELECT DISTINCT ?sbj ?sbj_label WHERE { ?sbj wdt:P31 wd:Q121750 . ?sbj wdt:P398 wd:Q3303 . ?sbj rdfs:label ?sbj_label . FILTER(STRSTARTS(lcase(?sbj_label), 's')) . FILTER (lang(?sbj_label) = 'en') } LIMIT 25	SELECT DISTINCT ?sbj ?sbj_label { ?statement1 <http://www.w3.org/1999/02/22-rdf-syntax-ns#subject> ?sbj . ?statement1 <http://www.w3.org/1999/02/22-rdf-syntax-ns#predicate> <http://www.wikidata.org/entity/P31> . ?statement1 <http://www.w3.org/1999/02/22-rdf-syntax-ns#object> <http://wikidata.dbpedia.org/resource/Q121750>. ?statement2 <http://www.w3.org/1999/02/22-rdf-syntax-ns#subject> ?sbj . ?st…	<?S P O ; ?S instanceOf Type ; starts with character >	What what is gas giant infant astronomical body by using Enceladus and additionally which starts with letter s
Does the {scale} of the {Z scale} {equals} {220}	18425	boolean with filter	443	Is the Z scale scale 1:220?	ASK WHERE { wd:Q1967226 wdt:P1752 ?obj filter(?obj = 220) }	ASK { ?statement1 <http://www.w3.org/1999/02/22-rdf-syntax-ns#subject> <http://wikidata.dbpedia.org/resource/Q1967226> . ?statement1 <http://www.w3.org/1999/02/22-rdf-syntax-ns#predicate> <http://www.wikidata.org/entity/P1752>. ?statement1 <http://www.w3.org/1999/02/22-rdf-syntax-ns#object> ?obj. filter(?obj = 220) }	ASK ?sbj ?pred ?obj filter ?obj = num	Is the ratio for the Z scale 1:220?
Did {The_X-Files} {cast member} {George Murdock}?	267	boolean one_hop right subgraph	267	Is it true that The X-Files featured George Murdock?	ASK WHERE { wd:Q2744 wdt:P161 wd:Q132217 }	ASK { ?statement1 <http://www.w3.org/1999/02/22-rdf-syntax-ns#subject> <http://wikidata.dbpedia.org/resource/Q2744> . ?statement1 <http://www.w3.org/1999/02/22-rdf-syntax-ns#predicate> <http://www.wikidata.org/entity/P161> . ?statement1 <http://www.w3.org/1999/02/22-rdf-syntax-ns#object> <http://wikidata.dbpedia.org/resource/Q132217>. }	Ask (ent-pred-obj)	Was George Murdock on The X-Files?
Does the {beats per minute} of the {Colorless Aura} {equals} {50}	19388	boolean with filter	1406	Is the beats per minute of the Colorless Aura equal 50?	ASK WHERE { wd:Q54906840 wdt:P1725 ?obj filter(?obj = 50) }	ASK { ?statement1 <http://www.w3.org/1999/02/22-rdf-syntax-ns#subject> <http://wikidata.dbpedia.org/resource/Q54906840> . ?statement1 <http://www.w3.org/1999/02/22-rdf-syntax-ns#predicate> <http://www.wikidata.org/entity/P1725>. ?statement1 <http://www.w3.org/1999/02/22-rdf-syntax-ns#object> ?obj. filter(?obj = 50) }	ASK ?sbj ?pred ?obj filter ?obj = num	Do the beats per minute of the Colorless Aura equal 50?
What is {county seat for} of {died in} of {Innokenty Smoktunovsky} ?	14574	right-subgraph	1234	who county seat for died in of Innokenty smoktunovsky ?	SELECT ?answer WHERE { wd:Q380250 wdt:P20 ?X . ?X wdt:P1376 ?answer}	SELECT ?answer WHERE { ?statement1 <http://www.w3.org/1999/02/22-rdf-syntax-ns#subject> <http://wikidata.dbpedia.org/resource/Q380250> . ?statement1 <http://www.w3.org/1999/02/22-rdf-syntax-ns#predicate> <http://www.wikidata.org/entity/P20>. ?statement1 <http://www.w3.org/1999/02/22-rdf-syntax-ns#object> ?X . ?statement2 <http://www.w3.org/1999/02/22-rdf-syntax-ns#subject> ?X. ?statement2 <http:/…	E REF xF . xF RFG ?G	Who died in Innokenty smoktunovsky county seat?
What is {language official} of {World Baseball Softball Confederation}, that has {typology} is {nominative–accusative language} ?	12017	right-subgraph	867	What is the language official of World Baseball Softball Confederation whose typology is nominative–accusative language?	SELECT ?answer WHERE { wd:Q11362472 wdt:P37 ?answer . ?answer wdt:P4132 wd:Q178435}	SELECT ?answer WHERE { ?statement1 <http://www.w3.org/1999/02/22-rdf-syntax-ns#subject> <http://wikidata.dbpedia.org/resource/Q11362472> . ?statement1 <http://www.w3.org/1999/02/22-rdf-syntax-ns#predicate> <http://www.wikidata.org/entity/P37>. ?statement1 <http://www.w3.org/1999/02/22-rdf-syntax-ns#object> ?answer . ?statement2 <http://www.w3.org/1999/02/22-rdf-syntax-ns#subject> ?answer. ?statem…	E REF ?F . ?F RFG G	What is the dialect official of World Baseball Softball Confederation whose typology is nominative–accusative language?
what is the {start time} for {Arab League} has {shares border with} as {Ethiopia} ?	6746	statement_property	3191	When was the Arab League founded that shares a border with Ethiopia?	SELECT ?value WHERE { wd:Q7172 p:P47 ?s . ?s ps:P47 wd:Q115 . ?s pq:P580 ?value}	select distinct ?value where { ?statement <http://www.w3.org/1999/02/22-rdf-syntax-ns#subject> <http://wikidata.dbpedia.org/resource/Q7172> . ?statement <http://www.w3.org/1999/02/22-rdf-syntax-ns#predicate> <http://www.wikidata.org/entity/P47> . ?statement <http://www.w3.org/1999/02/22-rdf-syntax-ns#object> <http://wikidata.dbpedia.org/resource/Q115> . ?statement <http://www.wikidata.org/entity/…	(E pred ?Obj ) prop value	What year was the Arab League founded?
What is the {human} for {doctoral advisor} of {Claude Shannon}	21453	simple question left	1799	Who is the {human} for {doctoral advisor} of {Claude Shannon}	select distinct ?sbj where { ?sbj wdt:P184 wd:Q92760 . ?sbj wdt:P31 wd:Q5 }	select distinct ?subj where { ?statement <http://www.w3.org/1999/02/22-rdf-syntax-ns#subject> ?subj . ?statement <http://www.w3.org/1999/02/22-rdf-syntax-ns#predicate> <http://www.wikidata.org/entity/P184> . ?statement <http://www.w3.org/1999/02/22-rdf-syntax-ns#object> <http://wikidata.dbpedia.org/resource/Q92760> . ?subj <http://www.wikidata.org/entity/P31> <http://wikidata.dbpedia.org/resource…	<?S P O ; ?S InstanceOf Type>	Who is the {human} for {doctoral advisor} of {Claude Shannon}
What is {award received} of {Marie Curie} that is {point in time} is {1911-1-1} ?	6259	statement_property	2704	What award did Marie Curie receive in 1911?	SELECT ?obj WHERE { wd:Q7186 p:P166 ?s . ?s ps:P166 ?obj . ?s pq:P585 ?x filter(contains(YEAR(?x),'1911')) }	select distinct ?obj where { ?statement <http://www.w3.org/1999/02/22-rdf-syntax-ns#subject> <http://wikidata.dbpedia.org/resource/Q7186> . ?statement <http://www.w3.org/1999/02/22-rdf-syntax-ns#predicate> <http://www.wikidata.org/entity/P166> . ?statement <http://www.w3.org/1999/02/22-rdf-syntax-ns#object> ?obj . ?statement <http://www.wikidata.org/entity/P585> <1911-1-1> }	(E pred F) prop ?value	In 1911 what award did Marie Curie receive?
Give me {comic strip} that starts with {'z'}	24042	string matching simple contains word	3680	What are the comic strip which start with the letter z	SELECT DISTINCT ?sbj ?sbj_label WHERE { ?sbj wdt:P31 wd:Q838795 . ?sbj rdfs:label ?sbj_label . FILTER(STRSTARTS(lcase(?sbj_label), 'z')) . FILTER (lang(?sbj_label) = 'en') } LIMIT 25	SELECT DISTINCT ?sbj ?sbj_label { ?statement1 <http://www.w3.org/1999/02/22-rdf-syntax-ns#subject> ?sbj . ?statement1 <http://www.w3.org/1999/02/22-rdf-syntax-ns#predicate> <http://www.wikidata.org/entity/P31> . ?statement1 <http://www.w3.org/1999/02/22-rdf-syntax-ns#object> <http://wikidata.dbpedia.org/resource/Q838795>. ?sbj rdfs:label ?sbj_label . FILTER(STRSTARTS(lcase(?sbj_label), 'z')) . FI…	<?S P O ; ?S instanceOf Type ; starts with character >	What is the comic strip starting with the letter z?
Does the {age of majority} of the {United States of America} {equals} {t1410874016}	18046	boolean with filter	64	Is the age of majority of the USA equal to t1410874016?	ASK WHERE { wd:Q30 wdt:P2997 ?obj filter(?obj = t1410874016) }	ASK { ?statement1 <http://www.w3.org/1999/02/22-rdf-syntax-ns#subject> <http://wikidata.dbpedia.org/resource/Q30> . ?statement1 <http://www.w3.org/1999/02/22-rdf-syntax-ns#predicate> <http://www.wikidata.org/entity/P2997>. ?statement1 <http://www.w3.org/1999/02/22-rdf-syntax-ns#object> ?obj. filter(?obj = t1410874016) }	ASK ?sbj ?pred ?obj filter ?obj = num	What is the age of majority in the United States?
What is the {political party in Catalonia} with the {MIN(number of representatives in an organization/legislature)} whose {political alignment} is {left-wing} ?	3510	rank	732	What is the political party in Catalonia with min number of representatives in an organization whose political alignment is left - wing?	select ?ent where { ?ent wdt:P31 wd:Q25768329 . ?ent wdt:P1410 ?obj . ?ent wdt:P1387 wd:Q164597} ORDER BY ASC(?obj)LIMIT 5	select ?ent where { ?ent <http://www.wikidata.org/entity/P31> <http://wikidata.dbpedia.org/resource/Q25768329>. ?statement1 <http://www.w3.org/1999/02/22-rdf-syntax-ns#subject> ?ent . ?statement1 <http://www.w3.org/1999/02/22-rdf-syntax-ns#predicate> <http://www.wikidata.org/entity/P1410>. ?statement1 <http://www.w3.org/1999/02/22-rdf-syntax-ns#object> ?obj1. ?statement2 <http://www.w3.org/1999/0…	?E is_a Type. ?E pred Obj. ?E-secondClause value. MIN (value)	What is the smallest Catalonian left-wing political party?
Give me {organization} that starts with {'z'}	24149	string matching simple contains word	3584	which organization name starts with z	SELECT DISTINCT ?sbj ?sbj_label WHERE { ?sbj wdt:P31 wd:Q43229 . ?sbj rdfs:label ?sbj_label . FILTER(STRSTARTS(lcase(?sbj_label), 'z')) . FILTER (lang(?sbj_label) = 'en') } LIMIT 25	SELECT DISTINCT ?sbj ?sbj_label { ?statement1 <http://www.w3.org/1999/02/22-rdf-syntax-ns#subject> ?sbj . ?statement1 <http://www.w3.org/1999/02/22-rdf-syntax-ns#predicate> <http://www.wikidata.org/entity/P31> . ?statement1 <http://www.w3.org/1999/02/22-rdf-syntax-ns#object> <http://wikidata.dbpedia.org/resource/Q43229>. ?sbj rdfs:label ?sbj_label . FILTER(STRSTARTS(lcase(?sbj_label), 'z')) . FIL…	<?S P O ; ?S instanceOf Type ; starts with character >	which organization title begins with z
What is the {aircraft fleet} for {uses} of {airplane}	20496	simple question left	842	Who is the {aircraft fleet} for {uses} of {airplane}	select distinct ?sbj where { ?sbj wdt:P2283 wd:Q197 . ?sbj wdt:P31 wd:Q17372500 }	select distinct ?subj where { ?statement <http://www.w3.org/1999/02/22-rdf-syntax-ns#subject> ?subj . ?statement <http://www.w3.org/1999/02/22-rdf-syntax-ns#predicate> <http://www.wikidata.org/entity/P2283> . ?statement <http://www.w3.org/1999/02/22-rdf-syntax-ns#object> <http://wikidata.dbpedia.org/resource/Q197> . ?subj <http://www.wikidata.org/entity/P31> <http://wikidata.dbpedia.org/resource/…	<?S P O ; ?S InstanceOf Type>	Who is the {flying machine armada} for {employments} of {plane}
What is the {taxon} with the {MAX(chromosome count)} whose {taxon rank} is {genus} ?	3157	rank	356	What is the genus with the highest chromosome count in the taxon rank?	select ?ent where { ?ent wdt:P31 wd:Q16521 . ?ent wdt:P5230 ?obj . ?ent wdt:P105 wd:Q34740 } ORDER BY DESC(?obj)LIMIT 5	select ?ent where { ?ent <http://www.wikidata.org/entity/P31> <http://wikidata.dbpedia.org/resource/Q16521>. ?statement1 <http://www.w3.org/1999/02/22-rdf-syntax-ns#subject> ?ent . ?statement1 <http://www.w3.org/1999/02/22-rdf-syntax-ns#predicate> <http://www.wikidata.org/entity/P5230>. ?statement1 <http://www.w3.org/1999/02/22-rdf-syntax-ns#object> ?obj1. ?statement2 <http://www.w3.org/1999/02/2…	?E is_a Type. ?E pred Obj. ?E-secondClause value. MAX (value)	Name the genus with the highest chromosome count in taxon rank.
What is the {human} for {collection} of {Venice}	22262	simple question left	3323	what is mankinds collection of venice	select distinct ?sbj where { ?sbj wdt:P195 wd:Q641 . ?sbj wdt:P31 wd:Q5 }	select distinct ?subj where { ?statement <http://www.w3.org/1999/02/22-rdf-syntax-ns#subject> ?subj . ?statement <http://www.w3.org/1999/02/22-rdf-syntax-ns#predicate> <http://www.wikidata.org/entity/P195> . ?statement <http://www.w3.org/1999/02/22-rdf-syntax-ns#object> <http://wikidata.dbpedia.org/resource/Q641> . ?subj <http://www.wikidata.org/entity/P31> <http://wikidata.dbpedia.org/resource/Q…	<?S P O ; ?S InstanceOf Type>	what is mankinds collection of venice
What is {nominated for} of {Maria Montessori} that is {point in time} is {1950-1-1} ?	4917	statement_property	1362	What award was Maria Montessori nominated for on January 1, 1950?	SELECT ?obj WHERE { wd:Q131117 p:P1411 ?s . ?s ps:P1411 ?obj . ?s pq:P585 ?x filter(contains(YEAR(?x),'1950')) }	select distinct ?obj where { ?statement <http://www.w3.org/1999/02/22-rdf-syntax-ns#subject> <http://wikidata.dbpedia.org/resource/Q131117> . ?statement <http://www.w3.org/1999/02/22-rdf-syntax-ns#predicate> <http://www.wikidata.org/entity/P1411> . ?statement <http://www.w3.org/1999/02/22-rdf-syntax-ns#object> ?obj . ?statement <http://www.wikidata.org/entity/P585> <1950-1-1> }	(E pred F) prop ?value	Which was the award that Maria Monessori got nominated for in 1950?
Does the {height} of the {BMW i8} {equals} {1}	18142	boolean with filter	160	Does the height of the BMW i8 equal 1?	ASK WHERE { wd:Q796799 wdt:P2048 ?obj filter(?obj = 1) }	ASK { ?statement1 <http://www.w3.org/1999/02/22-rdf-syntax-ns#subject> <http://wikidata.dbpedia.org/resource/Q796799> . ?statement1 <http://www.w3.org/1999/02/22-rdf-syntax-ns#predicate> <http://www.wikidata.org/entity/P2048>. ?statement1 <http://www.w3.org/1999/02/22-rdf-syntax-ns#object> ?obj. filter(?obj = 1) }	ASK ?sbj ?pred ?obj filter ?obj = num	Is 1 the height of the BMW i8?
What is {position held} of {Martin Van Buren} that is {replaced by} is {Edward Livingston} ?	6509	statement_property	2954	Edward Livingston replaced Martin Van Buren in what postion?	SELECT ?obj WHERE { wd:Q11820 p:P39 ?s . ?s ps:P39 ?obj . ?s pq:P1366 wd:Q544396 }	select distinct ?obj where { ?statement <http://www.w3.org/1999/02/22-rdf-syntax-ns#subject> <http://wikidata.dbpedia.org/resource/Q11820> . ?statement <http://www.w3.org/1999/02/22-rdf-syntax-ns#predicate> <http://www.wikidata.org/entity/P39> . ?statement <http://www.w3.org/1999/02/22-rdf-syntax-ns#object> ?obj . ?statement <http://www.wikidata.org/entity/P1366> <http://wikidata.dbpedia.org/reso…	(E pred F) prop ?value	Edward Livingston succeeded Martin Van Buren in what postion?
Give me {vehicle family} that starts with {'v'}	24408	string matching simple contains word	3542	What family of vehicles starts with the letter "v"?	SELECT DISTINCT ?sbj ?sbj_label WHERE { ?sbj wdt:P31 wd:Q22999537 . ?sbj rdfs:label ?sbj_label . FILTER(STRSTARTS(lcase(?sbj_label), 'v')) . FILTER (lang(?sbj_label) = 'en') } LIMIT 25	SELECT DISTINCT ?sbj ?sbj_label { ?statement1 <http://www.w3.org/1999/02/22-rdf-syntax-ns#subject> ?sbj . ?statement1 <http://www.w3.org/1999/02/22-rdf-syntax-ns#predicate> <http://www.wikidata.org/entity/P31> . ?statement1 <http://www.w3.org/1999/02/22-rdf-syntax-ns#object> <http://wikidata.dbpedia.org/resource/Q22999537>. ?sbj rdfs:label ?sbj_label . FILTER(STRSTARTS(lcase(?sbj_label), 'v')) . …	<?S P O ; ?S instanceOf Type ; starts with character >	Name the group of vehicles that start with the letter "v"
What is {birth place} of {Malcolm Allison}, that has {bordered by} is {Purfleet} ?	12912	right-subgraph	2436	Which is the birth place of Malcolm Allison, that is bordered by Purfleet?	SELECT ?answer WHERE { wd:Q1383862 wdt:P19 ?answer . ?answer wdt:P47 wd:Q1972020}	SELECT ?answer WHERE { ?statement1 <http://www.w3.org/1999/02/22-rdf-syntax-ns#subject> <http://wikidata.dbpedia.org/resource/Q1383862> . ?statement1 <http://www.w3.org/1999/02/22-rdf-syntax-ns#predicate> <http://www.wikidata.org/entity/P19>. ?statement1 <http://www.w3.org/1999/02/22-rdf-syntax-ns#object> ?answer . ?statement2 <http://www.w3.org/1999/02/22-rdf-syntax-ns#subject> ?answer. ?stateme…	E REF ?F . ?F RFG G	Which is the delivery area of Malcolm Allison, that is bordered by way of Purfleet?
What is the {protein} for {physically interacts with} of {oxytocin}	21787	simple question left	2133	Which protein interacts with oxytocin?	select distinct ?sbj where { ?sbj wdt:P129 wd:Q169960 . ?sbj wdt:P31 wd:Q8054 }	select distinct ?subj where { ?statement <http://www.w3.org/1999/02/22-rdf-syntax-ns#subject> ?subj . ?statement <http://www.w3.org/1999/02/22-rdf-syntax-ns#predicate> <http://www.wikidata.org/entity/P129> . ?statement <http://www.w3.org/1999/02/22-rdf-syntax-ns#object> <http://wikidata.dbpedia.org/resource/Q169960> . ?subj <http://www.wikidata.org/entity/P31> <http://wikidata.dbpedia.org/resourc…	<?S P O ; ?S InstanceOf Type>	Which protein interatomic with oxytocin?
Give me {ancient civilization} that starts with {'u'}	24572	string matching simple contains word	2205	What are the ancient civilization which start with the letter s	SELECT DISTINCT ?sbj ?sbj_label WHERE { ?sbj wdt:P31 wd:Q28171280 . ?sbj rdfs:label ?sbj_label . FILTER(STRSTARTS(lcase(?sbj_label), 'u')) . FILTER (lang(?sbj_label) = 'en') } LIMIT 25	SELECT DISTINCT ?sbj ?sbj_label { ?statement1 <http://www.w3.org/1999/02/22-rdf-syntax-ns#subject> ?sbj . ?statement1 <http://www.w3.org/1999/02/22-rdf-syntax-ns#predicate> <http://www.wikidata.org/entity/P31> . ?statement1 <http://www.w3.org/1999/02/22-rdf-syntax-ns#object> <http://wikidata.dbpedia.org/resource/Q28171280>. ?sbj rdfs:label ?sbj_label . FILTER(STRSTARTS(lcase(?sbj_label), 'u')) . …	<?S P O ; ?S instanceOf Type ; starts with character >	What are the antiquated civilization which begin with the letter s
Give me {novel series} that starts with {'t'}	24337	string matching simple contains word	3032	What's the name of a novel series that starts with the letter "t"?	SELECT DISTINCT ?sbj ?sbj_label WHERE { ?sbj wdt:P31 wd:Q1667921 . ?sbj rdfs:label ?sbj_label . FILTER(STRSTARTS(lcase(?sbj_label), 't')) . FILTER (lang(?sbj_label) = 'en') } LIMIT 25	SELECT DISTINCT ?sbj ?sbj_label { ?statement1 <http://www.w3.org/1999/02/22-rdf-syntax-ns#subject> ?sbj . ?statement1 <http://www.w3.org/1999/02/22-rdf-syntax-ns#predicate> <http://www.wikidata.org/entity/P31> . ?statement1 <http://www.w3.org/1999/02/22-rdf-syntax-ns#object> <http://wikidata.dbpedia.org/resource/Q1667921>. ?sbj rdfs:label ?sbj_label . FILTER(STRSTARTS(lcase(?sbj_label), 't')) . F…	<?S P O ; ?S instanceOf Type ; starts with character >	Name a novel series that begins with "t".
What is {award received} of {György Ligeti} that is {point in time} is {2000-0-0} ?	7512	statement_property	3957	What award did Gyorgy Ligeta receive on 2000-0-0?	SELECT ?obj WHERE { wd:Q154331 p:P166 ?s . ?s ps:P166 ?obj . ?s pq:P585 ?x filter(contains(YEAR(?x),'2000')) }	select distinct ?obj where { ?statement <http://www.w3.org/1999/02/22-rdf-syntax-ns#subject> <http://wikidata.dbpedia.org/resource/Q154331> . ?statement <http://www.w3.org/1999/02/22-rdf-syntax-ns#predicate> <http://www.wikidata.org/entity/P166> . ?statement <http://www.w3.org/1999/02/22-rdf-syntax-ns#object> ?obj . ?statement <http://www.wikidata.org/entity/P585> <2000-0-0> }	(E pred F) prop ?value	Gyorgy Ligeta was what award in 2000?
Give me {municipality of the Netherlands} that starts with {'z'}	24551	string matching simple contains word	3172	What are the municipality of the Netherlands which start with the letter s	SELECT DISTINCT ?sbj ?sbj_label WHERE { ?sbj wdt:P31 wd:Q2039348 . ?sbj rdfs:label ?sbj_label . FILTER(STRSTARTS(lcase(?sbj_label), 'z')) . FILTER (lang(?sbj_label) = 'en') } LIMIT 25	SELECT DISTINCT ?sbj ?sbj_label { ?statement1 <http://www.w3.org/1999/02/22-rdf-syntax-ns#subject> ?sbj . ?statement1 <http://www.w3.org/1999/02/22-rdf-syntax-ns#predicate> <http://www.wikidata.org/entity/P31> . ?statement1 <http://www.w3.org/1999/02/22-rdf-syntax-ns#object> <http://wikidata.dbpedia.org/resource/Q2039348>. ?sbj rdfs:label ?sbj_label . FILTER(STRSTARTS(lcase(?sbj_label), 'z')) . F…	<?S P O ; ?S instanceOf Type ; starts with character >	What are the region of the Netherlands which begin with the letter s
What is {found in species} of {genetic association} of {post-traumatic stress disorder} ?	17364	right-subgraph	932	What is the genetic association that can be found in species with post-traumatic stress disorder?	SELECT ?answer WHERE { wd:Q202387 wdt:P2293 ?X . ?X wdt:P703 ?answer}	SELECT ?answer WHERE { ?statement1 <http://www.w3.org/1999/02/22-rdf-syntax-ns#subject> <http://wikidata.dbpedia.org/resource/Q202387> . ?statement1 <http://www.w3.org/1999/02/22-rdf-syntax-ns#predicate> <http://www.wikidata.org/entity/P2293>. ?statement1 <http://www.w3.org/1999/02/22-rdf-syntax-ns#object> ?X . ?statement2 <http://www.w3.org/1999/02/22-rdf-syntax-ns#subject> ?X. ?statement2 <http…	E REF xF . xF RFG ?G	What is the genetic association found in post - traumatic stress disorder species?
What is {place of residence} of {Pierre Curie}, that has {timezone} is {UTC−02:00} ?	13071	right-subgraph	5798	Where did Pierre Curie live, which has the timezone of UTC-02:00?	SELECT ?answer WHERE { wd:Q37463 wdt:P551 ?answer . ?answer wdt:P421 wd:Q6536}	SELECT ?answer WHERE { ?statement1 <http://www.w3.org/1999/02/22-rdf-syntax-ns#subject> <http://wikidata.dbpedia.org/resource/Q37463> . ?statement1 <http://www.w3.org/1999/02/22-rdf-syntax-ns#predicate> <http://www.wikidata.org/entity/P551>. ?statement1 <http://www.w3.org/1999/02/22-rdf-syntax-ns#object> ?answer . ?statement2 <http://www.w3.org/1999/02/22-rdf-syntax-ns#subject> ?answer. ?statemen…	E REF ?F . ?F RFG G	Where did Pierre Curie live, which has the timezone of UTC-02:00?
What is {safety classification and labelling} of {magnesium sulfate anhydrous} that is {NFPA Fire} is {0} ?	4059	statement_property	504	What is { safety classification and labeling } of { magnesium sulfate anhydrous } that is { NFPA Fire } is { 0 }?	SELECT ?obj WHERE { wd:Q288266 p:P4952 ?s . ?s ps:P4952 ?obj . ?s pq:P994 ?x filter(contains(?x,'0')) }	select distinct ?obj where { ?statement <http://www.w3.org/1999/02/22-rdf-syntax-ns#subject> <http://wikidata.dbpedia.org/resource/Q288266> . ?statement <http://www.w3.org/1999/02/22-rdf-syntax-ns#predicate> <http://www.wikidata.org/entity/P4952> . ?statement <http://www.w3.org/1999/02/22-rdf-syntax-ns#object> ?obj . ?statement <http://www.wikidata.org/entity/P994> <0> }	(E pred F) prop ?value	what safety classification and labeling of magnesium sulfate anhydrous exists?
What is {head of government} of {State of Palestine} that is {start time} is {2014-6-2} ?	7104	statement_property	3549	Who was the head of government in Palestine on June 2, 2014?	SELECT ?obj WHERE { wd:Q219060 p:P6 ?s . ?s ps:P6 ?obj . ?s pq:P580 ?x filter(contains(YEAR(?x),'2014')) }	select distinct ?obj where { ?statement <http://www.w3.org/1999/02/22-rdf-syntax-ns#subject> <http://wikidata.dbpedia.org/resource/Q219060> . ?statement <http://www.w3.org/1999/02/22-rdf-syntax-ns#predicate> <http://www.wikidata.org/entity/P6> . ?statement <http://www.w3.org/1999/02/22-rdf-syntax-ns#object> ?obj . ?statement <http://www.wikidata.org/entity/P580> <2014-6-2> }	(E pred F) prop ?value	On June 2, 2014 who was the leader of Palestine?
Does the {position angle} of the {northwest by north} {equals} {391.5}	18941	boolean with filter	959	Is the position angle of northwest by north equal to 391.5?	ASK WHERE { wd:Q20968407 wdt:P2211 ?obj filter(?obj = 391.5) }	ASK { ?statement1 <http://www.w3.org/1999/02/22-rdf-syntax-ns#subject> <http://wikidata.dbpedia.org/resource/Q20968407> . ?statement1 <http://www.w3.org/1999/02/22-rdf-syntax-ns#predicate> <http://www.wikidata.org/entity/P2211>. ?statement1 <http://www.w3.org/1999/02/22-rdf-syntax-ns#object> ?obj. filter(?obj = 391.5) }	ASK ?sbj ?pred ?obj filter ?obj = num	What is the position angle of northwest by north?
What is the {secular state} with the {MIN(PPP GDP per capita)} whose {diplomatic relation} is {India} ?	3253	rank	475	What is the secular state of the MIN(PPP GDP per capita) whose diplomatic relation is with India?	select ?ent where { ?ent wdt:P31 wd:Q859563 . ?ent wdt:P2299 ?obj . ?ent wdt:P530 wd:Q668} ORDER BY ASC(?obj)LIMIT 5	select ?ent where { ?ent <http://www.wikidata.org/entity/P31> <http://wikidata.dbpedia.org/resource/Q859563>. ?statement1 <http://www.w3.org/1999/02/22-rdf-syntax-ns#subject> ?ent . ?statement1 <http://www.w3.org/1999/02/22-rdf-syntax-ns#predicate> <http://www.wikidata.org/entity/P2299>. ?statement1 <http://www.w3.org/1999/02/22-rdf-syntax-ns#object> ?obj1. ?statement2 <http://www.w3.org/1999/02/…	?E is_a Type. ?E pred Obj. ?E-secondClause value. MIN (value)	Tell me the secular stat of the min GDP per capita with a diplomatic relation with India.
what is the {located in the administrative territorial entity} for {Edward Hopper} has {place of death} as {New York City} ?	4240	statement_property	685	What is the location in New York City for Edward Hopper's place death?	SELECT ?value WHERE { wd:Q203401 p:P20 ?s . ?s ps:P20 wd:Q60 . ?s pq:P131 ?value}	select distinct ?value where { ?statement <http://www.w3.org/1999/02/22-rdf-syntax-ns#subject> <http://wikidata.dbpedia.org/resource/Q203401> . ?statement <http://www.w3.org/1999/02/22-rdf-syntax-ns#predicate> <http://www.wikidata.org/entity/P20> . ?statement <http://www.w3.org/1999/02/22-rdf-syntax-ns#object> <http://wikidata.dbpedia.org/resource/Q60> . ?statement <http://www.wikidata.org/entity…	(E pred ?Obj ) prop value	Where is Edward Hopper buries in New York City?
What is {nominated for} of {Gone with the Wind} that is {nominee} is {Ray Rennahan} ?	4015	statement_property	460	What was Ray Rennahan from Gone with the Wind nominated for?	SELECT ?obj WHERE { wd:Q2875 p:P1411 ?s . ?s ps:P1411 ?obj . ?s pq:P2453 wd:Q367614 }	select distinct ?obj where { ?statement <http://www.w3.org/1999/02/22-rdf-syntax-ns#subject> <http://wikidata.dbpedia.org/resource/Q2875> . ?statement <http://www.w3.org/1999/02/22-rdf-syntax-ns#predicate> <http://www.wikidata.org/entity/P1411> . ?statement <http://www.w3.org/1999/02/22-rdf-syntax-ns#object> ?obj . ?statement <http://www.wikidata.org/entity/P2453> <http://wikidata.dbpedia.org/res…	(E pred F) prop ?value	In what category did Tay Rennahan receive a nomination for Gone with the Wind?
How many {maintained by} are to/by {Ōita Prefecture} ?	2182	statement_property	1526	how much is maintained by Otia Prefecture?	SELECT (COUNT(?sub) AS ?value ) { ?sub wdt:P126 wd:Q133924 }	SELECT (COUNT(?sub) AS ?subs ) { ?statement <http://www.w3.org/1999/02/22-rdf-syntax-ns#subject> ?sub . ?statement <http://www.w3.org/1999/02/22-rdf-syntax-ns#predicate> <http://www.wikidata.org/entity/P126> . ?statement <http://www.w3.org/1999/02/22-rdf-syntax-ns#object> http://wikidata.dbpedia.org/resource/Q133924 . }	Count ent (ent-pred-obj)	What is the scope of the Otia Prefecture's maintenance?
What is the {former administrative territorial entity} for {located on terrain feature} of {classical antiquity}	21650	simple question right	1996	Which territory did the classical antiquity cover?	select distinct ?obj where { wd:Q486761 wdt:P706 ?obj . ?obj wdt:P31 wd:Q19953632 }	select distinct ?obj where { ?statement <http://www.w3.org/1999/02/22-rdf-syntax-ns#subject> <http://wikidata.dbpedia.org/resource/Q486761> . ?statement <http://www.w3.org/1999/02/22-rdf-syntax-ns#predicate> <http://www.wikidata.org/entity/P706> . ?statement <http://www.w3.org/1999/02/22-rdf-syntax-ns#object> ?obj . ?obj <http://www.wikidata.org/entity/P31> <http://wikidata.dbpedia.org/resource/Q…	<S P ?O ; ?O instanceOf Type>	Which region did the classical relic cover?
What is the {2.1} with the {MAX(speed)} whose {participating teams} is {Katusha 2016} ?	2867	rank	66	What is the 2.1 with the highest speed whose participating teams is Katusha 2016?	select ?ent where { ?ent wdt:P31 wd:Q22231112 . ?ent wdt:P2052 ?obj . ?ent wdt:P1923 wd:Q21955186 } ORDER BY DESC(?obj)LIMIT 5	select ?ent where { ?ent <http://www.wikidata.org/entity/P31> <http://wikidata.dbpedia.org/resource/Q22231112>. ?statement1 <http://www.w3.org/1999/02/22-rdf-syntax-ns#subject> ?ent . ?statement1 <http://www.w3.org/1999/02/22-rdf-syntax-ns#predicate> <http://www.wikidata.org/entity/P2052>. ?statement1 <http://www.w3.org/1999/02/22-rdf-syntax-ns#object> ?obj1. ?statement2 <http://www.w3.org/1999/0…	?E is_a Type. ?E pred Obj. ?E-secondClause value. MAX (value)	Out of the participating teams in the Katusha 2016, who with a 2.1 had the highest speed?
How many {file format} are to/by {Portable Document Format} ?	2108	statement_property	1452	How many file formats are done on Portable Document Format?	SELECT (COUNT(?sub) AS ?value ) { ?sub wdt:P2701 wd:Q42332 }	SELECT (COUNT(?sub) AS ?subs ) { ?statement <http://www.w3.org/1999/02/22-rdf-syntax-ns#subject> ?sub . ?statement <http://www.w3.org/1999/02/22-rdf-syntax-ns#predicate> <http://www.wikidata.org/entity/P2701> . ?statement <http://www.w3.org/1999/02/22-rdf-syntax-ns#object> http://wikidata.dbpedia.org/resource/Q42332 . }	Count ent (ent-pred-obj)	How many different extensions are support by the Portable Document Format
How many {carries} are to/by {road} ?	2217	statement_property	1561	How many carry things by road?	SELECT (COUNT(?sub) AS ?value ) { ?sub wdt:P2505 wd:Q34442 }	SELECT (COUNT(?sub) AS ?subs ) { ?statement <http://www.w3.org/1999/02/22-rdf-syntax-ns#subject> ?sub . ?statement <http://www.w3.org/1999/02/22-rdf-syntax-ns#predicate> <http://www.wikidata.org/entity/P2505> . ?statement <http://www.w3.org/1999/02/22-rdf-syntax-ns#object> http://wikidata.dbpedia.org/resource/Q34442 . }	Count ent (ent-pred-obj)	Which is the number of the carry things by road?
What is {twinned administrative body} of {Klagenfurt} that is {start time} is {1990-0-0} ?	6798	statement_property	3243	What city became a twin city of Klagenfurt in 1990?	SELECT ?obj WHERE { wd:Q41753 p:P190 ?s . ?s ps:P190 ?obj . ?s pq:P580 ?x filter(contains(YEAR(?x),'1990')) }	select distinct ?obj where { ?statement <http://www.w3.org/1999/02/22-rdf-syntax-ns#subject> <http://wikidata.dbpedia.org/resource/Q41753> . ?statement <http://www.w3.org/1999/02/22-rdf-syntax-ns#predicate> <http://www.wikidata.org/entity/P190> . ?statement <http://www.w3.org/1999/02/22-rdf-syntax-ns#object> ?obj . ?statement <http://www.wikidata.org/entity/P580> <1990-0-0> }	(E pred F) prop ?value	In 1990, what city became a twin city of Klagenfurt?
what is the {start time} for {Julie Andrews} has {spouse} as {Tony Walton} ?	4069	statement_property	514	When did Tony Walton become the spouse of Julie Andrews?	SELECT ?value WHERE { wd:Q161819 p:P26 ?s . ?s ps:P26 wd:Q2803671 . ?s pq:P580 ?value}	select distinct ?value where { ?statement <http://www.w3.org/1999/02/22-rdf-syntax-ns#subject> <http://wikidata.dbpedia.org/resource/Q161819> . ?statement <http://www.w3.org/1999/02/22-rdf-syntax-ns#predicate> <http://www.wikidata.org/entity/P26> . ?statement <http://www.w3.org/1999/02/22-rdf-syntax-ns#object> <http://wikidata.dbpedia.org/resource/Q2803671> . ?statement <http://www.wikidata.org/e…	(E pred ?Obj ) prop value	At what time did Tony Walton become the husband of Julie Andrews?
What is {population} of {Lucknow} that is {point in time} is {2011-0-0} ?	4675	statement_property	1120	What was the population of Lucknow in 2011?	SELECT ?obj WHERE { wd:Q47916 p:P1082 ?s . ?s ps:P1082 ?obj . ?s pq:P585 ?x filter(contains(YEAR(?x),'2011')) }	select distinct ?obj where { ?statement <http://www.w3.org/1999/02/22-rdf-syntax-ns#subject> <http://wikidata.dbpedia.org/resource/Q47916> . ?statement <http://www.w3.org/1999/02/22-rdf-syntax-ns#predicate> <http://www.wikidata.org/entity/P1082> . ?statement <http://www.w3.org/1999/02/22-rdf-syntax-ns#object> ?obj . ?statement <http://www.wikidata.org/entity/P585> <2011-0-0> }	(E pred F) prop ?value	How many people lived in Lucknow in 2011?
What is the {human} for {military branch} of {KGB}	21552	simple question left	1898	Who is the person for the military branch of KGB?	select distinct ?sbj where { ?sbj wdt:P241 wd:Q80919 . ?sbj wdt:P31 wd:Q5 }	select distinct ?subj where { ?statement <http://www.w3.org/1999/02/22-rdf-syntax-ns#subject> ?subj . ?statement <http://www.w3.org/1999/02/22-rdf-syntax-ns#predicate> <http://www.wikidata.org/entity/P241> . ?statement <http://www.w3.org/1999/02/22-rdf-syntax-ns#object> <http://wikidata.dbpedia.org/resource/Q80919> . ?subj <http://www.wikidata.org/entity/P31> <http://wikidata.dbpedia.org/resource…	<?S P O ; ?S InstanceOf Type>	Who is the individual for the military department of KGB?
Does the {watershed area} of the {rio de Santa Maria Zobenigo} {greater than} {0.00083176}	19421	boolean with filter	1439	Is the watershed area of the rio de Santa Maria Zobenigo greater than 0.00083176?	ASK WHERE { wd:Q3432782 wdt:P2053 ?obj filter(?obj > 0.00083176) }	ASK { ?statement1 <http://www.w3.org/1999/02/22-rdf-syntax-ns#subject> <http://wikidata.dbpedia.org/resource/Q3432782> . ?statement1 <http://www.w3.org/1999/02/22-rdf-syntax-ns#predicate> <http://www.wikidata.org/entity/P2053>. ?statement1 <http://www.w3.org/1999/02/22-rdf-syntax-ns#object> ?obj. filter(?obj > 0.00083176) }	ASK ?sbj ?pred ?obj filter ?obj = num	Is the watershed zone of the rio de Santa Maria Zobenigo more noteworthy than 0.00083176?
What is {contains administrative territorial entity} of {Liguria} that is {start time} is {2015-1-1} ?	4761	statement_property	1206	What district of Liguria originated in 2015?	SELECT ?obj WHERE { wd:Q1256 p:P150 ?s . ?s ps:P150 ?obj . ?s pq:P580 ?x filter(contains(YEAR(?x),'2015')) }	select distinct ?obj where { ?statement <http://www.w3.org/1999/02/22-rdf-syntax-ns#subject> <http://wikidata.dbpedia.org/resource/Q1256> . ?statement <http://www.w3.org/1999/02/22-rdf-syntax-ns#predicate> <http://www.wikidata.org/entity/P150> . ?statement <http://www.w3.org/1999/02/22-rdf-syntax-ns#object> ?obj . ?statement <http://www.wikidata.org/entity/P580> <2015-1-1> }	(E pred F) prop ?value	Name the district of Liguria created in 2015?
what is the {start time} for {Okinawa Prefecture} has {twinned administrative body} as {Santa Cruz Department} ?	6315	statement_property	2760	when did Okinawa Prefecture have the Santa Cruz Department as its twinned administrative body?	SELECT ?value WHERE { wd:Q766445 p:P190 ?s . ?s ps:P190 wd:Q235106 . ?s pq:P580 ?value}	select distinct ?value where { ?statement <http://www.w3.org/1999/02/22-rdf-syntax-ns#subject> <http://wikidata.dbpedia.org/resource/Q766445> . ?statement <http://www.w3.org/1999/02/22-rdf-syntax-ns#predicate> <http://www.wikidata.org/entity/P190> . ?statement <http://www.w3.org/1999/02/22-rdf-syntax-ns#object> <http://wikidata.dbpedia.org/resource/Q235106> . ?statement <http://www.wikidata.org/e…	(E pred ?Obj ) prop value	When was The Santa Cruz Department wasOkinawa Prefecture administrative body?
What is {division} of {member of team} of {Jurandir Fatori} ?	16446	left-subgraph	8478	What division does Jurandir Fatori's team play for?	SELECT ?answer WHERE { wd:Q21020118 wdt:P54 ?X . ?X wdt:P118 ?answer}	SELECT ?answer WHERE { ?statement1 <http://www.w3.org/1999/02/22-rdf-syntax-ns#subject> <http://wikidata.dbpedia.org/resource/Q21020118> . ?statement1 <http://www.w3.org/1999/02/22-rdf-syntax-ns#predicate> <http://www.wikidata.org/entity/P54>. ?statement1 <http://www.w3.org/1999/02/22-rdf-syntax-ns#object> ?X . ?statement2 <http://www.w3.org/1999/02/22-rdf-syntax-ns#subject> ?X. ?statement2 <http…	C RCD xD . xD RDE ?E	Name the division for which Jurandir Fatori's team plays.
What is the {sex or gender} and the {country of citizenship} of {Freddy_Krueger} ?	9803	two intentions right subgraph	63	Freddy Krueger and Fred Krueger, is a serial killer and the main antagonist of the A Nightmare on Elm Street series. A family man on the surface, Krueger was actually the serial killer known as the "Springwood Slasher". When he was caught and subsequently released on a technicality, the parents of his victims tracked him to the boiler room of the power plant he once worked at and burned him alive…	SELECT ?ans_1 ?ans_2 WHERE { wd:Q329466 wdt:P21 ?ans_1 . wd:Q329466 wdt:P27 ?ans_2 }	SELECT ?ans_1 ?ans_2 WHERE { ?statement1 <http://www.w3.org/1999/02/22-rdf-syntax-ns#subject> <http://wikidata.dbpedia.org/resource/Q329466> . ?statement1 <http://www.w3.org/1999/02/22-rdf-syntax-ns#predicate> <http://www.wikidata.org/entity/P21> . ?statement1 <http://www.w3.org/1999/02/22-rdf-syntax-ns#object> ?ans_1. ?statement2 <http://www.w3.org/1999/02/22-rdf-syntax-ns#subject> <http://wikid…	select where (ent-pred-obj1 . ent-pred-obj2)	Freddy Krueger and Fred Krueger, is a serial killer and the principal antagonist of the A Nightmare on Elm Street series. A family man on the surface, Krueger used to be in reality the serial killer known as the "Springwood Slasher". When he was once caught and consequently released on a technicality, the parents of his victims tracked him to the boiler room of the power plant he as soon as worke…
What is {award received} of {Claude Brasseur} that is {point in time} is {1977-0-0} ?	6326	statement_property	2771	What award did Claude Brasseur receive in 1977-0-0?	SELECT ?obj WHERE { wd:Q106544 p:P166 ?s . ?s ps:P166 ?obj . ?s pq:P585 ?x filter(contains(YEAR(?x),'1977')) }	select distinct ?obj where { ?statement <http://www.w3.org/1999/02/22-rdf-syntax-ns#subject> <http://wikidata.dbpedia.org/resource/Q106544> . ?statement <http://www.w3.org/1999/02/22-rdf-syntax-ns#predicate> <http://www.wikidata.org/entity/P166> . ?statement <http://www.w3.org/1999/02/22-rdf-syntax-ns#object> ?obj . ?statement <http://www.wikidata.org/entity/P585> <1977-0-0> }	(E pred F) prop ?value	Which award was given to Claude Brasseur in 1977?
What is {contains} of {comes from} of {The Star-Spangled Banner} ?	14591	right-subgraph	341	What are the stars and stripes from the star spangled banner?	SELECT ?answer WHERE { wd:Q44696 wdt:P495 ?X . ?X wdt:P150 ?answer}	SELECT ?answer WHERE { ?statement1 <http://www.w3.org/1999/02/22-rdf-syntax-ns#subject> <http://wikidata.dbpedia.org/resource/Q44696> . ?statement1 <http://www.w3.org/1999/02/22-rdf-syntax-ns#predicate> <http://www.wikidata.org/entity/P495>. ?statement1 <http://www.w3.org/1999/02/22-rdf-syntax-ns#object> ?X . ?statement2 <http://www.w3.org/1999/02/22-rdf-syntax-ns#subject> ?X. ?statement2 <http:/…	E REF xF . xF RFG ?G	What are the stars and stripes from the star radiant standard?
What is {location born} of {Jamshid Mashayekhi}, that has {partner town} is {Havana} ?	12938	right-subgraph	1382	When is the location born in Jamshid Mashayekhi which is a partner town of Havana?	SELECT ?answer WHERE { wd:Q3026288 wdt:P19 ?answer . ?answer wdt:P190 wd:Q1563}	SELECT ?answer WHERE { ?statement1 <http://www.w3.org/1999/02/22-rdf-syntax-ns#subject> <http://wikidata.dbpedia.org/resource/Q3026288> . ?statement1 <http://www.w3.org/1999/02/22-rdf-syntax-ns#predicate> <http://www.wikidata.org/entity/P19>. ?statement1 <http://www.w3.org/1999/02/22-rdf-syntax-ns#object> ?answer . ?statement2 <http://www.w3.org/1999/02/22-rdf-syntax-ns#subject> ?answer. ?stateme…	E REF ?F . ?F RFG G	When is the area born in Jamshid Mashayekhi which may be a accomplice town of Havana?
Does the {dynamic viscosity} of the {acetic acid} {greater than} {0.6288}	18306	boolean with filter	324	Is the dynamic viscosity of the acetic acid greater than 0.6288?	ASK WHERE { wd:Q47512 wdt:P3070 ?obj filter(?obj > 0.6288) }	ASK { ?statement1 <http://www.w3.org/1999/02/22-rdf-syntax-ns#subject> <http://wikidata.dbpedia.org/resource/Q47512> . ?statement1 <http://www.w3.org/1999/02/22-rdf-syntax-ns#predicate> <http://www.wikidata.org/entity/P3070>. ?statement1 <http://www.w3.org/1999/02/22-rdf-syntax-ns#object> ?obj. filter(?obj > 0.6288) }	ASK ?sbj ?pred ?obj filter ?obj = num	Is it true that the volume as quantity of the femtoliter equals to 0.000000001?
What is {voice dubber} of {from work} of {Rukh} ?	16350	left-subgraph	48	WHO THE DUBBER OF RUKH FROM WORK?	SELECT ?answer WHERE { wd:Q30060903 wdt:P1441 ?X . ?X wdt:P725 ?answer}	SELECT ?answer WHERE { ?statement1 <http://www.w3.org/1999/02/22-rdf-syntax-ns#subject> <http://wikidata.dbpedia.org/resource/Q30060903> . ?statement1 <http://www.w3.org/1999/02/22-rdf-syntax-ns#predicate> <http://www.wikidata.org/entity/P1441>. ?statement1 <http://www.w3.org/1999/02/22-rdf-syntax-ns#object> ?X . ?statement2 <http://www.w3.org/1999/02/22-rdf-syntax-ns#subject> ?X. ?statement2 <ht…	C RCD xD . xD RDE ?E	WHO THE DUBBER OF RUKH FROM WORK?
What is {educated at} of {Christopher Wren} that is {academic major} is {Latin} ?	7276	statement_property	3721	Where did Christopher Wren major in Latin?	SELECT ?obj WHERE { wd:Q170373 p:P69 ?s . ?s ps:P69 ?obj . ?s pq:P812 wd:Q397 }	select distinct ?obj where { ?statement <http://www.w3.org/1999/02/22-rdf-syntax-ns#subject> <http://wikidata.dbpedia.org/resource/Q170373> . ?statement <http://www.w3.org/1999/02/22-rdf-syntax-ns#predicate> <http://www.wikidata.org/entity/P69> . ?statement <http://www.w3.org/1999/02/22-rdf-syntax-ns#object> ?obj . ?statement <http://www.wikidata.org/entity/P812> <http://wikidata.dbpedia.org/reso…	(E pred F) prop ?value	At what location did Christopher Wren major in Latin?
How many {exemplar of} are to/by {Gospel of John} ?	2289	statement_property	1633	How is the Gospel of John exemplar?	SELECT (COUNT(?sub) AS ?value ) { ?sub wdt:P1574 wd:Q36766 }	SELECT (COUNT(?sub) AS ?subs ) { ?statement <http://www.w3.org/1999/02/22-rdf-syntax-ns#subject> ?sub . ?statement <http://www.w3.org/1999/02/22-rdf-syntax-ns#predicate> <http://www.wikidata.org/entity/P1574> . ?statement <http://www.w3.org/1999/02/22-rdf-syntax-ns#object> http://wikidata.dbpedia.org/resource/Q36766 . }	Count ent (ent-pred-obj)	What makes John's Gospel exemplar?
What is {language used} of {Gibraltar} that is {has quality} is {second language} ?	8109	statement_property	4554	Which language is used in Gibraltar that has a quality of second language?	SELECT ?obj WHERE { wd:Q1410 p:P2936 ?s . ?s ps:P2936 ?obj . ?s pq:P1552 wd:Q125421 }	select distinct ?obj where { ?statement <http://www.w3.org/1999/02/22-rdf-syntax-ns#subject> <http://wikidata.dbpedia.org/resource/Q1410> . ?statement <http://www.w3.org/1999/02/22-rdf-syntax-ns#predicate> <http://www.wikidata.org/entity/P2936> . ?statement <http://www.w3.org/1999/02/22-rdf-syntax-ns#object> ?obj . ?statement <http://www.wikidata.org/entity/P1552> <http://wikidata.dbpedia.org/res…	(E pred F) prop ?value	Wich language is used as a second language in Gibraltar?
What is the {human} for {partner} of {Chow Yun-fat}	20748	simple question left	1094	Who is the human partner of Chow Yun-fat?	select distinct ?sbj where { ?sbj wdt:P451 wd:Q181425 . ?sbj wdt:P31 wd:Q5 }	select distinct ?subj where { ?statement <http://www.w3.org/1999/02/22-rdf-syntax-ns#subject> ?subj . ?statement <http://www.w3.org/1999/02/22-rdf-syntax-ns#predicate> <http://www.wikidata.org/entity/P451> . ?statement <http://www.w3.org/1999/02/22-rdf-syntax-ns#object> <http://wikidata.dbpedia.org/resource/Q181425> . ?subj <http://www.wikidata.org/entity/P31> <http://wikidata.dbpedia.org/resourc…	<?S P O ; ?S InstanceOf Type>	Who is the human accomplice of Chow Yun-fat?
What is {candidate} of {took part} of {Gustav Winckler} ?	16612	left-subgraph	66	Which is the candidature that Gustav Winckler took part of?	SELECT ?answer WHERE { wd:Q715063 wdt:P1344 ?X . ?X wdt:P710 ?answer}	SELECT ?answer WHERE { ?statement1 <http://www.w3.org/1999/02/22-rdf-syntax-ns#subject> <http://wikidata.dbpedia.org/resource/Q715063> . ?statement1 <http://www.w3.org/1999/02/22-rdf-syntax-ns#predicate> <http://www.wikidata.org/entity/P1344>. ?statement1 <http://www.w3.org/1999/02/22-rdf-syntax-ns#object> ?X . ?statement2 <http://www.w3.org/1999/02/22-rdf-syntax-ns#subject> ?X. ?statement2 <http…	C RCD xD . xD RDE ?E	What is the candidature that Gustav Wincklet took part of?
What is the {human} for {stepparent} of {Johnny Cash}	20914	simple question left	1260	Who is Johnny Cash's stepparent?	select distinct ?sbj where { ?sbj wdt:P3448 wd:Q42775 . ?sbj wdt:P31 wd:Q5 }	select distinct ?subj where { ?statement <http://www.w3.org/1999/02/22-rdf-syntax-ns#subject> ?subj . ?statement <http://www.w3.org/1999/02/22-rdf-syntax-ns#predicate> <http://www.wikidata.org/entity/P3448> . ?statement <http://www.w3.org/1999/02/22-rdf-syntax-ns#object> <http://wikidata.dbpedia.org/resource/Q42775> . ?subj <http://www.wikidata.org/entity/P31> <http://wikidata.dbpedia.org/resourc…	<?S P O ; ?S InstanceOf Type>	Who's the stepparent of Johnny Cash?
[truncated: 18,767 more rows]
