# Supplementary material for: FLMatchQA: a recursive neural network-based question answering with customized federated learning model
Source: PeerJ Comput Sci. 2024 Jun 28;10:e2092. doi: 10.7717/peerj-cs.2092 (PMC11232604; doi:10.7717/peerj-cs.2092)
Supplement: Supplemental Information 4 [file peerj-cs-10-2092-s004.zip › SQuAD-v1.1.csv]

Context,"QuestionAnswerSets","Title","ValidationRole"
Architecturally, the school has a Catholic character. Atop the Main Building's gold dome is a golden statue of the Virgin Mary. Immediately in front of the Main Building and facing it, is a copper statue of Christ with arms upraised with the legend "Venite Ad Me Omnes". Next to the Main Building is the Basilica of the Sacred Heart. Immediately behind the basilica is the Grotto, a Marian place of …	Question"" -> ""To whom did the Virgin Mary allegedly appear in 1858 in Lourdes France?"", ""Answers"" -> {""Saint Bernadette Soubirous""}, ""AnswerPositions"" -> {516}, ""QuestionID"" -> ""5733be284776f41900661182""	>, <	Question"" -> ""What is in front of the Notre Dame Main Building?"", ""Answers"" -> {""a copper statue of Christ""}, ""AnswerPositions"" -> {189}, ""QuestionID"" -> ""5733be284776f4190066117f""	>, <	Question"" -> ""The Basilica of the Sacred heart at Notre Dame is beside to which structure?"", ""Answers"" -> {""the Main Building""}, ""AnswerPositions"" -> {280}, ""QuestionID"" -> ""5733be284776f41900661180""	>, <	Question"" -> ""What is the Grotto at Notre Dame?"", ""Answers"" -> {""a Marian place of prayer and reflection""}, ""AnswerPositions"" -> {382}, ""QuestionID"" -> ""5733be284776f41900661181""	>, <	Question"" -> ""What sits on top of the Main Building at Notre Dame?"", ""Answers"" -> {""a golden statue of the Virgin Mary""}, ""AnswerPositions"" -> {93}, ""QuestionID"" -> ""5733be284776f4190066117e""	>}","University of Notre Dame","Training"
As at most other universities, Notre Dame's students run a number of news media outlets. The nine student-run outlets include three newspapers, both a radio and television station, and several magazines and journals. Begun as a one-page journal in September 1876, the Scholastic magazine is issued twice monthly and claims to be the oldest continuous collegiate publication in the United States. The…	Question"" -> ""When did the Scholastic Magazine of Notre dame begin publishing?"", ""Answers"" -> {""September 1876""}, ""AnswerPositions"" -> {249}, ""QuestionID"" -> ""5733bf84d058e614000b61be""	>, <	Question"" -> ""How often is Notre Dame's the Juggler published?"", ""Answers"" -> {""twice""}, ""AnswerPositions"" -> {442}, ""QuestionID"" -> ""5733bf84d058e614000b61bf""	>, <	Question"" -> ""What is the daily student paper at Notre Dame called?"", ""Answers"" -> {""The Observer""}, ""AnswerPositions"" -> {599}, ""QuestionID"" -> ""5733bf84d058e614000b61c0""	>, <	Question"" -> ""How many student news papers are found at Notre Dame?"", ""Answers"" -> {""three""}, ""AnswerPositions"" -> {127}, ""QuestionID"" -> ""5733bf84d058e614000b61bd""	>, <	Question"" -> ""In what year did the student paper Common Sense begin publication at Notre Dame?"", ""Answers"" -> {""1987""}, ""AnswerPositions"" -> {909}, ""QuestionID"" -> ""5733bf84d058e614000b61c1""	>}","University of Notre Dame","Training"
The university is the major seat of the Congregation of Holy Cross (albeit not its official headquarters, which are in Rome). Its main seminary, Moreau Seminary, is located on the campus across St. Joseph lake from the Main Building. Old College, the oldest building on campus and located near the shore of St. Mary lake, houses undergraduate seminarians. Retired priests and brothers reside in Fati…	Question"" -> ""Where is the headquarters of the Congregation of the Holy Cross?"", ""Answers"" -> {""Rome""}, ""AnswerPositions"" -> {120}, ""QuestionID"" -> ""5733bed24776f41900661188""	>, <	Question"" -> ""What is the primary seminary of the Congregation of the Holy Cross?"", ""Answers"" -> {""Moreau Seminary""}, ""AnswerPositions"" -> {146}, ""QuestionID"" -> ""5733bed24776f41900661189""	>, <	Question"" -> ""What is the oldest structure at Notre Dame?"", ""Answers"" -> {""Old College""}, ""AnswerPositions"" -> {235}, ""QuestionID"" -> ""5733bed24776f4190066118a""	>, <	Question"" -> ""What individuals live at Fatima House at Notre Dame?"", ""Answers"" -> {""Retired priests and brothers""}, ""AnswerPositions"" -> {357}, ""QuestionID"" -> ""5733bed24776f4190066118b""	>, <	Question"" -> ""Which prize did Frederick Buechner create?"", ""Answers"" -> {""Buechner Prize for Preaching""}, ""AnswerPositions"" -> {676}, ""QuestionID"" -> ""5733bed24776f4190066118c""	>}","University of Notre Dame","Training"
The College of Engineering was established in 1920, however, early courses in civil and mechanical engineering were a part of the College of Science since the 1870s. Today the college, housed in the Fitzpatrick, Cushing, and Stinson-Remick Halls of Engineering, includes five departments of study – aerospace and mechanical engineering, chemical and biomolecular engineering, civil engineering and g…	Question"" -> ""How many BS level degrees are offered in the College of Engineering at Notre Dame?"", ""Answers"" -> {""eight""}, ""AnswerPositions"" -> {488}, ""QuestionID"" -> ""5733a6424776f41900660f51""	>, <	Question"" -> ""In what year was the College of Engineering at Notre Dame formed?"", ""Answers"" -> {""1920""}, ""AnswerPositions"" -> {47}, ""QuestionID"" -> ""5733a6424776f41900660f4e""	>, <	Question"" -> ""Before the creation of the College of Engineering similar studies were carried out at which Notre Dame college?"", ""Answers"" -> {""the College of Science""}, ""AnswerPositions"" -> {127}, ""QuestionID"" -> ""5733a6424776f41900660f4f""	>, <	Question"" -> ""How many departments are within the Stinson-Remick Hall of Engineering?"", ""Answers"" -> {""five""}, ""AnswerPositions"" -> {272}, ""QuestionID"" -> ""5733a6424776f41900660f50""	>, <	Question"" -> ""The College of Science began to offer civil engineering courses beginning at what time at Notre Dame?"", ""Answers"" -> {""the 1870s""}, ""AnswerPositions"" -> {156}, ""QuestionID"" -> ""5733a6424776f41900660f52""	>}","University of Notre Dame","Training"
All of Notre Dame's undergraduate students are a part of one of the five undergraduate colleges at the school or are in the First Year of Studies program. The First Year of Studies program was established in 1962 to guide incoming freshmen in their first year at the school before they have declared a major. Each student is given an academic advisor from the program who helps them to choose classe…	Question"" -> ""What entity provides help with the management of time for new students at Notre Dame?"", ""Answers"" -> {""Learning Resource Center""}, ""AnswerPositions"" -> {497}, ""QuestionID"" -> ""5733a70c4776f41900660f64""	>, <	Question"" -> ""How many colleges for undergraduates are at Notre Dame?"", ""Answers"" -> {""five""}, ""AnswerPositions"" -> {69}, ""QuestionID"" -> ""5733a70c4776f41900660f62""	>, <	Question"" -> ""What was created at Notre Dame in 1962 to assist first year students?"", ""Answers"" -> {""The First Year of Studies program""}, ""AnswerPositions"" -> {156}, ""QuestionID"" -> ""5733a70c4776f41900660f63""	>, <	Question"" -> ""Which organization declared the First Year of Studies program at Notre Dame \""outstanding?\"""", ""Answers"" -> {""U.S. News & World Report""}, ""AnswerPositions"" -> {648}, ""QuestionID"" -> ""5733a70c4776f41900660f65""	>}","University of Notre Dame","Training"
The university first offered graduate degrees, in the form of a Master of Arts (MA), in the 1854–1855 academic year. The program expanded to include Master of Laws (LL.M.) and Master of Civil Engineering in its early stages of growth, before a formal graduate school education was developed with a thesis not required to receive the degrees. This changed in 1924 with formal requirements developed f…	Question"" -> ""The granting of Doctorate degrees first occurred in what year at Notre Dame?"", ""Answers"" -> {""1924""}, ""AnswerPositions"" -> {359}, ""QuestionID"" -> ""5733a7bd4776f41900660f6b""	>, <	Question"" -> ""What type of degree is an M.Div.?"", ""Answers"" -> {""Master of Divinity""}, ""AnswerPositions"" -> {625}, ""QuestionID"" -> ""5733a7bd4776f41900660f6c""	>, <	Question"" -> ""Which program at Notre Dame offers a Master of Education degree?"", ""Answers"" -> {""Alliance for Catholic Education""}, ""AnswerPositions"" -> {1164}, ""QuestionID"" -> ""5733a7bd4776f41900660f6e""	>, <	Question"" -> ""In what year was a Master of Arts course first offered at Notre Dame?"", ""Answers"" -> {""1854""}, ""AnswerPositions"" -> {93}, ""QuestionID"" -> ""5733a7bd4776f41900660f6a""	>, <	Question"" -> ""Which department at Notre Dame is the only one to not offer a PhD program?"", ""Answers"" -> {""Department of Pre-Professional Studies""}, ""AnswerPositions"" -> {758}, ""QuestionID"" -> ""5733a7bd4776f41900660f6d""	>}","University of Notre Dame","Training"
The Joan B. Kroc Institute for International Peace Studies at the University of Notre Dame is dedicated to research, education and outreach on the causes of violent conflict and the conditions for sustainable peace. It offers PhD, Master's, and undergraduate degrees in peace studies. It was founded in 1986 through the donations of Joan B. Kroc, the widow of McDonald's owner Ray Kroc. The institut…	Question"" -> ""What institute at Notre Dame studies the reasons for violent conflict?"", ""Answers"" -> {""Joan B. Kroc Institute for International Peace Studies""}, ""AnswerPositions"" -> {5}, ""QuestionID"" -> ""5733ac31d058e614000b5ff3""	>, <	Question"" -> ""What is the title of Notre Dame's Theodore Hesburgh?"", ""Answers"" -> {""President Emeritus of the University of Notre Dame""}, ""AnswerPositions"" -> {467}, ""QuestionID"" -> ""5733ac31d058e614000b5ff6""	>, <	Question"" -> ""In what year was the Joan B. Kroc Institute for International Peace Studies founded?"", ""Answers"" -> {""1986""}, ""AnswerPositions"" -> {304}, ""QuestionID"" -> ""5733ac31d058e614000b5ff4""	>, <	Question"" -> ""To whom was John B. Kroc married?"", ""Answers"" -> {""Ray Kroc""}, ""AnswerPositions"" -> {378}, ""QuestionID"" -> ""5733ac31d058e614000b5ff5""	>, <	Question"" -> ""What company did Ray Kroc own?"", ""Answers"" -> {""McDonald's""}, ""AnswerPositions"" -> {361}, ""QuestionID"" -> ""5733ac31d058e614000b5ff7""	>}","University of Notre Dame","Training"
The library system of the university is divided between the main library and each of the colleges and schools. The main building is the 14-story Theodore M. Hesburgh Library, completed in 1963, which is the third building to house the main collection of books. The front of the library is adorned with the Word of Life mural designed by artist Millard Sheets. This mural is popularly known as "Touch…	Question"" -> ""How many stories tall is the main library at Notre Dame?"", ""Answers"" -> {""14""}, ""AnswerPositions"" -> {137}, ""QuestionID"" -> ""5733ad384776f41900660fec""	>, <	Question"" -> ""What is the name of the main library at Notre Dame?"", ""Answers"" -> {""Theodore M. Hesburgh Library""}, ""AnswerPositions"" -> {146}, ""QuestionID"" -> ""5733ad384776f41900660fed""	>, <	Question"" -> ""In what year was the Theodore M. Hesburgh Library at Notre Dame finished?"", ""Answers"" -> {""1963""}, ""AnswerPositions"" -> {189}, ""QuestionID"" -> ""5733ad384776f41900660fee""	>, <	Question"" -> ""Which artist created the mural on the Theodore M. Hesburgh Library?"", ""Answers"" -> {""Millard Sheets""}, ""AnswerPositions"" -> {345}, ""QuestionID"" -> ""5733ad384776f41900660fef""	>, <	Question"" -> ""What is a common name to reference the mural created by Millard Sheets at Notre Dame?"", ""Answers"" -> {""Touchdown Jesus""}, ""AnswerPositions"" -> {395}, ""QuestionID"" -> ""5733ad384776f41900660ff0""	>}","University of Notre Dame","Training"
Notre Dame is known for its competitive admissions, with the incoming class enrolling in fall 2015 admitting 3,577 from a pool of 18,156 (19.7%). The academic profile of the enrolled class continues to rate among the top 10 to 15 in the nation for national research universities. The university practices a non-restrictive early action policy that allows admitted students to consider admission to N…	Question"" -> ""How many incoming students did Notre Dame admit in fall 2015?"", ""Answers"" -> {""3,577""}, ""AnswerPositions"" -> {110}, ""QuestionID"" -> ""5733ae924776f41900661014""	>, <	Question"" -> ""What percentage of students were admitted to Notre Dame in fall 2015?"", ""Answers"" -> {""19.7%""}, ""AnswerPositions"" -> {139}, ""QuestionID"" -> ""5733ae924776f41900661013""	>, <	Question"" -> ""Where does Notre Dame rank in terms of academic profile among research universities in the US?"", ""Answers"" -> {""the top 10 to 15 in the nation""}, ""AnswerPositions"" -> {214}, ""QuestionID"" -> ""5733ae924776f41900661015""	>, <	Question"" -> ""What percentage of students at Notre Dame participated in the Early Action program?"", ""Answers"" -> {""39.1%""}, ""AnswerPositions"" -> {489}, ""QuestionID"" -> ""5733ae924776f41900661016""	>, <	Question"" -> ""How many miles does the average student at Notre Dame travel to study there?"", ""Answers"" -> {""more than 750 miles""}, ""AnswerPositions"" -> {619}, ""QuestionID"" -> ""5733ae924776f41900661017""	>}","University of Notre Dame","Training"
In 2015-2016, Notre Dame ranked 18th overall among "national universities" in the United States in U.S. News & World Report's Best Colleges 2016. In 2014, USA Today ranked Notre Dame 10th overall for American universities based on data from College Factual. Forbes.com's America's Best Colleges ranks Notre Dame 13th among colleges in the United States in 2015, 8th among Research Universities, and …	Question"" -> ""Where did U.S. News & World Report rank Notre Dame in its 2015-2016 university rankings?"", ""Answers"" -> {""18th overall""}, ""AnswerPositions"" -> {33}, ""QuestionID"" -> ""5733afd3d058e614000b6045""	>, <	Question"" -> ""Forbes.com placed Notre Dame at what position compared to other US research universities?"", ""Answers"" -> {""8th""}, ""AnswerPositions"" -> {363}, ""QuestionID"" -> ""5733afd3d058e614000b6047""	>, <	Question"" -> ""The undergrad school at the Mendoza College of Business was ranked where according to BusinessWeek?"", ""Answers"" -> {""1st overall""}, ""AnswerPositions"" -> {566}, ""QuestionID"" -> ""5733afd3d058e614000b6048""	>, <	Question"" -> ""In 2014 what entity named Notre Dame 10th best of all American universities?"", ""Answers"" -> {""USA Today""}, ""AnswerPositions"" -> {156}, ""QuestionID"" -> ""5733afd3d058e614000b6046""	>, <	Question"" -> ""What percentage of Notre Dame students decide to study abroad?"", ""Answers"" -> {""57.6%""}, ""AnswerPositions"" -> {919}, ""QuestionID"" -> ""5733afd3d058e614000b6049""	>}","University of Notre Dame","Training"
Father Joseph Carrier, C.S.C. was Director of the Science Museum and the Library and Professor of Chemistry and Physics until 1874. Carrier taught that scientific research and its promise for progress were not antagonistic to the ideals of intellectual and moral culture endorsed by the Church. One of Carrier's students was Father John Augustine Zahm (1851–1921) who was made Professor and Co-Direc…	Question"" -> ""What person was the Director of the Science Museum at Notre Dame in the late 19th century?"", ""Answers"" -> {""Father Joseph Carrier, C.S.C.""}, ""AnswerPositions"" -> {1}, ""QuestionID"" -> ""5733b0fb4776f41900661041""	>, <	Question"" -> ""What was the lifespan of John Augustine Zahm?"", ""Answers"" -> {""1851–1921""}, ""AnswerPositions"" -> {354}, ""QuestionID"" -> ""5733b0fb4776f41900661043""	>, <	Question"" -> ""What program did John Augustine Zahm come to co-direct at Nore Dame?"", ""Answers"" -> {""the Science Department""}, ""AnswerPositions"" -> {407}, ""QuestionID"" -> ""5733b0fb4776f41900661044""	>, <	Question"" -> ""What book did John Zahm write in 1896?"", ""Answers"" -> {""Evolution and Dogma""}, ""AnswerPositions"" -> {639}, ""QuestionID"" -> ""5733b0fb4776f41900661045""	>, <	Question"" -> ""What professorship did Father Josh Carrier hold at Notre Dame?"", ""Answers"" -> {""Professor of Chemistry and Physics""}, ""AnswerPositions"" -> {86}, ""QuestionID"" -> ""5733b0fb4776f41900661042""	>}","University of Notre Dame","Training"
In 1882, Albert Zahm (John Zahm's brother) built an early wind tunnel used to compare lift to drag of aeronautical models. Around 1899, Professor Jerome Green became the first American to send a wireless message. In 1931, Father Julius Nieuwland performed early work on basic reactions that was used to create neoprene. Study of nuclear physics at the university began with the building of a nuclear…	Question"" -> ""In what year did Albert Zahm begin comparing aeronatical models at Notre Dame?"", ""Answers"" -> {""1882""}, ""AnswerPositions"" -> {4}, ""QuestionID"" -> ""5733b1da4776f41900661068""	>, <	Question"" -> ""Which professor sent the first wireless message in the USA?"", ""Answers"" -> {""Professor Jerome Green""}, ""AnswerPositions"" -> {137}, ""QuestionID"" -> ""5733b1da4776f41900661069""	>, <	Question"" -> ""In what year did Jerome Green send his first wireless message?"", ""Answers"" -> {""Around 1899""}, ""AnswerPositions"" -> {124}, ""QuestionID"" -> ""5733b1da4776f4190066106a""	>, <	Question"" -> ""Which individual worked on projects at Notre Dame that eventually created neoprene?"", ""Answers"" -> {""Father Julius Nieuwland""}, ""AnswerPositions"" -> {223}, ""QuestionID"" -> ""5733b1da4776f4190066106b""	>, <	Question"" -> ""What did the brother of John Zahm construct at Notre Dame?"", ""Answers"" -> {""an early wind tunnel""}, ""AnswerPositions"" -> {50}, ""QuestionID"" -> ""5733b1da4776f41900661067""	>}","University of Notre Dame","Training"
The Lobund Institute grew out of pioneering research in germ-free-life which began in 1928. This area of research originated in a question posed by Pasteur as to whether animal life was possible without bacteria. Though others had taken up this idea, their research was short lived and inconclusive. Lobund was the first research organization to answer definitively, that such life is possible and t…	Question"" -> ""Work on a germ-free-life ended up in the creation of which Notre Dame institute?"", ""Answers"" -> {""The Lobund Institute""}, ""AnswerPositions"" -> {1}, ""QuestionID"" -> ""5733b2fe4776f4190066108f""	>, <	Question"" -> ""Around what time did Lobund of Notre Dame become independent?"", ""Answers"" -> {""the 1940s""}, ""AnswerPositions"" -> {964}, ""QuestionID"" -> ""5733b2fe4776f41900661091""	>, <	Question"" -> ""In what year did Lobund at Notre Dame become an Institute?"", ""Answers"" -> {""1950""}, ""AnswerPositions"" -> {1050}, ""QuestionID"" -> ""5733b2fe4776f41900661092""	>, <	Question"" -> ""The Lobund Institute was merged into the Department of Biology at Notre Dame in what year?"", ""Answers"" -> {""1958""}, ""AnswerPositions"" -> {1100}, ""QuestionID"" -> ""5733b2fe4776f41900661093""	>, <	Question"" -> ""When did study of a germ-free-life begin at Notre Dame?"", ""Answers"" -> {""1928""}, ""AnswerPositions"" -> {87}, ""QuestionID"" -> ""5733b2fe4776f41900661090""	>}","University of Notre Dame","Training"
The Review of Politics was founded in 1939 by Gurian, modeled after German Catholic journals. It quickly emerged as part of an international Catholic intellectual revival, offering an alternative vision to positivist philosophy. For 44 years, the Review was edited by Gurian, Matthew Fitzsimons, Frederick Crosson, and Thomas Stritch. Intellectual leaders included Gurian, Jacques Maritain, Frank O'…	Question"" -> ""Gurian created what in 1939 at Notre Dame?"", ""Answers"" -> {""The Review of Politics""}, ""AnswerPositions"" -> {1}, ""QuestionID"" -> ""5733b3d64776f419006610a3""	>, <	Question"" -> ""What was the Review of Politics inspired by?"", ""Answers"" -> {""German Catholic journals""}, ""AnswerPositions"" -> {69}, ""QuestionID"" -> ""5733b3d64776f419006610a4""	>, <	Question"" -> ""Over how many years did Gurian edit the Review of Politics at Notre Dame?"", ""Answers"" -> {""44""}, ""AnswerPositions"" -> {234}, ""QuestionID"" -> ""5733b3d64776f419006610a5""	>, <	Question"" -> ""Thomas Stritch was an editor of which publican from Notre Dame?"", ""Answers"" -> {""Review of Politics""}, ""AnswerPositions"" -> {5}, ""QuestionID"" -> ""5733b3d64776f419006610a6""	>}","University of Notre Dame","Training"
As of 2012[update] research continued in many fields. The university president, John Jenkins, described his hope that Notre Dame would become "one of the pre–eminent research institutions in the world" in his inaugural address. The university has many multi-disciplinary institutes devoted to research in varying fields, including the Medieval Institute, the Kellogg Institute for International Stud…	Question"" -> ""Who was the president of Notre Dame in 2012?"", ""Answers"" -> {""John Jenkins""}, ""AnswerPositions"" -> {81}, ""QuestionID"" -> ""5733b5344776f419006610dd""	>, <	Question"" -> ""The Kellogg Institute for International Studies is part of which university?"", ""Answers"" -> {""Notre Dame""}, ""AnswerPositions"" -> {119}, ""QuestionID"" -> ""5733b5344776f419006610de""	>, <	Question"" -> ""What does the Kroc Institute at Notre Dame focus on?"", ""Answers"" -> {""International Peace studies""}, ""AnswerPositions"" -> {428}, ""QuestionID"" -> ""5733b5344776f419006610df""	>, <	Question"" -> ""In what year did Notre Dame begin to host the Global Adaptation Index?"", ""Answers"" -> {""2013""}, ""AnswerPositions"" -> {754}, ""QuestionID"" -> ""5733b5344776f419006610e0""	>, <	Question"" -> ""What threat does the Global Adaptation Index study?"", ""Answers"" -> {""climate change""}, ""AnswerPositions"" -> {892}, ""QuestionID"" -> ""5733b5344776f419006610e1""	>}","University of Notre Dame","Training"
In 2014 the Notre Dame student body consisted of 12,179 students, with 8,448 undergraduates, 2,138 graduate and professional and 1,593 professional (Law, M.Div., Business, M.Ed.) students. Around 21–24% of students are children of alumni, and although 37% of students come from the Midwestern United States, the student body represents all 50 states and 100 countries. As of March 2007[update] The P…	Question"" -> ""How many undergrads were attending Notre Dame in 2014?"", ""Answers"" -> {""8,448""}, ""AnswerPositions"" -> {72}, ""QuestionID"" -> ""5733b5df4776f41900661105""	>, <	Question"" -> ""What percentage of students at Notre Dame are the children of former Notre Dame students?"", ""Answers"" -> {""21–24%""}, ""AnswerPositions"" -> {197}, ""QuestionID"" -> ""5733b5df4776f41900661106""	>, <	Question"" -> ""How many teams participate in the Notre Dame Bookstore Basketball tournament?"", ""Answers"" -> {""over 700""}, ""AnswerPositions"" -> {1447}, ""QuestionID"" -> ""5733b5df4776f41900661107""	>, <	Question"" -> ""For what cause is money raised at the Bengal Bouts tournament at Notre Dame?"", ""Answers"" -> {""the Holy Cross Missions in Bangladesh""}, ""AnswerPositions"" -> {1589}, ""QuestionID"" -> ""5733b5df4776f41900661108""	>, <	Question"" -> ""How many students in total were at Notre Dame in 2014?"", ""Answers"" -> {""12,179""}, ""AnswerPositions"" -> {50}, ""QuestionID"" -> ""5733b5df4776f41900661109""	>}","University of Notre Dame","Training"
About 80% of undergraduates and 20% of graduate students live on campus. The majority of the graduate students on campus live in one of four graduate housing complexes on campus, while all on-campus undergraduates live in one of the 29 residence halls. Because of the religious affiliation of the university, all residence halls are single-sex, with 15 male dorms and 14 female dorms. The university…	Question"" -> ""What percentage of undergrads live on the Notre Dame campus?"", ""Answers"" -> {""80%""}, ""AnswerPositions"" -> {7}, ""QuestionID"" -> ""5733b699d058e614000b6118""	>, <	Question"" -> ""How many student housing areas are reserved for Notre Dame's graduate students?"", ""Answers"" -> {""four""}, ""AnswerPositions"" -> {137}, ""QuestionID"" -> ""5733b699d058e614000b6119""	>, <	Question"" -> ""How many dorms for males are on the Notre Dame campus?"", ""Answers"" -> {""15""}, ""AnswerPositions"" -> {351}, ""QuestionID"" -> ""5733b699d058e614000b611a""	>, <	Question"" -> ""What amount of the graduate student body at Notre Dame live on the campus?"", ""Answers"" -> {""20%""}, ""AnswerPositions"" -> {33}, ""QuestionID"" -> ""5733b699d058e614000b611b""	>, <	Question"" -> ""There are how many dorms for females at Notre Dame?"", ""Answers"" -> {""14""}, ""AnswerPositions"" -> {369}, ""QuestionID"" -> ""5733b699d058e614000b611c""	>}","University of Notre Dame","Training"
The university is affiliated with the Congregation of Holy Cross (Latin: Congregatio a Sancta Cruce, abbreviated postnominals: "CSC"). While religious affiliation is not a criterion for admission, more than 93% of students identify as Christian, with over 80% of the total being Catholic. Collectively, Catholic Mass is celebrated over 100 times per week on campus, and a large campus ministry progr…	Question"" -> ""What is Congregation of Holy Cross in Latin?"", ""Answers"" -> {""Congregatio a Sancta Cruce""}, ""AnswerPositions"" -> {74}, ""QuestionID"" -> ""5733b7f74776f4190066112d""	>, <	Question"" -> ""What percentage of Notre Dame students feel they are Christian?"", ""Answers"" -> {""more than 93%""}, ""AnswerPositions"" -> {198}, ""QuestionID"" -> ""5733b7f74776f4190066112e""	>, <	Question"" -> ""How often is Catholic mass held at Notre Dame in a week?"", ""Answers"" -> {""over 100 times""}, ""AnswerPositions"" -> {332}, ""QuestionID"" -> ""5733b7f74776f4190066112f""	>, <	Question"" -> ""How many chapels are on the Notre Dame campus?"", ""Answers"" -> {""Fifty-seven""}, ""AnswerPositions"" -> {1238}, ""QuestionID"" -> ""5733b7f74776f41900661130""	>, <	Question"" -> ""What amount of the student body of Notre Dame identifies as Catholic?"", ""Answers"" -> {""over 80%""}, ""AnswerPositions"" -> {252}, ""QuestionID"" -> ""5733b7f74776f41900661131""	>}","University of Notre Dame","Training"
This Main Building, and the library collection, was entirely destroyed by a fire in April 1879, and the school closed immediately and students were sent home. The university founder, Fr. Sorin and the president at the time, the Rev. William Corby, immediately planned for the rebuilding of the structure that had housed virtually the entire University. Construction was started on the 17th of May an…	Question"" -> ""What was the music hall at Notre Dame called?"", ""Answers"" -> {""Washington Hall""}, ""AnswerPositions"" -> {703}, ""QuestionID"" -> ""57338653d058e614000b5c84""	>, <	Question"" -> ""In what year was the Main Building at Notre Dame razed in a fire?"", ""Answers"" -> {""1879""}, ""AnswerPositions"" -> {91}, ""QuestionID"" -> ""57338653d058e614000b5c81""	>, <	Question"" -> ""Who was the president of Notre Dame in 1879?"", ""Answers"" -> {""Rev. William Corby""}, ""AnswerPositions"" -> {229}, ""QuestionID"" -> ""57338653d058e614000b5c82""	>, <	Question"" -> ""On what date was the rebuilding of The Main Building begun at Notre Dame after the fire that claimed the previous?"", ""Answers"" -> {""17th of May""}, ""AnswerPositions"" -> {386}, ""QuestionID"" -> ""57338653d058e614000b5c83""	>, <	Question"" -> ""What did the Science Hall at Notre Dame come to be known as?"", ""Answers"" -> {""LaFortune Student Center""}, ""AnswerPositions"" -> {863}, ""QuestionID"" -> ""57338653d058e614000b5c85""	>}","University of Notre Dame","Training"
In 1919 Father James Burns became president of Notre Dame, and in three years he produced an academic revolution that brought the school up to national standards by adopting the elective system and moving away from the university's traditional scholastic and classical emphasis. By contrast, the Jesuit colleges, bastions of academic conservatism, were reluctant to move to a system of electives. Th…	Question"" -> ""What type of education was pushed at Notre Dame before its embracing of national standards?"", ""Answers"" -> {""scholastic and classical""}, ""AnswerPositions"" -> {245}, ""QuestionID"" -> ""57338724d058e614000b5c9f""	>, <	Question"" -> ""Which college did Notre Dame add in 1921?"", ""Answers"" -> {""College of Commerce""}, ""AnswerPositions"" -> {596}, ""QuestionID"" -> ""57338724d058e614000b5ca1""	>, <	Question"" -> ""In 1919 a new president of Notre Dame was named, who was it?"", ""Answers"" -> {""Father James Burns""}, ""AnswerPositions"" -> {9}, ""QuestionID"" -> ""57338724d058e614000b5c9d""	>, <	Question"" -> ""Over how many years did the change to national standards undertaken at Notre Dame in the early 20th century take place?"", ""Answers"" -> {""three years""}, ""AnswerPositions"" -> {67}, ""QuestionID"" -> ""57338724d058e614000b5c9e""	>, <	Question"" -> ""Those who attended a Jesuit college may have been forbidden from joining which Law School due to the curricula at the Jesuit institution?"", ""Answers"" -> {""Harvard Law School""}, ""AnswerPositions"" -> {431}, ""QuestionID"" -> ""57338724d058e614000b5ca0""	>}","University of Notre Dame","Training"
One of the main driving forces in the growth of the University was its football team, the Notre Dame Fighting Irish. Knute Rockne became head coach in 1918. Under Rockne, the Irish would post a record of 105 wins, 12 losses, and five ties. During his 13 years the Irish won three national championships, had five undefeated seasons, won the Rose Bowl in 1925, and produced players such as George Gip…	Question"" -> ""The Notre Dame football team got a new head coach in 1918, who was it?"", ""Answers"" -> {""Knute Rockne""}, ""AnswerPositions"" -> {118}, ""QuestionID"" -> ""573387acd058e614000b5cb1""	>, <	Question"" -> ""What was the amount of wins Knute Rockne attained at Notre Dame while head coach?"", ""Answers"" -> {""105""}, ""AnswerPositions"" -> {205}, ""QuestionID"" -> ""573387acd058e614000b5cb2""	>, <	Question"" -> ""In what year did the team lead by Knute Rockne win the Rose Bowl?"", ""Answers"" -> {""1925""}, ""AnswerPositions"" -> {355}, ""QuestionID"" -> ""573387acd058e614000b5cb5""	>, <	Question"" -> ""How many years was Knute Rockne head coach at Notre Dame?"", ""Answers"" -> {""13""}, ""AnswerPositions"" -> {252}, ""QuestionID"" -> ""573387acd058e614000b5cb3""	>, <	Question"" -> ""How many national titles were won when Knute Rockne coached at Notre Dame?"", ""Answers"" -> {""three""}, ""AnswerPositions"" -> {275}, ""QuestionID"" -> ""573387acd058e614000b5cb4""	>}","University of Notre Dame","Training"
The success of its football team made Notre Dame a household name. The success of Note Dame reflected rising status of Irish Americans and Catholics in the 1920s. Catholics rallied up around the team and listen to the games on the radio, especially when it knocked off the schools that symbolized the Protestant establishment in America — Harvard, Yale, Princeton, and Army. Yet this role as high-pr…	Question"" -> ""Catholic people identified with Notre Dame, what religious group did people feel Yale represented?"", ""Answers"" -> {""the Protestant establishment""}, ""AnswerPositions"" -> {298}, ""QuestionID"" -> ""573388ce4776f41900660cc3""	>, <	Question"" -> ""Notre Dame students had a showdown in 1924 with which anti-catholic group?"", ""Answers"" -> {""the Ku Klux Klan""}, ""AnswerPositions"" -> {572}, ""QuestionID"" -> ""573388ce4776f41900660cc4""	>, <	Question"" -> ""Which college president of Notre Dame is credited with preventing more confrontations between students and the KKK?"", ""Answers"" -> {""Fr. Matthew Walsh""}, ""AnswerPositions"" -> {1194}, ""QuestionID"" -> ""573388ce4776f41900660cc7""	>, <	Question"" -> ""What type of event did the Klan intend to have at Notre Dame in March of 1924?"", ""Answers"" -> {""a week-long Klavern""}, ""AnswerPositions"" -> {820}, ""QuestionID"" -> ""573388ce4776f41900660cc5""	>, <	Question"" -> ""Where did Notre Dame students and the KKK have their encounter?"", ""Answers"" -> {""South Bend""}, ""AnswerPositions"" -> {843}, ""QuestionID"" -> ""573388ce4776f41900660cc6""	>}","University of Notre Dame","Training"
Holy Cross Father John Francis O'Hara was elected vice-president in 1933 and president of Notre Dame in 1934. During his tenure at Notre Dame, he brought numerous refugee intellectuals to campus; he selected Frank H. Spearman, Jeremiah D. M. Ford, Irvin Abell, and Josephine Brownson for the Laetare Medal, instituted in 1883. O'Hara strongly believed that the Fighting Irish football team could be …	Question"" -> ""Which person became vice-president of Notre Dame in 1933?"", ""Answers"" -> {""Father John Francis O'Hara""}, ""AnswerPositions"" -> {12}, ""QuestionID"" -> ""57338a51d058e614000b5cf0""	>, <	Question"" -> ""Who was the president of Notre Dame in 1934?"", ""Answers"" -> {""Father John Francis O'Hara""}, ""AnswerPositions"" -> {12}, ""QuestionID"" -> ""57338a51d058e614000b5cf1""	>, <	Question"" -> ""Irvin Abell was given what award by Notre Dame?"", ""Answers"" -> {""Laetare Medal""}, ""AnswerPositions"" -> {293}, ""QuestionID"" -> ""57338a51d058e614000b5cf2""	>, <	Question"" -> ""Which year was the Laetare Medal first given out at Notre Dame?"", ""Answers"" -> {""1883""}, ""AnswerPositions"" -> {322}, ""QuestionID"" -> ""57338a51d058e614000b5cf3""	>, <	Question"" -> ""For whos glory did Father O'Hara believed that the Notre Dame football team played?"", ""Answers"" -> {""God""}, ""AnswerPositions"" -> {588}, ""QuestionID"" -> ""57338a51d058e614000b5cf4""	>}","University of Notre Dame","Training"
The Rev. John J. Cavanaugh, C.S.C. served as president from 1946 to 1952. Cavanaugh's legacy at Notre Dame in the post-war years was devoted to raising academic standards and reshaping the university administration to suit it to an enlarged educational mission and an expanded student body and stressing advanced studies and research at a time when Notre Dame quadrupled in student census, undergrad…	Question"" -> ""Around the time that Rev. Cavanaugh became president of Notre Dame by how much did the undergrad student body of Notre Dame increase?"", ""Answers"" -> {""more than half""}, ""AnswerPositions"" -> {429}, ""QuestionID"" -> ""5733926d4776f41900660d8e""	>, <	Question"" -> ""Which institute involving animal life did Cavanaugh create at Notre Dame?"", ""Answers"" -> {""Lobund Institute for Animal Studies""}, ""AnswerPositions"" -> {523}, ""QuestionID"" -> ""5733926d4776f41900660d8f""	>, <	Question"" -> ""What is O'Shaughnessy Hall of Notre Dame formerly known as?"", ""Answers"" -> {""Hall of Liberal Arts""}, ""AnswerPositions"" -> {721}, ""QuestionID"" -> ""5733926d4776f41900660d91""	>, <	Question"" -> ""Which president did Notre Dame have in 1947?"", ""Answers"" -> {""Rev. John J. Cavanaugh, C.S.C.""}, ""AnswerPositions"" -> {5}, ""QuestionID"" -> ""5733926d4776f41900660d8d""	>, <	Question"" -> ""Outside of an institute studying animals, what other institute did Cavanugh create at Notre Dame?"", ""Answers"" -> {""Medieval Institute""}, ""AnswerPositions"" -> {576}, ""QuestionID"" -> ""5733926d4776f41900660d90""	>}","University of Notre Dame","Training"
The Rev. Theodore Hesburgh, C.S.C., (1917–2015) served as president for 35 years (1952–87) of dramatic transformations. In that time the annual operating budget rose by a factor of 18 from $9.7 million to $176.6 million, and the endowment by a factor of 40 from $9 million to $350 million, and research funding by a factor of 20 from $735,000 to $15 million. Enrollment nearly doubled from 4,979 to …	Question"" -> ""What was the lifespan of Theodore Hesburgh?"", ""Answers"" -> {""1917–2015""}, ""AnswerPositions"" -> {38}, ""QuestionID"" -> ""573393184776f41900660da6""	>, <	Question"" -> ""In the time that Hesburgh was president of Notre Dame by what factor did the operating budget increase?"", ""Answers"" -> {""18""}, ""AnswerPositions"" -> {182}, ""QuestionID"" -> ""573393184776f41900660da8""	>, <	Question"" -> ""What was the size of the Notre Dame endowment when Theodore Hesburgh became president?"", ""Answers"" -> {""$9 million""}, ""AnswerPositions"" -> {263}, ""QuestionID"" -> ""573393184776f41900660da9""	>, <	Question"" -> ""During what years was Theodor Hesburgh president of Notre Dame?"", ""Answers"" -> {""1952–87""}, ""AnswerPositions"" -> {83}, ""QuestionID"" -> ""573393184776f41900660da7""	>, <	Question"" -> ""How many faculty members were at Notre Dame when Hesburgh left the role of president?"", ""Answers"" -> {""950""}, ""AnswerPositions"" -> {440}, ""QuestionID"" -> ""573393184776f41900660daa""	>}","University of Notre Dame","Training"
Hesburgh is also credited with transforming the face of Notre Dame by making it a coeducational institution. In the mid-1960s Notre Dame and Saint Mary's College developed a co-exchange program whereby several hundred students took classes not offered at their home institution, an arrangement that added undergraduate women to a campus that already had a few women in the graduate schools. After ex…	Question"" -> ""What type of educational institute is Hesburgh given credit for creating at Notre Dame?"", ""Answers"" -> {""coeducational""}, ""AnswerPositions"" -> {83}, ""QuestionID"" -> ""573393e1d058e614000b5dc2""	>, <	Question"" -> ""Which role did Charles Sheedy have at Notre Dame?"", ""Answers"" -> {""Dean of Arts and Letters""}, ""AnswerPositions"" -> {626}, ""QuestionID"" -> ""573393e1d058e614000b5dc4""	>, <	Question"" -> ""What title did Thomas Blantz have at Notre Dame?"", ""Answers"" -> {""Vice President of Student Affairs""}, ""AnswerPositions"" -> {922}, ""QuestionID"" -> ""573393e1d058e614000b5dc5""	>, <	Question"" -> ""In what year did Notre Dame have its earliest undergraduate that was female?"", ""Answers"" -> {""1971""}, ""AnswerPositions"" -> {1200}, ""QuestionID"" -> ""573393e1d058e614000b5dc6""	>, <	Question"" -> ""With what institute did Notre Dame agree to an exchange program in the 1960s?"", ""Answers"" -> {""Saint Mary's College""}, ""AnswerPositions"" -> {142}, ""QuestionID"" -> ""573393e1d058e614000b5dc3""	>}","University of Notre Dame","Training"
In the 18 years under the presidency of Edward Malloy, C.S.C., (1987–2005), there was a rapid growth in the school's reputation, faculty, and resources. He increased the faculty by more than 500 professors; the academic quality of the student body has improved dramatically, with the average SAT score rising from 1240 to 1360; the number of minority students more than doubled; the endowment grew f…	Question"" -> ""During what years was Edward Malloy president of Notre Dame?"", ""Answers"" -> {""1987–2005""}, ""AnswerPositions"" -> {65}, ""QuestionID"" -> ""573394c84776f41900660ddd""	>, <	Question"" -> ""What was the SAT score, on average, at Notre Dame when Edward Malloy became president?"", ""Answers"" -> {""1240""}, ""AnswerPositions"" -> {315}, ""QuestionID"" -> ""573394c84776f41900660ddf""	>, <	Question"" -> ""When Malloy became president of Notre Dame what was the size of the endowment?"", ""Answers"" -> {""$350 million""}, ""AnswerPositions"" -> {404}, ""QuestionID"" -> ""573394c84776f41900660de0""	>, <	Question"" -> ""When Malloy reached the end of his time as president how much annuals funding for research did Notre Dame have?"", ""Answers"" -> {""more than $70 million""}, ""AnswerPositions"" -> {577}, ""QuestionID"" -> ""573394c84776f41900660de1""	>, <	Question"" -> ""The amount of professors at Notre Dame increased by what amount under Malloy?"", ""Answers"" -> {""500""}, ""AnswerPositions"" -> {192}, ""QuestionID"" -> ""573394c84776f41900660dde""	>}","University of Notre Dame","Training"
Since 2005, Notre Dame has been led by John I. Jenkins, C.S.C., the 17th president of the university. Jenkins took over the position from Malloy on July 1, 2005. In his inaugural address, Jenkins described his goals of making the university a leader in research that recognizes ethics and building the connection between faith and studies. During his tenure, Notre Dame has increased its endowment, …	Question"" -> ""When did John Jenkins become the president of Notre Dame?"", ""Answers"" -> {""2005""}, ""AnswerPositions"" -> {7}, ""QuestionID"" -> ""5733974d4776f41900660e17""	>, <	Question"" -> ""In terms of the amount of presidents Notre Dame has had, where is John Jenkins on the list?"", ""Answers"" -> {""17th""}, ""AnswerPositions"" -> {69}, ""QuestionID"" -> ""5733974d4776f41900660e18""	>, <	Question"" -> ""Who was the Notre Dame president that preceded John Jenkins?"", ""Answers"" -> {""Malloy""}, ""AnswerPositions"" -> {139}, ""QuestionID"" -> ""5733974d4776f41900660e19""	>, <	Question"" -> ""Which arena was constructed under Jenkins at Notre Dame?"", ""Answers"" -> {""Compton Family Ice Arena""}, ""AnswerPositions"" -> {489}, ""QuestionID"" -> ""5733974d4776f41900660e1a""	>, <	Question"" -> ""How much money was spent on enhancing Notre Dame Stadium under John Jenkins?"", ""Answers"" -> {""$400m""}, ""AnswerPositions"" -> {597}, ""QuestionID"" -> ""5733974d4776f41900660e1b""	>}","University of Notre Dame","Training"
Because of its Catholic identity, a number of religious buildings stand on campus. The Old College building has become one of two seminaries on campus run by the Congregation of Holy Cross. The current Basilica of the Sacred Heart is located on the spot of Fr. Sorin's original church, which became too small for the growing college. It is built in French Revival style and it is decorated by staine…	Question"" -> ""Which congregation is in charge of the Old College at Notre Dame?"", ""Answers"" -> {""Congregation of Holy Cross""}, ""AnswerPositions"" -> {163}, ""QuestionID"" -> ""573398164776f41900660e21""	>, <	Question"" -> ""What structure is found on the location of the original church of Father Sorin at Notre Dame?"", ""Answers"" -> {""Basilica of the Sacred Heart""}, ""AnswerPositions"" -> {203}, ""QuestionID"" -> ""573398164776f41900660e22""	>, <	Question"" -> ""In which architectural style is the Basilica of the Sacred Heart at Notre Dame made?"", ""Answers"" -> {""French Revival""}, ""AnswerPositions"" -> {350}, ""QuestionID"" -> ""573398164776f41900660e23""	>, <	Question"" -> ""Which individual painted the inside of the Basilica of the Sacred Heart at Notre Dame?"", ""Answers"" -> {""Luigi Gregori""}, ""AnswerPositions"" -> {475}, ""QuestionID"" -> ""573398164776f41900660e24""	>, <	Question"" -> ""In what year was the Grotto of Our Lady of Lourdes at Notre Dame constructed?"", ""Answers"" -> {""1896""}, ""AnswerPositions"" -> {731}, ""QuestionID"" -> ""573398164776f41900660e25""	>}","University of Notre Dame","Training"
A Science Hall was built in 1883 under the direction of Fr. Zahm, but in 1950 it was converted to a student union building and named LaFortune Center, after Joseph LaFortune, an oil executive from Tulsa, Oklahoma. Commonly known as "LaFortune" or "LaFun," it is a 4-story building of 83,000 square feet that provides the Notre Dame community with a meeting place for social, recreational, cultural, …	Question"" -> ""Which person oversaw the creation of a science hall at Notre Dame in 1883?"", ""Answers"" -> {""Fr. Zahm""}, ""AnswerPositions"" -> {57}, ""QuestionID"" -> ""573398ebd058e614000b5e66""	>, <	Question"" -> ""In what year did the student union building at Notre Dame get renamed to LaFortune Center?"", ""Answers"" -> {""1950""}, ""AnswerPositions"" -> {74}, ""QuestionID"" -> ""573398ebd058e614000b5e67""	>, <	Question"" -> ""After which individual was the LaFortune Center Notre Dame named?"", ""Answers"" -> {""Joseph LaFortune""}, ""AnswerPositions"" -> {158}, ""QuestionID"" -> ""573398ebd058e614000b5e68""	>, <	Question"" -> ""How large in square feet is the LaFortune Center at Notre Dame?"", ""Answers"" -> {""83,000 square feet""}, ""AnswerPositions"" -> {285}, ""QuestionID"" -> ""573398ebd058e614000b5e69""	>, <	Question"" -> ""What is the annual budget of Notre Dame's LaFortune Center?"", ""Answers"" -> {""$1.2 million""}, ""AnswerPositions"" -> {536}, ""QuestionID"" -> ""573398ebd058e614000b5e6a""	>}","University of Notre Dame","Training"
Since the construction of its oldest buildings, the university's physical plant has grown substantially. Over the years 29 residence halls have been built to accommodate students and each has been constructed with its own chapel. Many academic building were added together with a system of libraries, the most prominent of which is the Theodore Hesburgh Library, built in 1963 and today containing a…	Question"" -> ""How many halls are at Notre Dame that house students?"", ""Answers"" -> {""29""}, ""AnswerPositions"" -> {121}, ""QuestionID"" -> ""57339a5bd058e614000b5e91""	>, <	Question"" -> ""Which library was built at Notre Dame in 1963?"", ""Answers"" -> {""Theodore Hesburgh Library""}, ""AnswerPositions"" -> {337}, ""QuestionID"" -> ""57339a5bd058e614000b5e92""	>, <	Question"" -> ""How many books are housed at the Theodore Hesburgh Library?"", ""Answers"" -> {""almost 4 million""}, ""AnswerPositions"" -> {399}, ""QuestionID"" -> ""57339a5bd058e614000b5e93""	>, <	Question"" -> ""Construction for which hall started on March 8th 2007 at Notre Dame?"", ""Answers"" -> {""Duncan Hall""}, ""AnswerPositions"" -> {614}, ""QuestionID"" -> ""57339a5bd058e614000b5e94""	>, <	Question"" -> ""Which baseball stadium is found at Notre Dame?"", ""Answers"" -> {""Frank Eck Stadium""}, ""AnswerPositions"" -> {1756}, ""QuestionID"" -> ""57339a5bd058e614000b5e95""	>}","University of Notre Dame","Training"
The University of Notre Dame has made being a sustainability leader an integral part of its mission, creating the Office of Sustainability in 2008 to achieve a number of goals in the areas of power generation, design and construction, waste reduction, procurement, food services, transportation, and water.As of 2012[update] four building construction projects were pursuing LEED-Certified status an…	Question"" -> ""In what year did Notre Dame create the Office of Sustainability?"", ""Answers"" -> {""2008""}, ""AnswerPositions"" -> {143}, ""QuestionID"" -> ""57339b36d058e614000b5ea3""	>, <	Question"" -> ""What percentage of the food served at Notre Dame is locally grown?"", ""Answers"" -> {""40%""}, ""AnswerPositions"" -> {472}, ""QuestionID"" -> ""57339b36d058e614000b5ea4""	>, <	Question"" -> ""Notre Dame got a \""B\"" for its sustainability practices from which entity?"", ""Answers"" -> {""Sustainable Endowments Institute""}, ""AnswerPositions"" -> {597}, ""QuestionID"" -> ""57339b36d058e614000b5ea5""	>, <	Question"" -> ""Gustavo Gutierrez is faculty of which institute?"", ""Answers"" -> {""Kroc Institute for International Peace Studies""}, ""AnswerPositions"" -> {751}, ""QuestionID"" -> ""57339b36d058e614000b5ea6""	>}","University of Notre Dame","Training"
The university owns several centers around the world used for international studies and research, conferences abroad, and alumni support. The university has had a presence in London, England, since 1968. Since 1998, its London center has been based in the former United University Club at 1 Suffolk Street in Trafalgar Square. The center enables the Colleges of Arts & Letters, Business Administrati…	Question"" -> ""In what year did Notre Dame first have a facility in England?"", ""Answers"" -> {""1968""}, ""AnswerPositions"" -> {199}, ""QuestionID"" -> ""57339c184776f41900660ea5""	>, <	Question"" -> ""At which location is the London Center operated by Notre Dame found?"", ""Answers"" -> {""1 Suffolk Street in Trafalgar Square""}, ""AnswerPositions"" -> {290}, ""QuestionID"" -> ""57339c184776f41900660ea6""	>, <	Question"" -> ""Notre Dame has a center in Beijing, what is it referred to as?"", ""Answers"" -> {""Global Gateways""}, ""AnswerPositions"" -> {536}, ""QuestionID"" -> ""57339c184776f41900660ea7""	>, <	Question"" -> ""In what year did the Suffolk Street location start to house a Notre Dame facility?"", ""Answers"" -> {""1998""}, ""AnswerPositions"" -> {211}, ""QuestionID"" -> ""57339c184776f41900660ea8""	>}","University of Notre Dame","Training"
The College of Arts and Letters was established as the university's first college in 1842 with the first degrees given in 1849. The university's first academic curriculum was modeled after the Jesuit Ratio Studiorum from Saint Louis University. Today the college, housed in O'Shaughnessy Hall, includes 20 departments in the areas of fine arts, humanities, and social sciences, and awards Bachelor o…	Question"" -> ""What was Notre Dame's first college?"", ""Answers"" -> {""The College of Arts and Letters""}, ""AnswerPositions"" -> {1}, ""QuestionID"" -> ""5733a3cbd058e614000b5f3f""	>, <	Question"" -> ""In what year was the The College of Arts and Letters at Notre Dame created?"", ""Answers"" -> {""1842""}, ""AnswerPositions"" -> {86}, ""QuestionID"" -> ""5733a3cbd058e614000b5f40""	>, <	Question"" -> ""In what year did the College of Arts and Letters at Notre Dame grant its first degree?"", ""Answers"" -> {""1849""}, ""AnswerPositions"" -> {123}, ""QuestionID"" -> ""5733a3cbd058e614000b5f41""	>, <	Question"" -> ""On which university did Notre Dame base its curriculum on?"", ""Answers"" -> {""Saint Louis University""}, ""AnswerPositions"" -> {222}, ""QuestionID"" -> ""5733a3cbd058e614000b5f42""	>, <	Question"" -> ""How many BA majors does the College of Arts and Letters at Notre Dame offer?"", ""Answers"" -> {""33""}, ""AnswerPositions"" -> {425}, ""QuestionID"" -> ""5733a3cbd058e614000b5f43""	>}","University of Notre Dame","Training"
The College of Science was established at the university in 1865 by president Father Patrick Dillon. Dillon's scientific courses were six years of work, including higher-level mathematics courses. Today the college, housed in the newly built Jordan Hall of Science, includes over 1,200 undergraduates in six departments of study – biology, chemistry, mathematics, physics, pre-professional studies, …	Question"" -> ""Which president at Notre Dame created the College of Science?"", ""Answers"" -> {""Father Patrick Dillon""}, ""AnswerPositions"" -> {79}, ""QuestionID"" -> ""5733a4c54776f41900660f2d""	>, <	Question"" -> ""In what year was the Notre Dame College of Science formed?"", ""Answers"" -> {""1865""}, ""AnswerPositions"" -> {61}, ""QuestionID"" -> ""5733a4c54776f41900660f2e""	>, <	Question"" -> ""How many years long was a scientific course under Patrick Dillon at Notre Dame?"", ""Answers"" -> {""six years""}, ""AnswerPositions"" -> {135}, ""QuestionID"" -> ""5733a4c54776f41900660f2f""	>, <	Question"" -> ""Which hall at Notre Dame contains the current College of Science?"", ""Answers"" -> {""Jordan Hall of Science""}, ""AnswerPositions"" -> {243}, ""QuestionID"" -> ""5733a4c54776f41900660f30""	>, <	Question"" -> ""How many undergrad students attend the College of Science at Notre Dame today?"", ""Answers"" -> {""over 1,200""}, ""AnswerPositions"" -> {276}, ""QuestionID"" -> ""5733a4c54776f41900660f31""	>}","University of Notre Dame","Training"
The School of Architecture was established in 1899, although degrees in architecture were first awarded by the university in 1898. Today the school, housed in Bond Hall, offers a five-year undergraduate program leading to the Bachelor of Architecture degree. All undergraduate students study the third year of the program in Rome. The university is globally recognized for its Notre Dame School of A…	Question"" -> ""In 1899 Notre Dame formed which college?"", ""Answers"" -> {""School of Architecture""}, ""AnswerPositions"" -> {5}, ""QuestionID"" -> ""5733a55a4776f41900660f3a""	>, <	Question"" -> ""In what building is the current School of Architecture housed at Notre Dame?"", ""Answers"" -> {""Bond Hall""}, ""AnswerPositions"" -> {160}, ""QuestionID"" -> ""5733a55a4776f41900660f3b""	>, <	Question"" -> ""What length is the course of study at the Notre Dame School of Architecture?"", ""Answers"" -> {""five-year""}, ""AnswerPositions"" -> {180}, ""QuestionID"" -> ""5733a55a4776f41900660f3c""	>, <	Question"" -> ""In which location do students of the School of Architecture of Notre Dame spend their 3rd year?"", ""Answers"" -> {""Rome""}, ""AnswerPositions"" -> {326}, ""QuestionID"" -> ""5733a55a4776f41900660f3d""	>, <	Question"" -> ""Which prestigious prize does the School of Architecture at Notre Dame give out?"", ""Answers"" -> {""Driehaus Architecture Prize""}, ""AnswerPositions"" -> {625}, ""QuestionID"" -> ""5733a55a4776f41900660f3e""	>}","University of Notre Dame","Training"
The library system also includes branch libraries for Architecture, Chemistry & Physics, Engineering, Law, and Mathematics as well as information centers in the Mendoza College of Business, the Kellogg Institute for International Studies, the Joan B. Kroc Institute for International Peace Studies, and a slide library in O'Shaughnessy Hall. A theology library was also opened in fall of 2015. Locat…	Question"" -> ""In what year did the opening of a theology library at Notre Dame occur?"", ""Answers"" -> {""2015""}, ""AnswerPositions"" -> {389}, ""QuestionID"" -> ""5733adb64776f41900661001""	>, <	Question"" -> ""Where is the theology library at Notre Dame?"", ""Answers"" -> {""the first floor of Stanford Hall""}, ""AnswerPositions"" -> {406}, ""QuestionID"" -> ""5733adb64776f41900661002""	>, <	Question"" -> ""How many books are held by the Notre Dame libraries?"", ""Answers"" -> {""over three million volumes""}, ""AnswerPositions"" -> {539}, ""QuestionID"" -> ""5733adb64776f41900661003""	>, <	Question"" -> ""Currently where does Notre Dame's library rank in the nation?"", ""Answers"" -> {""one of the 100 largest""}, ""AnswerPositions"" -> {655}, ""QuestionID"" -> ""5733adb64776f41900661004""	>}","University of Notre Dame","Training"
The rise of Hitler and other dictators in the 1930s forced numerous Catholic intellectuals to flee Europe; president John O'Hara brought many to Notre Dame. From Germany came Anton-Hermann Chroust (1907–1982) in classics and law, and Waldemar Gurian a German Catholic intellectual of Jewish descent. Positivism dominated American intellectual life in the 1920s onward but in marked contrast, Gurian …	Question"" -> ""What caused many intellectual Catholics to leave europe in the 1930s?"", ""Answers"" -> {""The rise of Hitler and other dictators""}, ""AnswerPositions"" -> {1}, ""QuestionID"" -> ""5733b496d058e614000b60ce""	>, <	Question"" -> ""From where did Anton-Hermann Chroust come to reach Notre Dame?"", ""Answers"" -> {""Germany""}, ""AnswerPositions"" -> {163}, ""QuestionID"" -> ""5733b496d058e614000b60cf""	>, <	Question"" -> ""What field of study did Anton-Hermann Chroust specialize in?"", ""Answers"" -> {""classics and law""}, ""AnswerPositions"" -> {213}, ""QuestionID"" -> ""5733b496d058e614000b60d0""	>, <	Question"" -> ""Who did Waldemar Gurian receive his tutelage under while seeking his doctorate?"", ""Answers"" -> {""Max Scheler""}, ""AnswerPositions"" -> {479}, ""QuestionID"" -> ""5733b496d058e614000b60d1""	>, <	Question"" -> ""What was Ivan Meštrović known for being?"", ""Answers"" -> {""a renowned sculptor""}, ""AnswerPositions"" -> {520}, ""QuestionID"" -> ""5733b496d058e614000b60d2""	>}","University of Notre Dame","Training"
The University of Notre Dame du Lac (or simply Notre Dame /ˌnoʊtərˈdeɪm/ NOH-tər-DAYM) is a Catholic research university located adjacent to South Bend, Indiana, in the United States. In French, Notre Dame du Lac means "Our Lady of the Lake" and refers to the university's patron saint, the Virgin Mary. The main campus covers 1,250 acres in a suburban setting and it contains a number of recognizab…	Question"" -> ""The school known as Notre Dame is known by a more lengthy name, what is it?"", ""Answers"" -> {""University of Notre Dame du""}, ""AnswerPositions"" -> {5}, ""QuestionID"" -> ""573382a14776f41900660c2d""	>, <	Question"" -> ""What type of institution is the Notre Dame?"", ""Answers"" -> {""Catholic research university""}, ""AnswerPositions"" -> {93}, ""QuestionID"" -> ""573382a14776f41900660c2e""	>, <	Question"" -> ""The French words Notre Dame du Lac translate to what in English?"", ""Answers"" -> {""Our Lady of the Lake""}, ""AnswerPositions"" -> {221}, ""QuestionID"" -> ""573382a14776f41900660c2f""	>, <	Question"" -> ""Who is the patron saint of Notre Dame?"", ""Answers"" -> {""the Virgin Mary""}, ""AnswerPositions"" -> {288}, ""QuestionID"" -> ""573382a14776f41900660c30""	>, <	Question"" -> ""How large is Notre Dame in acres?"", ""Answers"" -> {""1,250""}, ""AnswerPositions"" -> {328}, ""QuestionID"" -> ""573382a14776f41900660c31""	>}","University of Notre Dame","Training"
Notre Dame rose to national prominence in the early 1900s for its Fighting Irish football team, especially under the guidance of the legendary coach Knute Rockne. The university's athletic teams are members of the NCAA Division I and are known collectively as the Fighting Irish. The football team, an Independent, has accumulated eleven consensus national championships, seven Heisman Trophy winner…	Question"" -> ""What caused Notre Dame to become notable in the early 20th century?"", ""Answers"" -> {""its Fighting Irish football team""}, ""AnswerPositions"" -> {63}, ""QuestionID"" -> ""573383494776f41900660c41""	>, <	Question"" -> ""Which 20th century Notre Dame football coach is most notable?"", ""Answers"" -> {""Knute Rockne""}, ""AnswerPositions"" -> {150}, ""QuestionID"" -> ""573383494776f41900660c42""	>, <	Question"" -> ""Which athletic association are the student athletes at Notre Dame a part of?"", ""Answers"" -> {""NCAA Division I""}, ""AnswerPositions"" -> {215}, ""QuestionID"" -> ""573383494776f41900660c43""	>, <	Question"" -> ""How many students at Notre Dame received the Heisman Trophy?"", ""Answers"" -> {""seven""}, ""AnswerPositions"" -> {373}, ""QuestionID"" -> ""573383494776f41900660c44""	>, <	Question"" -> ""There were multiple students from Notre Dame who entered the Pro Football Hall of Fame, how many?"", ""Answers"" -> {""13""}, ""AnswerPositions"" -> {455}, ""QuestionID"" -> ""573383494776f41900660c45""	>}","University of Notre Dame","Training"
Besides its prominence in sports, Notre Dame is also a large, four-year, highly residential research University, and is consistently ranked among the top twenty universities in the United States and as a major global university. The undergraduate component of the university is organized into four colleges (Arts and Letters, Science, Engineering, Business) and the Architecture School. The latter i…	Question"" -> ""Where among US universities does Notre Dame rank?"", ""Answers"" -> {""among the top twenty""}, ""AnswerPositions"" -> {141}, ""QuestionID"" -> ""573383e94776f41900660c5a""	>, <	Question"" -> ""How many individual colleges are part of Notre Dame?"", ""Answers"" -> {""four""}, ""AnswerPositions"" -> {295}, ""QuestionID"" -> ""573383e94776f41900660c5b""	>, <	Question"" -> ""Which prize does the Architecture School at Notre Dame give out?"", ""Answers"" -> {""Driehaus Architecture Prize""}, ""AnswerPositions"" -> {495}, ""QuestionID"" -> ""573383e94776f41900660c5c""	>, <	Question"" -> ""How many doctorate and masters programs are available at Notre Dame?"", ""Answers"" -> {""more than 50""}, ""AnswerPositions"" -> {558}, ""QuestionID"" -> ""573383e94776f41900660c5d""	>, <	Question"" -> ""Which art museum does Notre Dame administer?"", ""Answers"" -> {""Snite Museum of Art""}, ""AnswerPositions"" -> {888}, ""QuestionID"" -> ""573383e94776f41900660c5e""	>}","University of Notre Dame","Training"
In 1842, the Bishop of Vincennes, Célestine Guynemer de la Hailandière, offered land to Father Edward Sorin of the Congregation of the Holy Cross, on the condition that he build a college in two years. Fr. Sorin arrived on the site with eight Holy Cross brothers from France and Ireland on November 26, 1842, and began the school using Father Stephen Badin's old log chapel. He soon erected addition…	Question"" -> ""In what year was Father Edward Sorin given two years to create a college?"", ""Answers"" -> {""1842""}, ""AnswerPositions"" -> {4}, ""QuestionID"" -> ""5733849bd058e614000b5c56""	>, <	Question"" -> ""Which individual offered land to Father Edward Sorin?"", ""Answers"" -> {""Célestine Guynemer de la Hailandière""}, ""AnswerPositions"" -> {35}, ""QuestionID"" -> ""5733849bd058e614000b5c57""	>, <	Question"" -> ""Which church was Father Edward Sorin representing?"", ""Answers"" -> {""the Congregation of the Holy Cross""}, ""AnswerPositions"" -> {112}, ""QuestionID"" -> ""5733849bd058e614000b5c58""	>, <	Question"" -> ""On what date did brothers from Holy Cross arrive at the future location of Notre Dame?"", ""Answers"" -> {""November 26, 1842""}, ""AnswerPositions"" -> {291}, ""QuestionID"" -> ""5733849bd058e614000b5c59""	>, <	Question"" -> ""Which structure was the first used for the purposes of the college?"", ""Answers"" -> {""Father Stephen Badin's old log chapel""}, ""AnswerPositions"" -> {337}, ""QuestionID"" -> ""5733849bd058e614000b5c5a""	>}","University of Notre Dame","Training"
The first degrees from the college were awarded in 1849. The university was expanded with new buildings to accommodate more students and faculty. With each new president, new academic programs were offered and new buildings built to accommodate them. The original Main Building built by Sorin just after he arrived was replaced by a larger "Main Building" in 1865, which housed the university's admi…	Question"" -> ""In what year did the initial degrees get handed out at Notre Dame?"", ""Answers"" -> {""1849""}, ""AnswerPositions"" -> {52}, ""QuestionID"" -> ""573385394776f41900660c7f""	>, <	Question"" -> ""In what year did the original Sorin built Main Building get replaced?"", ""Answers"" -> {""1865""}, ""AnswerPositions"" -> {360}, ""QuestionID"" -> ""573385394776f41900660c80""	>, <	Question"" -> ""Which individual began a library at Notre Dame?"", ""Answers"" -> {""Father Lemonnier""}, ""AnswerPositions"" -> {496}, ""QuestionID"" -> ""573385394776f41900660c81""	>, <	Question"" -> ""In what year had the library at Notre Dame reach 10,000 books?"", ""Answers"" -> {""1879""}, ""AnswerPositions"" -> {517}, ""QuestionID"" -> ""573385394776f41900660c82""	>, <	Question"" -> ""In what year was the library at Notre Dame started?"", ""Answers"" -> {""1873""}, ""AnswerPositions"" -> {454}, ""QuestionID"" -> ""573385394776f41900660c83""	>}","University of Notre Dame","Training"
The television station, NDtv, grew from one show in 2002 to a full 24-hour channel with original programming by September 2006. WSND-FM serves the student body and larger South Bend community at 88.9 FM, offering students a chance to become involved in bringing classical music, fine arts and educational programming, and alternative rock to the airwaves. Another radio station, WVFI, began as a par…	Question"" -> ""Which television station finds its home at Notre Dame?"", ""Answers"" -> {""NDtv""}, ""AnswerPositions"" -> {25}, ""QuestionID"" -> ""5733c0064776f41900661198""	>, <	Question"" -> ""How many programs did NDtv feature in 2002?"", ""Answers"" -> {""one show""}, ""AnswerPositions"" -> {41}, ""QuestionID"" -> ""5733c0064776f41900661199""	>, <	Question"" -> ""Which radio station provides radio to the students of Notre Dame at 88.9 FM?"", ""Answers"" -> {""WSND-FM""}, ""AnswerPositions"" -> {129}, ""QuestionID"" -> ""5733c0064776f4190066119a""	>, <	Question"" -> ""Which internet radio station of Notre Dame is served as an internet stream?"", ""Answers"" -> {""WVFI""}, ""AnswerPositions"" -> {441}, ""QuestionID"" -> ""5733c0064776f4190066119b""	>}","University of Notre Dame","Training"
The first phase of Eddy Street Commons, a $215 million development located adjacent to the University of Notre Dame campus and funded by the university, broke ground on June 3, 2008. The Eddy Street Commons drew union protests when workers hired by the City of South Bend to construct the public parking garage picketed the private work site after a contractor hired non-union workers. The developer…	Question"" -> ""How much is Eddy Street Commons at Notre Dame expected to cost?"", ""Answers"" -> {""$215 million""}, ""AnswerPositions"" -> {43}, ""QuestionID"" -> ""5733c0e6d058e614000b61d7""	>, <	Question"" -> ""When was ground broke on the Eddy Street Commons Project of Notre Dame?"", ""Answers"" -> {""June 3, 2008""}, ""AnswerPositions"" -> {170}, ""QuestionID"" -> ""5733c0e6d058e614000b61d8""	>, <	Question"" -> ""Who is the developer of Eddy Street Commons?"", ""Answers"" -> {""Kite Realty""}, ""AnswerPositions"" -> {402}, ""QuestionID"" -> ""5733c0e6d058e614000b61d9""	>, <	Question"" -> ""Which entity did Notre Dame hire to build a parking structure outside of Eddy Street Commons?"", ""Answers"" -> {""the City of South Bend""}, ""AnswerPositions"" -> {250}, ""QuestionID"" -> ""5733c0e6d058e614000b61da""	>, <	Question"" -> ""There were protested as a part of the construction at Eddy Street Commons, they came due tot he hiring of whom?"", ""Answers"" -> {""non-union workers""}, ""AnswerPositions"" -> {368}, ""QuestionID"" -> ""5733c0e6d058e614000b61db""	>}","University of Notre Dame","Training"
Notre Dame teams are known as the Fighting Irish. They compete as a member of the National Collegiate Athletic Association (NCAA) Division I, primarily competing in the Atlantic Coast Conference (ACC) for all sports since the 2013–14 school year. The Fighting Irish previously competed in the Horizon League from 1982-83 to 1985-86, and again from 1987-88 to 1994-95, and then in the Big East Confer…	Question"" -> ""What does the acronym NCAA stand for?"", ""Answers"" -> {""National Collegiate Athletic Association""}, ""AnswerPositions"" -> {83}, ""QuestionID"" -> ""5733c1a94776f419006611a6""	>, <	Question"" -> ""Which league did Notre Dame Fighting Irish teams participate in in 1982?"", ""Answers"" -> {""Horizon League""}, ""AnswerPositions"" -> {294}, ""QuestionID"" -> ""5733c1a94776f419006611a7""	>, <	Question"" -> ""What when conference do the Notre Dame fencing teams take part in?"", ""Answers"" -> {""Midwest Fencing Conference""}, ""AnswerPositions"" -> {890}, ""QuestionID"" -> ""5733c1a94776f419006611a8""	>, <	Question"" -> ""There is a conference that the male hockey team of Notre Dame competes in, what is it?"", ""Answers"" -> {""Hockey East""}, ""AnswerPositions"" -> {960}, ""QuestionID"" -> ""5733c1a94776f419006611a9""	>, <	Question"" -> ""In what conference did the Fighting Irish take part in in 2012?"", ""Answers"" -> {""Big East Conference""}, ""AnswerPositions"" -> {385}, ""QuestionID"" -> ""5733c1a94776f419006611aa""	>}","University of Notre Dame","Training"
Notre Dame's conference affiliations for all of its sports except football and fencing changed in July 2013 as a result of major conference realignment, and its fencing affiliation will change in July 2014. The Irish left the Big East for the ACC during a prolonged period of instability in the Big East; while they maintain their football independence, they have committed to play five games per se…	Question"" -> ""To what conference did the Fighting Irish go after the Big East?"", ""Answers"" -> {""the ACC""}, ""AnswerPositions"" -> {240}, ""QuestionID"" -> ""5733c29c4776f419006611b8""	>, <	Question"" -> ""How many teams in each season do the Fighting Irish commit to play against ACC opponents?"", ""Answers"" -> {""five""}, ""AnswerPositions"" -> {383}, ""QuestionID"" -> ""5733c29c4776f419006611b9""	>, <	Question"" -> ""Where did the Fighting Irish hockey team compete prior to a move to Hockey East, in terms of conference?"", ""Answers"" -> {""Central Collegiate Hockey Association""}, ""AnswerPositions"" -> {675}, ""QuestionID"" -> ""5733c29c4776f419006611ba""	>, <	Question"" -> ""What colors are the official ones used by Notre Dame in sport competition?"", ""Answers"" -> {""Navy Blue and Gold Rush""}, ""AnswerPositions"" -> {1224}, ""QuestionID"" -> ""5733c29c4776f419006611bb""	>, <	Question"" -> ""What type of mascot do the Notre Dame sport teams have?"", ""Answers"" -> {""Leprechaun""}, ""AnswerPositions"" -> {1399}, ""QuestionID"" -> ""5733c29c4776f419006611bc""	>}","University of Notre Dame","Training"
On July 1, 2014, the University of Notre Dame and Under Armour reached an agreement in which Under Armour will provide uniforms, apparel,equipment, and monetary compensation to Notre Dame for 10 years. This contract, worth almost $100 million, is the most lucrative in the history of the NCAA. The university marching band plays at home games for most of the sports. The band, which began in 1846 an…	Question"" -> ""Who currently provides uniforms to Notre Dame sport teams?"", ""Answers"" -> {""Under Armour""}, ""AnswerPositions"" -> {51}, ""QuestionID"" -> ""5733c3184776f419006611c2""	>, <	Question"" -> ""What is the value of the contract between Under Armour and Notre Dame?"", ""Answers"" -> {""almost $100 million""}, ""AnswerPositions"" -> {224}, ""QuestionID"" -> ""5733c3184776f419006611c3""	>, <	Question"" -> ""When did the Notre Dame marching band form?"", ""Answers"" -> {""1846""}, ""AnswerPositions"" -> {393}, ""QuestionID"" -> ""5733c3184776f419006611c4""	>, <	Question"" -> ""What is notable about the Notre Dame marching band?"", ""Answers"" -> {""oldest university band in continuous existence in the United States""}, ""AnswerPositions"" -> {421}, ""QuestionID"" -> ""5733c3184776f419006611c5""	>, <	Question"" -> ""What is the Notre Dame fight song?"", ""Answers"" -> {""Notre Dame Victory March""}, ""AnswerPositions"" -> {658}, ""QuestionID"" -> ""5733c3184776f419006611c6""	>}","University of Notre Dame","Training"
The Notre Dame football team has a long history, first beginning when the Michigan Wolverines football team brought football to Notre Dame in 1887 and played against a group of students. In the long history since then, 13 Fighting Irish teams have won consensus national championships (although the university only claims 11), along with another nine teams being named national champion by at least …	Question"" -> ""Which team did Notre Dame's football team find inspiration from?"", ""Answers"" -> {""Michigan Wolverines football team""}, ""AnswerPositions"" -> {75}, ""QuestionID"" -> ""5733c4494776f419006611da""	>, <	Question"" -> ""In what year did Notre Dame football begin?"", ""Answers"" -> {""1887""}, ""AnswerPositions"" -> {143}, ""QuestionID"" -> ""5733c4494776f419006611db""	>, <	Question"" -> ""What university is Notre Dame tied with in terms of most Heisman Trophy winners?"", ""Answers"" -> {""Ohio State University""}, ""AnswerPositions"" -> {510}, ""QuestionID"" -> ""5733c4494776f419006611dc""	>, <	Question"" -> ""Against which team does Notre Dame compete for the Jeweled Shillelagh?"", ""Answers"" -> {""USC""}, ""AnswerPositions"" -> {716}, ""QuestionID"" -> ""5733c4494776f419006611dd""	>, <	Question"" -> ""In terms of Notre Dame students in the College Football Hall of Fame the amount of students named is what ?"", ""Answers"" -> {""the most""}, ""AnswerPositions"" -> {442}, ""QuestionID"" -> ""5733c4494776f419006611de""	>}","University of Notre Dame","Training"
George Gipp was the school's legendary football player during 1916–20. He played semiprofessional baseball and smoked, drank, and gambled when not playing sports. He was also humble, generous to the needy, and a man of integrity. It was in 1928 that famed coach Knute Rockne used his final conversation with the dying Gipp to inspire the Notre Dame team to beat the Army team and "win one for the Gi…	Question"" -> ""What notable football player played at Notre Dame from 1916 to 1920?"", ""Answers"" -> {""George Gipp""}, ""AnswerPositions"" -> {1}, ""QuestionID"" -> ""5733c743d058e614000b622d""	>, <	Question"" -> ""Against which opponent did Knute Rockne tell his team to \""win one for the Gipper?\"""", ""Answers"" -> {""the Army team""}, ""AnswerPositions"" -> {363}, ""QuestionID"" -> ""5733c743d058e614000b622e""	>, <	Question"" -> ""Which person portrayed Knute Rockne in the 1940 movie \""Knute Rockne?\"""", ""Answers"" -> {""Pat O'Brien""}, ""AnswerPositions"" -> {458}, ""QuestionID"" -> ""5733c743d058e614000b622f""	>, <	Question"" -> ""Ronald Reagan played the role of whom in 1940's \""Knute Rockne?\"""", ""Answers"" -> {""Gipp""}, ""AnswerPositions"" -> {507}, ""QuestionID"" -> ""5733c743d058e614000b6230""	>, <	Question"" -> ""How many seats are in Notre Dame Stadium?"", ""Answers"" -> {""80,795""}, ""AnswerPositions"" -> {563}, ""QuestionID"" -> ""5733c743d058e614000b6231""	>}","University of Notre Dame","Training"
Football gameday traditions During home games, activities occur all around campus and different dorms decorate their halls with a traditional item (e.g. Zahm House's two-story banner). Traditional activities begin at the stroke of midnight with the Drummers' Circle. This tradition involves the drum line of the Band of the Fighting Irish and ushers in the rest of the festivities that will continue…	Question"" -> ""What is displayed at Zahm House for football home games at Notre Dame?"", ""Answers"" -> {""two-story banner""}, ""AnswerPositions"" -> {167}, ""QuestionID"" -> ""5733ca05d058e614000b6263""	>, <	Question"" -> ""What occurs at midnight preceding a football home game at Notre Dame?"", ""Answers"" -> {""the Drummers' Circle""}, ""AnswerPositions"" -> {246}, ""QuestionID"" -> ""5733ca05d058e614000b6264""	>, <	Question"" -> ""From where does the Band of the Fighting Irish lead a march to the Notre Dame Stadium for football home games?"", ""Answers"" -> {""the steps of Bond Hall""}, ""AnswerPositions"" -> {595}, ""QuestionID"" -> ""5733ca05d058e614000b6265""	>, <	Question"" -> ""What songs does the trumpet section of the Band of the Fighting Irish play preceding home football games?"", ""Answers"" -> {""the Notre Dame Victory March and the Notre Dame Alma Mater""}, ""AnswerPositions"" -> {481}, ""QuestionID"" -> ""5733ca05d058e614000b6266""	>, <	Question"" -> ""On what day do Notre Dame home football games occur?"", ""Answers"" -> {""Saturday""}, ""AnswerPositions"" -> {425}, ""QuestionID"" -> ""5733ca05d058e614000b6267""	>}","University of Notre Dame","Training"
The men's basketball team has over 1,600 wins, one of only 12 schools who have reached that mark, and have appeared in 28 NCAA tournaments. Former player Austin Carr holds the record for most points scored in a single game of the tournament with 61. Although the team has never won the NCAA Tournament, they were named by the Helms Athletic Foundation as national champions twice. The team has orche…	Question"" -> ""How many wins does the Notre Dame men's basketball team have?"", ""Answers"" -> {""over 1,600""}, ""AnswerPositions"" -> {31}, ""QuestionID"" -> ""5733caf74776f4190066124c""	>, <	Question"" -> ""How many schools have a similar men's basketball record to Notre Dame in terms of wins?"", ""Answers"" -> {""12""}, ""AnswerPositions"" -> {60}, ""QuestionID"" -> ""5733caf74776f4190066124d""	>, <	Question"" -> ""How many NCAA tournaments did the Notre Dame men's basketball team take part in?"", ""Answers"" -> {""28""}, ""AnswerPositions"" -> {120}, ""QuestionID"" -> ""5733caf74776f4190066124e""	>, <	Question"" -> ""Which Notre Dame men's basketball player has the record for more points in one game?"", ""Answers"" -> {""Austin Carr""}, ""AnswerPositions"" -> {155}, ""QuestionID"" -> ""5733caf74776f4190066124f""	>, <	Question"" -> ""Who was the Notre Dame men's basketball coach in 2014?"", ""Answers"" -> {""Mike Brey""}, ""AnswerPositions"" -> {851}, ""QuestionID"" -> ""5733caf74776f41900661250""	>}","University of Notre Dame","Training"
The "Notre Dame Victory March" is the fight song for the University of Notre Dame. It was written by two brothers who were Notre Dame graduates. The Rev. Michael J. Shea, a 1904 graduate, wrote the music, and his brother, John F. Shea, who earned degrees in 1906 and 1908, wrote the original lyrics. The lyrics were revised in the 1920s; it first appeared under the copyright of the University of No…	Question"" -> ""Who wrote the original lyrics to the Notre Dame Victory March?"", ""Answers"" -> {""John F. Shea""}, ""AnswerPositions"" -> {223}, ""QuestionID"" -> ""5733cbdad058e614000b628d""	>, <	Question"" -> ""In what year did Michael J. Shea graduate from Notre Dame?"", ""Answers"" -> {""1904""}, ""AnswerPositions"" -> {174}, ""QuestionID"" -> ""5733cbdad058e614000b628e""	>, <	Question"" -> ""Who is responsible for writing the music for \""Notre Dame Victory March?\"""", ""Answers"" -> {""Rev. Michael J. Shea""}, ""AnswerPositions"" -> {150}, ""QuestionID"" -> ""5733cbdad058e614000b628f""	>, <	Question"" -> ""In what year did \""Notre Dame Victory March\"" get copyrighted?"", ""Answers"" -> {""1928""}, ""AnswerPositions"" -> {412}, ""QuestionID"" -> ""5733cbdad058e614000b6290""	>, <	Question"" -> ""To where are the loyal sons in \""Notre Dame Fight Song\"" marching?"", ""Answers"" -> {""onward to victory""}, ""AnswerPositions"" -> {678}, ""QuestionID"" -> ""5733cbdad058e614000b6291""	>}","University of Notre Dame","Training"
In the film Knute Rockne, All American, Knute Rockne (played by Pat O'Brien) delivers the famous "Win one for the Gipper" speech, at which point the background music swells with the "Notre Dame Victory March". George Gipp was played by Ronald Reagan, whose nickname "The Gipper" was derived from this role. This scene was parodied in the movie Airplane! with the same background music, only this tim…	Question"" -> ""Ronald Reagan had a nickname, what was it?"", ""Answers"" -> {""The Gipper""}, ""AnswerPositions"" -> {268}, ""QuestionID"" -> ""5733ccbe4776f41900661270""	>, <	Question"" -> ""In what film did a parody of the \""Win one for the Gipper\"" speech appear?"", ""Answers"" -> {""Airplane!""}, ""AnswerPositions"" -> {345}, ""QuestionID"" -> ""5733ccbe4776f41900661271""	>, <	Question"" -> ""Who starred as Daniel Ruettiger in the film Rudy?"", ""Answers"" -> {""Sean Astin""}, ""AnswerPositions"" -> {514}, ""QuestionID"" -> ""5733ccbe4776f41900661272""	>, <	Question"" -> ""Which person was a former comrade to Ted Striker in the film Airplane!?"", ""Answers"" -> {""George Zipp""}, ""AnswerPositions"" -> {411}, ""QuestionID"" -> ""5733ccbe4776f41900661273""	>, <	Question"" -> ""Pat O'Brien portrayed which person in the film Knute Rockne?"", ""Answers"" -> {""Knute Rockne""}, ""AnswerPositions"" -> {41}, ""QuestionID"" -> ""5733ccbe4776f41900661274""	>}","University of Notre Dame","Training"
Notre Dame alumni work in various fields. Alumni working in political fields include state governors, members of the United States Congress, and former United States Secretary of State Condoleezza Rice. A notable alumnus of the College of Science is Medicine Nobel Prize winner Eric F. Wieschaus. A number of university heads are alumni, including Notre Dame's current president, the Rev. John Jenki…	Question"" -> ""Which Secretary of State attended Notre Dame?"", ""Answers"" -> {""Condoleezza Rice""}, ""AnswerPositions"" -> {186}, ""QuestionID"" -> ""5733cd504776f4190066128e""	>, <	Question"" -> ""Which Notre Dame alum from the College of Science won a Nobel Prize?"", ""Answers"" -> {""Eric F. Wieschaus""}, ""AnswerPositions"" -> {279}, ""QuestionID"" -> ""5733cd504776f4190066128f""	>, <	Question"" -> ""Who is the current president of Notre Dame?"", ""Answers"" -> {""Rev. John Jenkins""}, ""AnswerPositions"" -> {385}, ""QuestionID"" -> ""5733cd504776f41900661290""	>, <	Question"" -> ""Mariel Zagunis is notable for winning what?"", ""Answers"" -> {""Olympic gold""}, ""AnswerPositions"" -> {938}, ""QuestionID"" -> ""5733cd504776f41900661291""	>, <	Question"" -> ""Which notable astronaut is known to have attended Notre Dame?"", ""Answers"" -> {""Jim Wetherbee""}, ""AnswerPositions"" -> {1233}, ""QuestionID"" -> ""5733cd504776f41900661292""	>}","University of Notre Dame","Training"
Beyoncé Giselle Knowles-Carter (/biːˈjɒnseɪ/ bee-YON-say) (born September 4, 1981) is an American singer, songwriter, record producer and actress. Born and raised in Houston, Texas, she performed in various singing and dancing competitions as a child, and rose to fame in the late 1990s as lead singer of R&B girl-group Destiny's Child. Managed by her father, Mathew Knowles, the group became one of…	Question"" -> ""When did Beyonce start becoming popular?"", ""Answers"" -> {""in the late 1990s""}, ""AnswerPositions"" -> {270}, ""QuestionID"" -> ""56be85543aeaaa14008c9063""	>, <	Question"" -> ""What areas did Beyonce compete in when she was growing up?"", ""Answers"" -> {""singing and dancing""}, ""AnswerPositions"" -> {208}, ""QuestionID"" -> ""56be85543aeaaa14008c9065""	>, <	Question"" -> ""When did Beyonce leave Destiny's Child and become a solo singer?"", ""Answers"" -> {""2003""}, ""AnswerPositions"" -> {527}, ""QuestionID"" -> ""56be85543aeaaa14008c9066""	>, <	Question"" -> ""In what city and state did Beyonce grow up? "", ""Answers"" -> {""Houston, Texas""}, ""AnswerPositions"" -> {167}, ""QuestionID"" -> ""56bf6b0f3aeaaa14008c9601""	>, <	Question"" -> ""In which decade did Beyonce become famous?"", ""Answers"" -> {""late 1990s""}, ""AnswerPositions"" -> {277}, ""QuestionID"" -> ""56bf6b0f3aeaaa14008c9602""	>, <	Question"" -> ""In what R&B group was she the lead singer?"", ""Answers"" -> {""Destiny's Child""}, ""AnswerPositions"" -> {321}, ""QuestionID"" -> ""56bf6b0f3aeaaa14008c9603""	>, <	Question"" -> ""What album made her a worldwide known artist?"", ""Answers"" -> {""Dangerously in Love""}, ""AnswerPositions"" -> {506}, ""QuestionID"" -> ""56bf6b0f3aeaaa14008c9604""	>, <	Question"" -> ""Who managed the Destiny's Child group?"", ""Answers"" -> {""Mathew Knowles""}, ""AnswerPositions"" -> {361}, ""QuestionID"" -> ""56bf6b0f3aeaaa14008c9605""	>, <	Question"" -> ""In what city did Beyonce grow up?"", ""Answers"" -> {""Houston""}, ""AnswerPositions"" -> {167}, ""QuestionID"" -> ""56cef8faaab44d1400b88d67""	>, <	Question"" -> ""What was the name of Beyonce's first solo album?"", ""Answers"" -> {""Dangerously in Love""}, ""AnswerPositions"" -> {506}, ""QuestionID"" -> ""56cef8faaab44d1400b88d68""	>, <	Question"" -> ""On what date was Beyonce born?"", ""Answers"" -> {""September 4, 1981""}, ""AnswerPositions"" -> {65}, ""QuestionID"" -> ""56cef8faaab44d1400b88d6a""	>, <	Question"" -> ""What is Beyonce's full name?"", ""Answers"" -> {""Beyoncé Giselle Knowles-Carter""}, ""AnswerPositions"" -> {1}, ""QuestionID"" -> ""56cef8faaab44d1400b88d6b""	>, <	Question"" -> ""When did Beyoncé rise to fame?"", ""Answers"" -> {""late 1990s""}, ""AnswerPositions"" -> {277}, ""QuestionID"" -> ""56d43c5f2ccc5a1400d830a9""	>, <	Question"" -> ""What role did Beyoncé have in Destiny's Child?"", ""Answers"" -> {""lead singer""}, ""AnswerPositions"" -> {291}, ""QuestionID"" -> ""56d43c5f2ccc5a1400d830aa""	>, <	Question"" -> ""What was the first album Beyoncé released as a solo artist?"", ""Answers"" -> {""Dangerously in Love""}, ""AnswerPositions"" -> {506}, ""QuestionID"" -> ""56d43c5f2ccc5a1400d830ab""	>, <	Question"" -> ""When did Beyoncé release Dangerously in Love?"", ""Answers"" -> {""2003""}, ""AnswerPositions"" -> {527}, ""QuestionID"" -> ""56d43c5f2ccc5a1400d830ac""	>, <	Question"" -> ""How many Grammy awards did Beyoncé win for her first solo album?"", ""Answers"" -> {""five""}, ""AnswerPositions"" -> {591}, ""QuestionID"" -> ""56d43c5f2ccc5a1400d830ad""	>, <	Question"" -> ""What was Beyoncé's role in Destiny's Child?"", ""Answers"" -> {""lead singer""}, ""AnswerPositions"" -> {291}, ""QuestionID"" -> ""56d43ce42ccc5a1400d830b4""	>, <	Question"" -> ""What was the name of Beyoncé's first solo album?"", ""Answers"" -> {""Dangerously in Love""}, ""AnswerPositions"" -> {506}, ""QuestionID"" -> ""56d43ce42ccc5a1400d830b5""	>, <	Question"" -> ""When did Beyoncé release her first solo album?"", ""Answers"" -> {""2003""}, ""AnswerPositions"" -> {527}, ""QuestionID"" -> ""56d43ce42ccc5a1400d830b6""	>}","Beyoncé","Training"
Following the disbandment of Destiny's Child in June 2005, she released her second solo album, B'Day (2006), which contained hits "Déjà Vu", "Irreplaceable", and "Beautiful Liar". Beyoncé also ventured into acting, with a Golden Globe-nominated performance in Dreamgirls (2006), and starring roles in The Pink Panther (2006) and Obsessed (2009). Her marriage to rapper Jay Z and portrayal of Etta Ja…	Question"" -> ""After her second solo album, what other entertainment venture did Beyonce explore?"", ""Answers"" -> {""acting""}, ""AnswerPositions"" -> {208}, ""QuestionID"" -> ""56be86cf3aeaaa14008c9076""	>, <	Question"" -> ""Which artist did Beyonce marry?"", ""Answers"" -> {""Jay Z""}, ""AnswerPositions"" -> {370}, ""QuestionID"" -> ""56be86cf3aeaaa14008c9078""	>, <	Question"" -> ""To set the record for Grammys, how many did Beyonce win?"", ""Answers"" -> {""six""}, ""AnswerPositions"" -> {566}, ""QuestionID"" -> ""56be86cf3aeaaa14008c9079""	>, <	Question"" -> ""For what movie did Beyonce receive her first Golden Globe nomination?"", ""Answers"" -> {""Dreamgirls""}, ""AnswerPositions"" -> {261}, ""QuestionID"" -> ""56bf6e823aeaaa14008c9627""	>, <	Question"" -> ""When did Beyonce take a hiatus in her career and take control of her management?"", ""Answers"" -> {""2010""}, ""AnswerPositions"" -> {587}, ""QuestionID"" -> ""56bf6e823aeaaa14008c9629""	>, <	Question"" -> ""Which album was darker in tone from her previous work?"", ""Answers"" -> {""Beyoncé""}, ""AnswerPositions"" -> {181}, ""QuestionID"" -> ""56bf6e823aeaaa14008c962a""	>, <	Question"" -> ""After what movie portraying Etta James, did Beyonce create Sasha Fierce?"", ""Answers"" -> {""Cadillac Records""}, ""AnswerPositions"" -> {407}, ""QuestionID"" -> ""56bf6e823aeaaa14008c962b""	>, <	Question"" -> ""When did Destiny's Child end their group act?"", ""Answers"" -> {""June 2005""}, ""AnswerPositions"" -> {49}, ""QuestionID"" -> ""56d43da72ccc5a1400d830bd""	>, <	Question"" -> ""What was the name of Beyoncé's second solo album?"", ""Answers"" -> {""B'Day""}, ""AnswerPositions"" -> {96}, ""QuestionID"" -> ""56d43da72ccc5a1400d830be""	>, <	Question"" -> ""What was Beyoncé's first acting job, in 2006?"", ""Answers"" -> {""Dreamgirls""}, ""AnswerPositions"" -> {261}, ""QuestionID"" -> ""56d43da72ccc5a1400d830bf""	>, <	Question"" -> ""Who is Beyoncé married to?"", ""Answers"" -> {""Jay Z""}, ""AnswerPositions"" -> {370}, ""QuestionID"" -> ""56d43da72ccc5a1400d830c0""	>, <	Question"" -> ""What is the name of Beyoncé's alter-ego?"", ""Answers"" -> {""Sasha Fierce""}, ""AnswerPositions"" -> {467}, ""QuestionID"" -> ""56d43da72ccc5a1400d830c1""	>}","Beyoncé","Training"
A self-described "modern-day feminist", Beyoncé creates songs that are often characterized by themes of love, relationships, and monogamy, as well as female sexuality and empowerment. On stage, her dynamic, highly choreographed performances have led to critics hailing her as one of the best entertainers in contemporary popular music. Throughout a career spanning 19 years, she has sold over 118 mi…	Question"" -> ""In her music, what are some recurring elements in them?"", ""Answers"" -> {""love, relationships, and monogamy""}, ""AnswerPositions"" -> {105}, ""QuestionID"" -> ""56be88473aeaaa14008c9080""	>, <	Question"" -> ""Time magazine named her one of the most 100 what people of the century?"", ""Answers"" -> {""influential""}, ""AnswerPositions"" -> {936}, ""QuestionID"" -> ""56be88473aeaaa14008c9083""	>, <	Question"" -> ""Which magazine declared her the most dominant woman musician?"", ""Answers"" -> {""Forbes""}, ""AnswerPositions"" -> {986}, ""QuestionID"" -> ""56be88473aeaaa14008c9084""	>, <	Question"" -> ""In which decade did the Recording Industry Association of America recognize Beyonce as the The Top Certified Artist?"", ""Answers"" -> {""2000s""}, ""AnswerPositions"" -> {737}, ""QuestionID"" -> ""56bf725c3aeaaa14008c9643""	>, <	Question"" -> ""What magazine rated Beyonce as the most powerful female musician in 2015?"", ""Answers"" -> {""Forbes""}, ""AnswerPositions"" -> {986}, ""QuestionID"" -> ""56bf725c3aeaaa14008c9644""	>, <	Question"" -> ""How did Beyonce describe herself as a feminist?"", ""Answers"" -> {""modern-day feminist""}, ""AnswerPositions"" -> {19}, ""QuestionID"" -> ""56bf725c3aeaaa14008c9645""	>, <	Question"" -> ""In which years did Time rate Beyonce in the 100 most influential people in the world?"", ""Answers"" -> {""2013 and 2014""}, ""AnswerPositions"" -> {971}, ""QuestionID"" -> ""56bf725c3aeaaa14008c9646""	>, <	Question"" -> ""How many records has Beyonce sold in her 19 year career?"", ""Answers"" -> {""118 million""}, ""AnswerPositions"" -> {394}, ""QuestionID"" -> ""56bf725c3aeaaa14008c9647""	>, <	Question"" -> ""How many records did Beyoncé sell as part of Destiny's Child?"", ""Answers"" -> {""60 million""}, ""AnswerPositions"" -> {446}, ""QuestionID"" -> ""56d43f7e2ccc5a1400d830c7""	>, <	Question"" -> ""After leaving Destiny's Child, how many records did Beyoncé release under her own name?"", ""Answers"" -> {""118 million""}, ""AnswerPositions"" -> {394}, ""QuestionID"" -> ""56d43f7e2ccc5a1400d830c8""	>, <	Question"" -> ""How many Grammy awards has Beyoncé won?"", ""Answers"" -> {""20""}, ""AnswerPositions"" -> {553}, ""QuestionID"" -> ""56d43f7e2ccc5a1400d830c9""	>, <	Question"" -> ""What magazine named Beyoncé as the most powerful female musician for 2015?"", ""Answers"" -> {""Forbes""}, ""AnswerPositions"" -> {986}, ""QuestionID"" -> ""56d43f7e2ccc5a1400d830cb""	>}","Beyoncé","Training"
Beyoncé Giselle Knowles was born in Houston, Texas, to Celestine Ann "Tina" Knowles (née Beyincé), a hairdresser and salon owner, and Mathew Knowles, a Xerox sales manager. Beyoncé's name is a tribute to her mother's maiden name. Beyoncé's younger sister Solange is also a singer and a former member of Destiny's Child. Mathew is African-American, while Tina is of Louisiana Creole descent (with Afr…	Question"" -> ""Beyonce's younger sibling also sang with her in what band?"", ""Answers"" -> {""Destiny's Child""}, ""AnswerPositions"" -> {304}, ""QuestionID"" -> ""56be892d3aeaaa14008c908b""	>, <	Question"" -> ""Where did Beyonce get her name from?"", ""Answers"" -> {""her mother's maiden name""}, ""AnswerPositions"" -> {205}, ""QuestionID"" -> ""56be892d3aeaaa14008c908c""	>, <	Question"" -> ""What race was Beyonce's father?"", ""Answers"" -> {""African-American""}, ""AnswerPositions"" -> {331}, ""QuestionID"" -> ""56be892d3aeaaa14008c908d""	>, <	Question"" -> ""Beyonce's childhood home believed in what religion?"", ""Answers"" -> {""Methodist""}, ""AnswerPositions"" -> {579}, ""QuestionID"" -> ""56be892d3aeaaa14008c908e""	>, <	Question"" -> ""Beyonce's father worked as a sales manager for what company?"", ""Answers"" -> {""Xerox""}, ""AnswerPositions"" -> {153}, ""QuestionID"" -> ""56bf74d53aeaaa14008c9659""	>, <	Question"" -> ""Beyonce's mother worked in what industry?"", ""Answers"" -> {""hairdresser and salon owner""}, ""AnswerPositions"" -> {102}, ""QuestionID"" -> ""56bf74d53aeaaa14008c965a""	>, <	Question"" -> ""What younger sister of Beyonce also appeared in Destiny's Child?"", ""Answers"" -> {""Solange""}, ""AnswerPositions"" -> {256}, ""QuestionID"" -> ""56bf74d53aeaaa14008c965b""	>, <	Question"" -> ""Beyonce is a descendent of what Arcadian leader?"", ""Answers"" -> {""Joseph Broussard""}, ""AnswerPositions"" -> {541}, ""QuestionID"" -> ""56bf74d53aeaaa14008c965d""	>, <	Question"" -> ""What company did Beyoncé's father work for when she was a child?"", ""Answers"" -> {""Xerox""}, ""AnswerPositions"" -> {153}, ""QuestionID"" -> ""56d440df2ccc5a1400d830d1""	>, <	Question"" -> ""What did Beyoncé's mother own when Beyoncé was a child?"", ""Answers"" -> {""salon""}, ""AnswerPositions"" -> {118}, ""QuestionID"" -> ""56d440df2ccc5a1400d830d2""	>, <	Question"" -> ""What is the name of Beyoncé's younger sister?"", ""Answers"" -> {""Solange""}, ""AnswerPositions"" -> {256}, ""QuestionID"" -> ""56d440df2ccc5a1400d830d3""	>, <	Question"" -> ""Beyoncé is a descendant of which Acadian leader?"", ""Answers"" -> {""Joseph Broussard.""}, ""AnswerPositions"" -> {541}, ""QuestionID"" -> ""56d440df2ccc5a1400d830d4""	>, <	Question"" -> ""Beyoncé was raised in what religion?"", ""Answers"" -> {""Methodist""}, ""AnswerPositions"" -> {579}, ""QuestionID"" -> ""56d440df2ccc5a1400d830d5""	>}","Beyoncé","Training"
Beyoncé attended St. Mary's Elementary School in Fredericksburg, Texas, where she enrolled in dance classes. Her singing talent was discovered when dance instructor Darlette Johnson began humming a song and she finished it, able to hit the high-pitched notes. Beyoncé's interest in music and performing continued after winning a school talent show at age seven, singing John Lennon's "Imagine" to be…	Question"" -> ""What town did Beyonce go to school in?"", ""Answers"" -> {""Fredericksburg""}, ""AnswerPositions"" -> {50}, ""QuestionID"" -> ""56be8a583aeaaa14008c9094""	>, <	Question"" -> ""Who was the first person to notice Beyonce's singing ability?"", ""Answers"" -> {""Darlette Johnson""}, ""AnswerPositions"" -> {166}, ""QuestionID"" -> ""56be8a583aeaaa14008c9095""	>, <	Question"" -> ""Beyonce moved to which town after she left her first elementary school?"", ""Answers"" -> {""Houston""}, ""AnswerPositions"" -> {508}, ""QuestionID"" -> ""56be8a583aeaaa14008c9097""	>, <	Question"" -> ""Which of her teachers discovered Beyonce's musical talent?"", ""Answers"" -> {""dance instructor Darlette Johnson""}, ""AnswerPositions"" -> {149}, ""QuestionID"" -> ""56bf76ef3aeaaa14008c9664""	>, <	Question"" -> ""I which church was Beyonce a member and soloist in the choir?"", ""Answers"" -> {""St. John's United Methodist Church""}, ""AnswerPositions"" -> {712}, ""QuestionID"" -> ""56bf76ef3aeaaa14008c9665""	>, <	Question"" -> ""What type of school was Parker Elementary School?"", ""Answers"" -> {""music magnet school""}, ""AnswerPositions"" -> {485}, ""QuestionID"" -> ""56bf76ef3aeaaa14008c9666""	>, <	Question"" -> ""Which song did Beyonce sing to win a competition at age 7?"", ""Answers"" -> {""Imagine""}, ""AnswerPositions"" -> {386}, ""QuestionID"" -> ""56bf76ef3aeaaa14008c9667""	>, <	Question"" -> ""What city was Beyoncé's elementary school located in?"", ""Answers"" -> {""Fredericksburg""}, ""AnswerPositions"" -> {50}, ""QuestionID"" -> ""56d443ef2ccc5a1400d830db""	>, <	Question"" -> ""What was the name of Beyoncé's first dance instructor?"", ""Answers"" -> {""Darlette Johnson""}, ""AnswerPositions"" -> {166}, ""QuestionID"" -> ""56d443ef2ccc5a1400d830dc""	>, <	Question"" -> ""How old was Beyoncé when she won a school talent show?"", ""Answers"" -> {""seven""}, ""AnswerPositions"" -> {356}, ""QuestionID"" -> ""56d443ef2ccc5a1400d830dd""	>, <	Question"" -> ""What choir did Beyoncé sing in for two years?"", ""Answers"" -> {""St. John's United Methodist Church""}, ""AnswerPositions"" -> {712}, ""QuestionID"" -> ""56d443ef2ccc5a1400d830df""	>}","Beyoncé","Training"
At age eight, Beyoncé and childhood friend Kelly Rowland met LaTavia Roberson while in an audition for an all-girl entertainment group. They were placed into a group with three other girls as Girl's Tyme, and rapped and danced on the talent show circuit in Houston. After seeing the group, R&B producer Arne Frager brought them to his Northern California studio and placed them in Star Search, the l…	Question"" -> ""Who decided to place Beyonce's group in Star Search the talent show?"", ""Answers"" -> {""Arne Frager""}, ""AnswerPositions"" -> {304}, ""QuestionID"" -> ""56be8bab3aeaaa14008c909f""	>, <	Question"" -> ""In 1995, who decided to manage the girls singing group?"", ""Answers"" -> {""Beyoncé's father""}, ""AnswerPositions"" -> {543}, ""QuestionID"" -> ""56be8bab3aeaaa14008c90a0""	>, <	Question"" -> ""Who was the first record label to give the girls a record deal?"", ""Answers"" -> {""Elektra Records""}, ""AnswerPositions"" -> {919}, ""QuestionID"" -> ""56be8bab3aeaaa14008c90a1""	>, <	Question"" -> ""Who brought Beyonce to California and enter her group in Star Search?"", ""Answers"" -> {""Arne Frager""}, ""AnswerPositions"" -> {304}, ""QuestionID"" -> ""56bf79c73aeaaa14008c966d""	>, <	Question"" -> ""In what year did Beyonce's father quit his job to manage her group?"", ""Answers"" -> {""1995""}, ""AnswerPositions"" -> {538}, ""QuestionID"" -> ""56bf79c73aeaaa14008c966e""	>, <	Question"" -> ""What large record company recorded Beyonce's group's first album?"", ""Answers"" -> {""Sony Music""}, ""AnswerPositions"" -> {1265}, ""QuestionID"" -> ""56bf79c73aeaaa14008c966f""	>, <	Question"" -> ""What record company first signed Beyonce's group and later cut them?"", ""Answers"" -> {""Elektra Records""}, ""AnswerPositions"" -> {919}, ""QuestionID"" -> ""56bf79c73aeaaa14008c9670""	>, <	Question"" -> ""At what age did Beyonce meet LaTavia Robertson?"", ""Answers"" -> {""age eight""}, ""AnswerPositions"" -> {4}, ""QuestionID"" -> ""56bf79c73aeaaa14008c9671""	>, <	Question"" -> ""How old was Beyoncé when she met LaTavia Roberson?"", ""Answers"" -> {""eight""}, ""AnswerPositions"" -> {8}, ""QuestionID"" -> ""56d45abf2ccc5a1400d830e5""	>, <	Question"" -> ""What was the name of the first group Beyoncé was a part of?"", ""Answers"" -> {""Girl's Tyme""}, ""AnswerPositions"" -> {193}, ""QuestionID"" -> ""56d45abf2ccc5a1400d830e6""	>, <	Question"" -> ""Who placed Girl's Tyme in Star Search?"", ""Answers"" -> {""Arne Frager""}, ""AnswerPositions"" -> {304}, ""QuestionID"" -> ""56d45abf2ccc5a1400d830e7""	>, <	Question"" -> ""When did Beyoncé begin to manage the girl group?"", ""Answers"" -> {""1995""}, ""AnswerPositions"" -> {538}, ""QuestionID"" -> ""56d45abf2ccc5a1400d830e8""	>, <	Question"" -> ""Who signed the girl group on October 5, 1995?"", ""Answers"" -> {""Dwayne Wiggins's Grass Roots Entertainment""}, ""AnswerPositions"" -> {1127}, ""QuestionID"" -> ""56d45abf2ccc5a1400d830e9""	>}","Beyoncé","Training"
The group changed their name to Destiny's Child in 1996, based upon a passage in the Book of Isaiah. In 1997, Destiny's Child released their major label debut song "Killing Time" on the soundtrack to the 1997 film, Men in Black. The following year, the group released their self-titled debut album, scoring their first major hit "No, No, No". The album established the group as a viable act in the m…	Question"" -> ""Which film featured Destiny's Child's first major single?"", ""Answers"" -> {""Men in Black""}, ""AnswerPositions"" -> {216}, ""QuestionID"" -> ""56be8c8a3aeaaa14008c90a9""	>, <	Question"" -> ""For which song, did Destiny's Child take home the grammy award for best R&B performance?"", ""Answers"" -> {""\""Say My Name\""""}, ""AnswerPositions"" -> {849}, ""QuestionID"" -> ""56be8c8a3aeaaa14008c90ab""	>, <	Question"" -> ""Who did Beyonce record with for the movie \""The Best Man?\"""", ""Answers"" -> {""Marc Nelson""}, ""AnswerPositions"" -> {1213}, ""QuestionID"" -> ""56be8c8a3aeaaa14008c90ac""	>, <	Question"" -> ""Beyonce's group changed their name to Destiny's Child in what year?"", ""Answers"" -> {""1996""}, ""AnswerPositions"" -> {52}, ""QuestionID"" -> ""56bf7cb63aeaaa14008c9677""	>, <	Question"" -> ""The name Destiny's Child was based on a quote in which book of the Bible?"", ""Answers"" -> {""Book of Isaiah""}, ""AnswerPositions"" -> {86}, ""QuestionID"" -> ""56bf7cb63aeaaa14008c9678""	>, <	Question"" -> ""Debut song, \""Killing Time\"" was featured on what movie's sound track?"", ""Answers"" -> {""Men in Black""}, ""AnswerPositions"" -> {216}, ""QuestionID"" -> ""56bf7cb63aeaaa14008c9679""	>, <	Question"" -> ""What song won Best R&B Performance in the 43 Annual Grammy Awards?"", ""Answers"" -> {""Say My Name""}, ""AnswerPositions"" -> {850}, ""QuestionID"" -> ""56bf7cb63aeaaa14008c967a""	>, <	Question"" -> ""What singer did Beyonce record a song with for the movie, ''The Best Man\""?"", ""Answers"" -> {""Marc Nelson""}, ""AnswerPositions"" -> {1213}, ""QuestionID"" -> ""56bf7cb63aeaaa14008c967b""	>, <	Question"" -> ""Where did Destiny's Child get their name from?"", ""Answers"" -> {""Book of Isaiah.""}, ""AnswerPositions"" -> {86}, ""QuestionID"" -> ""56d45fcb2ccc5a1400d830f9""	>, <	Question"" -> ""Destiny's Child song, Killing Time, was included in which film's soundtrack?"", ""Answers"" -> {""Men in Black.""}, ""AnswerPositions"" -> {216}, ""QuestionID"" -> ""56d45fcb2ccc5a1400d830fa""	>, <	Question"" -> ""What was Destiny's Child's first major song hit?"", ""Answers"" -> {""No, No, No""}, ""AnswerPositions"" -> {331}, ""QuestionID"" -> ""56d45fcb2ccc5a1400d830fb""	>, <	Question"" -> ""When did Destiny's Child release their second album?"", ""Answers"" -> {""1999""}, ""AnswerPositions"" -> {689}, ""QuestionID"" -> ""56d45fcb2ccc5a1400d830fc""	>, <	Question"" -> ""Who did Beyoncé sing a duet with for \""The Best Man\"" film?"", ""Answers"" -> {""Marc Nelson""}, ""AnswerPositions"" -> {1213}, ""QuestionID"" -> ""56d45fcb2ccc5a1400d830fd""	>}","Beyoncé","Training"
LeToya Luckett and Roberson became unhappy with Mathew's managing of the band and eventually were replaced by Farrah Franklin and Michelle Williams. Beyoncé experienced depression following the split with Luckett and Roberson after being publicly blamed by the media, critics, and blogs for its cause. Her long-standing boyfriend left her at this time. The depression was so severe it lasted for a c…	Question"" -> ""What mental health issue did Beyonce go through?"", ""Answers"" -> {""depression""}, ""AnswerPositions"" -> {170}, ""QuestionID"" -> ""56be8d423aeaaa14008c90b2""	>, <	Question"" -> ""What event occured after she was publicly criticized?"", ""Answers"" -> {""boyfriend left her""}, ""AnswerPositions"" -> {321}, ""QuestionID"" -> ""56be8d423aeaaa14008c90b3""	>, <	Question"" -> ""Who supported Beyonce through her depression?"", ""Answers"" -> {""her mother""}, ""AnswerPositions"" -> {715}, ""QuestionID"" -> ""56be8d423aeaaa14008c90b6""	>, <	Question"" -> ""What event caused Beyonce's depression?"", ""Answers"" -> {""split with Luckett and Rober""}, ""AnswerPositions"" -> {195}, ""QuestionID"" -> ""56bf7e603aeaaa14008c9681""	>, <	Question"" -> ""How long was Beyonce depressed?"", ""Answers"" -> {""a couple of years""}, ""AnswerPositions"" -> {397}, ""QuestionID"" -> ""56bf7e603aeaaa14008c9682""	>, <	Question"" -> ""Who helped Beyonce fight her depression the most?"", ""Answers"" -> {""her mother""}, ""AnswerPositions"" -> {715}, ""QuestionID"" -> ""56bf7e603aeaaa14008c9685""	>, <	Question"" -> ""Who replaced Luckett and Roberson in Destiny's Child?"", ""Answers"" -> {""Farrah Franklin and Michelle Williams.""}, ""AnswerPositions"" -> {111}, ""QuestionID"" -> ""56d462f82ccc5a1400d8311f""	>, <	Question"" -> ""Who was blamed for Luckett and Roberson leaving Destiny's Child?"", ""Answers"" -> {""Beyoncé""}, ""AnswerPositions"" -> {150}, ""QuestionID"" -> ""56d462f82ccc5a1400d83120""	>, <	Question"" -> ""Who helped Beyoncé overcome her depression during the years following the Destiny's Child split?"", ""Answers"" -> {""her mother""}, ""AnswerPositions"" -> {715}, ""QuestionID"" -> ""56d462f82ccc5a1400d83121""	>, <	Question"" -> ""Which newest member was removed from Destiny's Child?"", ""Answers"" -> {""Farrah Franklin""}, ""AnswerPositions"" -> {111}, ""QuestionID"" -> ""56d462f82ccc5a1400d83123""	>}","Beyoncé","Training"
The remaining band members recorded "Independent Women Part I", which appeared on the soundtrack to the 2000 film, Charlie's Angels. It became their best-charting single, topping the U.S. Billboard Hot 100 chart for eleven consecutive weeks. In early 2001, while Destiny's Child was completing their third album, Beyoncé landed a major role in the MTV made-for-television film, Carmen: A Hip Hopera,…	Question"" -> ""\""Charlie's Angels\"" featured which single from the band members?"", ""Answers"" -> {""Independent Women Part I""}, ""AnswerPositions"" -> {38}, ""QuestionID"" -> ""56be8e353aeaaa14008c90c6""	>, <	Question"" -> ""How many weeks did their single \""Independent Women Part I\"" stay on top?"", ""Answers"" -> {""eleven""}, ""AnswerPositions"" -> {217}, ""QuestionID"" -> ""56be8e353aeaaa14008c90c7""	>, <	Question"" -> ""For what network, did Beyonce land a major movie role in?"", ""Answers"" -> {""MTV""}, ""AnswerPositions"" -> {349}, ""QuestionID"" -> ""56be8e353aeaaa14008c90c8""	>, <	Question"" -> ""Their third album, Survivor, sold how many during its first week?"", ""Answers"" -> {""663,000 copies""}, ""AnswerPositions"" -> {794}, ""QuestionID"" -> ""56be8e353aeaaa14008c90c9""	>, <	Question"" -> ""What French composer wrote the original opera ''Carmen'' in the 19th century?"", ""Answers"" -> {""Georges Bizet""}, ""AnswerPositions"" -> {558}, ""QuestionID"" -> ""56bf89cfa10cfb1400551162""	>, <	Question"" -> ""What album caused a lawsuit to be filed in 2001?"", ""Answers"" -> {""Survivor""}, ""AnswerPositions"" -> {594}, ""QuestionID"" -> ""56bf89cfa10cfb1400551163""	>, <	Question"" -> ""Independent Women Part I was on which 2000 film's soundtrack?"", ""Answers"" -> {""Charlie's Angels.""}, ""AnswerPositions"" -> {116}, ""QuestionID"" -> ""56d4831f2ccc5a1400d83154""	>, <	Question"" -> ""Which film did Beyoncé star in 2001 with Mekhi Phifer?"", ""Answers"" -> {""Carmen: A Hip Hopera""}, ""AnswerPositions"" -> {379}, ""QuestionID"" -> ""56d4831f2ccc5a1400d83155""	>, <	Question"" -> ""What was the name of Destiny Child's third album?"", ""Answers"" -> {""Survivor""}, ""AnswerPositions"" -> {594}, ""QuestionID"" -> ""56d4831f2ccc5a1400d83156""	>, <	Question"" -> ""Who filed a lawsuit over Survivor?"", ""Answers"" -> {""Luckett and Roberson""}, ""AnswerPositions"" -> {629}, ""QuestionID"" -> ""56d4831f2ccc5a1400d83157""	>, <	Question"" -> ""When did Destiny's Child announce their hiatus?"", ""Answers"" -> {""October 2001""}, ""AnswerPositions"" -> {1071}, ""QuestionID"" -> ""56d4831f2ccc5a1400d83158""	>}","Beyoncé","Training"
In July 2002, Beyoncé continued her acting career playing Foxxy Cleopatra alongside Mike Myers in the comedy film, Austin Powers in Goldmember, which spent its first weekend atop the US box office and grossed $73 million. Beyoncé released "Work It Out" as the lead single from its soundtrack album which entered the top ten in the UK, Norway, and Belgium. In 2003, Beyoncé starred opposite Cuba Good…	Question"" -> ""Who did Beyonce star with in the movie, \""Austin Powers in Goldmember\""?"", ""Answers"" -> {""Mike Myers""}, ""AnswerPositions"" -> {85}, ""QuestionID"" -> ""56be8fdf3aeaaa14008c90da""	>, <	Question"" -> ""Which three countries did Beyonce's song \""Work It Out\"" achieve top ten status?"", ""Answers"" -> {""UK, Norway, and Belgium""}, ""AnswerPositions"" -> {332}, ""QuestionID"" -> ""56be8fdf3aeaaa14008c90db""	>, <	Question"" -> ""Beyonce starred with Cuba Gooding Jr. in which film?"", ""Answers"" -> {""The Fighting Temptations""}, ""AnswerPositions"" -> {432}, ""QuestionID"" -> ""56be8fdf3aeaaa14008c90dc""	>, <	Question"" -> ""Who did Beyonce record the lead single with in the movie \""The Fighting Temptations\""?"", ""Answers"" -> {""Missy Elliott""}, ""AnswerPositions"" -> {706}, ""QuestionID"" -> ""56be8fdf3aeaaa14008c90dd""	>, <	Question"" -> ""Which other song from the soundtrack did better in the charts?"", ""Answers"" -> {""Summertime""}, ""AnswerPositions"" -> {835}, ""QuestionID"" -> ""56be8fdf3aeaaa14008c90de""	>, <	Question"" -> ""What film did Beyonce appear in with Mike Myers?"", ""Answers"" -> {""Austin Powers in Goldmember""}, ""AnswerPositions"" -> {116}, ""QuestionID"" -> ""56bf8c8aa10cfb140055116b""	>, <	Question"" -> ""What large amount did the movie \""Goldmember\"" gross?"", ""Answers"" -> {""73 million""}, ""AnswerPositions"" -> {211}, ""QuestionID"" -> ""56bf8c8aa10cfb140055116c""	>, <	Question"" -> ""What genre of movie did Beyonce star in with Cuba Gooding, Jr?"", ""Answers"" -> {""musical comedy""}, ""AnswerPositions"" -> {417}, ""QuestionID"" -> ""56bf8c8aa10cfb140055116d""	>, <	Question"" -> ""What song was the lead single from the film's sound track?"", ""Answers"" -> {""Fighting Temptations""}, ""AnswerPositions"" -> {436}, ""QuestionID"" -> ""56bf8c8aa10cfb140055116e""	>, <	Question"" -> ""How did the critics view the movie, ''The Fighting Temptations''?"", ""Answers"" -> {""mixed reviews""}, ""AnswerPositions"" -> {546}, ""QuestionID"" -> ""56bf8c8aa10cfb140055116f""	>, <	Question"" -> ""What film did Beyoncé star in with Mike Myers in 2002?"", ""Answers"" -> {""Austin Powers in Goldmember""}, ""AnswerPositions"" -> {116}, ""QuestionID"" -> ""56d484312ccc5a1400d8315e""	>, <	Question"" -> ""What was Beyoncé's character called in Austin Powers in Goldmember?"", ""Answers"" -> {""Foxxy Cleopatra""}, ""AnswerPositions"" -> {59}, ""QuestionID"" -> ""56d484312ccc5a1400d8315f""	>, <	Question"" -> ""Which song did Beyoncé release as the lead single for Austin Powers in Goldmember's soundtrack?"", ""Answers"" -> {""Work It Out""}, ""AnswerPositions"" -> {241}, ""QuestionID"" -> ""56d484312ccc5a1400d83160""	>, <	Question"" -> ""What musical comedy did Beyoncé star in along with Cuba Gooding, Jr. in 2003?"", ""Answers"" -> {""The Fighting Temptations""}, ""AnswerPositions"" -> {432}, ""QuestionID"" -> ""56d484312ccc5a1400d83161""	>, <	Question"" -> ""What song did Beyoncé release as the lead single from The Fighting Tempations?"", ""Answers"" -> {""Fighting Temptations""}, ""AnswerPositions"" -> {436}, ""QuestionID"" -> ""56d484312ccc5a1400d83162""	>}","Beyoncé","Training"
Beyoncé's first solo recording was a feature on Jay Z's "'03 Bonnie & Clyde" that was released in October 2002, peaking at number four on the U.S. Billboard Hot 100 chart. Her first solo album Dangerously in Love was released on June 24, 2003, after Michelle Williams and Kelly Rowland had released their solo efforts. The album sold 317,000 copies in its first week, debuted atop the Billboard 200,…	Question"" -> ""What was the highest Beyonce's first solo recording achieved in the Billboard Hot 100?"", ""Answers"" -> {""number four""}, ""AnswerPositions"" -> {124}, ""QuestionID"" -> ""56be90ee3aeaaa14008c90e4""	>, <	Question"" -> ""Beyonce's first album by herself was called what?"", ""Answers"" -> {""Dangerously in Love""}, ""AnswerPositions"" -> {194}, ""QuestionID"" -> ""56be90ee3aeaaa14008c90e5""	>, <	Question"" -> ""How many has \""Dangerously in Love\"" sould worldwide since its debut?"", ""Answers"" -> {""11 million""}, ""AnswerPositions"" -> {420}, ""QuestionID"" -> ""56be90ee3aeaaa14008c90e6""	>, <	Question"" -> ""Beyonce's first number one song was which song?"", ""Answers"" -> {""Crazy in Love""}, ""AnswerPositions"" -> {475}, ""QuestionID"" -> ""56be90ee3aeaaa14008c90e7""	>, <	Question"" -> ""How many top five singles came from her first album?"", ""Answers"" -> {""four""}, ""AnswerPositions"" -> {131}, ""QuestionID"" -> ""56be90ee3aeaaa14008c90e8""	>, <	Question"" -> ""Beyonce's first solo album in the U.S. with what artist in the lead single?"", ""Answers"" -> {""Jay Z""}, ""AnswerPositions"" -> {49}, ""QuestionID"" -> ""56bf8fc1a10cfb1400551175""	>, <	Question"" -> ""What solo album did Beyonce release in 2003?"", ""Answers"" -> {""Dangerously in Love""}, ""AnswerPositions"" -> {194}, ""QuestionID"" -> ""56bf8fc1a10cfb1400551176""	>, <	Question"" -> "" The album, Dangerously in Love achieved what spot on the Billboard Top 100 chart?"", ""Answers"" -> {""number four""}, ""AnswerPositions"" -> {124}, ""QuestionID"" -> ""56bf8fc1a10cfb1400551177""	>, <	Question"" -> ""\""The Closer I get to You\"" was recorded with which artist?"", ""Answers"" -> {""Luther Vandross""}, ""AnswerPositions"" -> {1043}, ""QuestionID"" -> ""56bf8fc1a10cfb1400551178""	>, <	Question"" -> ""Which artist was associated with Beyoncé's premiere solo recording?"", ""Answers"" -> {""Jay Z""}, ""AnswerPositions"" -> {49}, ""QuestionID"" -> ""56d4b9702ccc5a1400d83172""	>, <	Question"" -> ""When did Beyoncé release her first solo album?"", ""Answers"" -> {""June 24, 2003""}, ""AnswerPositions"" -> {230}, ""QuestionID"" -> ""56d4b9702ccc5a1400d83173""	>, <	Question"" -> ""What is the lead single on Beyoncé's first album?"", ""Answers"" -> {""Crazy in Love""}, ""AnswerPositions"" -> {475}, ""QuestionID"" -> ""56d4b9702ccc5a1400d83174""	>, <	Question"" -> ""Who helped Beyoncé earn a Grammy award for Best R&B Performance by a Duo or Group at the 46th annual Grammy Awards?"", ""Answers"" -> {""Luther Vandross.""}, ""AnswerPositions"" -> {1043}, ""QuestionID"" -> ""56d4b9702ccc5a1400d83175""	>, <	Question"" -> ""How many awards did Beyoncé win at the 46th Grammy's Awards?"", ""Answers"" -> {""five.""}, ""AnswerPositions"" -> {697}, ""QuestionID"" -> ""56d4b9702ccc5a1400d83176""	>}","Beyoncé","Training"
In November 2003, she embarked on the Dangerously in Love Tour in Europe and later toured alongside Missy Elliott and Alicia Keys for the Verizon Ladies First Tour in North America. On February 1, 2004, Beyoncé performed the American national anthem at Super Bowl XXXVIII, at the Reliant Stadium in Houston, Texas. After the release of Dangerously in Love, Beyoncé had planned to produce a follow-up…	Question"" -> ""Destiny's Child's final album was named what?"", ""Answers"" -> {""Destiny Fulfilled""}, ""AnswerPositions"" -> {514}, ""QuestionID"" -> ""56be91b23aeaaa14008c90f0""	>, <	Question"" -> ""Destiny's Child got a star on the Hollywood Walk of Fame in what year?"", ""Answers"" -> {""2006""}, ""AnswerPositions"" -> {1213}, ""QuestionID"" -> ""56be91b23aeaaa14008c90f2""	>, <	Question"" -> ""In what year did Beyonce embark on her Dangerously in Love tour of Europe?"", ""Answers"" -> {""November 2003""}, ""AnswerPositions"" -> {4}, ""QuestionID"" -> ""56bf91c6a10cfb140055117f""	>, <	Question"" -> ""What was the name of the final album of Destiny's Child?"", ""Answers"" -> {""Destiny Fulfilled""}, ""AnswerPositions"" -> {665}, ""QuestionID"" -> ""56bf91c6a10cfb1400551181""	>, <	Question"" -> ""It was announced that Destiny's Child would disban in what European city?"", ""Answers"" -> {""Barcelona""}, ""AnswerPositions"" -> {936}, ""QuestionID"" -> ""56bf91c6a10cfb1400551182""	>, <	Question"" -> ""When did Destiny's Child get their star on the Hollywood Walk of Fame?"", ""Answers"" -> {""March 2006""}, ""AnswerPositions"" -> {1207}, ""QuestionID"" -> ""56bf91c6a10cfb1400551183""	>, <	Question"" -> ""What was the name of Beyoncé's European start that started in November 2003?"", ""Answers"" -> {""Dangerously in Love Tour""}, ""AnswerPositions"" -> {39}, ""QuestionID"" -> ""56d4baf92ccc5a1400d8317c""	>, <	Question"" -> ""Who did Beyoncé tour with for the Verizon Lades First Tour?"", ""Answers"" -> {""Missy Elliott and Alicia Keys""}, ""AnswerPositions"" -> {101}, ""QuestionID"" -> ""56d4baf92ccc5a1400d8317d""	>, <	Question"" -> ""What major event did Beyoncé perform at on February 1, 2004?"", ""Answers"" -> {""Super Bowl XXXVIII""}, ""AnswerPositions"" -> {254}, ""QuestionID"" -> ""56d4baf92ccc5a1400d8317e""	>, <	Question"" -> ""What is the name of the final studio album from Destiny's Child?"", ""Answers"" -> {""Destiny Fulfilled.""}, ""AnswerPositions"" -> {849}, ""QuestionID"" -> ""56d4baf92ccc5a1400d8317f""	>}","Beyoncé","Training"
Beyoncé's second solo album B'Day was released on September 5, 2006, in the US, to coincide with her twenty-fifth birthday. It sold 541,000 copies in its first week and debuted atop the Billboard 200, becoming Beyoncé's second consecutive number-one album in the United States. The album's lead single "Déjà Vu", featuring Jay Z, reached the top five on the Billboard Hot 100 chart. The second inter…	Question"" -> ""How many albums did Beyonce sell in the first week when she released her second album?"", ""Answers"" -> {""541,000""}, ""AnswerPositions"" -> {133}, ""QuestionID"" -> ""56be932e3aeaaa14008c90f9""	>, <	Question"" -> ""The lead single from the album was which song?"", ""Answers"" -> {""Déjà Vu""}, ""AnswerPositions"" -> {304}, ""QuestionID"" -> ""56be932e3aeaaa14008c90fa""	>, <	Question"" -> ""How many countries did her song \""Irreplaceable\"" get number one status in?"", ""Answers"" -> {""five""}, ""AnswerPositions"" -> {347}, ""QuestionID"" -> ""56be932e3aeaaa14008c90fb""	>, <	Question"" -> ""How many singles did her second album produce?"", ""Answers"" -> {""five""}, ""AnswerPositions"" -> {347}, ""QuestionID"" -> ""56be932e3aeaaa14008c90fc""	>, <	Question"" -> ""What birthday did Beyonce's album B'Day celebrate?"", ""Answers"" -> {""twenty-fifth birthday""}, ""AnswerPositions"" -> {102}, ""QuestionID"" -> ""56bf940da10cfb1400551189""	>, <	Question"" -> ""What artist did Beyonce duet with in the single, \""Deja Vu''?"", ""Answers"" -> {""Jay Z""}, ""AnswerPositions"" -> {324}, ""QuestionID"" -> ""56bf940da10cfb140055118a""	>, <	Question"" -> ""How high did ''Deja Vu'' climb on the Billboard chart?"", ""Answers"" -> {""top five""}, ""AnswerPositions"" -> {343}, ""QuestionID"" -> ""56bf940da10cfb140055118b""	>, <	Question"" -> ""What is the name of Beyoncé's second album?"", ""Answers"" -> {""B'Day""}, ""AnswerPositions"" -> {29}, ""QuestionID"" -> ""56d4bc642ccc5a1400d83190""	>, <	Question"" -> ""How many copies did B'Day sell during the first week of its release?"", ""Answers"" -> {""541,000""}, ""AnswerPositions"" -> {133}, ""QuestionID"" -> ""56d4bc642ccc5a1400d83191""	>, <	Question"" -> ""Who collaborated with Beyoncé on the single, Deja Vu?"", ""Answers"" -> {""Jay Z""}, ""AnswerPositions"" -> {324}, ""QuestionID"" -> ""56d4bc642ccc5a1400d83192""	>, <	Question"" -> ""Which single from B'Day was only released in the U.K.?"", ""Answers"" -> {""Green Light""}, ""AnswerPositions"" -> {636}, ""QuestionID"" -> ""56d4bc642ccc5a1400d83193""	>}","Beyoncé","Training"
Her first acting role of 2006 was in the comedy film The Pink Panther starring opposite Steve Martin, grossing $158.8 million at the box office worldwide. Her second film Dreamgirls, the film version of the 1981 Broadway musical loosely based on The Supremes, received acclaim from critics and grossed $154 million internationally. In it, she starred opposite Jennifer Hudson, Jamie Foxx, and Eddie …	Question"" -> ""What movie did Beyonce act in 2006?"", ""Answers"" -> {""The Pink Panther""}, ""AnswerPositions"" -> {54}, ""QuestionID"" -> ""56be94703aeaaa14008c9102""	>, <	Question"" -> ""Her second movie Beyonce did was what film?"", ""Answers"" -> {""Dreamgirls""}, ""AnswerPositions"" -> {172}, ""QuestionID"" -> ""56be94703aeaaa14008c9103""	>, <	Question"" -> ""The single, \""Listen\"" was featured in which movie?"", ""Answers"" -> {""Dreamgirls""}, ""AnswerPositions"" -> {172}, ""QuestionID"" -> ""56be94703aeaaa14008c9104""	>, <	Question"" -> ""Beyonce's first world tour was when?"", ""Answers"" -> {""2007""}, ""AnswerPositions"" -> {551}, ""QuestionID"" -> ""56be94703aeaaa14008c9105""	>, <	Question"" -> ""How much money did Beyonce's tour make in 2007?"", ""Answers"" -> {""24 million""}, ""AnswerPositions"" -> {672}, ""QuestionID"" -> ""56be94703aeaaa14008c9106""	>, <	Question"" -> ""How many millions of dollars did ''The Pink Panther'' gross world-wide?"", ""Answers"" -> {""158.8 million""}, ""AnswerPositions"" -> {113}, ""QuestionID"" -> ""56bf95eaa10cfb1400551194""	>, <	Question"" -> ""What did Beyonce call her first concert tour?"", ""Answers"" -> {""The Beyoncé Experience""}, ""AnswerPositions"" -> {577}, ""QuestionID"" -> ""56bf95eaa10cfb1400551195""	>, <	Question"" -> ""Who was Beyonce's duet with in ''Beautiful Liar''?"", ""Answers"" -> {""Shakira""}, ""AnswerPositions"" -> {933}, ""QuestionID"" -> ""56bf95eaa10cfb1400551196""	>, <	Question"" -> ""Which film did Beyoncé star with Steve Martin in?"", ""Answers"" -> {""The Pink Panther""}, ""AnswerPositions"" -> {54}, ""QuestionID"" -> ""56d4bd272ccc5a1400d831a0""	>, <	Question"" -> ""Beyoncé's role in Dreamgirls was based on what pop singer?"", ""Answers"" -> {""Diana Ross.""}, ""AnswerPositions"" -> {437}, ""QuestionID"" -> ""56d4bd272ccc5a1400d831a1""	>, <	Question"" -> ""What was the lead single for the Dreamgirls soundtrack?"", ""Answers"" -> {""Listen""}, ""AnswerPositions"" -> {488}, ""QuestionID"" -> ""56d4bd272ccc5a1400d831a2""	>, <	Question"" -> ""What was the name of Beyoncé's first international tour?"", ""Answers"" -> {""The Beyoncé Experience""}, ""AnswerPositions"" -> {577}, ""QuestionID"" -> ""56d4bd272ccc5a1400d831a3""	>, <	Question"" -> ""What pop singer did a duet with Beyoncé on Beautiful Liar?"", ""Answers"" -> {""Shakira""}, ""AnswerPositions"" -> {933}, ""QuestionID"" -> ""56d4bd272ccc5a1400d831a4""	>}","Beyoncé","Training"
On April 4, 2008, Beyoncé married Jay Z. She publicly revealed their marriage in a video montage at the listening party for her third studio album, I Am... Sasha Fierce, in Manhattan's Sony Club on October 22, 2008. I Am... Sasha Fierce was released on November 18, 2008 in the United States. The album formally introduces Beyoncé's alter ego Sasha Fierce, conceived during the making of her 2003 si…	Question"" -> ""Beyonce got married in 2008 to whom?"", ""Answers"" -> {""Jay Z""}, ""AnswerPositions"" -> {35}, ""QuestionID"" -> ""56be95823aeaaa14008c910c""	>, <	Question"" -> ""Her third album, \""I am...Sasha Fierce\"" was released when?"", ""Answers"" -> {""November 18, 2008""}, ""AnswerPositions"" -> {254}, ""QuestionID"" -> ""56be95823aeaaa14008c910d""	>, <	Question"" -> ""For which decade, did Beyonce have more top ten songs than any other woman?"", ""Answers"" -> {""2000s""}, ""AnswerPositions"" -> {898}, ""QuestionID"" -> ""56be95823aeaaa14008c910e""	>, <	Question"" -> ""Which singer beat out Beyonce for best video performance?"", ""Answers"" -> {""Taylor Swift""}, ""AnswerPositions"" -> {1568}, ""QuestionID"" -> ""56be95823aeaaa14008c910f""	>, <	Question"" -> ""In 2009, Beyonce started her second world tour and grossed how much money?"", ""Answers"" -> {""119.5 million""}, ""AnswerPositions"" -> {1882}, ""QuestionID"" -> ""56be95823aeaaa14008c9110""	>, <	Question"" -> ""How did she reveal the marriage?"", ""Answers"" -> {""in a video montage""}, ""AnswerPositions"" -> {79}, ""QuestionID"" -> ""56bf97aba10cfb140055119e""	>, <	Question"" -> ""When did Beyonce begin her second world tour?"", ""Answers"" -> {""March 2009""}, ""AnswerPositions"" -> {1745}, ""QuestionID"" -> ""56bf97aba10cfb140055119f""	>, <	Question"" -> ""Who beat out Beyonce for Best Female Video ?"", ""Answers"" -> {""Taylor Swift""}, ""AnswerPositions"" -> {1568}, ""QuestionID"" -> ""56bf97aba10cfb14005511a0""	>, <	Question"" -> ""How much did the second world tour make in dollars?"", ""Answers"" -> {""119.5 million""}, ""AnswerPositions"" -> {1882}, ""QuestionID"" -> ""56bf97aba10cfb14005511a1""	>, <	Question"" -> ""When did Beyoncé get married?"", ""Answers"" -> {""April 4, 2008""}, ""AnswerPositions"" -> {4}, ""QuestionID"" -> ""56d4bf242ccc5a1400d831be""	>, <	Question"" -> ""Who did Beyoncé marry?"", ""Answers"" -> {""Jay Z.""}, ""AnswerPositions"" -> {35}, ""QuestionID"" -> ""56d4bf242ccc5a1400d831bf""	>, <	Question"" -> ""Who is Beyoncé's alter ego?"", ""Answers"" -> {""Sasha Fierce""}, ""AnswerPositions"" -> {157}, ""QuestionID"" -> ""56d4bf242ccc5a1400d831c0""	>, <	Question"" -> ""The video for what song won Beyoncé the 2009 MTV Video of the Year award?"", ""Answers"" -> {""Single Ladies""}, ""AnswerPositions"" -> {606}, ""QuestionID"" -> ""56d4bf242ccc5a1400d831c1""	>, <	Question"" -> ""Which prominent star felt the 2009 Female Video of the Year award should have went to Beyoncé instead of Taylor Swift?"", ""Answers"" -> {""Kanye West""}, ""AnswerPositions"" -> {1612}, ""QuestionID"" -> ""56d4bf242ccc5a1400d831c2""	>}","Beyoncé","Training"
Beyoncé further expanded her acting career, starring as blues singer Etta James in the 2008 musical biopic, Cadillac Records. Her performance in the film received praise from critics, and she garnered several nominations for her portrayal of James, including a Satellite Award nomination for Best Supporting Actress, and a NAACP Image Award nomination for Outstanding Supporting Actress. Beyoncé don…	Question"" -> ""Beyonce portrayed which character in the film, Cadillac Records?"", ""Answers"" -> {""Etta James""}, ""AnswerPositions"" -> {70}, ""QuestionID"" -> ""56be96653aeaaa14008c9116""	>, <	Question"" -> ""Beyonce gave her entire salary from Cadillac Records to which organization?"", ""Answers"" -> {""Phoenix House""}, ""AnswerPositions"" -> {440}, ""QuestionID"" -> ""56be96653aeaaa14008c9117""	>, <	Question"" -> ""Which song did Beyonce sing at the first couple's inaugural ball? "", ""Answers"" -> {""At Last""}, ""AnswerPositions"" -> {583}, ""QuestionID"" -> ""56be96653aeaaa14008c9118""	>, <	Question"" -> ""What genre of film was the movie, Obsessed, in which Beyonce starred in?"", ""Answers"" -> {""thriller""}, ""AnswerPositions"" -> {694}, ""QuestionID"" -> ""56be96653aeaaa14008c9119""	>, <	Question"" -> ""A fight scene from the movie, Obsessed, won which award for Beyonce?"", ""Answers"" -> {""MTV Movie Award for Best Fight""}, ""AnswerPositions"" -> {1102}, ""QuestionID"" -> ""56be96653aeaaa14008c911a""	>, <	Question"" -> ""Where did Beyonce donate her salary from the movie Cadillac Records?"", ""Answers"" -> {""Phoenix House""}, ""AnswerPositions"" -> {440}, ""QuestionID"" -> ""56bf99aca10cfb14005511a7""	>, <	Question"" -> ""What thriller film did Beyonce star in?"", ""Answers"" -> {""Obsessed""}, ""AnswerPositions"" -> {704}, ""QuestionID"" -> ""56bf99aca10cfb14005511a9""	>, <	Question"" -> ""What was the name of the woman she played in Obsessed?"", ""Answers"" -> {""Sharon Charles""}, ""AnswerPositions"" -> {725}, ""QuestionID"" -> ""56bf99aca10cfb14005511aa""	>, <	Question"" -> ""How much more that the buget did the film gross?"", ""Answers"" -> {""60 million""}, ""AnswerPositions"" -> {941}, ""QuestionID"" -> ""56bf99aca10cfb14005511ab""	>, <	Question"" -> ""Which singer did Beyoncé portray in Cadillac Records?"", ""Answers"" -> {""Etta James""}, ""AnswerPositions"" -> {70}, ""QuestionID"" -> ""56d4c0452ccc5a1400d831c8""	>, <	Question"" -> ""Which organization received Beyoncé's entire Cadillac Records salary?"", ""Answers"" -> {""Phoenix House""}, ""AnswerPositions"" -> {440}, ""QuestionID"" -> ""56d4c0452ccc5a1400d831c9""	>, <	Question"" -> ""Where did Beyoncé perform on January 20, 2009?"", ""Answers"" -> {""the First Couple's first inaugural ball.""}, ""AnswerPositions"" -> {595}, ""QuestionID"" -> ""56d4c0452ccc5a1400d831ca""	>, <	Question"" -> ""Which thriller film did Beyoncé star in with Ali Larter?"", ""Answers"" -> {""Obsessed.""}, ""AnswerPositions"" -> {704}, ""QuestionID"" -> ""56d4c0452ccc5a1400d831cb""	>}","Beyoncé","Training"
At the 52nd Annual Grammy Awards, Beyoncé received ten nominations, including Album of the Year for I Am... Sasha Fierce, Record of the Year for "Halo", and Song of the Year for "Single Ladies (Put a Ring on It)", among others. She tied with Lauryn Hill for most Grammy nominations in a single year by a female artist. In 2010, Beyoncé was featured on Lady Gaga's single "Telephone" and its music vi…	Question"" -> ""How many awards was Beyonce nominated for at the 52nd Grammy Awards?"", ""Answers"" -> {""ten""}, ""AnswerPositions"" -> {52}, ""QuestionID"" -> ""56be973d3aeaaa14008c9120""	>, <	Question"" -> ""Beyonce tied with which artist for most nominations by a female artist?"", ""Answers"" -> {""Lauryn Hill""}, ""AnswerPositions"" -> {243}, ""QuestionID"" -> ""56be973d3aeaaa14008c9121""	>, <	Question"" -> ""In 2010, Beyonce worked with which other famous singer?"", ""Answers"" -> {""Lady Gaga""}, ""AnswerPositions"" -> {353}, ""QuestionID"" -> ""56be973d3aeaaa14008c9122""	>, <	Question"" -> ""How many number one singles did Beyonce now have after the song \""Telephone\""?"", ""Answers"" -> {""six""}, ""AnswerPositions"" -> {458}, ""QuestionID"" -> ""56be973d3aeaaa14008c9123""	>, <	Question"" -> ""Beyonce tied who for most number one singles by a female?"", ""Answers"" -> {""Mariah Carey""}, ""AnswerPositions"" -> {518}, ""QuestionID"" -> ""56be973d3aeaaa14008c9124""	>, <	Question"" -> ""Beyonce received how many nominations at the 52nd Annual Grammy Awards?"", ""Answers"" -> {""ten nominations""}, ""AnswerPositions"" -> {52}, ""QuestionID"" -> ""56bf9b57a10cfb14005511b1""	>, <	Question"" -> ""What song was the sixth first place song for Beyonce?"", ""Answers"" -> {""Telephone""}, ""AnswerPositions"" -> {373}, ""QuestionID"" -> ""56bf9b57a10cfb14005511b2""	>, <	Question"" -> ""Who else appeared with Beyonce in Telephone?"", ""Answers"" -> {""Lady Gaga""}, ""AnswerPositions"" -> {353}, ""QuestionID"" -> ""56bf9b57a10cfb14005511b3""	>, <	Question"" -> ""Who did they tie with for six top songs?"", ""Answers"" -> {""Mariah Carey""}, ""AnswerPositions"" -> {518}, ""QuestionID"" -> ""56bf9b57a10cfb14005511b4""	>, <	Question"" -> ""Who did Beyonce tie with for the most nominations in a year?"", ""Answers"" -> {""Lauryn Hill""}, ""AnswerPositions"" -> {243}, ""QuestionID"" -> ""56bf9b57a10cfb14005511b5""	>, <	Question"" -> ""How many nominations did Beyoncé receive at the 52nd Grammy Awards ceremony?"", ""Answers"" -> {""ten""}, ""AnswerPositions"" -> {52}, ""QuestionID"" -> ""56d4c1452ccc5a1400d831dc""	>, <	Question"" -> ""Who did Beyoncé tie with for the most Grammy nominations for female artists?"", ""Answers"" -> {""Lauryn Hill""}, ""AnswerPositions"" -> {243}, ""QuestionID"" -> ""56d4c1452ccc5a1400d831de""	>, <	Question"" -> ""Beyoncé was a featured artist on which singer's hit, Telephone?"", ""Answers"" -> {""Lady Gaga""}, ""AnswerPositions"" -> {353}, ""QuestionID"" -> ""56d4c1452ccc5a1400d831df""	>, <	Question"" -> ""Who did Beyoncé and Lady Gaga tie with for the most number one hits since 1992?"", ""Answers"" -> {""Mariah Carey""}, ""AnswerPositions"" -> {518}, ""QuestionID"" -> ""56d4c1452ccc5a1400d831e0""	>}","Beyoncé","Training"
Beyoncé announced a hiatus from her music career in January 2010, heeding her mother's advice, "to live life, to be inspired by things again". During the break she and her father parted ways as business partners. Beyoncé's musical break lasted nine months and saw her visit multiple European cities, the Great Wall of China, the Egyptian pyramids, Australia, English music festivals and various muse…	Question"" -> ""Beyonce would take a break from music in which year?"", ""Answers"" -> {""2010""}, ""AnswerPositions"" -> {61}, ""QuestionID"" -> ""56be97c73aeaaa14008c912a""	>, <	Question"" -> ""Which year did Beyonce and her father part business ways?"", ""Answers"" -> {""2010""}, ""AnswerPositions"" -> {61}, ""QuestionID"" -> ""56be97c73aeaaa14008c912b""	>, <	Question"" -> ""Which famous landmark did Beyonce see in China?"", ""Answers"" -> {""the Great Wall of China""}, ""AnswerPositions"" -> {301}, ""QuestionID"" -> ""56be97c73aeaaa14008c912e""	>, <	Question"" -> ""In what year did Beyonce have her hiatus?"", ""Answers"" -> {""2010""}, ""AnswerPositions"" -> {61}, ""QuestionID"" -> ""56bf9c70a10cfb14005511bb""	>, <	Question"" -> ""Who inspired this hiatus?"", ""Answers"" -> {""her mother""}, ""AnswerPositions"" -> {75}, ""QuestionID"" -> ""56bf9c70a10cfb14005511bc""	>, <	Question"" -> ""When did she stop using her father as a manager?"", ""Answers"" -> {""During the break""}, ""AnswerPositions"" -> {144}, ""QuestionID"" -> ""56bf9c70a10cfb14005511bd""	>, <	Question"" -> ""How long did the hiatus last?"", ""Answers"" -> {""nine months""}, ""AnswerPositions"" -> {245}, ""QuestionID"" -> ""56bf9c70a10cfb14005511bf""	>, <	Question"" -> ""What did Beyoncé announce in January 2010?"", ""Answers"" -> {""a hiatus""}, ""AnswerPositions"" -> {19}, ""QuestionID"" -> ""56d4c1c12ccc5a1400d831e6""	>, <	Question"" -> ""Who suggested the hiatus for Beyoncé?"", ""Answers"" -> {""her mother""}, ""AnswerPositions"" -> {75}, ""QuestionID"" -> ""56d4c1c12ccc5a1400d831e7""	>, <	Question"" -> ""Who did Beyoncé part ways with during her hiatus?"", ""Answers"" -> {""her father""}, ""AnswerPositions"" -> {169}, ""QuestionID"" -> ""56d4c1c12ccc5a1400d831e8""	>, <	Question"" -> ""How long did her hiatus last?"", ""Answers"" -> {""nine months""}, ""AnswerPositions"" -> {245}, ""QuestionID"" -> ""56d4c1c12ccc5a1400d831e9""	>}","Beyoncé","Training"
In 2011, documents obtained by WikiLeaks revealed that Beyoncé was one of many entertainers who performed for the family of Libyan ruler Muammar Gaddafi. Rolling Stone reported that the music industry was urging them to return the money they earned for the concerts; a spokesperson for Beyoncé later confirmed to The Huffington Post that she donated the money to the Clinton Bush Haiti Fund. Later t…	Question"" -> ""In which year was reports about Beyonce performing for Muammar Gaddafi surface?"", ""Answers"" -> {""2011""}, ""AnswerPositions"" -> {4}, ""QuestionID"" -> ""56be99b53aeaaa14008c913e""	>, <	Question"" -> ""Who did Beyonce donate the money to earned from her shows?"", ""Answers"" -> {""Clinton Bush Haiti Fund""}, ""AnswerPositions"" -> {368}, ""QuestionID"" -> ""56be99b53aeaaa14008c913f""	>, <	Question"" -> ""Beyonce became the first female artist to perform solo in 20 years at which stage?"", ""Answers"" -> {""the 2011 Glastonbury Festival""}, ""AnswerPositions"" -> {487}, ""QuestionID"" -> ""56be99b53aeaaa14008c9140""	>, <	Question"" -> ""Which organization did Beyonce's spokespeople confirm her donations to?"", ""Answers"" -> {""The Huffington Post""}, ""AnswerPositions"" -> {314}, ""QuestionID"" -> ""56be99b53aeaaa14008c9141""	>, <	Question"" -> ""Beyonce was listed in 2011 as the highest paid performer per what?"", ""Answers"" -> {""minute""}, ""AnswerPositions"" -> {597}, ""QuestionID"" -> ""56be99b53aeaaa14008c9142""	>, <	Question"" -> ""Hoe did everyone learn that Beyonce performed for Kaddafi?"", ""Answers"" -> {""documents obtained by WikiLeaks""}, ""AnswerPositions"" -> {10}, ""QuestionID"" -> ""56bf9dbda10cfb14005511c5""	>, <	Question"" -> ""When did this leak happen?"", ""Answers"" -> {""2011""}, ""AnswerPositions"" -> {4}, ""QuestionID"" -> ""56bf9dbda10cfb14005511c6""	>, <	Question"" -> ""Who did she tell about the donation?"", ""Answers"" -> {""The Huffington Post""}, ""AnswerPositions"" -> {314}, ""QuestionID"" -> ""56bf9dbda10cfb14005511c8""	>, <	Question"" -> ""Where did Beyonce perform in 2011?"", ""Answers"" -> {""Glastonbury Festival""}, ""AnswerPositions"" -> {496}, ""QuestionID"" -> ""56bf9dbda10cfb14005511c9""	>, <	Question"" -> ""Who did Beyoncé perform privately for in 2011?"", ""Answers"" -> {""Muammar Gaddafi.""}, ""AnswerPositions"" -> {138}, ""QuestionID"" -> ""56d4c2b22ccc5a1400d831f2""	>, <	Question"" -> ""Who released the information about Beyoncé's performance for the Libyan ruler?"", ""Answers"" -> {""WikiLeaks""}, ""AnswerPositions"" -> {32}, ""QuestionID"" -> ""56d4c2b22ccc5a1400d831f3""	>, <	Question"" -> ""Which organization did Beyoncé donate her pay for the private performance to?"", ""Answers"" -> {""Clinton Bush Haiti Fund.""}, ""AnswerPositions"" -> {368}, ""QuestionID"" -> ""56d4c2b22ccc5a1400d831f4""	>, <	Question"" -> ""Beyoncé was the first female singer to headline what at the 2011 Glastonbury Festival?"", ""Answers"" -> {""Pyramid stage""}, ""AnswerPositions"" -> {470}, ""QuestionID"" -> ""56d4c2b22ccc5a1400d831f5""	>}","Beyoncé","Training"
Her fourth studio album 4 was released on June 28, 2011 in the US. 4 sold 310,000 copies in its first week and debuted atop the Billboard 200 chart, giving Beyoncé her fourth consecutive number-one album in the US. The album was preceded by two of its singles "Run the World (Girls)" and "Best Thing I Never Had", which both attained moderate success. The fourth single "Love on Top" was a commercia…	Question"" -> ""Beyonce's fourth album debuted in what year?"", ""Answers"" -> {""2011""}, ""AnswerPositions"" -> {52}, ""QuestionID"" -> ""56be9add3aeaaa14008c9152""	>, <	Question"" -> ""Which single had the most success from that album?"", ""Answers"" -> {""Love on Top""}, ""AnswerPositions"" -> {372}, ""QuestionID"" -> ""56be9add3aeaaa14008c9153""	>, <	Question"" -> ""Beyonce won an award for which activity in 2011?"", ""Answers"" -> {""writing""}, ""AnswerPositions"" -> {618}, ""QuestionID"" -> ""56be9add3aeaaa14008c9155""	>, <	Question"" -> ""in 2011, Beyonce performed for four nights where?"", ""Answers"" -> {""New York's Roseland Ballroom""}, ""AnswerPositions"" -> {720}, ""QuestionID"" -> ""56be9add3aeaaa14008c9156""	>, <	Question"" -> ""When was Beyonce's forth album released?"", ""Answers"" -> {""June 28, 2011""}, ""AnswerPositions"" -> {43}, ""QuestionID"" -> ""56bf9f6aa10cfb14005511cf""	>, <	Question"" -> ""How many copies did the album sell in its first week?"", ""Answers"" -> {""310,000 copies""}, ""AnswerPositions"" -> {75}, ""QuestionID"" -> ""56bf9f6aa10cfb14005511d0""	>, <	Question"" -> ""Who awarded Beyonce and award for writing?"", ""Answers"" -> {""New York Association of Black Journalists""}, ""AnswerPositions"" -> {641}, ""QuestionID"" -> ""56bf9f6aa10cfb14005511d2""	>, <	Question"" -> ""When did she perform at the Roseland ballroom?"", ""Answers"" -> {""2011""}, ""AnswerPositions"" -> {52}, ""QuestionID"" -> ""56bf9f6aa10cfb14005511d3""	>, <	Question"" -> ""What is the name of Beyoncé's fourth studio album?"", ""Answers"" -> {""4""}, ""AnswerPositions"" -> {25}, ""QuestionID"" -> ""56d4c4532ccc5a1400d83204""	>, <	Question"" -> ""When was 4 released?"", ""Answers"" -> {""June 28, 2011""}, ""AnswerPositions"" -> {43}, ""QuestionID"" -> ""56d4c4532ccc5a1400d83205""	>, <	Question"" -> ""How many copies of 4 sold in the first week?"", ""Answers"" -> {""310,000""}, ""AnswerPositions"" -> {75}, ""QuestionID"" -> ""56d4c4532ccc5a1400d83206""	>, <	Question"" -> ""What magazine did Beyoncé write a story for about her earlier hiatus?"", ""Answers"" -> {""Essence""}, ""AnswerPositions"" -> {563}, ""QuestionID"" -> ""56d4c4532ccc5a1400d83207""	>, <	Question"" -> ""Where did Beyoncé perform for four nights of standing room only concerts in 2011?"", ""Answers"" -> {""New York's Roseland Ballroom""}, ""AnswerPositions"" -> {720}, ""QuestionID"" -> ""56d4c4532ccc5a1400d83208""	>}","Beyoncé","Training"
On January 7, 2012, Beyoncé gave birth to her first child, a daughter, Blue Ivy Carter, at Lenox Hill Hospital in New York. Five months later, she performed for four nights at Revel Atlantic City's Ovation Hall to celebrate the resort's opening, her first performances since giving birth to Blue Ivy.,"{<	Question"" -> ""When did Beyonce have her first child?"", ""Answers"" -> {""January 7, 2012""}, ""AnswerPositions"" -> {4}, ""QuestionID"" -> ""56be9bb83aeaaa14008c915c""	>, <	Question"" -> ""Where did Beyonce give birth to her first child?"", ""Answers"" -> {""Lenox Hill Hospital""}, ""AnswerPositions"" -> {92}, ""QuestionID"" -> ""56be9bb83aeaaa14008c915d""	>, <	Question"" -> ""Beyonce's first child is named what?"", ""Answers"" -> {""Blue Ivy Carter""}, ""AnswerPositions"" -> {72}, ""QuestionID"" -> ""56be9bb83aeaaa14008c915e""	>, <	Question"" -> ""Her first appearance performing since giving birth was where?"", ""Answers"" -> {""Revel Atlantic City's Ovation Hall""}, ""AnswerPositions"" -> {177}, ""QuestionID"" -> ""56be9bb83aeaaa14008c9160""	>, <	Question"" -> ""When did Beyonce have her first child?"", ""Answers"" -> {""January 7, 2012""}, ""AnswerPositions"" -> {4}, ""QuestionID"" -> ""56bfa087a10cfb14005511d9""	>, <	Question"" -> ""What was the child's name?"", ""Answers"" -> {""Blue Ivy Carter""}, ""AnswerPositions"" -> {72}, ""QuestionID"" -> ""56bfa087a10cfb14005511da""	>, <	Question"" -> ""How long was it after the birth of her child before she performed again?"", ""Answers"" -> {""Five months""}, ""AnswerPositions"" -> {125}, ""QuestionID"" -> ""56bfa087a10cfb14005511dc""	>, <	Question"" -> ""How many nights did she perform at Atlantic City?"", ""Answers"" -> {""four nights""}, ""AnswerPositions"" -> {162}, ""QuestionID"" -> ""56bfa087a10cfb14005511dd""	>, <	Question"" -> ""When did Beyoncé give birth to a daughter?"", ""Answers"" -> {""January 7, 2012""}, ""AnswerPositions"" -> {4}, ""QuestionID"" -> ""56d4c4e72ccc5a1400d83218""	>, <	Question"" -> ""What did Beyoncé name her daughter?"", ""Answers"" -> {""Blue Ivy Carter""}, ""AnswerPositions"" -> {72}, ""QuestionID"" -> ""56d4c4e72ccc5a1400d83219""	>, <	Question"" -> ""Where was Blue Ivy born?"", ""Answers"" -> {""Lenox Hill Hospital in New York.""}, ""AnswerPositions"" -> {92}, ""QuestionID"" -> ""56d4c4e72ccc5a1400d8321a""	>, <	Question"" -> ""Where was Beyoncé's first public performance after giving birth?"", ""Answers"" -> {""Revel Atlantic City's Ovation Hall""}, ""AnswerPositions"" -> {177}, ""QuestionID"" -> ""56d4c4e72ccc5a1400d8321b""	>, <	Question"" -> ""How many nights did Beyoncé play at the resort?"", ""Answers"" -> {""four""}, ""AnswerPositions"" -> {162}, ""QuestionID"" -> ""56d4c4e72ccc5a1400d8321c""	>}","Beyoncé","Training"
In January 2013, Destiny's Child released Love Songs, a compilation album of the romance-themed songs from their previous albums and a newly recorded track, "Nuclear". Beyoncé performed the American national anthem singing along with a pre-recorded track at President Obama's second inauguration in Washington, D.C. The following month, Beyoncé performed at the Super Bowl XLVII halftime show, held …	Question"" -> ""Destiny's Child released a compilation album about which topic?"", ""Answers"" -> {""romance""}, ""AnswerPositions"" -> {82}, ""QuestionID"" -> ""56be9c863aeaaa14008c9166""	>, <	Question"" -> ""Beyonce's documentary movie was called what?"", ""Answers"" -> {""Life Is But a Dream""}, ""AnswerPositions"" -> {690}, ""QuestionID"" -> ""56be9c863aeaaa14008c9169""	>, <	Question"" -> ""What did Beyonce sign in 2013?"", ""Answers"" -> {""global publishing agreement""}, ""AnswerPositions"" -> {1164}, ""QuestionID"" -> ""56be9c863aeaaa14008c916a""	>, <	Question"" -> ""When did Destiny's Child release its album \""Love Songs\""?"", ""Answers"" -> {""January 2013""}, ""AnswerPositions"" -> {4}, ""QuestionID"" -> ""56bfa24ea10cfb14005511e3""	>, <	Question"" -> ""What was the title of the added track in Love Songs?"", ""Answers"" -> {""Nuclear""}, ""AnswerPositions"" -> {159}, ""QuestionID"" -> ""56bfa24ea10cfb14005511e4""	>, <	Question"" -> ""At whose inauguration did she perform the National Anthem?"", ""Answers"" -> {""President Obama""}, ""AnswerPositions"" -> {259}, ""QuestionID"" -> ""56bfa24ea10cfb14005511e5""	>, <	Question"" -> ""How many Tweets per minute did the half time show get?"", ""Answers"" -> {""268,000 tweets per minute""}, ""AnswerPositions"" -> {524}, ""QuestionID"" -> ""56bfa24ea10cfb14005511e7""	>, <	Question"" -> ""When did Destiny's Child release Love Songs?"", ""Answers"" -> {""January 2013""}, ""AnswerPositions"" -> {4}, ""QuestionID"" -> ""56d4c6b02ccc5a1400d83222""	>, <	Question"" -> ""What was the new track for Love Songs?"", ""Answers"" -> {""Nuclear""}, ""AnswerPositions"" -> {159}, ""QuestionID"" -> ""56d4c6b02ccc5a1400d83223""	>, <	Question"" -> ""What did Beyoncé sing at President Obama's second inauguration?"", ""Answers"" -> {""the American national anthem""}, ""AnswerPositions"" -> {187}, ""QuestionID"" -> ""56d4c6b02ccc5a1400d83224""	>, <	Question"" -> ""What event did Beyoncé perform at one month after Obama's inauguration? "", ""Answers"" -> {""Super Bowl XLVII halftime show""}, ""AnswerPositions"" -> {363}, ""QuestionID"" -> ""56d4c6b02ccc5a1400d83225""	>, <	Question"" -> ""What is the name of Beyoncé's documentary film?"", ""Answers"" -> {""Life Is But a Dream""}, ""AnswerPositions"" -> {690}, ""QuestionID"" -> ""56d4c6b02ccc5a1400d83226""	>}","Beyoncé","Training"
Beyoncé embarked on The Mrs. Carter Show World Tour on April 15 in Belgrade, Serbia; the tour included 132 dates that ran through to March 2014. It became the most successful tour of her career and one of the most-successful tours of all time. In May, Beyoncé's cover of Amy Winehouse's "Back to Black" with André 3000 on The Great Gatsby soundtrack was released. She was also honorary chair of the …	Question"" -> ""How many dates did Beyonce's \""The Mrs. Carter Show\"" entail?"", ""Answers"" -> {""132""}, ""AnswerPositions"" -> {104}, ""QuestionID"" -> ""56be9d3d3aeaaa14008c9170""	>, <	Question"" -> ""One of Beyonce's most successful tours yet was which one?"", ""Answers"" -> {""The Mrs. Carter Show""}, ""AnswerPositions"" -> {21}, ""QuestionID"" -> ""56be9d3d3aeaaa14008c9172""	>, <	Question"" -> ""Beyonce wrote which song for the movie \""Epic\""?"", ""Answers"" -> {""Rise Up""}, ""AnswerPositions"" -> {561}, ""QuestionID"" -> ""56be9d3d3aeaaa14008c9173""	>, <	Question"" -> ""Beyonce voiced a character in which animated film?"", ""Answers"" -> {""Epic""}, ""AnswerPositions"" -> {470}, ""QuestionID"" -> ""56be9d3d3aeaaa14008c9174""	>, <	Question"" -> ""When did the tour begin?"", ""Answers"" -> {""April 15""}, ""AnswerPositions"" -> {56}, ""QuestionID"" -> ""56bfa3cca10cfb14005511ee""	>, <	Question"" -> ""Of what event was Beyonce honorary chair?"", ""Answers"" -> {""2013 Met Gala""}, ""AnswerPositions"" -> {400}, ""QuestionID"" -> ""56bfa3cca10cfb14005511ef""	>, <	Question"" -> ""What part did she voice for the movie Epic?"", ""Answers"" -> {""Queen Tara""}, ""AnswerPositions"" -> {430}, ""QuestionID"" -> ""56bfa3cca10cfb14005511f0""	>, <	Question"" -> ""What song did Beyonce record for the film Epic?"", ""Answers"" -> {""Rise Up""}, ""AnswerPositions"" -> {561}, ""QuestionID"" -> ""56bfa3cca10cfb14005511f1""	>, <	Question"" -> ""What was the name of Beyoncé's tour that she started on April 15?"", ""Answers"" -> {""The Mrs. Carter Show World Tour""}, ""AnswerPositions"" -> {21}, ""QuestionID"" -> ""56d4c75a2ccc5a1400d8322c""	>, <	Question"" -> ""How many dates did the Mrs. Carter Show World Tour have?"", ""Answers"" -> {""132""}, ""AnswerPositions"" -> {104}, ""QuestionID"" -> ""56d4c75a2ccc5a1400d8322d""	>, <	Question"" -> ""Which Amy Winehouse song did Beyoncé cover and release in May 2014?"", ""Answers"" -> {""Back to Black""}, ""AnswerPositions"" -> {289}, ""QuestionID"" -> ""56d4c75a2ccc5a1400d8322e""	>, <	Question"" -> ""Beyoncé was an honorary chair of the 2013 what?"", ""Answers"" -> {""Met Gala.""}, ""AnswerPositions"" -> {405}, ""QuestionID"" -> ""56d4c75a2ccc5a1400d8322f""	>, <	Question"" -> ""Which character in the film, Epic, was voiced by Beyoncé?"", ""Answers"" -> {""Queen Tara""}, ""AnswerPositions"" -> {430}, ""QuestionID"" -> ""56d4c75a2ccc5a1400d83230""	>}","Beyoncé","Training"
On December 13, 2013, Beyoncé unexpectedly released her eponymous fifth studio album on the iTunes Store without any prior announcement or promotion. The album debuted atop the Billboard 200 chart, giving Beyoncé her fifth consecutive number-one album in the US. This made her the first woman in the chart's history to have her first five studio albums debut at number one. Beyoncé received critical…	Question"" -> ""Where did Beyonce release her 5th album to a huge surprise?"", ""Answers"" -> {""the iTunes Store""}, ""AnswerPositions"" -> {89}, ""QuestionID"" -> ""56be9e453aeaaa14008c917a""	>, <	Question"" -> ""When did Beyonce get her fifth consecutive number one hit album?"", ""Answers"" -> {""December 13, 2013""}, ""AnswerPositions"" -> {4}, ""QuestionID"" -> ""56bfa5b3a10cfb14005511f7""	>, <	Question"" -> ""Where was the album released? "", ""Answers"" -> {""the iTunes Store""}, ""AnswerPositions"" -> {89}, ""QuestionID"" -> ""56bfa5b3a10cfb14005511f8""	>, <	Question"" -> ""Who joined Beyonce on her On The Run Tour?"", ""Answers"" -> {""Jay Z""}, ""AnswerPositions"" -> {811}, ""QuestionID"" -> ""56bfa5b3a10cfb14005511f9""	>, <	Question"" -> ""Who reported Beyonce to e the top earning woman in music?"", ""Answers"" -> {""Forbes""}, ""AnswerPositions"" -> {1345}, ""QuestionID"" -> ""56bfa5b3a10cfb14005511fa""	>, <	Question"" -> ""How much more were her earnings that the year before?"", ""Answers"" -> {""more than double her earnings""}, ""AnswerPositions"" -> {1472}, ""QuestionID"" -> ""56bfa5b3a10cfb14005511fb""	>, <	Question"" -> ""When did Beyoncé release her fifth studio album?"", ""Answers"" -> {""December 13, 2013""}, ""AnswerPositions"" -> {4}, ""QuestionID"" -> ""56d4cde92ccc5a1400d83236""	>, <	Question"" -> ""How many digital copies of her fifth album did Beyoncé sell in six days?"", ""Answers"" -> {""one million""}, ""AnswerPositions"" -> {441}, ""QuestionID"" -> ""56d4cde92ccc5a1400d83237""	>, <	Question"" -> ""What song on Beyoncé's fifth studio album featured her husband?"", ""Answers"" -> {""Drunk in Love""}, ""AnswerPositions"" -> {785}, ""QuestionID"" -> ""56d4cde92ccc5a1400d83238""	>, <	Question"" -> ""What was the name of the tour featuring both Beyoncé and Jay Z?"", ""Answers"" -> {""On the Run Tour.""}, ""AnswerPositions"" -> {975}, ""QuestionID"" -> ""56d4cde92ccc5a1400d83239""	>}","Beyoncé","Training"
At the 57th Annual Grammy Awards in February 2015, Beyoncé was nominated for six awards, ultimately winning three: Best R&B Performance and Best R&B Song for "Drunk in Love", and Best Surround Sound Album for Beyoncé. She was nominated for Album of the Year but the award was won by Beck for his Morning Phase album. In August, the cover of the September issue of Vogue magazine was unveiled online,…	Question"" -> ""How many awards did Beyonce take home with her at the 57th Grammy Awards?"", ""Answers"" -> {""three""}, ""AnswerPositions"" -> {109}, ""QuestionID"" -> ""56be9eea3aeaaa14008c9184""	>, <	Question"" -> ""Which artist beat Beyonce out for Album of the year?"", ""Answers"" -> {""Beck""}, ""AnswerPositions"" -> {284}, ""QuestionID"" -> ""56be9eea3aeaaa14008c9185""	>, <	Question"" -> ""Which magazine did Beyonce pose on the cover for in August of 2015?"", ""Answers"" -> {""Vogue""}, ""AnswerPositions"" -> {365}, ""QuestionID"" -> ""56be9eea3aeaaa14008c9186""	>, <	Question"" -> ""Beyonce would perform with who at Superbowl 50?"", ""Answers"" -> {""Coldplay""}, ""AnswerPositions"" -> {771}, ""QuestionID"" -> ""56be9eea3aeaaa14008c9187""	>, <	Question"" -> ""Beyonce took home how many awards at the 57th Grammy Awards?"", ""Answers"" -> {""three""}, ""AnswerPositions"" -> {109}, ""QuestionID"" -> ""56bea1f53aeaaa14008c918e""	>, <	Question"" -> ""Beyonce lost to which artist for Album of the year?"", ""Answers"" -> {""Beck""}, ""AnswerPositions"" -> {284}, ""QuestionID"" -> ""56bea1f53aeaaa14008c918f""	>, <	Question"" -> ""Who did Beyonce perform next to during Superbowl 50?"", ""Answers"" -> {""Coldplay""}, ""AnswerPositions"" -> {771}, ""QuestionID"" -> ""56bea1f53aeaaa14008c9191""	>, <	Question"" -> ""If Beyonce won three Grammies in 2015, how many was she nominated for?"", ""Answers"" -> {""six awards""}, ""AnswerPositions"" -> {78}, ""QuestionID"" -> ""56bfa761a10cfb1400551201""	>, <	Question"" -> ""On what magazine was she the cover model?"", ""Answers"" -> {""Vogue""}, ""AnswerPositions"" -> {365}, ""QuestionID"" -> ""56bfa761a10cfb1400551202""	>, <	Question"" -> ""Who would she perform with at Superbowl 50?"", ""Answers"" -> {""Coldplay""}, ""AnswerPositions"" -> {771}, ""QuestionID"" -> ""56bfa761a10cfb1400551204""	>, <	Question"" -> ""With what British band did Beyonce perform on their album?"", ""Answers"" -> {""Coldplay""}, ""AnswerPositions"" -> {771}, ""QuestionID"" -> ""56bfa761a10cfb1400551205""	>, <	Question"" -> ""How many awards was Beyoncé nominated for at the 57th annual Grammys?"", ""Answers"" -> {""six""}, ""AnswerPositions"" -> {78}, ""QuestionID"" -> ""56d4ceac2ccc5a1400d83240""	>, <	Question"" -> ""How many awards did Beyoncé win at the 57th Annual Grammys?"", ""Answers"" -> {""three""}, ""AnswerPositions"" -> {109}, ""QuestionID"" -> ""56d4ceac2ccc5a1400d83241""	>, <	Question"" -> ""Beyoncé lost the Album of the Year award to which entertainer?"", ""Answers"" -> {""Beck""}, ""AnswerPositions"" -> {284}, ""QuestionID"" -> ""56d4ceac2ccc5a1400d83242""	>, <	Question"" -> ""Which magazine did Beyoncé pose for the cover, making her the first black female artist to do so?"", ""Answers"" -> {""Vogue""}, ""AnswerPositions"" -> {365}, ""QuestionID"" -> ""56d4ceac2ccc5a1400d83243""	>, <	Question"" -> ""Who did Beyonce perform with at Super Bowl 50?"", ""Answers"" -> {""Coldplay""}, ""AnswerPositions"" -> {771}, ""QuestionID"" -> ""56d4ceac2ccc5a1400d83244""	>}","Beyoncé","Training"
On February 6, 2016, one day before her performance at the Super Bowl, Beyoncé released a new single exclusively on music streaming service Tidal called "Formation".,"{<	Question"" -> ""Beyonce released the song \""Formation\"" on which online music service?"", ""Answers"" -> {""Tidal""}, ""AnswerPositions"" -> {141}, ""QuestionID"" -> ""56bea27b3aeaaa14008c9199""	>, <	Question"" -> ""Beyonce's new single released before the super bowl was called what?"", ""Answers"" -> {""Formation""}, ""AnswerPositions"" -> {155}, ""QuestionID"" -> ""56bea27b3aeaaa14008c919a""	>, <	Question"" -> ""What day did Beyonce release her single, Formation?"", ""Answers"" -> {""February 6, 2016""}, ""AnswerPositions"" -> {4}, ""QuestionID"" -> ""56bfa8bba10cfb140055120b""	>, <	Question"" -> ""How was the single released?"", ""Answers"" -> {""exclusively""}, ""AnswerPositions"" -> {102}, ""QuestionID"" -> ""56bfa8bba10cfb140055120c""	>, <	Question"" -> ""What was the name of the streaming service?"", ""Answers"" -> {""Tidal""}, ""AnswerPositions"" -> {141}, ""QuestionID"" -> ""56bfa8bba10cfb140055120d""	>, <	Question"" -> ""What kind of platform was the song released?"", ""Answers"" -> {""music streaming""}, ""AnswerPositions"" -> {117}, ""QuestionID"" -> ""56bfa8bba10cfb140055120f""	>, <	Question"" -> ""When did Beyoncé release Formation?"", ""Answers"" -> {""February 6, 2016""}, ""AnswerPositions"" -> {4}, ""QuestionID"" -> ""56d4cee32ccc5a1400d8324a""	>, <	Question"" -> ""Where did Beyoncé exclusively release her single, Formation?"", ""Answers"" -> {""Tidal""}, ""AnswerPositions"" -> {141}, ""QuestionID"" -> ""56d4cee32ccc5a1400d8324b""	>}","Beyoncé","Training"
Beyoncé is believed to have first started a relationship with Jay Z after a collaboration on "'03 Bonnie & Clyde", which appeared on his seventh album The Blueprint 2: The Gift & The Curse (2002). Beyoncé appeared as Jay Z's girlfriend in the music video for the song, which would further fuel speculation of their relationship. On April 4, 2008, Beyoncé and Jay Z were married without publicity. As…	Question"" -> ""As of April 2014, how many albums have Jay Z and Beyonce sold together?"", ""Answers"" -> {""300 million""}, ""AnswerPositions"" -> {448}, ""QuestionID"" -> ""56bea5f23aeaaa14008c91a1""	>, <	Question"" -> ""Where did Beyonce become pregnant?"", ""Answers"" -> {""Paris""}, ""AnswerPositions"" -> {826}, ""QuestionID"" -> ""56bea5f23aeaaa14008c91a2""	>, <	Question"" -> ""Beyonce described what as the \""hardest thing she had to endure\""?"", ""Answers"" -> {""miscarriage""}, ""AnswerPositions"" -> {618}, ""QuestionID"" -> ""56bea5f23aeaaa14008c91a3""	>, <	Question"" -> ""Who did Beyonce have a relationship with?"", ""Answers"" -> {""Jay Z""}, ""AnswerPositions"" -> {63}, ""QuestionID"" -> ""56bfaa11a10cfb1400551215""	>, <	Question"" -> ""When were Beyonce and Jay Z married?"", ""Answers"" -> {""April 4, 2008""}, ""AnswerPositions"" -> {333}, ""QuestionID"" -> ""56bfaa11a10cfb1400551216""	>, <	Question"" -> ""Together how records have they sold ?"", ""Answers"" -> {""300 million""}, ""AnswerPositions"" -> {448}, ""QuestionID"" -> ""56bfaa11a10cfb1400551217""	>, <	Question"" -> ""How did Beyonce deal with the miscarriage of her child?"", ""Answers"" -> {""wrote music""}, ""AnswerPositions"" -> {737}, ""QuestionID"" -> ""56bfaa11a10cfb1400551218""	>, <	Question"" -> ""Where was Beyonce when she became pregnant?"", ""Answers"" -> {""Paris""}, ""AnswerPositions"" -> {826}, ""QuestionID"" -> ""56bfaa11a10cfb1400551219""	>, <	Question"" -> ""In which music video did Beyoncé star as Jay Z's girlfriend, creating speculation about their relationship?"", ""Answers"" -> {""'03 Bonnie & Clyde""}, ""AnswerPositions"" -> {95}, ""QuestionID"" -> ""56d4d0c32ccc5a1400d8324e""	>, <	Question"" -> ""When were Beyoncé and Jay Z married?"", ""Answers"" -> {""April 4, 2008""}, ""AnswerPositions"" -> {333}, ""QuestionID"" -> ""56d4d0c32ccc5a1400d8324f""	>, <	Question"" -> ""How many records combined have Beyoncé and Jay Z sold?"", ""Answers"" -> {""300 million""}, ""AnswerPositions"" -> {448}, ""QuestionID"" -> ""56d4d0c32ccc5a1400d83250""	>, <	Question"" -> ""What did Beyoncé describe as the saddest thing in her life?"", ""Answers"" -> {""miscarriage""}, ""AnswerPositions"" -> {618}, ""QuestionID"" -> ""56d4d0c32ccc5a1400d83251""	>, <	Question"" -> ""Where did Beyoncé get pregnant?"", ""Answers"" -> {""Paris.""}, ""AnswerPositions"" -> {913}, ""QuestionID"" -> ""56d4d0c32ccc5a1400d83252""	>}","Beyoncé","Training"
In August, the couple attended the 2011 MTV Video Music Awards, at which Beyoncé performed "Love on Top" and started the performance saying "Tonight I want you to stand up on your feet, I want you to feel the love that's growing inside of me". At the end of the performance, she dropped her microphone, unbuttoned her blazer and rubbed her stomach, confirming her pregnancy she had alluded to earlie…	Question"" -> ""Jay Z and Beyonce attended which event together in August of 2011?"", ""Answers"" -> {""MTV Video Music Awards""}, ""AnswerPositions"" -> {41}, ""QuestionID"" -> ""56bea8463aeaaa14008c91a9""	>, <	Question"" -> ""Beyonce confirmed what after performing one of her songs?"", ""Answers"" -> {""her pregnancy""}, ""AnswerPositions"" -> {361}, ""QuestionID"" -> ""56bea8463aeaaa14008c91aa""	>, <	Question"" -> ""How many people watched the 2011 MTV Music Awards?"", ""Answers"" -> {""12.4 million""}, ""AnswerPositions"" -> {536}, ""QuestionID"" -> ""56bea8463aeaaa14008c91ac""	>, <	Question"" -> ""Where did she announce her pregnancy?"", ""Answers"" -> {""2011 MTV Video Music Awards""}, ""AnswerPositions"" -> {36}, ""QuestionID"" -> ""56bfab98a10cfb140055121f""	>, <	Question"" -> ""Why was the broadcast the most-watched in history?"", ""Answers"" -> {""Her appearance""}, ""AnswerPositions"" -> {418}, ""QuestionID"" -> ""56bfab98a10cfb1400551220""	>, <	Question"" -> ""What even was recorded in the Guinness World Records?"", ""Answers"" -> {""most tweets per second""}, ""AnswerPositions"" -> {617}, ""QuestionID"" -> ""56bfab98a10cfb1400551221""	>, <	Question"" -> ""What was the most searched term in week of Aug 29, 2011?"", ""Answers"" -> {""Beyonce pregnant""}, ""AnswerPositions"" -> {720}, ""QuestionID"" -> ""56bfab98a10cfb1400551222""	>, <	Question"" -> ""What song did she perform at the MTV Awards?"", ""Answers"" -> {""Love on Top""}, ""AnswerPositions"" -> {93}, ""QuestionID"" -> ""56bfab98a10cfb1400551223""	>, <	Question"" -> ""Where did Beyoncé announce her pregnancy?"", ""Answers"" -> {""2011 MTV Video Music Awards""}, ""AnswerPositions"" -> {36}, ""QuestionID"" -> ""56d4d18d2ccc5a1400d83258""	>, <	Question"" -> ""What song did Beyoncé sing prior to announcing her pregnancy?"", ""Answers"" -> {""Love on Top""}, ""AnswerPositions"" -> {93}, ""QuestionID"" -> ""56d4d18d2ccc5a1400d83259""	>, <	Question"" -> ""How many people watched the 2011 MTV Video Music Awards?"", ""Answers"" -> {""12.4 million""}, ""AnswerPositions"" -> {536}, ""QuestionID"" -> ""56d4d18d2ccc5a1400d8325a""	>, <	Question"" -> ""What was the most searched term on Google for the week of August 29, 2011?"", ""Answers"" -> {""Beyonce pregnant""}, ""AnswerPositions"" -> {720}, ""QuestionID"" -> ""56d4d18d2ccc5a1400d8325c""	>}","Beyoncé","Training"
On January 7, 2012, Beyoncé gave birth to a daughter, Blue Ivy Carter, at Lenox Hill Hospital in New York under heavy security. Two days later, Jay Z released "Glory", a song dedicated to their child, on his website Lifeandtimes.com. The song detailed the couple's pregnancy struggles, including a miscarriage Beyoncé suffered before becoming pregnant with Blue Ivy. Blue Ivy's cries are included at…	Question"" -> ""Jay Z has a website called what?"", ""Answers"" -> {""Lifeandtimes.com""}, ""AnswerPositions"" -> {217}, ""QuestionID"" -> ""56bea9043aeaaa14008c91b1""	>, <	Question"" -> ""Which song by Jay Z talked about the pregnancy struggles?"", ""Answers"" -> {""Glory""}, ""AnswerPositions"" -> {161}, ""QuestionID"" -> ""56bea9043aeaaa14008c91b3""	>, <	Question"" -> ""What was the name of Beyonce's daughter?"", ""Answers"" -> {""Blue Ivy Carter""}, ""AnswerPositions"" -> {55}, ""QuestionID"" -> ""56bfacdda10cfb1400551229""	>, <	Question"" -> ""At what hospital was the baby delivered?"", ""Answers"" -> {""Lenox Hill Hospital""}, ""AnswerPositions"" -> {75}, ""QuestionID"" -> ""56bfacdda10cfb140055122a""	>, <	Question"" -> ""What was the named of the song dedicated to the child?"", ""Answers"" -> {""Glory""}, ""AnswerPositions"" -> {161}, ""QuestionID"" -> ""56bfacdda10cfb140055122b""	>, <	Question"" -> ""What does B.I.C. stand for?"", ""Answers"" -> {""Blue Ivy Carter""}, ""AnswerPositions"" -> {55}, ""QuestionID"" -> ""56bfacdda10cfb140055122c""	>, <	Question"" -> ""Who was credited for her cries on the song?"", ""Answers"" -> {""B.I.C.""}, ""AnswerPositions"" -> {458}, ""QuestionID"" -> ""56bfacdda10cfb140055122d""	>, <	Question"" -> ""When did Beyoncé give birth to her daughter?"", ""Answers"" -> {""January 7, 2012""}, ""AnswerPositions"" -> {4}, ""QuestionID"" -> ""56d4d2232ccc5a1400d83262""	>, <	Question"" -> ""What did Beyoncé and Jay Z name their daughter?"", ""Answers"" -> {""Blue Ivy Carter""}, ""AnswerPositions"" -> {55}, ""QuestionID"" -> ""56d4d2232ccc5a1400d83263""	>, <	Question"" -> ""What song did Jay Z release two days after Blue Ivy was born?"", ""Answers"" -> {""Glory""}, ""AnswerPositions"" -> {161}, ""QuestionID"" -> ""56d4d2232ccc5a1400d83264""	>, <	Question"" -> ""What is included at the end of Glory?"", ""Answers"" -> {""Blue Ivy's cries""}, ""AnswerPositions"" -> {368}, ""QuestionID"" -> ""56d4d2232ccc5a1400d83265""	>, <	Question"" -> ""How was Blue Ivy credited on Glory?"", ""Answers"" -> {""B.I.C.""}, ""AnswerPositions"" -> {458}, ""QuestionID"" -> ""56d4d2232ccc5a1400d83266""	>}","Beyoncé","Training"
Beyoncé and husband Jay Z are friends with President Barack Obama and First Lady Michelle Obama. She performed "America the Beautiful" at the 2009 presidential inauguration, as well as "At Last" during the first inaugural dance at the Neighborhood Ball two days later. Beyoncé and Jay Z held a fundraiser at the latter's 40/40 Club in Manhattan for Obama's 2012 presidential campaign which raised $4…	Question"" -> ""Beyonce and Jay-Z went to a rally for the acquittal of whom?"", ""Answers"" -> {""George Zimmerman""}, ""AnswerPositions"" -> {881}, ""QuestionID"" -> ""56beab283aeaaa14008c91cc""	>, <	Question"" -> ""Beyonce sang which song during the 2009 presidential inauguration?"", ""Answers"" -> {""America the Beautiful""}, ""AnswerPositions"" -> {113}, ""QuestionID"" -> ""56beab283aeaaa14008c91cd""	>, <	Question"" -> ""How much did Beyonce raise for Obama at the 40/40 Club?"", ""Answers"" -> {""4 million""}, ""AnswerPositions"" -> {399}, ""QuestionID"" -> ""56bfae97a10cfb1400551234""	>, <	Question"" -> ""What did she endorse on March 26, 2013?"", ""Answers"" -> {""same sex marriage""}, ""AnswerPositions"" -> {701}, ""QuestionID"" -> ""56bfae97a10cfb1400551235""	>, <	Question"" -> ""What did they attend in July 2013?"", ""Answers"" -> {""a rally""}, ""AnswerPositions"" -> {841}, ""QuestionID"" -> ""56bfae97a10cfb1400551236""	>, <	Question"" -> ""What did she sing at the 2009 Presidential Inauguration?"", ""Answers"" -> {""America the Beautiful""}, ""AnswerPositions"" -> {113}, ""QuestionID"" -> ""56bfae97a10cfb1400551237""	>, <	Question"" -> ""What song did Beyoncé perform at the 2009 inauguration of Obama?"", ""Answers"" -> {""America the Beautiful""}, ""AnswerPositions"" -> {113}, ""QuestionID"" -> ""56d4d2f12ccc5a1400d8326c""	>, <	Question"" -> ""What song did Beyoncé perform at the first inaugural dance for the Obamas."", ""Answers"" -> {""At Last""}, ""AnswerPositions"" -> {187}, ""QuestionID"" -> ""56d4d2f12ccc5a1400d8326d""	>, <	Question"" -> ""What social media platform did Beyoncé upload a picture of her paper ballot on?"", ""Answers"" -> {""Tumblr""}, ""AnswerPositions"" -> {459}, ""QuestionID"" -> ""56d4d2f12ccc5a1400d8326f""	>, <	Question"" -> ""When did Beyoncé endorse on March 26, 2013?"", ""Answers"" -> {""same sex marriage""}, ""AnswerPositions"" -> {701}, ""QuestionID"" -> ""56d4d2f12ccc5a1400d83270""	>}","Beyoncé","Training"
In an interview published by Vogue in April 2013, Beyoncé was asked if she considers herself a feminist, to which she said, "that word can be very extreme... But I guess I am a modern-day feminist. I do believe in equality". She would later align herself more publicly with the movement, sampling "We should all be feminists", a speech delivered by Nigerian author Chimamanda Ngozi Adichie at a TEDx…	Question"" -> ""Beyonce did an interview with which magazine and was asked about feminism?"", ""Answers"" -> {""Vogue""}, ""AnswerPositions"" -> {30}, ""QuestionID"" -> ""56beabab3aeaaa14008c91db""	>, <	Question"" -> ""Beyonce supported which campaign that encourages leadership in girls?"", ""Answers"" -> {""Ban Bossy campaign""}, ""AnswerPositions"" -> {515}, ""QuestionID"" -> ""56beabab3aeaaa14008c91dc""	>, <	Question"" -> ""Where was Beyonce quoted as saying that she is a modern-day feminist?"", ""Answers"" -> {""Vogue""}, ""AnswerPositions"" -> {30}, ""QuestionID"" -> ""56bfafdba10cfb140055123d""	>, <	Question"" -> ""When did she say the she is a feminist?"", ""Answers"" -> {""April 2013""}, ""AnswerPositions"" -> {39}, ""QuestionID"" -> ""56bfafdba10cfb140055123e""	>, <	Question"" -> ""What campaign did she contribute to?"", ""Answers"" -> {""Ban Bossy""}, ""AnswerPositions"" -> {515}, ""QuestionID"" -> ""56bfafdba10cfb140055123f""	>, <	Question"" -> ""What song did she release in 2013 in response to a speech?"", ""Answers"" -> {""Flawless""}, ""AnswerPositions"" -> {446}, ""QuestionID"" -> ""56bfafdba10cfb1400551240""	>, <	Question"" -> ""What does Ban Bossy encourage?"", ""Answers"" -> {""leadership in girls""}, ""AnswerPositions"" -> {587}, ""QuestionID"" -> ""56bfafdba10cfb1400551241""	>, <	Question"" -> ""Beyoncé used words from which Nigerian author in her song, Flawless?"", ""Answers"" -> {""Chimamanda Ngozi Adichie""}, ""AnswerPositions"" -> {366}, ""QuestionID"" -> ""56d4d3b12ccc5a1400d83277""	>, <	Question"" -> ""Which campaign does Beyoncé contribute to that encourages leadership in females?"", ""Answers"" -> {""Ban Bossy""}, ""AnswerPositions"" -> {515}, ""QuestionID"" -> ""56d4d3b12ccc5a1400d83278""	>}","Beyoncé","Training"
In 2015 Beyoncé signed an open letter which the ONE Campaign had been collecting signatures for; the letter was addressed to Angela Merkel and Nkosazana Dlamini-Zuma, urging them to focus on women as they serve as the head of the G7 in Germany and the AU in South Africa respectively, which will start to set the priorities in development funding before a main UN summit in September 2015 that will …	Question"" -> ""Beyonce signed a letter with who in 2015?"", ""Answers"" -> {""the ONE Campaign""}, ""AnswerPositions"" -> {45}, ""QuestionID"" -> ""56beb0683aeaaa14008c9211""	>, <	Question"" -> ""An important UN summit took place when?"", ""Answers"" -> {""September 2015""}, ""AnswerPositions"" -> {375}, ""QuestionID"" -> ""56beb0683aeaaa14008c9213""	>, <	Question"" -> ""The letter Beyonce signed focused on what issue?"", ""Answers"" -> {""women""}, ""AnswerPositions"" -> {192}, ""QuestionID"" -> ""56beb0683aeaaa14008c9214""	>, <	Question"" -> ""What had to be set in developing funding?"", ""Answers"" -> {""priorities""}, ""AnswerPositions"" -> {314}, ""QuestionID"" -> ""56beb0683aeaaa14008c9215""	>, <	Question"" -> ""When did Beyonce sign a letter for ONE Campaign?"", ""Answers"" -> {""2015""}, ""AnswerPositions"" -> {4}, ""QuestionID"" -> ""56bfb10da10cfb1400551247""	>, <	Question"" -> ""To whom was the letter addressed?"", ""Answers"" -> {""Angela Merkel and Nkosazana Dlamini-Zuma""}, ""AnswerPositions"" -> {126}, ""QuestionID"" -> ""56bfb10da10cfb1400551248""	>, <	Question"" -> ""Who are these women?"", ""Answers"" -> {""head of the G7 in Germany""}, ""AnswerPositions"" -> {219}, ""QuestionID"" -> ""56bfb10da10cfb1400551249""	>, <	Question"" -> ""When will they meet?"", ""Answers"" -> {""September 2015""}, ""AnswerPositions"" -> {375}, ""QuestionID"" -> ""56bfb10da10cfb140055124b""	>, <	Question"" -> ""Who did Beyoncé sign a letter for in 2015?"", ""Answers"" -> {""the ONE Campaign""}, ""AnswerPositions"" -> {45}, ""QuestionID"" -> ""56d4d5ef2ccc5a1400d83286""	>, <	Question"" -> ""Who was the letter addressed to?"", ""Answers"" -> {""Angela Merkel and Nkosazana Dlamini-Zuma""}, ""AnswerPositions"" -> {126}, ""QuestionID"" -> ""56d4d5ef2ccc5a1400d83287""	>, <	Question"" -> ""What was Angela Merkel serving as in relation to the letter?"", ""Answers"" -> {""the head of the G7 in Germany""}, ""AnswerPositions"" -> {215}, ""QuestionID"" -> ""56d4d5ef2ccc5a1400d83288""	>, <	Question"" -> ""What did the letter want the two recipients to focus on?"", ""Answers"" -> {""women""}, ""AnswerPositions"" -> {192}, ""QuestionID"" -> ""56d4d5ef2ccc5a1400d8328a""	>}","Beyoncé","Training"
Following the death of Freddie Gray, Beyoncé and Jay-Z, among other notable figures, met with his family. After the imprisonment of protesters of Gray's death, Beyoncé and Jay-Z donated thousands of dollars to bail them out.,"{<	Question"" -> ""Beyonce along with Jay Z met with whom's family after their death?"", ""Answers"" -> {""Freddie Gray""}, ""AnswerPositions"" -> {24}, ""QuestionID"" -> ""56beb2a43aeaaa14008c9239""	>, <	Question"" -> ""Beyonce with Jay Z gave lots of money to bail who out of prison?"", ""Answers"" -> {""protesters""}, ""AnswerPositions"" -> {133}, ""QuestionID"" -> ""56beb2a43aeaaa14008c923a""	>, <	Question"" -> ""Who's death caused this protest?"", ""Answers"" -> {""Freddie Gray""}, ""AnswerPositions"" -> {24}, ""QuestionID"" -> ""56bfb1fca10cfb1400551253""	>, <	Question"" -> ""How much bail money did they spend?"", ""Answers"" -> {""thousands of dollars""}, ""AnswerPositions"" -> {187}, ""QuestionID"" -> ""56bfb1fca10cfb1400551254""	>}","Beyoncé","Training"
Forbes magazine began reporting on Beyoncé's earnings in 2008, calculating that the $80 million earned between June 2007 to June 2008, for her music, tour, films and clothing line made her the world's best-paid music personality at the time, above Madonna and Celine Dion. They placed her fourth on the Celebrity 100 list in 2009 and ninth on the "Most Powerful Women in the World" list in 2010. The…	Question"" -> ""Beyonce beat out which musical artists for most paid between June 2007 and June 2008?"", ""Answers"" -> {""Madonna and Celine Dion""}, ""AnswerPositions"" -> {249}, ""QuestionID"" -> ""56beb4023aeaaa14008c9252""	>, <	Question"" -> ""Beyonce and Jay Z got a Guinness World record for what in 2009?"", ""Answers"" -> {""highest-earning power couple""}, ""AnswerPositions"" -> {1014}, ""QuestionID"" -> ""56beb4023aeaaa14008c9253""	>, <	Question"" -> ""Beyonce became the highest-paid black musician in which year?"", ""Answers"" -> {""2014""}, ""AnswerPositions"" -> {1461}, ""QuestionID"" -> ""56beb4023aeaaa14008c9254""	>, <	Question"" -> ""Up until May of 2015, how much is Beyonce's total worth?"", ""Answers"" -> {""250 million""}, ""AnswerPositions"" -> {1881}, ""QuestionID"" -> ""56beb4023aeaaa14008c9255""	>, <	Question"" -> ""Between 2008 and 2009, which entertainers did Beyonce beat in earnings?"", ""Answers"" -> {""Madonna and Celine Dion""}, ""AnswerPositions"" -> {249}, ""QuestionID"" -> ""56bfb502a10cfb140055125b""	>, <	Question"" -> ""In 2012 who placed Beyonce at 16 in the Celebrity List?"", ""Answers"" -> {""Forbes""}, ""AnswerPositions"" -> {1}, ""QuestionID"" -> ""56bfb502a10cfb140055125c""	>, <	Question"" -> ""When did she and Jay Z become the highest paid black celebrity couple?"", ""Answers"" -> {""2011""}, ""AnswerPositions"" -> {1113}, ""QuestionID"" -> ""56bfb502a10cfb140055125d""	>, <	Question"" -> ""How much did she earn in 2014?"", ""Answers"" -> {""115 million""}, ""AnswerPositions"" -> {1661}, ""QuestionID"" -> ""56bfb502a10cfb140055125e""	>, <	Question"" -> ""What is Beyonce's net worth in 2015?"", ""Answers"" -> {""250 million""}, ""AnswerPositions"" -> {1881}, ""QuestionID"" -> ""56bfb502a10cfb140055125f""	>, <	Question"" -> ""Who began reporting Beyoncé's annual earnings, starting in 2008?"", ""Answers"" -> {""Forbes""}, ""AnswerPositions"" -> {1}, ""QuestionID"" -> ""56d4d8702ccc5a1400d83294""	>, <	Question"" -> ""When did Beyoncé become the highest paid black musician, ever?"", ""Answers"" -> {""April 2014.""}, ""AnswerPositions"" -> {1558}, ""QuestionID"" -> ""56d4d8702ccc5a1400d83296""	>, <	Question"" -> ""Who predicted that Beyoncé would become the highest paid black entertainer?"", ""Answers"" -> {""MTV""}, ""AnswerPositions"" -> {1428}, ""QuestionID"" -> ""56d4d8702ccc5a1400d83297""	>, <	Question"" -> ""When did Jay Z and Beyoncé become the first music couple worth over a billion dollars?"", ""Answers"" -> {""2013""}, ""AnswerPositions"" -> {1205}, ""QuestionID"" -> ""56d4d8702ccc5a1400d83298""	>}","Beyoncé","Training"
Beyoncé's vocal range spans four octaves. Jody Rosen highlights her tone and timbre as particularly distinctive, describing her voice as "one of the most compelling instruments in popular music". While another critic says she is a "Vocal acrobat, being able to sing long and complex melismas and vocal runs effortlessly, and in key. Her vocal abilities mean she is identified as the centerpiece of D…	Question"" -> ""Beyonce's range in singing is how many octaves?"", ""Answers"" -> {""four""}, ""AnswerPositions"" -> {29}, ""QuestionID"" -> ""56beb50f3aeaaa14008c926f""	>, <	Question"" -> ""who talked about Beyonce's tone and timbre as distinctive?"", ""Answers"" -> {""Jody Rosen""}, ""AnswerPositions"" -> {43}, ""QuestionID"" -> ""56beb50f3aeaaa14008c9270""	>, <	Question"" -> ""Which critic called Beyonce's voice \""versatile\""?"", ""Answers"" -> {""The Daily Mail""}, ""AnswerPositions"" -> {416}, ""QuestionID"" -> ""56beb50f3aeaaa14008c9271""	>, <	Question"" -> ""Which era was credited to have influenced Beyonce's singing style by Jody Rosen?"", ""Answers"" -> {""hip hop""}, ""AnswerPositions"" -> {547}, ""QuestionID"" -> ""56beb50f3aeaaa14008c9272""	>, <	Question"" -> ""How many octaves does Beyonce have?"", ""Answers"" -> {""four octaves""}, ""AnswerPositions"" -> {29}, ""QuestionID"" -> ""56bfb676a10cfb1400551265""	>, <	Question"" -> ""What did the Daily Mail say about Beyonce's voice?"", ""Answers"" -> {""versatile""}, ""AnswerPositions"" -> {454}, ""QuestionID"" -> ""56bfb676a10cfb1400551266""	>, <	Question"" -> ""What does Rosen claim influenced Beyonce's style?"", ""Answers"" -> {""hip hop""}, ""AnswerPositions"" -> {715}, ""QuestionID"" -> ""56bfb676a10cfb1400551267""	>, <	Question"" -> ""What do other critics claim?"", ""Answers"" -> {""praise her range and power""}, ""AnswerPositions"" -> {884}, ""QuestionID"" -> ""56bfb676a10cfb1400551269""	>, <	Question"" -> ""How many octaves does Beyoncé's voice span?"", ""Answers"" -> {""four""}, ""AnswerPositions"" -> {29}, ""QuestionID"" -> ""56d4d9392ccc5a1400d8329e""	>, <	Question"" -> ""Why is Beyoncé known as the centerpiece of Destiny's Child?"", ""Answers"" -> {""Her vocal abilities""}, ""AnswerPositions"" -> {334}, ""QuestionID"" -> ""56d4d9392ccc5a1400d8329f""	>, <	Question"" -> ""New York Times' Jon Pareles calls Beyoncé's voice velvety yet what?"", ""Answers"" -> {""tart""}, ""AnswerPositions"" -> {631}, ""QuestionID"" -> ""56d4d9392ccc5a1400d832a0""	>, <	Question"" -> ""What does Jody Rosen say influenced Beyoncé's vocal style?"", ""Answers"" -> {""the hip hop era""}, ""AnswerPositions"" -> {711}, ""QuestionID"" -> ""56d4d9392ccc5a1400d832a1""	>}","Beyoncé","Training"
Beyoncé's music is generally R&B, but she also incorporates pop, soul and funk into her songs. 4 demonstrated Beyoncé's exploration of 90s-style R&B, as well as further use of soul and hip hop than compared to previous releases. While she almost exclusively releases English songs, Beyoncé recorded several Spanish songs for Irreemplazable (re-recordings of songs from B'Day for a Spanish-language a…	Question"" -> ""Music from Beyonce is generally categorized as what genre?"", ""Answers"" -> {""R&B""}, ""AnswerPositions"" -> {30}, ""QuestionID"" -> ""56beb5b23aeaaa14008c9283""	>, <	Question"" -> ""Besides R&B, which genres does Beyonce dabble in?"", ""Answers"" -> {""pop, soul and funk""}, ""AnswerPositions"" -> {61}, ""QuestionID"" -> ""56beb5b23aeaaa14008c9284""	>, <	Question"" -> ""Beyonce mostly releases English songs, but what other language did she release songs?"", ""Answers"" -> {""Spanish""}, ""AnswerPositions"" -> {308}, ""QuestionID"" -> ""56beb5b23aeaaa14008c9285""	>, <	Question"" -> ""Spanish songs Beyonce released were for what?"", ""Answers"" -> {""re-release of B'Day""}, ""AnswerPositions"" -> {418}, ""QuestionID"" -> ""56beb5b23aeaaa14008c9286""	>, <	Question"" -> ""Beyonce was coached for her Spanish songs by which American?"", ""Answers"" -> {""Rudy Perez""}, ""AnswerPositions"" -> {517}, ""QuestionID"" -> ""56beb5b23aeaaa14008c9287""	>, <	Question"" -> ""What kind of music does Beyonce do?"", ""Answers"" -> {""R&B""}, ""AnswerPositions"" -> {30}, ""QuestionID"" -> ""56bfb789a10cfb140055126f""	>, <	Question"" -> ""What language does she mainly sing?"", ""Answers"" -> {""English""}, ""AnswerPositions"" -> {268}, ""QuestionID"" -> ""56bfb789a10cfb1400551271""	>, <	Question"" -> ""What other language has she sung?"", ""Answers"" -> {""Spanish""}, ""AnswerPositions"" -> {308}, ""QuestionID"" -> ""56bfb789a10cfb1400551272""	>, <	Question"" -> ""What album did she re-release in Spanish?"", ""Answers"" -> {""B'Day""}, ""AnswerPositions"" -> {370}, ""QuestionID"" -> ""56bfb789a10cfb1400551273""	>, <	Question"" -> ""What style of music does Beyoncé usually perform?"", ""Answers"" -> {""R&B""}, ""AnswerPositions"" -> {30}, ""QuestionID"" -> ""56d4d9a92ccc5a1400d832a6""	>, <	Question"" -> ""What language did Beyoncé release several songs in?"", ""Answers"" -> {""Spanish""}, ""AnswerPositions"" -> {308}, ""QuestionID"" -> ""56d4d9a92ccc5a1400d832a7""	>, <	Question"" -> ""Who coached Beyoncé for her Spanish recordings?"", ""Answers"" -> {""Rudy Perez.""}, ""AnswerPositions"" -> {517}, ""QuestionID"" -> ""56d4d9a92ccc5a1400d832a8""	>, <	Question"" -> ""What album did the Spanish songs come from?"", ""Answers"" -> {""B'Day.""}, ""AnswerPositions"" -> {432}, ""QuestionID"" -> ""56d4d9a92ccc5a1400d832a9""	>}","Beyoncé","Training"
She has received co-writing credits for most of the songs recorded with Destiny's Child and her solo efforts. Her early songs were personally driven and female-empowerment themed compositions like "Independent Women" and "Survivor", but after the start of her relationship with Jay Z she transitioned to more man-tending anthems such as "Cater 2 U". Beyoncé has also received co-producing credits fo…	Question"" -> ""Beyonce does not create which aspect of her music?"", ""Answers"" -> {""beats""}, ""AnswerPositions"" -> {522}, ""QuestionID"" -> ""56beb67d3aeaaa14008c929a""	>, <	Question"" -> ""An example of a song aimed towards a male audience is what?"", ""Answers"" -> {""Cater 2 U""}, ""AnswerPositions"" -> {339}, ""QuestionID"" -> ""56beb67d3aeaaa14008c929b""	>, <	Question"" -> ""What theme was Beyonce's early music?"", ""Answers"" -> {""female-empowerment""}, ""AnswerPositions"" -> {154}, ""QuestionID"" -> ""56bfb8dca10cfb1400551279""	>, <	Question"" -> ""With Jay Z what were her new themes?"", ""Answers"" -> {""man-tending anthems""}, ""AnswerPositions"" -> {310}, ""QuestionID"" -> ""56bfb8dca10cfb140055127b""	>, <	Question"" -> ""What does she get credits for in her music?"", ""Answers"" -> {""co-producing credits""}, ""AnswerPositions"" -> {377}, ""QuestionID"" -> ""56bfb8dca10cfb140055127c""	>, <	Question"" -> ""What part of production does she do?"", ""Answers"" -> {""melodies""}, ""AnswerPositions"" -> {565}, ""QuestionID"" -> ""56bfb8dca10cfb140055127d""	>, <	Question"" -> ""Beyoncé's early recordings empowered who?"", ""Answers"" -> {""Women""}, ""AnswerPositions"" -> {211}, ""QuestionID"" -> ""56d4dd502ccc5a1400d832ae""	>, <	Question"" -> ""In addition to co-writing credits, Beyoncé also got what credits for most of her albums?"", ""Answers"" -> {""co-producing""}, ""AnswerPositions"" -> {377}, ""QuestionID"" -> ""56d4dd502ccc5a1400d832b0""	>, <	Question"" -> ""Rather than beats, what two things does Beyoncé usually come up with for producers?"", ""Answers"" -> {""melodies and ideas""}, ""AnswerPositions"" -> {565}, ""QuestionID"" -> ""56d4dd502ccc5a1400d832b1""	>}","Beyoncé","Training"
In 2001, she became the first African-American woman and second woman songwriter to win the Pop Songwriter of the Year award at the American Society of Composers, Authors, and Publishers Pop Music Awards. Beyoncé was the third woman to have writing credits on three number one songs ("Irreplaceable", "Grillz" and "Check on It") in the same year, after Carole King in 1971 and Mariah Carey in 1991. …	Question"" -> ""Pop Songwriter of the Year award in 2001 was awarded to whom?"", ""Answers"" -> {""Beyoncé""}, ""AnswerPositions"" -> {206}, ""QuestionID"" -> ""56beb9203aeaaa14008c92d1""	>, <	Question"" -> ""Beyonce received the Pop Songwriter of the Year award at which event?"", ""Answers"" -> {""American Society of Composers, Authors, and Publishers Pop Music Awards""}, ""AnswerPositions"" -> {133}, ""QuestionID"" -> ""56beb9203aeaaa14008c92d2""	>, <	Question"" -> ""Beyonce has the same number of writing credits on number one singles as whom?"", ""Answers"" -> {""Diane Warren""}, ""AnswerPositions"" -> {437}, ""QuestionID"" -> ""56beb9203aeaaa14008c92d4""	>, <	Question"" -> ""Beyonce joined 2 other women on what list from Billboard magazine in 2011?"", ""Answers"" -> {""Top 20 Hot 100 Songwriters""}, ""AnswerPositions"" -> {657}, ""QuestionID"" -> ""56beb9203aeaaa14008c92d5""	>, <	Question"" -> ""When did Beyonce become the first African American woman to win Pop songwriter of the year?"", ""Answers"" -> {""2001""}, ""AnswerPositions"" -> {4}, ""QuestionID"" -> ""56bfbacaa10cfb1400551283""	>, <	Question"" -> ""What place is she tied for in songwriting credits?"", ""Answers"" -> {""third""}, ""AnswerPositions"" -> {222}, ""QuestionID"" -> ""56bfbacaa10cfb1400551284""	>, <	Question"" -> ""Who listed her at number 17 in their list of Top 20 hot 100 Songwriters?"", ""Answers"" -> {""Billboard magazine""}, ""AnswerPositions"" -> {588}, ""QuestionID"" -> ""56bfbacaa10cfb1400551285""	>, <	Question"" -> ""Where does she place in writing credits for three number one songs?"", ""Answers"" -> {""third woman""}, ""AnswerPositions"" -> {222}, ""QuestionID"" -> ""56bfbacaa10cfb1400551287""	>, <	Question"" -> ""What did Beyoncé win in 2001, making her the first black woman to do so?"", ""Answers"" -> {""Pop Songwriter of the Year award""}, ""AnswerPositions"" -> {93}, ""QuestionID"" -> ""56d4df312ccc5a1400d832b6""	>, <	Question"" -> ""Who gave Beyoncé the Pop Songwriter of the Year award in 2001?"", ""Answers"" -> {""the American Society of Composers, Authors, and Publishers Pop Music Awards.""}, ""AnswerPositions"" -> {129}, ""QuestionID"" -> ""56d4df312ccc5a1400d832b7""	>, <	Question"" -> ""Beyoncé was one of how many women on Billboard magazine's 2011 \""Top 20 Hot 100 Songwriters\"" list."", ""Answers"" -> {""three""}, ""AnswerPositions"" -> {261}, ""QuestionID"" -> ""56d4df312ccc5a1400d832b9""	>, <	Question"" -> ""What number was Beyoncé on the Top 20 Hot 100 Songwriters list?"", ""Answers"" -> {""17""}, ""AnswerPositions"" -> {632}, ""QuestionID"" -> ""56d4df312ccc5a1400d832ba""	>}","Beyoncé","Training"
Beyoncé names Michael Jackson as her major musical influence. Aged five, Beyoncé attended her first ever concert where Jackson performed and she claims to have realised her purpose. When she presented him with a tribute award at the World Music Awards in 2006, Beyoncé said, "if it wasn't for Michael Jackson, I would never ever have performed." She admires Diana Ross as an "all-around entertainer"…	Question"" -> ""To whom did Beyonce credit as her major influence on her music?"", ""Answers"" -> {""Michael Jackson""}, ""AnswerPositions"" -> {15}, ""QuestionID"" -> ""56beba293aeaaa14008c92ef""	>, <	Question"" -> ""How old was Beyonce when she went to her first Michael Jackson concert as a kid?"", ""Answers"" -> {""five""}, ""AnswerPositions"" -> {68}, ""QuestionID"" -> ""56beba293aeaaa14008c92f0""	>, <	Question"" -> ""Beyonce gave a tribute award to who in 2006?"", ""Answers"" -> {""Michael Jackson""}, ""AnswerPositions"" -> {15}, ""QuestionID"" -> ""56beba293aeaaa14008c92f1""	>, <	Question"" -> ""Beyonce cites Mariah Carey to making her want to start doing what?"", ""Answers"" -> {""vocal runs""}, ""AnswerPositions"" -> {590}, ""QuestionID"" -> ""56beba293aeaaa14008c92f2""	>, <	Question"" -> ""Who influenced Beyonce?"", ""Answers"" -> {""Michael Jackson""}, ""AnswerPositions"" -> {15}, ""QuestionID"" -> ""56bfbc17a10cfb140055128d""	>, <	Question"" -> ""What song by Mariah Carey influenced her?"", ""Answers"" -> {""Vision of Love""}, ""AnswerPositions"" -> {535}, ""QuestionID"" -> ""56bfbc17a10cfb1400551290""	>, <	Question"" -> ""Who is Beyoncé's biggest musical influence?"", ""Answers"" -> {""Michael Jackson""}, ""AnswerPositions"" -> {15}, ""QuestionID"" -> ""56d4dfc82ccc5a1400d832ca""	>, <	Question"" -> ""What was Beyoncé's first concert?"", ""Answers"" -> {""Michael Jackson""}, ""AnswerPositions"" -> {15}, ""QuestionID"" -> ""56d4dfc82ccc5a1400d832cb""	>, <	Question"" -> ""Who does Beyoncé feel is an all-around entertainer?"", ""Answers"" -> {""Diana Ross""}, ""AnswerPositions"" -> {359}, ""QuestionID"" -> ""56d4dfc82ccc5a1400d832cc""	>, <	Question"" -> ""Who does she credit for the inspiration to \""get up there and do what she did\""?"", ""Answers"" -> {""Whitney Houston""}, ""AnswerPositions"" -> {405}, ""QuestionID"" -> ""56d4dfc82ccc5a1400d832cd""	>, <	Question"" -> ""What song caused Beyoncé to practice runs as a child?"", ""Answers"" -> {""Vision of Love""}, ""AnswerPositions"" -> {535}, ""QuestionID"" -> ""56d4dfc82ccc5a1400d832ce""	>}","Beyoncé","Training"
The feminism and female empowerment themes on Beyoncé's second solo album B'Day were inspired by her role in Dreamgirls and by singer Josephine Baker. Beyoncé paid homage to Baker by performing "Déjà Vu" at the 2006 Fashion Rocks concert wearing Baker's trademark mini-hula skirt embellished with fake bananas. Beyoncé's third solo album I Am... Sasha Fierce was inspired by Jay Z and especially by …	Question"" -> ""What themes were influenced by her acting role in Dreamgirls?"", ""Answers"" -> {""feminism and female empowerment""}, ""AnswerPositions"" -> {5}, ""QuestionID"" -> ""56bebba63aeaaa14008c930b""	>, <	Question"" -> ""Which singer did Beyonce honor by entertaining with her song \""Deja Vu\""?"", ""Answers"" -> {""Josephine Baker""}, ""AnswerPositions"" -> {135}, ""QuestionID"" -> ""56bebba63aeaaa14008c930c""	>, <	Question"" -> ""Who motivated Beyonce to explore other areas of music?"", ""Answers"" -> {""Etta James""}, ""AnswerPositions"" -> {400}, ""QuestionID"" -> ""56bebba63aeaaa14008c930e""	>, <	Question"" -> ""What movie influenced Beyonce towards empowerment themes? "", ""Answers"" -> {""Dreamgirls""}, ""AnswerPositions"" -> {110}, ""QuestionID"" -> ""56bfbda3a10cfb1400551297""	>, <	Question"" -> ""How did Etta James influence her?"", ""Answers"" -> {""boldness""}, ""AnswerPositions"" -> {419}, ""QuestionID"" -> ""56bfbda3a10cfb140055129a""	>, <	Question"" -> ""Where did she perform wearing Baker's hula skirt?"", ""Answers"" -> {""2006 Fashion Rocks concert""}, ""AnswerPositions"" -> {212}, ""QuestionID"" -> ""56bfbda3a10cfb140055129b""	>, <	Question"" -> ""What singer inspired Beyoncé's B'Day album?"", ""Answers"" -> {""Josephine Baker.""}, ""AnswerPositions"" -> {135}, ""QuestionID"" -> ""56d4e0532ccc5a1400d832d4""	>, <	Question"" -> ""What song did Beyoncé sing at a 2006 concert to honor Josephine Baker?"", ""Answers"" -> {""Déjà Vu""}, ""AnswerPositions"" -> {196}, ""QuestionID"" -> ""56d4e0532ccc5a1400d832d5""	>}","Beyoncé","Training"
Beyoncé has stated that she is personally inspired by US First Lady Michelle Obama, saying "She proves you can do it all" and she has described Oprah Winfrey as "the definition of inspiration and a strong woman". She has also discussed how Jay Z is a continuing inspiration to her, both with what she describes as his lyrical genius and in the obstacles he has overcome in his life. Beyoncé has expr…	Question"" -> ""Beyonce has noted which first lady with saying \""She proves you can do it all\""?"", ""Answers"" -> {""Michelle Obama""}, ""AnswerPositions"" -> {69}, ""QuestionID"" -> ""56bec1c53aeaaa14008c936b""	>, <	Question"" -> ""Which month and year did Beyonce credit Madonna for inspiring her to take control of her career?"", ""Answers"" -> {""February 2013""}, ""AnswerPositions"" -> {589}, ""QuestionID"" -> ""56bec1c53aeaaa14008c936c""	>, <	Question"" -> ""Beyonce has said that who embodies the \""definition of inspiration and a strong woman\""?"", ""Answers"" -> {""Oprah Winfrey""}, ""AnswerPositions"" -> {145}, ""QuestionID"" -> ""56bec1c53aeaaa14008c936d""	>, <	Question"" -> ""Who personally influences Beyonce?"", ""Answers"" -> {""Michelle Obama""}, ""AnswerPositions"" -> {69}, ""QuestionID"" -> ""56bfbf2fa10cfb14005512a1""	>, <	Question"" -> ""Hoe does she describe Oprah Winfrey?"", ""Answers"" -> {""a strong woman""}, ""AnswerPositions"" -> {197}, ""QuestionID"" -> ""56bfbf2fa10cfb14005512a2""	>, <	Question"" -> ""How does she describe Jean- Michel Basquiat?"", ""Answers"" -> {""lyrical and raw""}, ""AnswerPositions"" -> {568}, ""QuestionID"" -> ""56bfbf2fa10cfb14005512a3""	>, <	Question"" -> ""How does Madonna influence her?"", ""Answers"" -> {""to take control of her own career""}, ""AnswerPositions"" -> {643}, ""QuestionID"" -> ""56bfbf2fa10cfb14005512a4""	>, <	Question"" -> ""How does she describe Jay Z?"", ""Answers"" -> {""continuing inspiration""}, ""AnswerPositions"" -> {252}, ""QuestionID"" -> ""56bfbf2fa10cfb14005512a5""	>, <	Question"" -> ""Who inspires Beyoncé because \""she does it all?\"""", ""Answers"" -> {""First Lady Michelle Obama""}, ""AnswerPositions"" -> {58}, ""QuestionID"" -> ""56d4e0e92ccc5a1400d832da""	>, <	Question"" -> ""Who does Beyoncé describe as the definition of inspiration?"", ""Answers"" -> {""Oprah Winfrey""}, ""AnswerPositions"" -> {145}, ""QuestionID"" -> ""56d4e0e92ccc5a1400d832db""	>, <	Question"" -> ""Who does Beyoncé describe as lyrical and raw?"", ""Answers"" -> {""Jean-Michel Basquiat""}, ""AnswerPositions"" -> {432}, ""QuestionID"" -> ""56d4e0e92ccc5a1400d832dc""	>, <	Question"" -> ""Who inspired Beyoncé to take control of her career?"", ""Answers"" -> {""Madonna""}, ""AnswerPositions"" -> {622}, ""QuestionID"" -> ""56d4e0e92ccc5a1400d832dd""	>}","Beyoncé","Training"
In 2006, Beyoncé introduced her all-female tour band Suga Mama (also the name of a song in B'Day) which includes bassists, drummers, guitarists, horn players, keyboardists and percussionists. Her background singers, The Mamas, consist of Montina Cooper-Donnell, Crystal Collins and Tiffany Moniqué Riddick. They made their debut appearance at the 2006 BET Awards and re-appeared in the music videos …	Question"" -> ""Beyonce had an all-female tour band whose name was what?"", ""Answers"" -> {""Suga Mama""}, ""AnswerPositions"" -> {54}, ""QuestionID"" -> ""56bec29b3aeaaa14008c937f""	>, <	Question"" -> ""Beyonce had singers in the background known by the name as?"", ""Answers"" -> {""The Mamas""}, ""AnswerPositions"" -> {217}, ""QuestionID"" -> ""56bec29b3aeaaa14008c9380""	>, <	Question"" -> ""The Mamas members included which 3 musicians?"", ""Answers"" -> {""Montina Cooper-Donnell, Crystal Collins and Tiffany Moniqué Riddick""}, ""AnswerPositions"" -> {239}, ""QuestionID"" -> ""56bec29b3aeaaa14008c9381""	>, <	Question"" -> ""The Mamas first appearance was when?"", ""Answers"" -> {""2006""}, ""AnswerPositions"" -> {4}, ""QuestionID"" -> ""56bec29b3aeaaa14008c9382""	>, <	Question"" -> ""What band did Beyonce introduce in 2006?"", ""Answers"" -> {""Suga Mama""}, ""AnswerPositions"" -> {54}, ""QuestionID"" -> ""56bfc0a7a10cfb14005512ab""	>, <	Question"" -> ""What song name does the band Suga Mama and a song on the B'Day album share?"", ""Answers"" -> {""Suga Mama""}, ""AnswerPositions"" -> {54}, ""QuestionID"" -> ""56bfc0a7a10cfb14005512ac""	>, <	Question"" -> ""Where did Suga Mama band make their first appearance?"", ""Answers"" -> {""2006 BET Awards""}, ""AnswerPositions"" -> {348}, ""QuestionID"" -> ""56bfc0a7a10cfb14005512ad""	>, <	Question"" -> ""What band supports Beyonce in her tours?"", ""Answers"" -> {""Suga Mama""}, ""AnswerPositions"" -> {54}, ""QuestionID"" -> ""56bfc0a7a10cfb14005512af""	>, <	Question"" -> ""What is the name of Beyoncé's female tour band?"", ""Answers"" -> {""Suga Mama""}, ""AnswerPositions"" -> {54}, ""QuestionID"" -> ""56d4e17f2ccc5a1400d832e2""	>, <	Question"" -> ""Suga Mama is also a song on which Beyoncé album?"", ""Answers"" -> {""B'Day""}, ""AnswerPositions"" -> {92}, ""QuestionID"" -> ""56d4e17f2ccc5a1400d832e3""	>, <	Question"" -> ""What are Beyoncé's backup singers called?"", ""Answers"" -> {""The Mamas""}, ""AnswerPositions"" -> {217}, ""QuestionID"" -> ""56d4e17f2ccc5a1400d832e4""	>, <	Question"" -> ""When did The Mamas make their debut?"", ""Answers"" -> {""the 2006 BET Awards""}, ""AnswerPositions"" -> {344}, ""QuestionID"" -> ""56d4e17f2ccc5a1400d832e5""	>}","Beyoncé","Training"
Beyoncé has received praise for her stage presence and voice during live performances. Jarett Wieselman of the New York Post placed her at number one on her list of the Five Best Singer/Dancers. According to Barbara Ellen of The Guardian Beyoncé is the most in-charge female artist she's seen onstage, while Alice Jones of The Independent wrote she "takes her role as entertainer so seriously she's …	Question"" -> ""What characteristics has Beyonce received acclaim for?"", ""Answers"" -> {""stage presence and voice""}, ""AnswerPositions"" -> {37}, ""QuestionID"" -> ""56bec3303aeaaa14008c9391""	>, <	Question"" -> ""Which former president of Def Jam called Beyonce the greatest entertainer alive?"", ""Answers"" -> {""L.A. Reid""}, ""AnswerPositions"" -> {446}, ""QuestionID"" -> ""56bec3303aeaaa14008c9393""	>, <	Question"" -> ""For what does Beyonce receive praise?"", ""Answers"" -> {""stage presence""}, ""AnswerPositions"" -> {37}, ""QuestionID"" -> ""56bfc281a10cfb14005512b5""	>, <	Question"" -> ""Who chose her as number one on his list of Best singers/ Dancers?"", ""Answers"" -> {""Jarett Wieselman""}, ""AnswerPositions"" -> {88}, ""QuestionID"" -> ""56bfc281a10cfb14005512b6""	>, <	Question"" -> ""How has L.A. Reid described her?"", ""Answers"" -> {""greatest entertainer alive""}, ""AnswerPositions"" -> {485}, ""QuestionID"" -> ""56bfc281a10cfb14005512b8""	>, <	Question"" -> ""How does Alice Jones describe her?"", ""Answers"" -> {""she's almost too good""}, ""AnswerPositions"" -> {394}, ""QuestionID"" -> ""56bfc281a10cfb14005512b9""	>, <	Question"" -> ""Who has Beyoncé at number one on her Five Best Singer/Dancers?"", ""Answers"" -> {""Jarett Wieselman""}, ""AnswerPositions"" -> {88}, ""QuestionID"" -> ""56d4e2142ccc5a1400d832ec""	>, <	Question"" -> ""Who has said that Beyoncé is the best entertainer alive?"", ""Answers"" -> {""L.A. Reid""}, ""AnswerPositions"" -> {446}, ""QuestionID"" -> ""56d4e2142ccc5a1400d832ed""	>}","Beyoncé","Training"
Described as being "sexy, seductive and provocative" when performing on stage, Beyoncé has said that she originally created the alter ego "Sasha Fierce" to keep that stage persona separate from who she really is. She described Sasha as being "too aggressive, too strong, too sassy [and] too sexy", stating, "I'm not like her in real life at all." Sasha was conceived during the making of "Crazy in L…	Question"" -> ""Beyonce self proclaimed alter ego is named what?"", ""Answers"" -> {""Sasha Fierce""}, ""AnswerPositions"" -> {140}, ""QuestionID"" -> ""56bec3ea3aeaaa14008c939f""	>, <	Question"" -> ""Her alter ego was born when according to Beyonce?"", ""Answers"" -> {""making of \""Crazy in Love\""""}, ""AnswerPositions"" -> {379}, ""QuestionID"" -> ""56bec3ea3aeaaa14008c93a0""	>, <	Question"" -> ""What year did Beyonce do away with Sasha Fierce?"", ""Answers"" -> {""2010""}, ""AnswerPositions"" -> {502}, ""QuestionID"" -> ""56bec3ea3aeaaa14008c93a2""	>, <	Question"" -> ""Beyonce brought back Sasha Fierce during which event?"", ""Answers"" -> {""Revel Presents: Beyoncé Live""}, ""AnswerPositions"" -> {713}, ""QuestionID"" -> ""56bec3ea3aeaaa14008c93a3""	>, <	Question"" -> ""How does she describe Sasha?"", ""Answers"" -> {""too aggressive, too strong""}, ""AnswerPositions"" -> {244}, ""QuestionID"" -> ""56bfc420a10cfb14005512c0""	>, <	Question"" -> ""Later what did she say about Sasha?"", ""Answers"" -> {""she would bring her back""}, ""AnswerPositions"" -> {680}, ""QuestionID"" -> ""56bfc420a10cfb14005512c2""	>, <	Question"" -> ""What is the name of Beyoncé's alter ego?"", ""Answers"" -> {""Sasha Fierce.""}, ""AnswerPositions"" -> {476}, ""QuestionID"" -> ""56d4e2e12ccc5a1400d832f0""	>, <	Question"" -> ""When did Beyoncé introduce Sasha Fierce?"", ""Answers"" -> {""2008""}, ""AnswerPositions"" -> {457}, ""QuestionID"" -> ""56d4e2e12ccc5a1400d832f1""	>, <	Question"" -> ""Sasha Fierce was created during the making of what song?"", ""Answers"" -> {""Crazy in Love""}, ""AnswerPositions"" -> {390}, ""QuestionID"" -> ""56d4e2e12ccc5a1400d832f2""	>, <	Question"" -> ""Who did Beyoncé tell in February 2010 that Sasha Fierce was no longer needed?"", ""Answers"" -> {""Allure magazine""}, ""AnswerPositions"" -> {543}, ""QuestionID"" -> ""56d4e2e12ccc5a1400d832f3""	>}","Beyoncé","Training"
Beyoncé has been described as a having a wide-ranging sex appeal, with music journalist Touré writing that since the release of Dangerously in Love, she has "become a crossover sex symbol". Offstage Beyoncé says that while she likes to dress sexily, her onstage dress "is absolutely for the stage." Due to her curves and the term's catchiness, in the 2000s, the media often used the term "Bootylicio…	Question"" -> ""Beyonce's sex appeal is characterized as what?"", ""Answers"" -> {""wide-ranging""}, ""AnswerPositions"" -> {42}, ""QuestionID"" -> ""56bec4de3aeaaa14008c93bb""	>, <	Question"" -> ""Which music journalist described Beyonce as a \""crossover sex symbol?\"""", ""Answers"" -> {""Touré""}, ""AnswerPositions"" -> {89}, ""QuestionID"" -> ""56bec4de3aeaaa14008c93bc""	>, <	Question"" -> ""Which word spawned from a term used to describe Beyonce in 2006?"", ""Answers"" -> {""Bootylicious""}, ""AnswerPositions"" -> {390}, ""QuestionID"" -> ""56bec4de3aeaaa14008c93bd""	>, <	Question"" -> ""Bootylicious was a song from which act that Beyonce performed with?"", ""Answers"" -> {""Destiny's Child""}, ""AnswerPositions"" -> {498}, ""QuestionID"" -> ""56bec4de3aeaaa14008c93be""	>, <	Question"" -> ""Oxford Dictionary added which word from the 2000s dedicated to Beyonce?"", ""Answers"" -> {""Bootylicious""}, ""AnswerPositions"" -> {390}, ""QuestionID"" -> ""56bec4de3aeaaa14008c93bf""	>, <	Question"" -> ""What word is often used to describe Beyonce/"", ""Answers"" -> {""Bootylicious""}, ""AnswerPositions"" -> {390}, ""QuestionID"" -> ""56bfc563a10cfb14005512ca""	>, <	Question"" -> ""When was the term added to the dictionary?"", ""Answers"" -> {""2006""}, ""AnswerPositions"" -> {544}, ""QuestionID"" -> ""56bfc563a10cfb14005512cc""	>, <	Question"" -> ""What journalist wrote that Beyoncé was a \""sex symbol\""?"", ""Answers"" -> {""Touré""}, ""AnswerPositions"" -> {89}, ""QuestionID"" -> ""56d4e5022ccc5a1400d832fa""	>, <	Question"" -> ""Because of Beyoncé's physical shape, what slang term has been used to describe her?"", ""Answers"" -> {""Bootylicious""}, ""AnswerPositions"" -> {390}, ""QuestionID"" -> ""56d4e5022ccc5a1400d832fb""	>, <	Question"" -> ""In what year was the slang term from a title of a Destiny's Child song that is also used to describe Beyoncé put in the dictionary?"", ""Answers"" -> {""2006""}, ""AnswerPositions"" -> {544}, ""QuestionID"" -> ""56d4e5022ccc5a1400d832fc""	>, <	Question"" -> ""How does Beyoncé say she likes to dress off-stage?"", ""Answers"" -> {""sexily""}, ""AnswerPositions"" -> {243}, ""QuestionID"" -> ""56d4e5022ccc5a1400d832fd""	>}","Beyoncé","Training"
In September 2010, Beyoncé made her runway modelling debut at Tom Ford's Spring/Summer 2011 fashion show. She was named "World's Most Beautiful Woman" by People and the "Hottest Female Singer of All Time" by Complex in 2012. In January 2013, GQ placed her on its cover, featuring her atop its "100 Sexiest Women of the 21st Century" list. VH1 listed her at number 1 on its 100 Sexiest Artists list. …	Question"" -> ""in September 2010, what career area did Beyonce start exploring?"", ""Answers"" -> {""modelling""}, ""AnswerPositions"" -> {44}, ""QuestionID"" -> ""56bec5d53aeaaa14008c93d9""	>, <	Question"" -> ""Beyonce's first modelling event was at where?"", ""Answers"" -> {""Tom Ford's Spring/Summer 2011 fashion show""}, ""AnswerPositions"" -> {63}, ""QuestionID"" -> ""56bec5d53aeaaa14008c93da""	>, <	Question"" -> ""\""World's Most Beautiful woman\"" was declared to Beyonce by which national magazine?"", ""Answers"" -> {""People""}, ""AnswerPositions"" -> {155}, ""QuestionID"" -> ""56bec5d53aeaaa14008c93db""	>, <	Question"" -> ""Which month and year did GQ feature Beyonce on its cover?"", ""Answers"" -> {""January 2013""}, ""AnswerPositions"" -> {229}, ""QuestionID"" -> ""56bec5d53aeaaa14008c93dc""	>, <	Question"" -> ""What TV network listed Beyonce as number 1 on its 100 Sexiest Artists list?"", ""Answers"" -> {""VH1""}, ""AnswerPositions"" -> {340}, ""QuestionID"" -> ""56bec5d53aeaaa14008c93dd""	>, <	Question"" -> ""Who called Beyonce the World's most Beautiful Woman?"", ""Answers"" -> {""People""}, ""AnswerPositions"" -> {155}, ""QuestionID"" -> ""56bfc6a6a10cfb14005512d3""	>, <	Question"" -> ""Who called her Hottest Female Singer of all Time?"", ""Answers"" -> {""Complex""}, ""AnswerPositions"" -> {209}, ""QuestionID"" -> ""56bfc6a6a10cfb14005512d4""	>, <	Question"" -> ""When did she appear on the cover of GQ?"", ""Answers"" -> {""2013""}, ""AnswerPositions"" -> {237}, ""QuestionID"" -> ""56bfc6a6a10cfb14005512d5""	>, <	Question"" -> ""VH1 listed her at what number on their 100 Sexiest Artists list?"", ""Answers"" -> {""number 1""}, ""AnswerPositions"" -> {358}, ""QuestionID"" -> ""56bfc6a6a10cfb14005512d6""	>, <	Question"" -> ""What year did Beyoncé first model for Tom Ford?"", ""Answers"" -> {""2010""}, ""AnswerPositions"" -> {14}, ""QuestionID"" -> ""56d4e5922ccc5a1400d83302""	>, <	Question"" -> ""What magazine said Beyoncé was the \""World's Most Beautiful Woman\""?"", ""Answers"" -> {""People""}, ""AnswerPositions"" -> {155}, ""QuestionID"" -> ""56d4e5922ccc5a1400d83303""	>, <	Question"" -> ""What title did Complex award Beyoncé?"", ""Answers"" -> {""Hottest Female Singer of All Time""}, ""AnswerPositions"" -> {171}, ""QuestionID"" -> ""56d4e5922ccc5a1400d83304""	>, <	Question"" -> ""What museum has made several models of Beyoncé in wax?"", ""Answers"" -> {""Madame Tussauds Wax Museums""}, ""AnswerPositions"" -> {444}, ""QuestionID"" -> ""56d4e5922ccc5a1400d83306""	>}","Beyoncé","Training"
According to Italian fashion designer Roberto Cavalli, Beyoncé uses different fashion styles to work with her music while performing. Her mother co-wrote a book, published in 2002, titled Destiny's Style an account of how fashion had an impact on the trio's success. The B'Day Anthology Video Album showed many instances of fashion-oriented footage, depicting classic to contemporary wardrobe styles…	Question"" -> ""Which parent of Beyonce's help co-write a book?"", ""Answers"" -> {""Her mother""}, ""AnswerPositions"" -> {135}, ""QuestionID"" -> ""56bec6763aeaaa14008c93f4""	>, <	Question"" -> ""Which African-American woman before Beyonce had posed for SI Swimsuit issue?"", ""Answers"" -> {""Tyra Banks""}, ""AnswerPositions"" -> {536}, ""QuestionID"" -> ""56bec6763aeaaa14008c93f7""	>, <	Question"" -> ""What was the title of Beyonce's mother's book?"", ""Answers"" -> {""Destiny's Style""}, ""AnswerPositions"" -> {189}, ""QuestionID"" -> ""56bfc87ca10cfb14005512dd""	>, <	Question"" -> ""When was she on the Sports Illustrated cover?"", ""Answers"" -> {""2007""}, ""AnswerPositions"" -> {405}, ""QuestionID"" -> ""56bfc87ca10cfb14005512e0""	>, <	Question"" -> ""Who was she the second African American on the cover after?"", ""Answers"" -> {""Tyra Banks""}, ""AnswerPositions"" -> {536}, ""QuestionID"" -> ""56bfc87ca10cfb14005512e1""	>, <	Question"" -> ""Beyoncé was the second African American woman featured as a swimsuit cover on the magazine, who was first?"", ""Answers"" -> {""Tyra Banks""}, ""AnswerPositions"" -> {536}, ""QuestionID"" -> ""56d4e62e2ccc5a1400d8330f""	>, <	Question"" -> ""What magazine said Beyoncé was the \""best-dressed celebrity\""?"", ""Answers"" -> {""People""}, ""AnswerPositions"" -> {552}, ""QuestionID"" -> ""56d4e62e2ccc5a1400d83310""	>}","Beyoncé","Training"
The Bey Hive is the name given to Beyoncé's fan base. Fans were previously titled "The Beyontourage", (a portmanteau of Beyoncé and entourage). The name Bey Hive derives from the word beehive, purposely misspelled to resemble her first name, and was penned by fans after petitions on the online social networking service Twitter and online news reports during competitions.,"{<	Question"" -> ""Beyonce has a fan base that is referred to as what?"", ""Answers"" -> {""The Bey Hive""}, ""AnswerPositions"" -> {1}, ""QuestionID"" -> ""56bec6de3aeaaa14008c9407""	>, <	Question"" -> ""Before the Bey Hive, fans of Beyonce were called what?"", ""Answers"" -> {""The Beyontourage""}, ""AnswerPositions"" -> {84}, ""QuestionID"" -> ""56bec6de3aeaaa14008c9408""	>, <	Question"" -> ""Which social media company proclaimed Beyonce fans are know as the Bey Hive?"", ""Answers"" -> {""Twitter""}, ""AnswerPositions"" -> {322}, ""QuestionID"" -> ""56bec6de3aeaaa14008c9409""	>, <	Question"" -> ""What is Beyonce's fan base called?"", ""Answers"" -> {""Bey Hive""}, ""AnswerPositions"" -> {5}, ""QuestionID"" -> ""56bfcaf0a10cfb14005512e7""	>, <	Question"" -> ""What did the fans used to be called?"", ""Answers"" -> {""Beyontourage""}, ""AnswerPositions"" -> {88}, ""QuestionID"" -> ""56bfcaf0a10cfb14005512e8""	>, <	Question"" -> ""What is the latest term used to describe Beyoncé fans?"", ""Answers"" -> {""Bey Hive""}, ""AnswerPositions"" -> {5}, ""QuestionID"" -> ""56d4e7eb2ccc5a1400d83316""	>, <	Question"" -> ""What was the former word given to Beyoncé fans?"", ""Answers"" -> {""Beyontourage""}, ""AnswerPositions"" -> {88}, ""QuestionID"" -> ""56d4e7eb2ccc5a1400d83317""	>, <	Question"" -> ""What word does \""Bey Hive\"" derive from?"", ""Answers"" -> {""beehive""}, ""AnswerPositions"" -> {185}, ""QuestionID"" -> ""56d4e7eb2ccc5a1400d83318""	>}","Beyoncé","Training"
In 2006, the animal rights organization People for the Ethical Treatment of Animals (PETA), criticized Beyoncé for wearing and using fur in her clothing line House of Deréon. In 2011, she appeared on the cover of French fashion magazine L'Officiel, in blackface and tribal makeup that drew criticism from the media. A statement released from a spokesperson for the magazine said that Beyoncé's look …	Question"" -> ""Beyonce has a clothing line known as what?"", ""Answers"" -> {""House of Deréon""}, ""AnswerPositions"" -> {159}, ""QuestionID"" -> ""56bec7b63aeaaa14008c9422""	>, <	Question"" -> ""Which French magazine did Beyonce show up on the cover of?"", ""Answers"" -> {""L'Officiel""}, ""AnswerPositions"" -> {238}, ""QuestionID"" -> ""56bec7b63aeaaa14008c9423""	>, <	Question"" -> ""Beyonce was seen wearing what on the french magazine that caused controversy?"", ""Answers"" -> {""blackface and tribal makeup""}, ""AnswerPositions"" -> {253}, ""QuestionID"" -> ""56bec7b63aeaaa14008c9424""	>, <	Question"" -> ""Which year did PETA spark controversy with Beyonce?"", ""Answers"" -> {""2006""}, ""AnswerPositions"" -> {4}, ""QuestionID"" -> ""56bec7b63aeaaa14008c9425""	>, <	Question"" -> ""What did PETA criticize Beyonce for in 2006?"", ""Answers"" -> {""for wearing and using fur""}, ""AnswerPositions"" -> {112}, ""QuestionID"" -> ""56bfcd33a10cfb14005512f1""	>, <	Question"" -> ""What French Magazine cover did the media criticize?"", ""Answers"" -> {""L'Officiel""}, ""AnswerPositions"" -> {238}, ""QuestionID"" -> ""56bfcd33a10cfb14005512f2""	>, <	Question"" -> ""How was she dressed on the cover of L'Officiel?"", ""Answers"" -> {""in blackface and tribal makeup""}, ""AnswerPositions"" -> {250}, ""QuestionID"" -> ""56bfcd33a10cfb14005512f4""	>, <	Question"" -> ""What French magazine did Beyoncé appear in wearing blackface and tribal makeup?"", ""Answers"" -> {""L'Officiel""}, ""AnswerPositions"" -> {238}, ""QuestionID"" -> ""56d4e8472ccc5a1400d8331f""	>, <	Question"" -> ""What clothing line of Beyoncé drew PETA criticism?"", ""Answers"" -> {""House of Deréon.""}, ""AnswerPositions"" -> {159}, ""QuestionID"" -> ""56d4e8472ccc5a1400d83320""	>, <	Question"" -> ""What type of magazine is L'Officiel?"", ""Answers"" -> {""French fashion magazine""}, ""AnswerPositions"" -> {214}, ""QuestionID"" -> ""56d4e8472ccc5a1400d83321""	>}","Beyoncé","Training"
Beyoncé's lighter skin color and costuming has drawn criticism from some in the African-American community. Emmett Price, a professor of music at Northeastern University, wrote in 2007, that he thinks race plays a role in many of these criticisms, saying white celebrities who dress similarly do not attract as many comments. In 2008, L'Oréal was accused of whitening her skin in their Feria hair co…	Question"" -> ""Which racial community gave criticism to Beyonce?"", ""Answers"" -> {""African-American""}, ""AnswerPositions"" -> {81}, ""QuestionID"" -> ""56bec8a13aeaaa14008c943f""	>, <	Question"" -> ""Which professor from Northeastern University wrote about how race correlates with these criticisms of Beyonce?"", ""Answers"" -> {""Emmett Price""}, ""AnswerPositions"" -> {109}, ""QuestionID"" -> ""56bec8a13aeaaa14008c9440""	>, <	Question"" -> ""Which company was accused of coloring Beyonce's hair?"", ""Answers"" -> {""L'Oréal""}, ""AnswerPositions"" -> {336}, ""QuestionID"" -> ""56bec8a13aeaaa14008c9441""	>, <	Question"" -> ""What did Vogue request?"", ""Answers"" -> {""natural pictures be used""}, ""AnswerPositions"" -> {616}, ""QuestionID"" -> ""56bfcf98a10cfb14005512fd""	>, <	Question"" -> ""How did L'Oreal respond to accusations of changing pictures?"", ""Answers"" -> {""it is categorically untrue""}, ""AnswerPositions"" -> {437}, ""QuestionID"" -> ""56bfcf98a10cfb14005512fe""	>, <	Question"" -> ""In addition to her light skin color, what else has made part of the African American community criticize Beyoncé?"", ""Answers"" -> {""costuming""}, ""AnswerPositions"" -> {34}, ""QuestionID"" -> ""56d4e8512ccc5a1400d83326""	>, <	Question"" -> ""In 2007, which music professor said he believes this criticism does involve race as well?"", ""Answers"" -> {""Emmett Price""}, ""AnswerPositions"" -> {109}, ""QuestionID"" -> ""56d4e8512ccc5a1400d83327""	>, <	Question"" -> ""Who was accused of lightening Beyoncé's skin for an advertisement?"", ""Answers"" -> {""L'Oréal""}, ""AnswerPositions"" -> {336}, ""QuestionID"" -> ""56d4e8512ccc5a1400d83328""	>, <	Question"" -> ""What advertisement was Beyoncé's skin supposedly lightened in?"", ""Answers"" -> {""Feria hair color advertisements""}, ""AnswerPositions"" -> {387}, ""QuestionID"" -> ""56d4e8512ccc5a1400d83329""	>, <	Question"" -> ""Who did Beyoncé tell in 2013 to only use natural pictures of her rather than retouched images?"", ""Answers"" -> {""H&M""}, ""AnswerPositions"" -> {506}, ""QuestionID"" -> ""56d4e8512ccc5a1400d8332a""	>}","Beyoncé","Training"
In The New Yorker music critic Jody Rosen described Beyoncé as "the most important and compelling popular musician of the twenty-first century..... the result, the logical end point, of a century-plus of pop." When The Guardian named her Artist of the Decade, Llewyn-Smith wrote, "Why Beyoncé? [...] Because she made not one but two of the decade's greatest singles, with Crazy in Love and Single La…	Question"" -> ""Artist of the Decade was bestowed upon Beyonce from which magazine?"", ""Answers"" -> {""The Guardian""}, ""AnswerPositions"" -> {216}, ""QuestionID"" -> ""56bec94f3aeaaa14008c944f""	>, <	Question"" -> ""Whats the first year that Beyonce appear on the Time 100 list?"", ""Answers"" -> {""2013""}, ""AnswerPositions"" -> {701}, ""QuestionID"" -> ""56bec94f3aeaaa14008c9450""	>, <	Question"" -> ""Beyonce than appeared again on the Time 100 list in what year?"", ""Answers"" -> {""2014""}, ""AnswerPositions"" -> {1079}, ""QuestionID"" -> ""56bec94f3aeaaa14008c9451""	>, <	Question"" -> ""What did the Guardian name her?"", ""Answers"" -> {""Artist of the Decade""}, ""AnswerPositions"" -> {239}, ""QuestionID"" -> ""56bfd14ba10cfb1400551306""	>, <	Question"" -> ""When did Beyonce first make the Time 100 List?"", ""Answers"" -> {""2013""}, ""AnswerPositions"" -> {701}, ""QuestionID"" -> ""56bfd14ba10cfb1400551307""	>, <	Question"" -> ""When was she again on the Time 100 List and on the cover?"", ""Answers"" -> {""2014""}, ""AnswerPositions"" -> {1079}, ""QuestionID"" -> ""56bfd14ba10cfb1400551308""	>, <	Question"" -> ""Who said that she is the reigning national voice?"", ""Answers"" -> {""Baz Luhrmann""}, ""AnswerPositions"" -> {739}, ""QuestionID"" -> ""56bfd14ba10cfb1400551309""	>, <	Question"" -> ""Who stated that Beyoncé is the most important musician of the 21st century?"", ""Answers"" -> {""Jody Rosen""}, ""AnswerPositions"" -> {32}, ""QuestionID"" -> ""56d4e91b2ccc5a1400d83330""	>, <	Question"" -> ""Which publication named Beyoncé the Artist of the Decade?"", ""Answers"" -> {""The Guardian""}, ""AnswerPositions"" -> {216}, ""QuestionID"" -> ""56d4e91b2ccc5a1400d83331""	>, <	Question"" -> ""What list did Beyoncé make in 2013?"", ""Answers"" -> {""Time 100 list""}, ""AnswerPositions"" -> {724}, ""QuestionID"" -> ""56d4e91b2ccc5a1400d83332""	>, <	Question"" -> ""Who said Beyoncé is the heir-apparent diva of the United States?"", ""Answers"" -> {""Baz Luhrmann""}, ""AnswerPositions"" -> {739}, ""QuestionID"" -> ""56d4e91b2ccc5a1400d83333""	>, <	Question"" -> ""What year was Beyoncé featured both on the Time 100 list as well as the cover of the issue?"", ""Answers"" -> {""2014""}, ""AnswerPositions"" -> {1079}, ""QuestionID"" -> ""56d4e91b2ccc5a1400d83334""	>}","Beyoncé","Training"
Beyoncé's work has influenced numerous artists including Adele, Ariana Grande, Lady Gaga, Bridgit Mendler, Rihanna, Kelly Rowland, Sam Smith, Meghan Trainor, Nicole Scherzinger, Rita Ora, Zendaya, Cheryl Cole, JoJo, Alexis Jordan, Jessica Sanchez, and Azealia Banks. American indie rock band White Rabbits also cited her an inspiration for their third album Milk Famous (2012), friend Gwyneth Paltro…	Question"" -> ""Which rock band cited Beyonce on their third album?"", ""Answers"" -> {""White Rabbits""}, ""AnswerPositions"" -> {293}, ""QuestionID"" -> ""56bec9f13aeaaa14008c9467""	>, <	Question"" -> ""Which friend learned from Beyonce while preparing for the film, \""Country Strong?\"""", ""Answers"" -> {""Gwyneth Paltrow""}, ""AnswerPositions"" -> {386}, ""QuestionID"" -> ""56bec9f13aeaaa14008c9468""	>, <	Question"" -> ""Nicky Minaj became a spokesperson for which brand of soda after seeing Beyonce involved with it?"", ""Answers"" -> {""Pepsi""}, ""AnswerPositions"" -> {563}, ""QuestionID"" -> ""56bec9f13aeaaa14008c9469""	>, <	Question"" -> ""What influenced Nicki Minaj to join the Pepsi global campaign?"", ""Answers"" -> {""Beyoncé's Pepsi commercial""}, ""AnswerPositions"" -> {553}, ""QuestionID"" -> ""56bfd351a10cfb1400551310""	>, <	Question"" -> ""Which band listed Beyonce as an inspiration on their latest album?"", ""Answers"" -> {""White Rabbits""}, ""AnswerPositions"" -> {293}, ""QuestionID"" -> ""56bfd351a10cfb1400551311""	>, <	Question"" -> ""What about Beyonce has influenced many entertainers?"", ""Answers"" -> {""work""}, ""AnswerPositions"" -> {11}, ""QuestionID"" -> ""56bfd351a10cfb1400551312""	>, <	Question"" -> ""For what film was Paltrow studying Beyonce ?"", ""Answers"" -> {""Country Strong""}, ""AnswerPositions"" -> {502}, ""QuestionID"" -> ""56bfd351a10cfb1400551313""	>, <	Question"" -> ""Which Indie band said Beyoncé was an inspiration for one of hteir albums?"", ""Answers"" -> {""White Rabbits""}, ""AnswerPositions"" -> {293}, ""QuestionID"" -> ""56d4e9d12ccc5a1400d8333a""	>, <	Question"" -> ""What was the name of the White Rabbits' album?"", ""Answers"" -> {""Milk Famous""}, ""AnswerPositions"" -> {359}, ""QuestionID"" -> ""56d4e9d12ccc5a1400d8333b""	>, <	Question"" -> ""Who studied Beyoncé during live concerts for research for a film's music role?"", ""Answers"" -> {""Gwyneth Paltrow""}, ""AnswerPositions"" -> {386}, ""QuestionID"" -> ""56d4e9d12ccc5a1400d8333c""	>, <	Question"" -> ""What was the name of the film that Gwyneth Paltrow starred in as a musician?"", ""Answers"" -> {""Country Strong.""}, ""AnswerPositions"" -> {502}, ""QuestionID"" -> ""56d4e9d12ccc5a1400d8333d""	>, <	Question"" -> ""Beyoncé's Pepsi commercial inspired which star to join Pepsi's global campaign in 2012?"", ""Answers"" -> {""Nicki Minaj""}, ""AnswerPositions"" -> {518}, ""QuestionID"" -> ""56d4e9d12ccc5a1400d8333e""	>}","Beyoncé","Training"
Her debut single, "Crazy in Love" was named VH1's "Greatest Song of the 2000s", NME's "Best Track of the 00s" and "Pop Song of the Century", considered by Rolling Stone to be one of the 500 greatest songs of all time, earned two Grammy Awards and is one of the best-selling singles of all time at around 8 million copies. The music video for "Single Ladies (Put a Ring on It)", which achieved fame f…	Question"" -> ""VH1 declared what song the \""Greatest song of the 2000s?\"""", ""Answers"" -> {""Crazy in Love""}, ""AnswerPositions"" -> {20}, ""QuestionID"" -> ""56beca973aeaaa14008c9477""	>, <	Question"" -> ""How many Grammy awards did \""Crazy in Love\"" win?"", ""Answers"" -> {""two""}, ""AnswerPositions"" -> {226}, ""QuestionID"" -> ""56beca973aeaaa14008c9478""	>, <	Question"" -> ""How many did Crazy in Love sell to become one of the greatest selling singles in history?"", ""Answers"" -> {""8 million""}, ""AnswerPositions"" -> {305}, ""QuestionID"" -> ""56beca973aeaaa14008c9479""	>, <	Question"" -> ""What type of organism was named after Beyonce in 2012?"", ""Answers"" -> {""fly""}, ""AnswerPositions"" -> {960}, ""QuestionID"" -> ""56beca973aeaaa14008c947a""	>, <	Question"" -> ""A place for Beyonce in the Rock and Roll Hall of fame was awarded when?"", ""Answers"" -> {""July 2014""}, ""AnswerPositions"" -> {1074}, ""QuestionID"" -> ""56beca973aeaaa14008c947b""	>, <	Question"" -> ""Which of Beyonce's songs was called Greatest Song of the 2000s?"", ""Answers"" -> {""Crazy in Love""}, ""AnswerPositions"" -> {20}, ""QuestionID"" -> ""56bfd565a10cfb1400551319""	>, <	Question"" -> ""How many Grammy awards did Crazy in Love get?"", ""Answers"" -> {""earned two Grammy Awards""}, ""AnswerPositions"" -> {219}, ""QuestionID"" -> ""56bfd565a10cfb140055131a""	>, <	Question"" -> ""How many copies did Crazy in Love sell?"", ""Answers"" -> {""around 8 million copies""}, ""AnswerPositions"" -> {298}, ""QuestionID"" -> ""56bfd565a10cfb140055131b""	>, <	Question"" -> ""Who released the single Girls Love Beyonce?"", ""Answers"" -> {""Drake""}, ""AnswerPositions"" -> {703}, ""QuestionID"" -> ""56bfd565a10cfb140055131c""	>, <	Question"" -> ""Which publication considers Crazy in Love to be one of the top 500 songs of all time?"", ""Answers"" -> {""Rolling Stone""}, ""AnswerPositions"" -> {156}, ""QuestionID"" -> ""56d4eaca2ccc5a1400d83345""	>, <	Question"" -> ""Who sang \""Girls Love Beyoncé\"" in 2013?"", ""Answers"" -> {""Drake""}, ""AnswerPositions"" -> {703}, ""QuestionID"" -> ""56d4eaca2ccc5a1400d83347""	>, <	Question"" -> ""What did Bryan Lessard name after Beyoncé?"", ""Answers"" -> {""a species of horse fly""}, ""AnswerPositions"" -> {941}, ""QuestionID"" -> ""56d4eaca2ccc5a1400d83348""	>}","Beyoncé","Training"
Beyoncé has received numerous awards. As a solo artist she has sold over 15 million albums in the US, and over 118 million records worldwide (a further 60 million additionally with Destiny's Child), making her one of the best-selling music artists of all time. The Recording Industry Association of America (RIAA) listed Beyoncé as the top certified artist of the 2000s, with a total of 64 certifica…	Question"" -> ""How many copies of her albums as Beyonce sold in the US?"", ""Answers"" -> {""15 million""}, ""AnswerPositions"" -> {74}, ""QuestionID"" -> ""56becb8d3aeaaa14008c9495""	>, <	Question"" -> ""Totaling worldwide, how many records as Beyonce sold?"", ""Answers"" -> {""118 million""}, ""AnswerPositions"" -> {112}, ""QuestionID"" -> ""56becb8d3aeaaa14008c9496""	>, <	Question"" -> ""How many certifications was Beyonce awarded by the RIAA?"", ""Answers"" -> {""64""}, ""AnswerPositions"" -> {388}, ""QuestionID"" -> ""56becb8d3aeaaa14008c9497""	>, <	Question"" -> ""When Beyonce was with Destiny's Child, how many albums did she manage to sell?"", ""Answers"" -> {""60 million""}, ""AnswerPositions"" -> {153}, ""QuestionID"" -> ""56becb8d3aeaaa14008c9498""	>, <	Question"" -> ""Who was the first female to achieve the International Artist Award at the American Music Awards?"", ""Answers"" -> {""Beyoncé""}, ""AnswerPositions"" -> {1}, ""QuestionID"" -> ""56becb8d3aeaaa14008c9499""	>, <	Question"" -> ""How many albums has Beyonce as a solo artist sold in the U.S?"", ""Answers"" -> {""15 million""}, ""AnswerPositions"" -> {74}, ""QuestionID"" -> ""56bfd6f7a10cfb1400551323""	>, <	Question"" -> ""How many has she sold worldwide?"", ""Answers"" -> {""118 million""}, ""AnswerPositions"" -> {112}, ""QuestionID"" -> ""56bfd6f7a10cfb1400551324""	>, <	Question"" -> ""How many records has she sold with Destiny's Child?"", ""Answers"" -> {""60 million""}, ""AnswerPositions"" -> {153}, ""QuestionID"" -> ""56bfd6f7a10cfb1400551325""	>, <	Question"" -> ""When did she receive the Legend Award?"", ""Answers"" -> {""2008 World Music Awards""}, ""AnswerPositions"" -> {1053}, ""QuestionID"" -> ""56bfd6f7a10cfb1400551326""	>, <	Question"" -> ""How many music certifications has she received in the 2000s?"", ""Answers"" -> {""64 certifications""}, ""AnswerPositions"" -> {388}, ""QuestionID"" -> ""56bfd6f7a10cfb1400551327""	>, <	Question"" -> ""How many records has Beyoncé sold in the United States?"", ""Answers"" -> {""over 15 million""}, ""AnswerPositions"" -> {69}, ""QuestionID"" -> ""56d4eb762ccc5a1400d8334e""	>, <	Question"" -> ""How many records has Beyoncé sold throughout the world?"", ""Answers"" -> {""over 118 million""}, ""AnswerPositions"" -> {107}, ""QuestionID"" -> ""56d4eb762ccc5a1400d8334f""	>, <	Question"" -> ""Who cited Beyoncé as being the top certified artist of the 2000s?"", ""Answers"" -> {""The Recording Industry Association of America""}, ""AnswerPositions"" -> {262}, ""QuestionID"" -> ""56d4eb762ccc5a1400d83350""	>, <	Question"" -> ""How many certifications did RIAA give Beyoncé?"", ""Answers"" -> {""64""}, ""AnswerPositions"" -> {388}, ""QuestionID"" -> ""56d4eb762ccc5a1400d83351""	>, <	Question"" -> ""When did Beyoncé receive the Legend Award?"", ""Answers"" -> {""the 2008 World Music Awards""}, ""AnswerPositions"" -> {1049}, ""QuestionID"" -> ""56d4eb762ccc5a1400d83352""	>}","Beyoncé","Training"
Beyoncé has won 20 Grammy Awards, both as a solo artist and member of Destiny's Child, making her the second most honored female artist by the Grammys, behind Alison Krauss and the most nominated woman in Grammy Award history with 52 nominations. "Single Ladies (Put a Ring on It)" won Song of the Year in 2010 while "Say My Name" and "Crazy in Love" had previously won Best R&B Song. Dangerously in…	Question"" -> ""How many Grammys has Beyonce won total with and without Destiny's Child?"", ""Answers"" -> {""20""}, ""AnswerPositions"" -> {17}, ""QuestionID"" -> ""56becc903aeaaa14008c949f""	>, <	Question"" -> ""Who is the only other woman with more Grammy awards than Beyonce?"", ""Answers"" -> {""Alison Krauss""}, ""AnswerPositions"" -> {160}, ""QuestionID"" -> ""56becc903aeaaa14008c94a0""	>, <	Question"" -> ""Beyonce has been awarded how many Grammy nominations?"", ""Answers"" -> {""52""}, ""AnswerPositions"" -> {232}, ""QuestionID"" -> ""56becc903aeaaa14008c94a1""	>, <	Question"" -> ""Beyonce holds the record for how many wins in one night by a female?"", ""Answers"" -> {""six""}, ""AnswerPositions"" -> {587}, ""QuestionID"" -> ""56becc903aeaaa14008c94a2""	>, <	Question"" -> ""How many awards at the Broadcast Film Critics Association Awards in 2006 did Beyonce bring home?"", ""Answers"" -> {""two""}, ""AnswerPositions"" -> {950}, ""QuestionID"" -> ""56becc903aeaaa14008c94a3""	>, <	Question"" -> ""How many Grammies has Beyonce won?"", ""Answers"" -> {""20 Grammy Awards""}, ""AnswerPositions"" -> {17}, ""QuestionID"" -> ""56bfd8bda10cfb140055132d""	>, <	Question"" -> ""How many Grammy nominations does Beyonce have?"", ""Answers"" -> {""52 nominations""}, ""AnswerPositions"" -> {232}, ""QuestionID"" -> ""56bfd8bda10cfb140055132e""	>, <	Question"" -> ""When did she set the record for most Grammy awards won in one night?"", ""Answers"" -> {""2010""}, ""AnswerPositions"" -> {307}, ""QuestionID"" -> ""56bfd8bda10cfb140055132f""	>, <	Question"" -> ""Who tied her record for most Grammies won in one night in 2012?"", ""Answers"" -> {""Adele""}, ""AnswerPositions"" -> {706}, ""QuestionID"" -> ""56bfd8bda10cfb1400551330""	>, <	Question"" -> ""How many Grammys has Beyoncé won?"", ""Answers"" -> {""20""}, ""AnswerPositions"" -> {17}, ""QuestionID"" -> ""56d4ebea2ccc5a1400d83358""	>, <	Question"" -> ""How many Grammy nominations has Beyoncé had?"", ""Answers"" -> {""52""}, ""AnswerPositions"" -> {232}, ""QuestionID"" -> ""56d4ebea2ccc5a1400d8335a""	>, <	Question"" -> ""What Beyoncé song was song of the year on 2010?"", ""Answers"" -> {""\""Single Ladies (Put a Ring on It)\""""}, ""AnswerPositions"" -> {248}, ""QuestionID"" -> ""56d4ebea2ccc5a1400d8335b""	>, <	Question"" -> ""What movie had Beyoncé nominated as Best Actress for Golden Globe Awards?"", ""Answers"" -> {""Dreamgirls""}, ""AnswerPositions"" -> {757}, ""QuestionID"" -> ""56d4ebea2ccc5a1400d8335c""	>}","Beyoncé","Training"
Beyoncé has worked with Pepsi since 2002, and in 2004 appeared in a Gladiator-themed commercial with Britney Spears, Pink, and Enrique Iglesias. In 2012, Beyoncé signed a $50 million deal to endorse Pepsi. The Center for Science in the Public Interest (CSPINET) wrote Beyoncé an open letter asking her to reconsider the deal because of the unhealthiness of the product and to donate the proceeds to …	Question"" -> ""Which soda company has Beyonce partnered with since 2002?"", ""Answers"" -> {""Pepsi""}, ""AnswerPositions"" -> {25}, ""QuestionID"" -> ""56bed07e3aeaaa14008c94a9""	>, <	Question"" -> ""Pepsi paid Beyonce how much in 2012 for her endorsement?"", ""Answers"" -> {""50 million""}, ""AnswerPositions"" -> {173}, ""QuestionID"" -> ""56bed07e3aeaaa14008c94aa""	>, <	Question"" -> ""Which organization wrote a letter to Beyonce after her Pepsi endorsement deal?"", ""Answers"" -> {""The Center for Science in the Public Interest (CSPINET)""}, ""AnswerPositions"" -> {207}, ""QuestionID"" -> ""56bed07e3aeaaa14008c94ab""	>, <	Question"" -> ""What percentage of people were positive about Beyonce's endorsement of Pepsi?"", ""Answers"" -> {""70""}, ""AnswerPositions"" -> {536}, ""QuestionID"" -> ""56bed07e3aeaaa14008c94ad""	>, <	Question"" -> ""When did Beyonce begin doing Pepsi advetisments?"", ""Answers"" -> {""2002""}, ""AnswerPositions"" -> {37}, ""QuestionID"" -> ""56bfda91a10cfb1400551337""	>, <	Question"" -> ""Who was in the commercial with Beyonce in 2004?"", ""Answers"" -> {""Britney Spears, Pink, and Enrique Iglesias""}, ""AnswerPositions"" -> {102}, ""QuestionID"" -> ""56bfda91a10cfb1400551338""	>, <	Question"" -> ""What did she agree to do for 50 million dollars in 2012?"", ""Answers"" -> {""endorse Pepsi""}, ""AnswerPositions"" -> {192}, ""QuestionID"" -> ""56bfda91a10cfb1400551339""	>, <	Question"" -> ""Who sent her a letter asking that she reconsider the Pepsi deal?"", ""Answers"" -> {""Center for Science in the Public Interest""}, ""AnswerPositions"" -> {211}, ""QuestionID"" -> ""56bfda91a10cfb140055133a""	>, <	Question"" -> ""What soft drink company has Beyoncé worked with since 2002?"", ""Answers"" -> {""Pepsi""}, ""AnswerPositions"" -> {25}, ""QuestionID"" -> ""56d4ec422ccc5a1400d83362""	>, <	Question"" -> ""How much did Beyoncé get for a deal with a soft drink company in 2012?"", ""Answers"" -> {""$50 million""}, ""AnswerPositions"" -> {172}, ""QuestionID"" -> ""56d4ec422ccc5a1400d83363""	>, <	Question"" -> ""Who asked her to change her mind about the soft drink deal due to the nature of the product?"", ""Answers"" -> {""The Center for Science in the Public Interest (CSPINET)""}, ""AnswerPositions"" -> {207}, ""QuestionID"" -> ""56d4ec422ccc5a1400d83364""	>, <	Question"" -> ""What organization discovered that the advertisements Beyoncé did for the soft drink company were 70% positive?"", ""Answers"" -> {""NetBase""}, ""AnswerPositions"" -> {438}, ""QuestionID"" -> ""56d4ec422ccc5a1400d83365""	>}","Beyoncé","Training"
Beyoncé has worked with Tommy Hilfiger for the fragrances True Star (singing a cover version of "Wishing on a Star") and True Star Gold; she also promoted Emporio Armani's Diamonds fragrance in 2007. Beyoncé launched her first official fragrance, Heat in 2010. The commercial, which featured the 1956 song "Fever", was shown after the water shed in the United Kingdom as it begins with an image of B…	Question"" -> ""Beyonce worked with who on her perfumes, True Star and True Star Gold?"", ""Answers"" -> {""Tommy Hilfiger""}, ""AnswerPositions"" -> {25}, ""QuestionID"" -> ""56bed1243aeaaa14008c94b3""	>, <	Question"" -> ""The world's best selling celebrity perfume line belongs to whom?"", ""Answers"" -> {""Beyoncé""}, ""AnswerPositions"" -> {1}, ""QuestionID"" -> ""56bed1243aeaaa14008c94b4""	>, <	Question"" -> ""Beyonce's first fragrance had what name?"", ""Answers"" -> {""Heat""}, ""AnswerPositions"" -> {248}, ""QuestionID"" -> ""56bed1243aeaaa14008c94b5""	>, <	Question"" -> ""The Mrs. Carter Show Limited Edition was released in what year?"", ""Answers"" -> {""2013""}, ""AnswerPositions"" -> {578}, ""QuestionID"" -> ""56bed1243aeaaa14008c94b6""	>, <	Question"" -> ""How much money did The Mrs. Carter Show Limited Edition fragrance make?"", ""Answers"" -> {""400 million""}, ""AnswerPositions"" -> {751}, ""QuestionID"" -> ""56bed1243aeaaa14008c94b7""	>, <	Question"" -> ""What was Beyonce's 2010 perfume called?"", ""Answers"" -> {""Heat""}, ""AnswerPositions"" -> {248}, ""QuestionID"" -> ""56bfdbf2a10cfb1400551341""	>, <	Question"" -> ""When was her second perfume, Heat Rush, released?"", ""Answers"" -> {""2011""}, ""AnswerPositions"" -> {453}, ""QuestionID"" -> ""56bfdbf2a10cfb1400551342""	>, <	Question"" -> ""What was Beyonce's third perfume named?"", ""Answers"" -> {""Pulse""}, ""AnswerPositions"" -> {536}, ""QuestionID"" -> ""56bfdbf2a10cfb1400551343""	>, <	Question"" -> ""How many editions of Heat have been launched?"", ""Answers"" -> {""six editions""}, ""AnswerPositions"" -> {655}, ""QuestionID"" -> ""56bfdbf2a10cfb1400551344""	>, <	Question"" -> ""Which Emporio Armani fragrance did Beyoncé promote in 2007?"", ""Answers"" -> {""Diamonds""}, ""AnswerPositions"" -> {173}, ""QuestionID"" -> ""56d4ee342ccc5a1400d8336d""	>, <	Question"" -> ""What year did Beyoncé introduce her first fragrance?"", ""Answers"" -> {""2010.""}, ""AnswerPositions"" -> {256}, ""QuestionID"" -> ""56d4ee342ccc5a1400d8336e""	>, <	Question"" -> ""What was Beyoncé's first fragrance called?"", ""Answers"" -> {""Heat""}, ""AnswerPositions"" -> {248}, ""QuestionID"" -> ""56d4ee342ccc5a1400d8336f""	>, <	Question"" -> ""How many editions of Heat exist?"", ""Answers"" -> {""six""}, ""AnswerPositions"" -> {655}, ""QuestionID"" -> ""56d4ee342ccc5a1400d83370""	>}","Beyoncé","Training"
The release of a video-game Starpower: Beyoncé was cancelled after Beyoncé pulled out of a $100 million with GateFive who alleged the cancellation meant the sacking of 70 staff and millions of pounds lost in development. It was settled out of court by her lawyers in June 2013 who said that they had cancelled because GateFive had lost its financial backers. Beyoncé also has had deals with American…	Question"" -> ""How young was Beyonce when she acquired deals from American Express and L'Oreal?"", ""Answers"" -> {""18""}, ""AnswerPositions"" -> {451}, ""QuestionID"" -> ""56bed17a3aeaaa14008c94bd""	>, <	Question"" -> ""What was the name of the video game that was cancelled for Beyonce?"", ""Answers"" -> {""Starpower: Beyoncé""}, ""AnswerPositions"" -> {29}, ""QuestionID"" -> ""56bed17a3aeaaa14008c94be""	>, <	Question"" -> ""When did Beyonce begin her deals with name brands?"", ""Answers"" -> {""since the age of 18""}, ""AnswerPositions"" -> {434}, ""QuestionID"" -> ""56bfdd3fa10cfb140055134b""	>, <	Question"" -> ""How many people lost jobs when Beyonce left the video game deal?"", ""Answers"" -> {""70 staff""}, ""AnswerPositions"" -> {169}, ""QuestionID"" -> ""56bfdd3fa10cfb140055134d""	>, <	Question"" -> ""How was the suit settled?"", ""Answers"" -> {""out of court""}, ""AnswerPositions"" -> {237}, ""QuestionID"" -> ""56bfdd3fa10cfb140055134e""	>, <	Question"" -> ""What was the name of the video game?"", ""Answers"" -> {""Starpower: Beyoncé""}, ""AnswerPositions"" -> {29}, ""QuestionID"" -> ""56bfdd3fa10cfb140055134f""	>, <	Question"" -> ""What video game did Beyoncé back out of?"", ""Answers"" -> {""Starpower: Beyoncé""}, ""AnswerPositions"" -> {29}, ""QuestionID"" -> ""56d4efd92ccc5a1400d83376""	>, <	Question"" -> ""What company was producing the video game?"", ""Answers"" -> {""GateFive""}, ""AnswerPositions"" -> {110}, ""QuestionID"" -> ""56d4efd92ccc5a1400d83377""	>, <	Question"" -> ""How many people lost their jobs over Beyoncé backing out of the deal?"", ""Answers"" -> {""70""}, ""AnswerPositions"" -> {169}, ""QuestionID"" -> ""56d4efd92ccc5a1400d83378""	>, <	Question"" -> ""When was the disagreement settled out of court?"", ""Answers"" -> {""June 2013""}, ""AnswerPositions"" -> {268}, ""QuestionID"" -> ""56d4efd92ccc5a1400d83379""	>}","Beyoncé","Training"
In October 2014, it was announced that Beyoncé with her management company Parkwood Entertainment would be partnering with London-based fashion retailer Topshop, in a new 50/50 split subsidiary business named Parkwood Topshop Athletic Ltd. The new division was created for Topshop to break into the activewear market, with an athletic, street wear brand being produced. "Creating a partnership with …	Question"" -> ""Who did Bayonce's management go into business with in 2014?"", ""Answers"" -> {""fashion retailer Topshop""}, ""AnswerPositions"" -> {137}, ""QuestionID"" -> ""56bed22d3aeaaa14008c94c1""	>, <	Question"" -> ""After their agreement together, Beyonce's and Topshop\"" new business was called what?"", ""Answers"" -> {""Parkwood Topshop Athletic Ltd""}, ""AnswerPositions"" -> {210}, ""QuestionID"" -> ""56bed22d3aeaaa14008c94c2""	>, <	Question"" -> ""What type of clothing does Parkwood Topshop Athletic Ltd produce?"", ""Answers"" -> {""activewear""}, ""AnswerPositions"" -> {300}, ""QuestionID"" -> ""56bed22d3aeaaa14008c94c3""	>, <	Question"" -> ""The company and products were set to be in stores when?"", ""Answers"" -> {""fall of 2015""}, ""AnswerPositions"" -> {699}, ""QuestionID"" -> ""56bed22d3aeaaa14008c94c4""	>, <	Question"" -> ""Who did Beyonce partner with in London?"", ""Answers"" -> {""Topshop""}, ""AnswerPositions"" -> {154}, ""QuestionID"" -> ""56bfdecca10cfb1400551355""	>, <	Question"" -> ""When will the new line launch?"", ""Answers"" -> {""2015""}, ""AnswerPositions"" -> {707}, ""QuestionID"" -> ""56bfdecca10cfb1400551359""	>, <	Question"" -> ""What is the name of Beyoncé's management company?"", ""Answers"" -> {""Parkwood Entertainment""}, ""AnswerPositions"" -> {76}, ""QuestionID"" -> ""56d4f5d32ccc5a1400d83380""	>, <	Question"" -> ""Who did Beyoncé and Parkwood Entertainment partner with in October 2014?"", ""Answers"" -> {""Topshop""}, ""AnswerPositions"" -> {154}, ""QuestionID"" -> ""56d4f5d32ccc5a1400d83381""	>, <	Question"" -> ""Where is Topshop located?"", ""Answers"" -> {""London""}, ""AnswerPositions"" -> {124}, ""QuestionID"" -> ""56d4f5d32ccc5a1400d83382""	>, <	Question"" -> ""What was the new division of Topshop because of the partnership?"", ""Answers"" -> {""activewear""}, ""AnswerPositions"" -> {300}, ""QuestionID"" -> ""56d4f5d32ccc5a1400d83383""	>}","Beyoncé","Training"
On March 30, 2015, it was announced that Beyoncé is a co-owner, with various other music artists, in the music streaming service Tidal. The service specialises in lossless audio and high definition music videos. Beyoncé's husband Jay Z acquired the parent company of Tidal, Aspiro, in the first quarter of 2015. Including Beyoncé and Jay-Z, sixteen artist stakeholders (such as Kanye West, Rihanna, …	Question"" -> ""When was it discovered Beyonce was a co-owner of the music service, Tidal?"", ""Answers"" -> {""March 30, 2015""}, ""AnswerPositions"" -> {4}, ""QuestionID"" -> ""56bed2993aeaaa14008c94c9""	>, <	Question"" -> ""The parent company of Tidal became under the ownership of whom in 2015?"", ""Answers"" -> {""Jay Z""}, ""AnswerPositions"" -> {231}, ""QuestionID"" -> ""56bed2993aeaaa14008c94cb""	>, <	Question"" -> ""When was it announced that Beyonce was a co-owner in Tidal?"", ""Answers"" -> {""March 30, 2015""}, ""AnswerPositions"" -> {4}, ""QuestionID"" -> ""56bfe0a9a10cfb140055135f""	>, <	Question"" -> ""What kind of service is Tidal?"", ""Answers"" -> {""music streaming service""}, ""AnswerPositions"" -> {106}, ""QuestionID"" -> ""56bfe0a9a10cfb1400551361""	>, <	Question"" -> ""What is a criticism of other streaming services?"", ""Answers"" -> {""low payout of royalties""}, ""AnswerPositions"" -> {764}, ""QuestionID"" -> ""56bfe0a9a10cfb1400551363""	>, <	Question"" -> ""What music streaming system is Beyoncé part owner of?"", ""Answers"" -> {""Tidal.""}, ""AnswerPositions"" -> {130}, ""QuestionID"" -> ""56d4f63e2ccc5a1400d8338a""	>, <	Question"" -> ""What is the parent company of the music service Beyoncé owns part of?"", ""Answers"" -> {""Aspiro""}, ""AnswerPositions"" -> {275}, ""QuestionID"" -> ""56d4f63e2ccc5a1400d8338c""	>, <	Question"" -> ""Who acquired the parent company of the music service Beyoncé owns part of?"", ""Answers"" -> {""Jay Z""}, ""AnswerPositions"" -> {231}, ""QuestionID"" -> ""56d4f63e2ccc5a1400d8338d""	>, <	Question"" -> ""What music service is accused of providing low royalty amounts?"", ""Answers"" -> {""Spotify""}, ""AnswerPositions"" -> {718}, ""QuestionID"" -> ""56d4f63e2ccc5a1400d8338e""	>}","Beyoncé","Training"
Beyoncé and her mother introduced House of Deréon, a contemporary women's fashion line, in 2005. The concept is inspired by three generations of women in their family, the name paying tribute to Beyoncé's grandmother, Agnèz Deréon, a respected seamstress. According to Tina, the overall style of the line best reflects her and Beyoncé's taste and style. Beyoncé and her mother founded their family's…	Question"" -> ""House of Dereon became known through Beyonce and which of Beyonce's relatives?"", ""Answers"" -> {""her mother""}, ""AnswerPositions"" -> {13}, ""QuestionID"" -> ""56bed32f3aeaaa14008c94cf""	>, <	Question"" -> ""Beyonce's grandma's name was?"", ""Answers"" -> {""Agnèz Deréon""}, ""AnswerPositions"" -> {219}, ""QuestionID"" -> ""56bed32f3aeaaa14008c94d0""	>, <	Question"" -> ""Beyonce's family's company name is what?"", ""Answers"" -> {""Beyond Productions""}, ""AnswerPositions"" -> {409}, ""QuestionID"" -> ""56bed32f3aeaaa14008c94d1""	>, <	Question"" -> ""What types of garments are sold by Beyonce's clothing line?"", ""Answers"" -> {""sportswear, denim offerings with fur, outerwear and accessories that include handbags and footwear""}, ""AnswerPositions"" -> {671}, ""QuestionID"" -> ""56bed32f3aeaaa14008c94d2""	>, <	Question"" -> ""Which two countries can you purchase Beyonce's clothing line?"", ""Answers"" -> {""US and Canada""}, ""AnswerPositions"" -> {835}, ""QuestionID"" -> ""56bed32f3aeaaa14008c94d3""	>, <	Question"" -> ""Who partnered with Beyonce to start the clothing line, Dereon?"", ""Answers"" -> {""her mother""}, ""AnswerPositions"" -> {13}, ""QuestionID"" -> ""56bfe2a2a10cfb1400551369""	>, <	Question"" -> ""When did Beyonce and her mother start Dereon?"", ""Answers"" -> {""2005""}, ""AnswerPositions"" -> {92}, ""QuestionID"" -> ""56bfe2a2a10cfb140055136a""	>, <	Question"" -> ""Who was the business named for in Beyonce's family?"", ""Answers"" -> {""grandmother, Agnèz Deréon""}, ""AnswerPositions"" -> {206}, ""QuestionID"" -> ""56bfe2a2a10cfb140055136b""	>, <	Question"" -> ""Where were items from the clothing line displayed?"", ""Answers"" -> {""in Destiny's Child's shows and tours""}, ""AnswerPositions"" -> {573}, ""QuestionID"" -> ""56bfe2a2a10cfb140055136c""	>, <	Question"" -> ""Who shares in the House of Deréon fashion line introduction with Beyoncé?"", ""Answers"" -> {""her mother""}, ""AnswerPositions"" -> {13}, ""QuestionID"" -> ""56d4f6922ccc5a1400d83394""	>, <	Question"" -> ""What is the name of the House of Deréon junior collection?"", ""Answers"" -> {""Deréon.""}, ""AnswerPositions"" -> {527}, ""QuestionID"" -> ""56d4f6922ccc5a1400d83397""	>}","Beyoncé","Training"
In 2005, Beyoncé teamed up with House of Brands, a shoe company, to produce a range of footwear for House of Deréon. In January 2008, Starwave Mobile launched Beyoncé Fashion Diva, a "high-style" mobile game with a social networking component, featuring the House of Deréon collection. In July 2009, Beyoncé and her mother launched a new junior apparel label, Sasha Fierce for Deréon, for back-to-sc…	Question"" -> ""What type of accessory company did Beyonce partner with in 2005?"", ""Answers"" -> {""shoe""}, ""AnswerPositions"" -> {52}, ""QuestionID"" -> ""56bed38e3aeaaa14008c94d9""	>, <	Question"" -> ""In 2010, Beyonce released Dereon to what country?"", ""Answers"" -> {""Brazil""}, ""AnswerPositions"" -> {742}, ""QuestionID"" -> ""56bed38e3aeaaa14008c94da""	>, <	Question"" -> ""Back-to-school shopping was introduced in what year of Beyonce's clothing line?"", ""Answers"" -> {""2009""}, ""AnswerPositions"" -> {295}, ""QuestionID"" -> ""56bed38e3aeaaa14008c94db""	>, <	Question"" -> ""What did Beyonce's Fashion Diva feature?"", ""Answers"" -> {""House of Deréon collection""}, ""AnswerPositions"" -> {259}, ""QuestionID"" -> ""56bfe4dfa10cfb1400551374""	>, <	Question"" -> ""What new idea did Beyonce and her mother launch in 2009?"", ""Answers"" -> {""Sasha Fierce for Deréon""}, ""AnswerPositions"" -> {361}, ""QuestionID"" -> ""56bfe4dfa10cfb1400551375""	>, <	Question"" -> ""When did Beyonce partner with C&A to sell fashion in Brazil?"", ""Answers"" -> {""May 27, 2010""}, ""AnswerPositions"" -> {639}, ""QuestionID"" -> ""56bfe4dfa10cfb1400551377""	>, <	Question"" -> ""What company did Beyoncé get together with in 2005 to add shoes to her fashions?"", ""Answers"" -> {""House of Brands""}, ""AnswerPositions"" -> {33}, ""QuestionID"" -> ""56d4f6e02ccc5a1400d8339e""	>, <	Question"" -> ""What was the name of the game put out by Starwave Mobile in 2008 that featured Beyoncé fashions?"", ""Answers"" -> {""Beyoncé Fashion Diva""}, ""AnswerPositions"" -> {160}, ""QuestionID"" -> ""56d4f6e02ccc5a1400d8339f""	>, <	Question"" -> ""What was the name of the junior fashions launched in 2009 by Beyoncé and her mother?"", ""Answers"" -> {""Sasha Fierce for Deréon""}, ""AnswerPositions"" -> {361}, ""QuestionID"" -> ""56d4f6e02ccc5a1400d833a0""	>, <	Question"" -> ""Who did Beyoncé team up with in 2010 to get her fashions into Brazil?"", ""Answers"" -> {""C&A""}, ""AnswerPositions"" -> {691}, ""QuestionID"" -> ""56d4f6e02ccc5a1400d833a1""	>, <	Question"" -> ""Sasha Fierce for Deréon fashions were sold at stores that included Macy's and what other store?"", ""Answers"" -> {""Dillard's""}, ""AnswerPositions"" -> {571}, ""QuestionID"" -> ""56d4f6e02ccc5a1400d833a2""	>}","Beyoncé","Training"
In October 2014, Beyoncé signed a deal to launch an activewear line of clothing with British fashion retailer Topshop. The 50-50 venture is called Parkwood Topshop Athletic Ltd and is scheduled to launch its first dance, fitness and sports ranges in autumn 2015. The line will launch in April 2016.,"{<	Question"" -> ""Beyonce, during October 2014, partnered with whom to produce an outdoor line of clothing?"", ""Answers"" -> {""Topshop""}, ""AnswerPositions"" -> {111}, ""QuestionID"" -> ""56bed3e63aeaaa14008c94e0""	>, <	Question"" -> ""Beyonce and Topshops first products were to be sold in stores when?"", ""Answers"" -> {""autumn 2015""}, ""AnswerPositions"" -> {251}, ""QuestionID"" -> ""56bed3e63aeaaa14008c94e1""	>, <	Question"" -> ""What is the new business called?"", ""Answers"" -> {""Parkwood Topshop Athletic Ltd""}, ""AnswerPositions"" -> {148}, ""QuestionID"" -> ""56bfe66ea10cfb140055137e""	>, <	Question"" -> ""What is Beyonce's percentage of ownership in the new venture?"", ""Answers"" -> {""50""}, ""AnswerPositions"" -> {127}, ""QuestionID"" -> ""56bfe66ea10cfb1400551380""	>, <	Question"" -> ""When will the full line appear?"", ""Answers"" -> {""April 2016""}, ""AnswerPositions"" -> {288}, ""QuestionID"" -> ""56bfe66ea10cfb1400551381""	>, <	Question"" -> ""What company did Beyoncé contract with to sell clothing in England?"", ""Answers"" -> {""Topshop""}, ""AnswerPositions"" -> {111}, ""QuestionID"" -> ""56d4f71e2ccc5a1400d833a8""	>, <	Question"" -> ""What is the name of the equal partnership's fashion line between Beyoncé and the British company to come out in 2016?"", ""Answers"" -> {""Parkwood Topshop Athletic Ltd""}, ""AnswerPositions"" -> {148}, ""QuestionID"" -> ""56d4f71e2ccc5a1400d833a9""	>, <	Question"" -> ""What type of clothing does the British partnership with Beyoncé sell?"", ""Answers"" -> {""activewear""}, ""AnswerPositions"" -> {53}, ""QuestionID"" -> ""56d4f71e2ccc5a1400d833aa""	>}","Beyoncé","Training"
After Hurricane Katrina in 2005, Beyoncé and Rowland founded the Survivor Foundation to provide transitional housing for victims in the Houston area, to which Beyoncé contributed an initial $250,000. The foundation has since expanded to work with other charities in the city, and also provided relief following Hurricane Ike three years later.,"{<	Question"" -> ""What national disaster caused Beyonce to create the Survivor Foundation?"", ""Answers"" -> {""Hurricane Katrina""}, ""AnswerPositions"" -> {7}, ""QuestionID"" -> ""56bed4553aeaaa14008c94e5""	>, <	Question"" -> ""How much cash did Beyonce put into the venture, the Survivor Foundation at startup?"", ""Answers"" -> {""250,000""}, ""AnswerPositions"" -> {192}, ""QuestionID"" -> ""56bed4553aeaaa14008c94e7""	>, <	Question"" -> ""What hurricane years later after Katrina did the organization provide support for?"", ""Answers"" -> {""Ike""}, ""AnswerPositions"" -> {322}, ""QuestionID"" -> ""56bed4553aeaaa14008c94e8""	>, <	Question"" -> ""What did Beyonce and Rowland found in 2005?"", ""Answers"" -> {""the Survivor Foundation""}, ""AnswerPositions"" -> {62}, ""QuestionID"" -> ""56bfe7eaa10cfb1400551387""	>, <	Question"" -> ""How much did Beyonce initially contribute to the foundation?"", ""Answers"" -> {""$250,000""}, ""AnswerPositions"" -> {191}, ""QuestionID"" -> ""56bfe7eaa10cfb1400551389""	>, <	Question"" -> ""How has this foundation changed in recent years?"", ""Answers"" -> {""expanded to work with other charities""}, ""AnswerPositions"" -> {226}, ""QuestionID"" -> ""56bfe7eaa10cfb140055138a""	>, <	Question"" -> ""What foundation did Beyoncé start after Hurricane Katrina?"", ""Answers"" -> {""Survivor Foundation""}, ""AnswerPositions"" -> {66}, ""QuestionID"" -> ""56d4f7a22ccc5a1400d833ae""	>, <	Question"" -> ""How much money did Beyoncé contribute at the beginning of her Hurricane Katrina foundation?"", ""Answers"" -> {""$250,000.""}, ""AnswerPositions"" -> {191}, ""QuestionID"" -> ""56d4f7a22ccc5a1400d833b0""	>, <	Question"" -> ""What other hurricane did Beyoncé's foundation help with?"", ""Answers"" -> {""Hurricane Ike""}, ""AnswerPositions"" -> {312}, ""QuestionID"" -> ""56d4f7a22ccc5a1400d833b1""	>}","Beyoncé","Training"
Beyoncé participated in George Clooney and Wyclef Jean's Hope for Haiti Now: A Global Benefit for Earthquake Relief telethon and was named the official face of the limited edition CFDA "Fashion For Haiti" T-shirt, made by Theory which raised a total of $1 million. On March 5, 2010, Beyoncé and her mother Tina opened the Beyoncé Cosmetology Center at the Brooklyn Phoenix House, offering a seven-mo…	Question"" -> ""Who did Beyonce participate with in the Hope for Haiti Now: A Global Benefit?"", ""Answers"" -> {""George Clooney and Wyclef Jean""}, ""AnswerPositions"" -> {25}, ""QuestionID"" -> ""56bed4c23aeaaa14008c94ed""	>, <	Question"" -> ""Beyonce opened a cosmetology center in what location?"", ""Answers"" -> {""Brooklyn Phoenix House""}, ""AnswerPositions"" -> {357}, ""QuestionID"" -> ""56bed4c23aeaaa14008c94ee""	>, <	Question"" -> ""After Osama Bin Laden's death, what single did Beyonce cover?"", ""Answers"" -> {""God Bless the USA""}, ""AnswerPositions"" -> {782}, ""QuestionID"" -> ""56bed4c23aeaaa14008c94ef""	>, <	Question"" -> ""How much did the T-shirt with Beyonce's image on it make? "", ""Answers"" -> {""$1 million""}, ""AnswerPositions"" -> {254}, ""QuestionID"" -> ""56bfeb09a10cfb1400551391""	>, <	Question"" -> ""What enterprise did Beyonce and her mother start on March 5, 2010?"", ""Answers"" -> {""Beyoncé Cosmetology Center at the Brooklyn Phoenix House""}, ""AnswerPositions"" -> {323}, ""QuestionID"" -> ""56bfeb09a10cfb1400551392""	>, <	Question"" -> ""What charity benefited from the release of the song, God Bless the USA?"", ""Answers"" -> {""New York Police and Fire Widows' and Children's Benefit Fund""}, ""AnswerPositions"" -> {850}, ""QuestionID"" -> ""56bfeb09a10cfb1400551394""	>, <	Question"" -> ""What did she participate in with George Clooney?"", ""Answers"" -> {""Hope for Haiti Now: A Global Benefit""}, ""AnswerPositions"" -> {58}, ""QuestionID"" -> ""56bfeb09a10cfb1400551395""	>, <	Question"" -> ""Which two stars did Beyoncé help with their Haiti Earthquake organization?"", ""Answers"" -> {""George Clooney and Wyclef Jean""}, ""AnswerPositions"" -> {25}, ""QuestionID"" -> ""56d4f9112ccc5a1400d833b6""	>, <	Question"" -> ""What did Beyoncé open at the Brooklyn Phoenix House in 2010?"", ""Answers"" -> {""Beyoncé Cosmetology Center""}, ""AnswerPositions"" -> {323}, ""QuestionID"" -> ""56d4f9112ccc5a1400d833b7""	>, <	Question"" -> ""What Lee Greenwood song did Beyoncé cover after Osama bin Laden was killed?"", ""Answers"" -> {""God Bless the USA""}, ""AnswerPositions"" -> {782}, ""QuestionID"" -> ""56d4f9112ccc5a1400d833ba""	>}","Beyoncé","Training"
In December, Beyoncé along with a variety of other celebrities teamed up and produced a video campaign for "Demand A Plan", a bipartisan effort by a group of 950 US mayors and others designed to influence the federal government into rethinking its gun control laws, following the Sandy Hook Elementary School shooting. Beyoncé became an ambassador for the 2012 World Humanitarian Day campaign donati…	Question"" -> ""Which national event caused Beyonce to produce \""Demand a Plan?\"""", ""Answers"" -> {""Sandy Hook Elementary School shooting""}, ""AnswerPositions"" -> {281}, ""QuestionID"" -> ""56bed5983aeaaa14008c94f3""	>, <	Question"" -> ""What song did Beyonce contribute to the campaign?"", ""Answers"" -> {""I Was Here""}, ""AnswerPositions"" -> {413}, ""QuestionID"" -> ""56bed5983aeaaa14008c94f4""	>, <	Question"" -> ""Beyonce is contributing to which food-donation campaign?"", ""Answers"" -> {""Miss a Meal""}, ""AnswerPositions"" -> {1554}, ""QuestionID"" -> ""56bed5983aeaaa14008c94f5""	>, <	Question"" -> ""On June 1 , 2013 where was the concert held for \""a Chime for Change\""?"", ""Answers"" -> {""London""}, ""AnswerPositions"" -> {766}, ""QuestionID"" -> ""56bed5983aeaaa14008c94f6""	>, <	Question"" -> ""Beyonce was speaking about whom when she said her gift was \""finding the best qualities in every human being.\""?"", ""Answers"" -> {""her mother""}, ""AnswerPositions"" -> {1278}, ""QuestionID"" -> ""56bed5983aeaaa14008c94f7""	>, <	Question"" -> ""The Demand a Plan video campaign followed what tragic event?"", ""Answers"" -> {""Sandy Hook Elementary School shooting.""}, ""AnswerPositions"" -> {281}, ""QuestionID"" -> ""56bfed855a85de14001c7864""	>, <	Question"" -> ""What was the focus of the Gucci Chime for Change campaign?"", ""Answers"" -> {""spread female empowerment""}, ""AnswerPositions"" -> {617}, ""QuestionID"" -> ""56bfed855a85de14001c7866""	>, <	Question"" -> ""What crowdfunding platform was used in the concert?"", ""Answers"" -> {""Catapult""}, ""AnswerPositions"" -> {1410}, ""QuestionID"" -> ""56bfed855a85de14001c7868""	>, <	Question"" -> ""What is the name of the campaign that Beyoncé and others are involved in that deals with gun control?"", ""Answers"" -> {""Demand A Plan""}, ""AnswerPositions"" -> {109}, ""QuestionID"" -> ""56d4fa2e2ccc5a1400d833ca""	>, <	Question"" -> ""What school shooting prompted the creation of Demand A Plan?"", ""Answers"" -> {""Sandy Hook Elementary School""}, ""AnswerPositions"" -> {281}, ""QuestionID"" -> ""56d4fa2e2ccc5a1400d833cb""	>, <	Question"" -> ""What song did Beyoncé donate to the 2012 World Humanitarian Day campaign?"", ""Answers"" -> {""I Was Here""}, ""AnswerPositions"" -> {413}, ""QuestionID"" -> ""56d4fa2e2ccc5a1400d833cc""	>, <	Question"" -> ""Who did Beyoncé work with in 2013 on the Chime for Change campaign?"", ""Answers"" -> {""Salma Hayek and Frida Giannini""}, ""AnswerPositions"" -> {534}, ""QuestionID"" -> ""56d4fa2e2ccc5a1400d833cd""	>}","Beyoncé","Training"
Montana i/mɒnˈtænə/ is a state in the Western region of the United States. The state's name is derived from the Spanish word montaña (mountain). Montana has several nicknames, although none official, including "Big Sky Country" and "The Treasure State", and slogans that include "Land of the Shining Mountains" and more recently "The Last Best Place". Montana is ranked 4th in size, but 44th in popu…	Question"" -> ""Where does the state's name come from?"", ""Answers"" -> {""Spanish word montaña (mountain)""}, ""AnswerPositions"" -> {113}, ""QuestionID"" -> ""5733bd9bd058e614000b6199""	>, <	Question"" -> ""What is the states rank in size?"", ""Answers"" -> {""4th""}, ""AnswerPositions"" -> {371}, ""QuestionID"" -> ""5733bd9bd058e614000b619a""	>, <	Question"" -> ""What is its rank in popularion?"", ""Answers"" -> {""44th""}, ""AnswerPositions"" -> {388}, ""QuestionID"" -> ""5733bd9bd058e614000b619b""	>, <	Question"" -> ""How many ranges are part of the Rocky Mountains?"", ""Answers"" -> {""77""}, ""AnswerPositions"" -> {591}, ""QuestionID"" -> ""5733bd9bd058e614000b619c""	>, <	Question"" -> ""Where does the state's name come from?"", ""Answers"" -> {""from the Spanish word montaña""}, ""AnswerPositions"" -> {104}, ""QuestionID"" -> ""5733f0e34776f41900661573""	>}","Montana","Training"
Montana schoolchildren played a significant role in selecting several state symbols. The state tree, the ponderosa pine, was selected by Montana schoolchildren as the preferred state tree by an overwhelming majority in a referendum held in 1908. However, the legislature did not designate a state tree until 1949, when the Montana Federation of Garden Clubs, with the support of the state forester, …	Question"" -> ""What year was the state tree selected?"", ""Answers"" -> {""1908""}, ""AnswerPositions"" -> {241}, ""QuestionID"" -> ""5733d7164776f4190066132e""	>, <	Question"" -> ""When was the state tree actually assigned?"", ""Answers"" -> {""1949""}, ""AnswerPositions"" -> {309}, ""QuestionID"" -> ""5733d7164776f4190066132f""	>, <	Question"" -> ""What year was the state animal selected?"", ""Answers"" -> {""1981""}, ""AnswerPositions"" -> {641}, ""QuestionID"" -> ""5733d7164776f41900661330""	>, <	Question"" -> ""What is the state animal of Montana?"", ""Answers"" -> {""grizzly bear""}, ""AnswerPositions"" -> {713}, ""QuestionID"" -> ""5733d7164776f41900661331""	>, <	Question"" -> ""What is the state fossil"", ""Answers"" -> {""Maiasaura""}, ""AnswerPositions"" -> {893}, ""QuestionID"" -> ""5733d7164776f41900661332""	>}","Montana","Training"
The state song was not composed until 21 years after statehood, when a musical troupe led by Joseph E. Howard stopped in Butte in September 1910. A former member of the troupe who lived in Butte buttonholed Howard at an after-show party, asking him to compose a song about Montana and got another partygoer, the city editor for the Butte Miner newspaper, Charles C. Cohan, to help. The two men worke…	Question"" -> ""When was the state song composed?"", ""Answers"" -> {""1910""}, ""AnswerPositions"" -> {141}, ""QuestionID"" -> ""5733d7fd4776f41900661342""	>}","Montana","Training"
Montana's motto, Oro y Plata, Spanish for "Gold and Silver", recognizing the significant role of mining, was first adopted in 1865, when Montana was still a territory. A state seal with a miner's pick and shovel above the motto, surrounded by the mountains and the Great Falls of the Missouri River, was adopted during the first meeting of the territorial legislature in 1864–65. The design was only…	Question"" -> ""What is Montana's motto? "", ""Answers"" -> {""Oro y Plata""}, ""AnswerPositions"" -> {18}, ""QuestionID"" -> ""5733d858d058e614000b63c7""	>, <	Question"" -> ""What does Montana's motto mean?"", ""Answers"" -> {""\""Gold and Silver\""""}, ""AnswerPositions"" -> {43}, ""QuestionID"" -> ""5733d858d058e614000b63c8""	>, <	Question"" -> ""When was the motto adopted?"", ""Answers"" -> {""1865""}, ""AnswerPositions"" -> {127}, ""QuestionID"" -> ""5733d858d058e614000b63c9""	>, <	Question"" -> ""WHen was the state flower adopted?"", ""Answers"" -> {""1895""}, ""AnswerPositions"" -> {591}, ""QuestionID"" -> ""5733d858d058e614000b63ca""	>, <	Question"" -> ""What is the state flower for Montana?"", ""Answers"" -> {""bitterroot""}, ""AnswerPositions"" -> {738}, ""QuestionID"" -> ""5733d858d058e614000b63cb""	>}","Montana","Training"
The state also has five Micropolitan Statistical Areas centered on Bozeman, Butte, Helena, Kalispell and Havre. These communities, excluding Havre, are colloquially known as the "big 7" Montana cities, as they are consistently the seven largest communities in Montana, with a significant population difference when these communities are compared to those that are 8th and lower on the list. Accordin…	Question"" -> ""How much of the states population does the \""Big 7\"" have?"", ""Answers"" -> {""35 percent""}, ""AnswerPositions"" -> {629}, ""QuestionID"" -> ""5733e9864776f419006614cc""	>}","Montana","Training"
Montana has 56 counties with the United States Census Bureau stating Montana's contains 364 "places", broken down into 129 incorporated places and 235 census-designated places. Incorporated places consist of 52 cities, 75 towns, and two consolidated city-counties. Montana has one city, Billings, with a population over 100,000; and two cities with populations over 50,000, Missoula and Great Falls.…	Question"" -> ""How many counties does Montana have?"", ""Answers"" -> {""56""}, ""AnswerPositions"" -> {13}, ""QuestionID"" -> ""5733eefe4776f4190066154b""	>, <	Question"" -> ""What city in Montana has over 100,000 people?"", ""Answers"" -> {""Billings""}, ""AnswerPositions"" -> {288}, ""QuestionID"" -> ""5733eefe4776f4190066154c""	>, <	Question"" -> ""What two cities have a population over 50,000?"", ""Answers"" -> {""Missoula and Great Falls""}, ""AnswerPositions"" -> {375}, ""QuestionID"" -> ""5733eefe4776f4190066154d""	>}","Montana","Training"
The name Montana comes from the Spanish word Montaña, meaning "mountain", or more broadly, "mountainous country". Montaña del Norte was the name given by early Spanish explorers to the entire mountainous region of the west. The name Montana was added to a bill by the United States House Committee on Territories, which was chaired at the time by Rep. James Ashley of Ohio, for the territory that wo…	Question"" -> ""Where does the state's name mean?"", ""Answers"" -> {""\""mountain\""""}, ""AnswerPositions"" -> {63}, ""QuestionID"" -> ""5733f18ad058e614000b6643""	>, <	Question"" -> ""What did the Spanish call this region?"", ""Answers"" -> {""Montaña del Norte""}, ""AnswerPositions"" -> {115}, ""QuestionID"" -> ""5733f18ad058e614000b6644""	>}","Montana","Training"
With a total area of 147,040 square miles (380,800 km2), Montana is slightly larger than Japan. It is the fourth largest state in the United States after Alaska, Texas, and California; the largest landlocked U.S. state; and the 56th largest national state/province subdivision in the world. To the north, Montana shares a 545-mile (877 km) border with three Canadian provinces: British Columbia, Alb…	Question"" -> ""What is the total area of Montana?"", ""Answers"" -> {""147,040 square miles""}, ""AnswerPositions"" -> {22}, ""QuestionID"" -> ""5733f5d34776f419006615bb""	>, <	Question"" -> ""What state does Montana border to the south?"", ""Answers"" -> {""Wyoming""}, ""AnswerPositions"" -> {503}, ""QuestionID"" -> ""5733f5d34776f419006615bc""	>, <	Question"" -> ""What state does it border to the west?"", ""Answers"" -> {""Idaho""}, ""AnswerPositions"" -> {528}, ""QuestionID"" -> ""5733f5d34776f419006615bd""	>}","Montana","Training"
The topography of the state is roughly defined by the Continental Divide, which splits much of the state into distinct eastern and western regions. Most of Montana's 100 or more named mountain ranges are concentrated in the western half of the state, most of which is geologically and geographically part of the Northern Rocky Mountains. The Absaroka and Beartooth ranges in the south-central part o…	Question"" -> ""Where are most of the states mountain ranges?"", ""Answers"" -> {""western half of the state""}, ""AnswerPositions"" -> {225}, ""QuestionID"" -> ""573408fed058e614000b6835""	>, <	Question"" -> ""How much of the state is prarie?"", ""Answers"" -> {""About 60 percent""}, ""AnswerPositions"" -> {698}, ""QuestionID"" -> ""573408fed058e614000b6836""	>}","Montana","Training"
The northern section of the Divide, where the mountains give way rapidly to prairie, is part of the Rocky Mountain Front. The front is most pronounced in the Lewis Range, located primarily in Glacier National Park. Due to the configuration of mountain ranges in Glacier National Park, the Northern Divide (which begins in Alaska's Seward Peninsula) crosses this region and turns east in Montana at T…	Question"" -> ""Which direction do the rivers flow near the Triple Divide Peak?"", ""Answers"" -> {""north""}, ""AnswerPositions"" -> {486}, ""QuestionID"" -> ""573409bed058e614000b6839""	>, <	Question"" -> ""Where does the Saskatchewan River empty into?"", ""Answers"" -> {""Hudson Bay.""}, ""AnswerPositions"" -> {584}, ""QuestionID"" -> ""573409bed058e614000b683a""	>}","Montana","Training"
East of the divide, several roughly parallel ranges cover the southern part of the state, including the Gravelly Range, the Madison Range, Gallatin Range, Absaroka Mountains and the Beartooth Mountains. The Beartooth Plateau is the largest continuous land mass over 10,000 feet (3,000 m) high in the continental United States. It contains the highest point in the state, Granite Peak, 12,799 feet (3…	Question"" -> ""How high is the Beartooth Plateau?"", ""Answers"" -> {""over 10,000 feet""}, ""AnswerPositions"" -> {262}, ""QuestionID"" -> ""57340a0dd058e614000b6851""	>, <	Question"" -> ""What is thie highest point in the state?"", ""Answers"" -> {""Granite Peak""}, ""AnswerPositions"" -> {372}, ""QuestionID"" -> ""57340a0dd058e614000b6852""	>, <	Question"" -> ""How high is Granite Peak?"", ""Answers"" -> {""12,799 feet""}, ""AnswerPositions"" -> {386}, ""QuestionID"" -> ""57340a0dd058e614000b6853""	>}","Montana","Training"
However, at the state level, the pattern of split ticket voting and divided government holds. Democrats currently hold one of the state's U.S. Senate seats, as well as four of the five statewide offices (Governor, Superintendent of Public Instruction, Secretary of State and State Auditor). The lone congressional district has been Republican since 1996 and in 2014 Steve Daines won one of the state…	Question"" -> ""How many seats do Democrats hold in the state US Senate's seats?"", ""Answers"" -> {""one""}, ""AnswerPositions"" -> {120}, ""QuestionID"" -> ""57340bdf4776f419006617a3""	>, <	Question"" -> ""How long has the single congressional district been Republican?"", ""Answers"" -> {""1996""}, ""AnswerPositions"" -> {350}, ""QuestionID"" -> ""57340bdf4776f419006617a4""	>, <	Question"" -> ""What is the split in the State House of Representatives?"", ""Answers"" -> {""59 to 41.""}, ""AnswerPositions"" -> {728}, ""QuestionID"" -> ""57340bdf4776f419006617a6""	>, <	Question"" -> ""What is the split in the state Senate controller by the Republicans?"", ""Answers"" -> {""29 to 21""}, ""AnswerPositions"" -> {676}, ""QuestionID"" -> ""57340bdf4776f419006617a5""	>}","Montana","Training"
In presidential elections, Montana was long classified as a swing state, though the state has voted for the Republican candidate in all but two elections from 1952 to the present. The state last supported a Democrat for president in 1992, when Bill Clinton won a plurality victory. Overall, since 1889 the state has voted for Democratic governors 60 percent of the time and Democratic presidents 40 …	Question"" -> ""In elections, what is Montana considered?"", ""Answers"" -> {""a swing state""}, ""AnswerPositions"" -> {59}, ""QuestionID"" -> ""57341184d058e614000b68da""	>, <	Question"" -> ""What year was the last Democrat for president supported?"", ""Answers"" -> {""1992""}, ""AnswerPositions"" -> {234}, ""QuestionID"" -> ""57341184d058e614000b68db""	>, <	Question"" -> ""How often has Montana voted for a Democratic governor?"", ""Answers"" -> {""60 percent""}, ""AnswerPositions"" -> {348}, ""QuestionID"" -> ""57341184d058e614000b68dc""	>, <	Question"" -> ""How often does Montana voted for a Democratic president?"", ""Answers"" -> {""40 percent""}, ""AnswerPositions"" -> {397}, ""QuestionID"" -> ""57341184d058e614000b68dd""	>}","Montana","Training"
Bozeman Yellowstone International Airport is the busiest airport in the state of Montana, surpassing Billings Logan International Airport in the spring of 2013. Montana's other major Airports include Billings Logan International Airport, Missoula International Airport, Great Falls International Airport, Glacier Park International Airport, Helena Regional Airport, Bert Mooney Airport and Yellowsto…	Question"" -> ""What is the name of the busiest airport in Montana?"", ""Answers"" -> {""Bozeman Yellowstone International Airport""}, ""AnswerPositions"" -> {1}, ""QuestionID"" -> ""573412ebd058e614000b68f0""	>, <	Question"" -> ""When did Bozeman Airport surpass Billings Logan as the largest busiest in Montana?"", ""Answers"" -> {""2013""}, ""AnswerPositions"" -> {156}, ""QuestionID"" -> ""573412ebd058e614000b68f1""	>}","Montana","Training"
Railroads have been an important method of transportation in Montana since the 1880s. Historically, the state was traversed by the main lines of three east-west transcontinental routes: the Milwaukee Road, the Great Northern, and the Northern Pacific. Today, the BNSF Railway is the state's largest railroad, its main transcontinental route incorporating the former Great Northern main line across t…	Question"" -> ""What is the states largest railway?"", ""Answers"" -> {""BNSF Railway""}, ""AnswerPositions"" -> {264}, ""QuestionID"" -> ""573413594776f41900661803""	>, <	Question"" -> ""How long have railroads been important since in Montana"", ""Answers"" -> {""1880s""}, ""AnswerPositions"" -> {80}, ""QuestionID"" -> ""573413594776f41900661804""	>}","Montana","Training"
Montana is home to the Rocky Mountain Elk Foundation and has a historic big game hunting tradition. There are fall bow and general hunting seasons for elk, pronghorn antelope, whitetail deer and mule deer. A random draw grants a limited number of permits for moose, mountain goats and bighorn sheep. There is a spring hunting season for black bear and in most years, limited hunting of bison that le…	Question"" -> ""What is the name of the big game hunting foundation in Montana?"", ""Answers"" -> {""Rocky Mountain Elk Foundation""}, ""AnswerPositions"" -> {24}, ""QuestionID"" -> ""573414644776f4190066180d""	>, <	Question"" -> ""What season is black bear hunting allowed?"", ""Answers"" -> {""spring""}, ""AnswerPositions"" -> {312}, ""QuestionID"" -> ""573414644776f4190066180e""	>, <	Question"" -> ""What two predators can be hunted in specific numbers?"", ""Answers"" -> {""wolves and mountain lions""}, ""AnswerPositions"" -> {511}, ""QuestionID"" -> ""573414644776f4190066180f""	>}","Montana","Training"
Montana has been a destination for its world-class trout fisheries since the 1930s. Fly fishing for several species of native and introduced trout in rivers and lakes is popular for both residents and tourists throughout the state. Montana is the home of the Federation of Fly Fishers and hosts many of the organizations annual conclaves. The state has robust recreational lake trout and kokanee sal…	Question"" -> ""Since when has Montana been a destination for trout fisheries?"", ""Answers"" -> {""1930s""}, ""AnswerPositions"" -> {78}, ""QuestionID"" -> ""57341539d058e614000b6906""	>, <	Question"" -> ""What fishing organization has its home here?"", ""Answers"" -> {""Federation of Fly Fishers""}, ""AnswerPositions"" -> {260}, ""QuestionID"" -> ""57341539d058e614000b6907""	>, <	Question"" -> ""What type of fisheries does the state have?"", ""Answers"" -> {""trout and kokanee salmon fisheries""}, ""AnswerPositions"" -> {379}, ""QuestionID"" -> ""57341539d058e614000b6908""	>, <	Question"" -> ""What Robert Redford movie was shot here in 1002?"", ""Answers"" -> {""A River Runs Through It""}, ""AnswerPositions"" -> {672}, ""QuestionID"" -> ""57341539d058e614000b6909""	>}","Montana","Training"
The Montana Territory was formed on April 26, 1864, when the U.S. passed the Organic Act. Schools started forming in the area before it was officially a territory as families started settling into the area. The first schools were subscription schools that typically held in the teacher's home. The first formal school on record was at Fort Owen in Bitterroot valley in 1862. The students were Indian…	Question"" -> ""When was the Montana Territory formed?"", ""Answers"" -> {""April 26, 1864""}, ""AnswerPositions"" -> {37}, ""QuestionID"" -> ""5734161dd058e614000b690e""	>, <	Question"" -> ""When was the first formal school on record?"", ""Answers"" -> {""1862""}, ""AnswerPositions"" -> {370}, ""QuestionID"" -> ""5734161dd058e614000b690f""	>, <	Question"" -> ""How much were students charged per week?"", ""Answers"" -> {""$1.75""}, ""AnswerPositions"" -> {697}, ""QuestionID"" -> ""5734161dd058e614000b6910""	>, <	Question"" -> ""When did the first public school in Virginia City formed?"", ""Answers"" -> {""1886""}, ""AnswerPositions"" -> {1045}, ""QuestionID"" -> ""5734161dd058e614000b6911""	>}","Montana","Training"
Montana contains thousands of named rivers and creeks, 450 miles (720 km) of which are known for "blue-ribbon" trout fishing. Montana's water resources provide for recreation, hydropower, crop and forage irrigation, mining, and water for human consumption. Montana is one of few geographic areas in the world whose rivers form parts of three major watersheds (i.e. where two continental divides inte…	Question"" -> ""How many miles of rivers are known for high class trout?"", ""Answers"" -> {""450""}, ""AnswerPositions"" -> {56}, ""QuestionID"" -> ""573416974776f41900661835""	>, <	Question"" -> ""What Bay do rivers from Montana feed?"", ""Answers"" -> {""Hudson Bay""}, ""AnswerPositions"" -> {467}, ""QuestionID"" -> ""573416974776f41900661836""	>, <	Question"" -> ""Where do the watersheds divide at?"", ""Answers"" -> {""Triple Divide Peak in Glacier National Park.""}, ""AnswerPositions"" -> {504}, ""QuestionID"" -> ""573416974776f41900661837""	>, <	Question"" -> ""What ocean do rivers flow into from Montana?"", ""Answers"" -> {""Pacific Ocean""}, ""AnswerPositions"" -> {428}, ""QuestionID"" -> ""573416974776f41900661838""	>}","Montana","Training"
East of the divide the Missouri River, which is formed by the confluence of the Jefferson, Madison and Gallatin rivers near Three Forks, flows due north through the west-central part of the state to Great Falls. From this point, it then flows generally east through fairly flat agricultural land and the Missouri Breaks to Fort Peck reservoir. The stretch of river between Fort Benton and the Fred R…	Question"" -> ""What rivers form the Missouri River?"", ""Answers"" -> {""Jefferson, Madison and Gallatin rivers""}, ""AnswerPositions"" -> {81}, ""QuestionID"" -> ""5734173b4776f4190066184f""	>, <	Question"" -> ""Near where do the rivers form up for the Missouri river merging?"", ""Answers"" -> {""Three Forks""}, ""AnswerPositions"" -> {125}, ""QuestionID"" -> ""5734173b4776f41900661850""	>, <	Question"" -> ""Which direction does the water flow in this area?"", ""Answers"" -> {""north""}, ""AnswerPositions"" -> {148}, ""QuestionID"" -> ""5734173b4776f41900661851""	>, <	Question"" -> ""Which year was the Fort Peck Reservoir designated a National Scenic River?"", ""Answers"" -> {""1976""}, ""AnswerPositions"" -> {513}, ""QuestionID"" -> ""5734173b4776f41900661852""	>}","Montana","Training"
The Yellowstone River rises on the continental divide near Younts Peak in Wyoming's Teton Wilderness. It flows north through Yellowstone National Park, enters Montana near Gardiner, and passes through the Paradise Valley to Livingston. It then flows northeasterly across the state through Billings, Miles City, Glendive, and Sidney. The Yellowstone joins the Missouri in North Dakota just east of Fo…	Question"" -> ""Which direction does the Yellowstone River flow through the national park?"", ""Answers"" -> {""north""}, ""AnswerPositions"" -> {112}, ""QuestionID"" -> ""57341835d058e614000b693e""	>, <	Question"" -> ""Where does the Yellowstone meet the Missouri river?"", ""Answers"" -> {""North Dakota""}, ""AnswerPositions"" -> {372}, ""QuestionID"" -> ""57341835d058e614000b693f""	>}","Montana","Training"
There are at least 3,223 named lakes and reservoirs in Montana, including Flathead Lake, the largest natural freshwater lake in the western United States. Other major lakes include Whitefish Lake in the Flathead Valley and Lake McDonald and St. Mary Lake in Glacier National Park. The largest reservoir in the state is Fort Peck Reservoir on the Missouri river, which is contained by the second larg…	Question"" -> ""How many named lakes are there in Montana?"", ""Answers"" -> {""at least 3,223""}, ""AnswerPositions"" -> {11}, ""QuestionID"" -> ""5734192ad058e614000b6942""	>, <	Question"" -> ""What is the name of the largest freshwater lake in western United States?"", ""Answers"" -> {""Flathead Lake""}, ""AnswerPositions"" -> {75}, ""QuestionID"" -> ""5734192ad058e614000b6943""	>, <	Question"" -> ""What is the name of the largest reservoir in the state?"", ""Answers"" -> {""Fort Peck Reservoir""}, ""AnswerPositions"" -> {320}, ""QuestionID"" -> ""5734192ad058e614000b6944""	>, <	Question"" -> ""What river is the Fort Peck Reservoir on?"", ""Answers"" -> {""Missouri river""}, ""AnswerPositions"" -> {347}, ""QuestionID"" -> ""5734192ad058e614000b6945""	>}","Montana","Training"
Vegetation of the state includes lodgepole pine, ponderosa pine; Douglas fir, larch, spruce; aspen, birch, red cedar, hemlock, ash, alder; rocky mountain maple and cottonwood trees. Forests cover approximately 25 percent of the state. Flowers native to Montana include asters, bitterroots, daisies, lupins, poppies, primroses, columbine, lilies, orchids, and dryads. Several species of sagebrush and…	Question"" -> ""About how much area do forests cover the state?"", ""Answers"" -> {""approximately 25 percent""}, ""AnswerPositions"" -> {197}, ""QuestionID"" -> ""573419714776f41900661871""	>}","Montana","Training"
Montana is home to a diverse array of fauna that includes 14 amphibian, 90 fish, 117 mammal, 20 reptile and 427 bird species. Additionally, there are over 10,000 invertebrate species, including 180 mollusks and 30 crustaceans. Montana has the largest grizzly bear population in the lower 48 states. Montana hosts five federally endangered species–black-footed ferret, whooping crane, least tern, pal…	Question"" -> ""How many different types of fish are diverse to Montana?"", ""Answers"" -> {""90""}, ""AnswerPositions"" -> {73}, ""QuestionID"" -> ""57341b484776f41900661885""	>, <	Question"" -> ""What type of bear does Montana have the highest population of?"", ""Answers"" -> {""grizzly bear""}, ""AnswerPositions"" -> {252}, ""QuestionID"" -> ""57341b484776f41900661886""	>, <	Question"" -> ""How many endangered species are in Montana?"", ""Answers"" -> {""five""}, ""AnswerPositions"" -> {314}, ""QuestionID"" -> ""57341b484776f41900661887""	>, <	Question"" -> ""How many species of game fish have hunting seasons?"", ""Answers"" -> {""at least 17""}, ""AnswerPositions"" -> {610}, ""QuestionID"" -> ""57341b484776f41900661888""	>}","Montana","Training"
Average annual precipitation is 15 inches (380 mm), but great variations are seen. The mountain ranges block the moist Pacific air, holding moisture in the western valleys, and creating rain shadows to the east. Heron, in the west, receives the most precipitation, 34.70 inches (881 mm). On the eastern (leeward) side of a mountain range, the valleys are much drier; Lonepine averages 11.45 inches (…	Question"" -> ""What is the annual precipitation?"", ""Answers"" -> {""15 inches""}, ""AnswerPositions"" -> {33}, ""QuestionID"" -> ""57341c46d058e614000b6954""	>, <	Question"" -> ""How much precipitation does Heron recieve?"", ""Answers"" -> {""34.70 inches""}, ""AnswerPositions"" -> {266}, ""QuestionID"" -> ""57341c46d058e614000b6955""	>, <	Question"" -> ""How much precipitation does the Grinnell Glacier recieve?"", ""Answers"" -> {""105 inches""}, ""AnswerPositions"" -> {592}, ""QuestionID"" -> ""57341c46d058e614000b6956""	>}","Montana","Training"
Montana's personal income tax contains 7 brackets, with rates ranging from 1 percent to 6.9 percent. Montana has no sales tax. In Montana, household goods are exempt from property taxes. However, property taxes are assessed on livestock, farm machinery, heavy equipment, automobiles, trucks, and business equipment. The amount of property tax owed is not determined solely by the property's value. T…	Question"" -> ""How many tax brackets does Montana have?"", ""Answers"" -> {""7""}, ""AnswerPositions"" -> {40}, ""QuestionID"" -> ""57341cf4d058e614000b6964""	>, <	Question"" -> ""What is the highest tax bracket in Montana?"", ""Answers"" -> {""6.9 percent""}, ""AnswerPositions"" -> {89}, ""QuestionID"" -> ""57341cf4d058e614000b6965""	>, <	Question"" -> ""Does Montana have a sales tax?"", ""Answers"" -> {""no""}, ""AnswerPositions"" -> {114}, ""QuestionID"" -> ""57341cf4d058e614000b6966""	>}","Montana","Training"
Approximately 66,000 people of Native American heritage live in Montana. Stemming from multiple treaties and federal legislation, including the Indian Appropriations Act (1851), the Dawes Act (1887), and the Indian Reorganization Act (1934), seven Indian reservations, encompassing eleven tribal nations, were created in Montana. A twelfth nation, the Little Shell Chippewa is a "landless" people he…	Question"" -> ""About how many Native Americans live in Montana?"", ""Answers"" -> {""Approximately 66,000""}, ""AnswerPositions"" -> {1}, ""QuestionID"" -> ""57341d964776f419006618b3""	>, <	Question"" -> ""When was the Indian Appropriations Act passed?"", ""Answers"" -> {""1851""}, ""AnswerPositions"" -> {172}, ""QuestionID"" -> ""57341d964776f419006618b4""	>, <	Question"" -> ""What year was the Dawes act passed?"", ""Answers"" -> {""1887""}, ""AnswerPositions"" -> {194}, ""QuestionID"" -> ""57341d964776f419006618b5""	>, <	Question"" -> ""Where are the Little Shell Chippewa headquartered?"", ""Answers"" -> {""Great Falls""}, ""AnswerPositions"" -> {415}, ""QuestionID"" -> ""57341d964776f419006618b6""	>, <	Question"" -> ""About what percentage of the Native Americans in Montana live off the reservation?"", ""Answers"" -> {""63%""}, ""AnswerPositions"" -> {1102}, ""QuestionID"" -> ""57341d964776f419006618b7""	>}","Montana","Training"
While the largest European-American population in Montana overall is German, pockets of significant Scandinavian ancestry are prevalent in some of the farming-dominated northern and eastern prairie regions, parallel to nearby regions of North Dakota and Minnesota. Farmers of Irish, Scots, and English roots also settled in Montana. The historically mining-oriented communities of western Montana su…	Question"" -> ""What is the largest European-American race in Montana?"", ""Answers"" -> {""German""}, ""AnswerPositions"" -> {70}, ""QuestionID"" -> ""57341fc9d058e614000b6974""	>, <	Question"" -> ""What was Helena originally founded as?"", ""Answers"" -> {""a mining camp""}, ""AnswerPositions"" -> {689}, ""QuestionID"" -> ""57341fc9d058e614000b6975""	>}","Montana","Training"
Montana has a larger Native American population numerically and percentage-wise than most U.S. states. Although the state ranked 45th in population (according to the 2010 U.S. Census), it ranked 19th in total native people population. Native people constituted 6.5 percent of the state's total population, the sixth highest percentage of all 50 states. Montana has three counties in which Native Ame…	Question"" -> ""What percentage of the population in Montana are Native peoples?"", ""Answers"" -> {""6.5 percent""}, ""AnswerPositions"" -> {262}, ""QuestionID"" -> ""5734205b4776f419006618e7""	>, <	Question"" -> ""What three counties are Native Americans a majority?"", ""Answers"" -> {""Big Horn, Glacier, and Roosevelt""}, ""AnswerPositions"" -> {423}, ""QuestionID"" -> ""5734205b4776f419006618e8""	>, <	Question"" -> ""Between what years did the Native population increase by 27.9%"", ""Answers"" -> {""1980 and 1990""}, ""AnswerPositions"" -> {646}, ""QuestionID"" -> ""5734205b4776f419006618e9""	>}","Montana","Training"
The climate has become warmer in Montana and continues to do so. The glaciers in Glacier National Park have receded and are predicted to melt away completely in a few decades. Many Montana cities set heat records during July 2007, the hottest month ever recorded in Montana. Winters are warmer, too, and have fewer cold spells. Previously these cold spells had killed off bark beetles which are now …	Question"" -> ""In what year did many cities in Montana set heat records?"", ""Answers"" -> {""2007""}, ""AnswerPositions"" -> {226}, ""QuestionID"" -> ""573420e34776f419006618ed""	>, <	Question"" -> ""What month was the hottest ever recorded?"", ""Answers"" -> {""July""}, ""AnswerPositions"" -> {221}, ""QuestionID"" -> ""573420e34776f419006618ee""	>, <	Question"" -> ""What problem has substantially increased in its severity?"", ""Answers"" -> {""forest fires""}, ""AnswerPositions"" -> {585}, ""QuestionID"" -> ""573420e34776f419006618ef""	>}","Montana","Training"
As white settlers began populating Montana from the 1850s through the 1870s, disputes with Native Americans ensued, primarily over land ownership and control. In 1855, Washington Territorial Governor Isaac Stevens negotiated the Hellgate treaty between the United States Government and the Salish, Pend d'Oreille, and the Kootenai people of western Montana, which established boundaries for the trib…	Question"" -> ""What year was the Hellgate treaty formed?"", ""Answers"" -> {""1855""}, ""AnswerPositions"" -> {163}, ""QuestionID"" -> ""5734215f4776f419006618fb""	>, <	Question"" -> ""Who negotiated the Hellgate treaty?"", ""Answers"" -> {""Isaac Stevens""}, ""AnswerPositions"" -> {201}, ""QuestionID"" -> ""5734215f4776f419006618fc""	>, <	Question"" -> ""What year was the treaty ratified?"", ""Answers"" -> {""1859""}, ""AnswerPositions"" -> {439}, ""QuestionID"" -> ""5734215f4776f419006618fd""	>, <	Question"" -> ""What did the treaty establish?"", ""Answers"" -> {""Flathead Indian Reservation""}, ""AnswerPositions"" -> {496}, ""QuestionID"" -> ""5734215f4776f419006618fe""	>}","Montana","Training"
The first U.S. Army post established in Montana was Camp Cooke on the Missouri River in 1866 to protect steamboat traffic going to Fort Benton, Montana. More than a dozen additional military outposts were established in the state. Pressure over land ownership and control increased due to discoveries of gold in various parts of Montana and surrounding states. Major battles occurred in Montana duri…	Question"" -> ""What was the name of the first US Army post?"", ""Answers"" -> {""Camp Cooke""}, ""AnswerPositions"" -> {53}, ""QuestionID"" -> ""573421c4d058e614000b69aa""	>, <	Question"" -> ""Where was Camp Cooke situated?"", ""Answers"" -> {""on the Missouri River""}, ""AnswerPositions"" -> {64}, ""QuestionID"" -> ""573421c4d058e614000b69ab""	>, <	Question"" -> ""What year was the Great Sioux War?"", ""Answers"" -> {""1876""}, ""AnswerPositions"" -> {443}, ""QuestionID"" -> ""573421c4d058e614000b69ac""	>, <	Question"" -> ""What year did the Battle of Bear Paw happen?"", ""Answers"" -> {""1877""}, ""AnswerPositions"" -> {657}, ""QuestionID"" -> ""573421c4d058e614000b69ad""	>}","Montana","Training"
English is the official language in the state of Montana, as it is in many U.S. states. English is also the language of the majority. According to the 2000 U.S. Census, 94.8 percent of the population aged 5 and older speak English at home. Spanish is the language most commonly spoken at home other than English. There were about 13,040 Spanish-language speakers in the state (1.4 percent of the pop…	Question"" -> ""What is the official language of Montana?"", ""Answers"" -> {""English""}, ""AnswerPositions"" -> {1}, ""QuestionID"" -> ""5734227dd058e614000b69bc""	>, <	Question"" -> ""What percentage of the population in Montana speak English?"", ""Answers"" -> {""94.8 percent""}, ""AnswerPositions"" -> {170}, ""QuestionID"" -> ""5734227dd058e614000b69bd""	>, <	Question"" -> ""What is the second most common language spoken in Montana?"", ""Answers"" -> {""Spanish""}, ""AnswerPositions"" -> {241}, ""QuestionID"" -> ""5734227dd058e614000b69be""	>, <	Question"" -> ""How about many Spanish speakers are there in the state?"", ""Answers"" -> {""13,040""}, ""AnswerPositions"" -> {331}, ""QuestionID"" -> ""5734227dd058e614000b69bf""	>, <	Question"" -> ""ABout how many people in the state of Montana speak Cheyenne?"", ""Answers"" -> {""about 1,700""}, ""AnswerPositions"" -> {839}, ""QuestionID"" -> ""5734227dd058e614000b69c0""	>}","Montana","Training"
According to the 2010 Census, 89.4 percent of the population was White (87.8 percent Non-Hispanic White), 6.3 percent American Indian and Alaska Native, 2.9 percent Hispanics and Latinos of any race, 0.6 percent Asian, 0.4 percent Black or African American, 0.1 percent Native Hawaiian and Other Pacific Islander, 0.6 percent from Some Other Race, and 2.5 percent from two or more races. The largest…	Question"" -> ""What percent of the state is White?"", ""Answers"" -> {""89.4 percent""}, ""AnswerPositions"" -> {31}, ""QuestionID"" -> ""573422e44776f41900661927""	>, <	Question"" -> ""What percent of the state is Native American Indian?"", ""Answers"" -> {""6.3 percent""}, ""AnswerPositions"" -> {107}, ""QuestionID"" -> ""573422e44776f41900661928""	>, <	Question"" -> ""Hispanics account for what percentage of Monatanas population?"", ""Answers"" -> {""2.9""}, ""AnswerPositions"" -> {154}, ""QuestionID"" -> ""573422e44776f41900661929""	>}","Montana","Training"
The United States Census Bureau estimates that the population of Montana was 1,032,949 on July 1, 2015, a 4.40% increase since the 2010 United States Census. The 2010 census put Montana's population at 989,415 which is an increase of 43,534 people, or 4.40 percent, since 2010. During the first decade of the new century, growth was mainly concentrated in Montana's seven largest counties, with the …	Question"" -> ""What was the population of the state in 2015?"", ""Answers"" -> {""1,032,949""}, ""AnswerPositions"" -> {78}, ""QuestionID"" -> ""573424434776f41900661941""	>, <	Question"" -> ""How much did the population increase since 2010?"", ""Answers"" -> {""4.40%""}, ""AnswerPositions"" -> {107}, ""QuestionID"" -> ""573424434776f41900661942""	>, <	Question"" -> ""What county saw the largest growth?"", ""Answers"" -> {""Gallatin County""}, ""AnswerPositions"" -> {429}, ""QuestionID"" -> ""573424434776f41900661943""	>, <	Question"" -> ""What city saw the largest growth?"", ""Answers"" -> {""Kalispell""}, ""AnswerPositions"" -> {562}, ""QuestionID"" -> ""573424434776f41900661944""	>}","Montana","Training"
In 1940, Jeannette Rankin had once again been elected to Congress, and in 1941, as she did in 1917, she voted against the United States' declaration of war. This time she was the only vote against the war, and in the wake of public outcry over her vote, she required police protection for a time. Other pacifists tended to be those from "peace churches" who generally opposed war. Many individuals f…	Question"" -> ""What year was Jeannette Rankin vote against war the first time?"", ""Answers"" -> {""1917""}, ""AnswerPositions"" -> {95}, ""QuestionID"" -> ""573424d74776f41900661949""	>, <	Question"" -> ""When did she vote a second time against war?"", ""Answers"" -> {""1941""}, ""AnswerPositions"" -> {75}, ""QuestionID"" -> ""573424d74776f4190066194a""	>, <	Question"" -> ""What were conscientious objectors sent to Montana to do?"", ""Answers"" -> {""smokejumpers and for other forest fire-fighting duties.""}, ""AnswerPositions"" -> {505}, ""QuestionID"" -> ""573424d74776f4190066194b""	>}","Montana","Training"
Simultaneously with these conflicts, bison, a keystone species and the primary protein source that Native people had survived on for centuries were being destroyed. Some estimates say there were over 13 million bison in Montana in 1870. In 1875, General Philip Sheridan pleaded to a joint session of Congress to authorize the slaughtering of herds in order to deprive the Indians of their source of …	Question"" -> ""About how many bison were in Montana in 1870?"", ""Answers"" -> {""over 13 million""}, ""AnswerPositions"" -> {196}, ""QuestionID"" -> ""573425624776f41900661959""	>, <	Question"" -> ""In 1884 about how many bison remained?"", ""Answers"" -> {""about 325""}, ""AnswerPositions"" -> {485}, ""QuestionID"" -> ""573425624776f4190066195a""	>, <	Question"" -> ""Who pleaded to Congress for slaughtering bison?"", ""Answers"" -> {""General Philip Sheridan""}, ""AnswerPositions"" -> {247}, ""QuestionID"" -> ""573425624776f4190066195b""	>, <	Question"" -> ""What year did General Sheridan approach Congress about killing bison?"", ""Answers"" -> {""1875""}, ""AnswerPositions"" -> {241}, ""QuestionID"" -> ""573425624776f4190066195c""	>}","Montana","Training"
Tracks of the Northern Pacific Railroad (NPR) reached Montana from the west in 1881 and from the east in 1882. However, the railroad played a major role in sparking tensions with Native American tribes in the 1870s. Jay Cooke, the NPR president launched major surveys into the Yellowstone valley in 1871, 1872 and 1873 which were challenged forcefully by the Sioux under chief Sitting Bull. These cl…	Question"" -> ""When did the Northern Pacific Railroad reach Montana from the west?"", ""Answers"" -> {""1881""}, ""AnswerPositions"" -> {80}, ""QuestionID"" -> ""573425f84776f41900661969""	>, <	Question"" -> ""When did the Northern Pacific Railroad reach Montana from the east?"", ""Answers"" -> {""1882""}, ""AnswerPositions"" -> {106}, ""QuestionID"" -> ""573425f84776f4190066196a""	>, <	Question"" -> ""What years were the railroad challenged by Chief Sitting Bull?"", ""Answers"" -> {""1871, 1872 and 1873""}, ""AnswerPositions"" -> {300}, ""QuestionID"" -> ""573425f84776f4190066196b""	>, <	Question"" -> ""What year was the Great White Sioux War?"", ""Answers"" -> {""1876""}, ""AnswerPositions"" -> {573}, ""QuestionID"" -> ""573425f84776f4190066196c""	>, <	Question"" -> ""When was the transcontinental National Pacific Railroad finished?"", ""Answers"" -> {""1883""}, ""AnswerPositions"" -> {634}, ""QuestionID"" -> ""573425f84776f4190066196d""	>}","Montana","Training"
Under Territorial Governor Thomas Meagher, Montanans held a constitutional convention in 1866 in a failed bid for statehood. A second constitutional convention was held in Helena in 1884 that produced a constitution ratified 3:1 by Montana citizens in November 1884. For political reasons, Congress did not approve Montana statehood until 1889. Congress approved Montana statehood in February 1889 a…	Question"" -> ""When was the first constitutional convention held in Montana?"", ""Answers"" -> {""1866""}, ""AnswerPositions"" -> {90}, ""QuestionID"" -> ""573426864776f4190066197d""	>, <	Question"" -> ""Why was this constitutional convention held?"", ""Answers"" -> {""bid for statehood""}, ""AnswerPositions"" -> {107}, ""QuestionID"" -> ""573426864776f4190066197e""	>, <	Question"" -> ""When was the second constitutional convention held?"", ""Answers"" -> {""1884""}, ""AnswerPositions"" -> {262}, ""QuestionID"" -> ""573426864776f4190066197f""	>, <	Question"" -> ""What year was Montana's statehood approved?"", ""Answers"" -> {""1889""}, ""AnswerPositions"" -> {394}, ""QuestionID"" -> ""573426864776f41900661980""	>, <	Question"" -> ""What other three states were approved in the same year?"", ""Answers"" -> {""North Dakota, South Dakota and Washington""}, ""AnswerPositions"" -> {484}, ""QuestionID"" -> ""573426864776f41900661981""	>}","Montana","Training"
The Homestead Act of 1862 provided free land to settlers who could claim and "prove-up" 160 acres (0.65 km2) of federal land in the midwest and western United States. Montana did not see a large influx of immigrants from this act because 160 acres was usually insufficient to support a family in the arid territory. The first homestead claim under the act in Montana was made by David Carpenter near…	Question"" -> ""What year did the Homestead Act provide land to settlers?"", ""Answers"" -> {""1862""}, ""AnswerPositions"" -> {22}, ""QuestionID"" -> ""573426e6d058e614000b6a20""	>, <	Question"" -> ""How much land did the Homestead Act allow?"", ""Answers"" -> {""160 acres""}, ""AnswerPositions"" -> {89}, ""QuestionID"" -> ""573426e6d058e614000b6a21""	>, <	Question"" -> ""What year was the first homestead claim claimed?"", ""Answers"" -> {""1868""}, ""AnswerPositions"" -> {411}, ""QuestionID"" -> ""573426e6d058e614000b6a22""	>}","Montana","Training"
The Desert Land Act of 1877 was passed to allow settlement of arid lands in the west and allotted 640 acres (2.6 km2) to settlers for a fee of $.25 per acre and a promise to irrigate the land. After three years, a fee of one dollar per acre would be paid and the land would be owned by the settler. This act brought mostly cattle and sheep ranchers into Montana, many of whom grazed their herds on t…	Question"" -> ""When was the Desert Land Act passed?"", ""Answers"" -> {""1877""}, ""AnswerPositions"" -> {24}, ""QuestionID"" -> ""57342785d058e614000b6a2e""	>, <	Question"" -> ""How much land did the Desert Land Act allot?"", ""Answers"" -> {""640 acres""}, ""AnswerPositions"" -> {99}, ""QuestionID"" -> ""57342785d058e614000b6a2f""	>, <	Question"" -> ""How much was the charge per acre at first?"", ""Answers"" -> {""$.25""}, ""AnswerPositions"" -> {144}, ""QuestionID"" -> ""57342785d058e614000b6a30""	>}","Montana","Training"
In the early 1900s, James J. Hill of the Great Northern began promoting settlement in the Montana prairie to fill his trains with settlers and goods. Other railroads followed suit. In 1902, the Reclamation Act was passed, allowing irrigation projects to be built in Montana's eastern river valleys. In 1909, Congress passed the Enlarged Homestead Act that expanded the amount of free land from 160 t…	Question"" -> ""Who promoted settlement in Montana in the early 1900s"", ""Answers"" -> {""James J. Hill""}, ""AnswerPositions"" -> {21}, ""QuestionID"" -> ""57342802d058e614000b6a40""	>, <	Question"" -> ""In what year was the Reclamation Act passed?"", ""Answers"" -> {""1902""}, ""AnswerPositions"" -> {185}, ""QuestionID"" -> ""57342802d058e614000b6a41""	>, <	Question"" -> ""What year was the Enlarged Homestead Act passed?"", ""Answers"" -> {""1909""}, ""AnswerPositions"" -> {303}, ""QuestionID"" -> ""57342802d058e614000b6a42""	>, <	Question"" -> ""How much land was alloted in the new Enlarged Homestead Act?"", ""Answers"" -> {""320 acres""}, ""AnswerPositions"" -> {402}, ""QuestionID"" -> ""57342802d058e614000b6a43""	>}","Montana","Training"
In June 1917, the U.S. Congress passed the Espionage Act of 1917 which was later extended by the Sedition Act of 1918, enacted in May 1918. In February 1918, the Montana legislature had passed the Montana Sedition Act, which was a model for the federal version. In combination, these laws criminalized criticism of the U.S. government, military, or symbols through speech or other means. The Montana…	Question"" -> ""When did Congress pass the Espionage Act?"", ""Answers"" -> {""1917""}, ""AnswerPositions"" -> {61}, ""QuestionID"" -> ""5734288c4776f419006619bf""	>, <	Question"" -> ""When was the Sedition Act passed?"", ""Answers"" -> {""1918""}, ""AnswerPositions"" -> {114}, ""QuestionID"" -> ""5734288c4776f419006619c0""	>, <	Question"" -> ""What were these acts make do to laws?"", ""Answers"" -> {""criminalized criticism of the U.S. government, military, or symbols through speech or other means""}, ""AnswerPositions"" -> {290}, ""QuestionID"" -> ""5734288c4776f419006619c1""	>, <	Question"" -> ""How many people were arrested from the Montana Act?"", ""Answers"" -> {""200""}, ""AnswerPositions"" -> {431}, ""QuestionID"" -> ""5734288c4776f419006619c2""	>, <	Question"" -> ""How many of the 200 arrested in the Montana Act were convicted?"", ""Answers"" -> {""78""}, ""AnswerPositions"" -> {469}, ""QuestionID"" -> ""5734288c4776f419006619c3""	>}","Montana","Training"
When the U.S. entered World War II on December 8, 1941, many Montanans already had enlisted in the military to escape the poor national economy of the previous decade. Another 40,000-plus Montanans entered the armed forces in the first year following the declaration of war, and over 57,000 joined up before the war ended. These numbers constituted about 10 percent of the state's total population, …	Question"" -> ""How many Montanans entered the miltary in the first year of the war?"", ""Answers"" -> {""40,000-plus""}, ""AnswerPositions"" -> {177}, ""QuestionID"" -> ""5734296dd058e614000b6a6e""	>, <	Question"" -> ""How many Montanans joined the military in the war total?"", ""Answers"" -> {""over 57,000""}, ""AnswerPositions"" -> {280}, ""QuestionID"" -> ""5734296dd058e614000b6a6f""	>, <	Question"" -> ""About how many Montanans died in the war?"", ""Answers"" -> {""At least 1500""}, ""AnswerPositions"" -> {610}, ""QuestionID"" -> ""5734296dd058e614000b6a70""	>, <	Question"" -> ""Who trained at the military grounds in Montana?"", ""Answers"" -> {""First Special Service Force or \""Devil's Brigade,\""""}, ""AnswerPositions"" -> {696}, ""QuestionID"" -> ""5734296dd058e614000b6a71""	>, <	Question"" -> ""Where were air bases built in Montana?"", ""Answers"" -> {""Great Falls, Lewistown, Cut Bank and Glasgow""}, ""AnswerPositions"" -> {927}, ""QuestionID"" -> ""5734296dd058e614000b6a72""	>}","Montana","Training"
The phrase "in whole or in part" has been subject to much discussion by scholars of international humanitarian law. The International Criminal Tribunal for the Former Yugoslavia found in Prosecutor v. Radislav Krstic – Trial Chamber I – Judgment – IT-98-33 (2001) ICTY8 (2 August 2001) that Genocide had been committed. In Prosecutor v. Radislav Krstic – Appeals Chamber – Judgment – IT-98-33 (2004)…	Question"" -> ""In the judgement, it is stated that the aim of the Genocide Convention, at its most simplest, is preventing the destruction of which victims?"", ""Answers"" -> {""entire human groups""}, ""AnswerPositions"" -> {630}, ""QuestionID"" -> ""5733bdc4d058e614000b61a3""	>, <	Question"" -> ""In addressing the issue of \""in part,\"" the Appeals Chamber found that the part must be a substantial part of what?"", ""Answers"" -> {""that group""}, ""AnswerPositions"" -> {538}, ""QuestionID"" -> ""5733bdc4d058e614000b61a4""	>, <	Question"" -> ""Which phrase is especially contentious within international humanitarian law?"", ""Answers"" -> {""\""in whole or in part\""""}, ""AnswerPositions"" -> {12}, ""QuestionID"" -> ""5733bdc4d058e614000b61a1""	>, <	Question"" -> ""What 2001 case was declared genocide by the International Criminal Tribune for the Former Yugoslavia (ICTY)?"", ""Answers"" -> {""Prosecutor v. Radislav Krstic""}, ""AnswerPositions"" -> {188}, ""QuestionID"" -> ""5733bdc4d058e614000b61a2""	>, <	Question"" -> ""Who contributed to guiding the Appeals chamber in its conclusion?"", ""Answers"" -> {""opinions of respected commentators""}, ""AnswerPositions"" -> {805}, ""QuestionID"" -> ""5733bdc4d058e614000b61a5""	>}","Genocide","Training"
In the same judgement the ECHR reviewed the judgements of several international and municipal courts judgements. It noted that International Criminal Tribunal for the Former Yugoslavia and the International Court of Justice had agreed with the narrow interpretation, that biological-physical destruction was necessary for an act to qualify as genocide. The ECHR also noted that at the time of its ju…	Question"" -> ""Two bodies of the United Nations agreed with what restricted provision in defining genocide?"", ""Answers"" -> {""that biological-physical destruction was necessary""}, ""AnswerPositions"" -> {268}, ""QuestionID"" -> ""5733ba844776f41900661146""	>, <	Question"" -> ""A definition of what, by the States, was necessary to preserve and expand genocidal law?"", ""Answers"" -> {""the type of group destruction""}, ""AnswerPositions"" -> {642}, ""QuestionID"" -> ""5733ba844776f41900661149""	>, <	Question"" -> ""Which country's courts were noted by the ECHR for taking a wider stance on provisions of genocide laws?"", ""Answers"" -> {""Germany""}, ""AnswerPositions"" -> {430}, ""QuestionID"" -> ""5733ba844776f41900661147""	>, <	Question"" -> ""The ECHR found most states to have largely undefined definitions of group destruction, despite what factor?"", ""Answers"" -> {""Convention States municipal laws""}, ""AnswerPositions"" -> {522}, ""QuestionID"" -> ""5733ba844776f41900661148""	>, <	Question"" -> ""In its preparations, what was the source of other considerations by the ECHR?"", ""Answers"" -> {""the judgements of several international and municipal courts""}, ""AnswerPositions"" -> {41}, ""QuestionID"" -> ""5733ba844776f41900661145""	>}","Genocide","Training"
After the Holocaust, which had been perpetrated by the Nazi Germany and its allies prior to and during World War II, Lemkin successfully campaigned for the universal acceptance of international laws defining and forbidding genocides. In 1946, the first session of the United Nations General Assembly adopted a resolution that "affirmed" that genocide was a crime under international law, but did not…	Question"" -> ""In 1948, what general assembly resolution established genocide as a prosecutable act? "", ""Answers"" -> {""the Convention on the Prevention and Punishment of the Crime of Genocide""}, ""AnswerPositions"" -> {483}, ""QuestionID"" -> ""57335849d058e614000b589a""	>, <	Question"" -> ""In which war-era country was the Holocaust immortalized? "", ""Answers"" -> {""Nazi Germany""}, ""AnswerPositions"" -> {56}, ""QuestionID"" -> ""57335849d058e614000b5896""	>, <	Question"" -> ""Following World War II, whose bid was successful in establishing the worldwide acceptance and the nascent legal definition of genocide?"", ""Answers"" -> {""Lemkin""}, ""AnswerPositions"" -> {118}, ""QuestionID"" -> ""57335849d058e614000b5897""	>, <	Question"" -> ""Which group convened officially for the first time in 1946?"", ""Answers"" -> {""United Nations General Assembly""}, ""AnswerPositions"" -> {269}, ""QuestionID"" -> ""57335849d058e614000b5898""	>, <	Question"" -> ""While recognizing genocide, what did the UN General Assembly fail to do in its resolution?"", ""Answers"" -> {""provide a legal definition of the crime""}, ""AnswerPositions"" -> {401}, ""QuestionID"" -> ""57335849d058e614000b5899""	>}","Genocide","Training"
The first draft of the Convention included political killings, but these provisions were removed in a political and diplomatic compromise following objections from some countries, including the USSR, a permanent security council member. The USSR argued that the Convention's definition should follow the etymology of the term, and may have feared greater international scrutiny of its own Great Purg…	Question"" -> ""Which provision was initially included in the first write-up of the Convention and then removed?"", ""Answers"" -> {""political killings""}, ""AnswerPositions"" -> {44}, ""QuestionID"" -> ""573392e24776f41900660d9c""	>, <	Question"" -> ""What is one of the countries that objected to the inclusion of political killings in the early version of the Convention?"", ""Answers"" -> {""USSR""}, ""AnswerPositions"" -> {195}, ""QuestionID"" -> ""573392e24776f41900660d9d""	>, <	Question"" -> ""What was the primary concern of other nations who objected to including political groups in the definition of genocide?"", ""Answers"" -> {""international intervention in domestic politics""}, ""AnswerPositions"" -> {487}, ""QuestionID"" -> ""573392e24776f41900660d9f""	>, <	Question"" -> ""Which distinguished academic of genocide highlighted several other countries opposed to including political genocide in the Convention?"", ""Answers"" -> {""William Schabas""}, ""AnswerPositions"" -> {569}, ""QuestionID"" -> ""573392e24776f41900660da0""	>, <	Question"" -> ""What atrocity motivated a self-serving USSR to object to the provision of political killings drafted into the Convention?"", ""Answers"" -> {""its own Great Purge""}, ""AnswerPositions"" -> {382}, ""QuestionID"" -> ""573392e24776f41900660d9e""	>}","Genocide","Training"
In 2007 the European Court of Human Rights (ECHR), noted in its judgement on Jorgic v. Germany case that in 1992 the majority of legal scholars took the narrow view that "intent to destroy" in the CPPCG meant the intended physical-biological destruction of the protected group and that this was still the majority opinion. But the ECHR also noted that a minority took a broader view and did not cons…	Question"" -> ""Which group was accused by the ECHR of having an overly constricted idea of the meaning of destruction in defining genocide?"", ""Answers"" -> {""majority of legal scholars""}, ""AnswerPositions"" -> {118}, ""QuestionID"" -> ""5733963c4776f41900660df7""	>, <	Question"" -> ""What groups did the ECHR feel should be included as potential victims of genocide?"", ""Answers"" -> {""national, racial, religious or ethnic""}, ""AnswerPositions"" -> {478}, ""QuestionID"" -> ""5733963c4776f41900660df9""	>, <	Question"" -> ""In 2007 what former case did the European Court of Human Rights draw on to further refine qualifiers of genocide?"", ""Answers"" -> {""Jorgic v. Germany""}, ""AnswerPositions"" -> {78}, ""QuestionID"" -> ""5733963c4776f41900660df6""	>, <	Question"" -> ""What form of destruction was considered too limited by a smaller group of experts?"", ""Answers"" -> {""biological-physical""}, ""AnswerPositions"" -> {405}, ""QuestionID"" -> ""5733963c4776f41900660df8""	>}","Genocide","Training"
The word genocide was later included as a descriptive term to the process of indictment, but not yet as a formal legal term According to Lemming, genocide was defined as "a coordinated strategy to destroy a group of people, a process that could be accomplished through total annihilation as well as strategies that eliminate key elements of the group's basic existence, including language, culture, …	Question"" -> ""Prior to being a formal legal term, how was the word \""genocide\"" used in an indictment scenario?"", ""Answers"" -> {""as a descriptive term""}, ""AnswerPositions"" -> {38}, ""QuestionID"" -> ""573344334776f419006607d2""	>, <	Question"" -> ""Who ultimately defined genocide as a series of strategies leading up to the annihilation of an entire group?"", ""Answers"" -> {""Lemming""}, ""AnswerPositions"" -> {138}, ""QuestionID"" -> ""573344334776f419006607d3""	>, <	Question"" -> ""Lemming's concept of genocide triggered legal action in which realm?"", ""Answers"" -> {""international relations and community""}, ""AnswerPositions"" -> {477}, ""QuestionID"" -> ""573344334776f419006607d4""	>, <	Question"" -> ""What was the nationality of anthropologist Peg LeVine?"", ""Answers"" -> {""Australian""}, ""AnswerPositions"" -> {637}, ""QuestionID"" -> ""573344334776f419006607d5""	>, <	Question"" -> ""What relative term did LeVine coin to refer to cultural destruction, without the death of its members?"", ""Answers"" -> {""\""ritualcide\""""}, ""AnswerPositions"" -> {690}, ""QuestionID"" -> ""573344334776f419006607d6""	>, <	Question"" -> ""What term was coined to describe the destruction of culture?"", ""Answers"" -> {""ritualcide""}, ""AnswerPositions"" -> {691}, ""QuestionID"" -> ""573206f1b9d445190005e73b""	>, <	Question"" -> ""What kind of scientist is Peg LeVine?"", ""Answers"" -> {""anthropologist""}, ""AnswerPositions"" -> {648}, ""QuestionID"" -> ""573206f1b9d445190005e73c""	>, <	Question"" -> ""What elements of group existence, other than people themselves, can be targets of genocide?"", ""Answers"" -> {""language, culture, and economic infrastructure""}, ""AnswerPositions"" -> {381}, ""QuestionID"" -> ""573206f1b9d445190005e73d""	>}","Genocide","Training"
The study of genocide has mainly been focused towards the legal aspect of the term. By formally recognizing the act of genocide as a crime, involves the undergoing prosecution that begins with not only seeing genocide as outrageous past any moral standpoint but also may be a legal liability within international relations. When genocide is looked at in a general aspect it is viewed as the delibera…	Question"" -> ""What has been the primary focus in the study of genocide?"", ""Answers"" -> {""legal aspect of the term""}, ""AnswerPositions"" -> {59}, ""QuestionID"" -> ""573350a0d058e614000b5840""	>, <	Question"" -> ""In prosecuting genocide, what must the act be formally acknowledged as?"", ""Answers"" -> {""a crime""}, ""AnswerPositions"" -> {132}, ""QuestionID"" -> ""573350a0d058e614000b5841""	>, <	Question"" -> ""In a general aspect, what is genocide viewed as?"", ""Answers"" -> {""the deliberate killing of a certain group""}, ""AnswerPositions"" -> {388}, ""QuestionID"" -> ""573350a0d058e614000b5842""	>, <	Question"" -> ""In trials of genocidal crimes, what responsibly party is difficult to prosecute? "", ""Answers"" -> {""officials in power of a state or area""}, ""AnswerPositions"" -> {569}, ""QuestionID"" -> ""573350a0d058e614000b5843""	>, <	Question"" -> ""Long before genocide was established as a legal term, what treaty was in place to protect various groups from persecution and mass killings?"", ""Answers"" -> {""the Peace of Westphalia""}, ""AnswerPositions"" -> {658}, ""QuestionID"" -> ""573350a0d058e614000b5844""	>, <	Question"" -> ""Why does genocide often go unpunished?"", ""Answers"" -> {""genocide is more often than not committed by the officials in power""}, ""AnswerPositions"" -> {520}, ""QuestionID"" -> ""57321200e17f3d140042265d""	>, <	Question"" -> ""Who was the Peace of Westphalia designed to protect?"", ""Answers"" -> {""ethnic, national, racial and in some instances religious groups""}, ""AnswerPositions"" -> {709}, ""QuestionID"" -> ""57321200e17f3d140042265e""	>, <	Question"" -> ""What year was the Peace of Westphalia signed?"", ""Answers"" -> {""1648""}, ""AnswerPositions"" -> {611}, ""QuestionID"" -> ""57321200e17f3d140042265f""	>}","Genocide","Training"
Genocide has become an official term used in international relations. The word genocide was not in use before 1944. Before this, in 1941, Winston Churchill described the mass killing of Russian prisoners of war and civilians as "a crime without a name". In that year, a Polish-Jewish lawyer named Raphael Lemkin, described the policies of systematic murder founded by the Nazis as genocide. The word…	Question"" -> ""When was the word \""genocide\"" first used?"", ""Answers"" -> {""1944""}, ""AnswerPositions"" -> {111}, ""QuestionID"" -> ""5731eb9bb9d445190005e697""	>, <	Question"" -> ""What is the etymology of the term \""genocide\""?"", ""Answers"" -> {""The word genocide is the combination of the Greek prefix geno- (meaning tribe or race) and caedere (the Latin word for to kill).""}, ""AnswerPositions"" -> {392}, ""QuestionID"" -> ""5731eb9bb9d445190005e698""	>, <	Question"" -> ""What is the definition of genocide?"", ""Answers"" -> {""a specific set of violent crimes that are committed against a certain group with the attempt to remove the entire group from existence or to destroy them""}, ""AnswerPositions"" -> {544}, ""QuestionID"" -> ""5731eb9bb9d445190005e699""	>, <	Question"" -> ""Who coined the term \""genocide\""?"", ""Answers"" -> {""Raphael Lemkin""}, ""AnswerPositions"" -> {298}, ""QuestionID"" -> ""5731eb9bb9d445190005e69a""	>, <	Question"" -> ""Who referred to acts of genocide in 1941?"", ""Answers"" -> {""Winston Churchill""}, ""AnswerPositions"" -> {139}, ""QuestionID"" -> ""5731eb9bb9d445190005e69b""	>, <	Question"" -> ""The word \""genocide\"" was unknown until what year?"", ""Answers"" -> {""1944""}, ""AnswerPositions"" -> {111}, ""QuestionID"" -> ""5732c3e8cc179a14009dac46""	>, <	Question"" -> ""In 1941, how did Winston Churchill refer to the mass killings of Russian prisoners of war?"", ""Answers"" -> {""as \""a crime without a name\""""}, ""AnswerPositions"" -> {226}, ""QuestionID"" -> ""5732c3e8cc179a14009dac47""	>, <	Question"" -> ""What was the name of the Polish-Jewish lawyer who first described Nazi atrocities as \""genocide?\"" "", ""Answers"" -> {""Raphael Lemkin""}, ""AnswerPositions"" -> {298}, ""QuestionID"" -> ""5732c3e8cc179a14009dac48""	>, <	Question"" -> ""What is the etymological basis of the word \""genocide?\"""", ""Answers"" -> {""Greek prefix geno- (meaning tribe or race) and caedere (the Latin word for to kill)""}, ""AnswerPositions"" -> {436}, ""QuestionID"" -> ""5732c3e8cc179a14009dac49""	>, <	Question"" -> ""As it pertains to violent crimes against targeted groups, what is the ultimate motivation within the actions of genocide?"", ""Answers"" -> {""to remove the entire group from existence or to destroy them""}, ""AnswerPositions"" -> {637}, ""QuestionID"" -> ""5732c3e8cc179a14009dac4a""	>}","Genocide","Training"
The judges continue in paragraph 12, "The determination of when the targeted part is substantial enough to meet this requirement may involve a number of considerations. The numeric size of the targeted part of the group is the necessary and important starting point, though not in all cases the ending point of the inquiry. The number of individuals targeted should be evaluated not only in absolute…	Question"" -> ""Several considerations were involved in meeting the requirement to determine what? "", ""Answers"" -> {""when the targeted part is substantial enough""}, ""AnswerPositions"" -> {60}, ""QuestionID"" -> ""5733c3c7d058e614000b61ef""	>, <	Question"" -> ""What is the key aspect of the targeted part of the group at the starting point of the inquiry? "", ""Answers"" -> {""The numeric size""}, ""AnswerPositions"" -> {170}, ""QuestionID"" -> ""5733c3c7d058e614000b61f0""	>, <	Question"" -> ""The number of people targeted in a genocide should not be solely evaluated by what?"", ""Answers"" -> {""absolute terms""}, ""AnswerPositions"" -> {392}, ""QuestionID"" -> ""5733c3c7d058e614000b61f1""	>, <	Question"" -> ""In addition to the numeric size of a targeted group, what other consideration was useful to the ICTY?"", ""Answers"" -> {""prominence within the group""}, ""AnswerPositions"" -> {531}, ""QuestionID"" -> ""5733c3c7d058e614000b61f2""	>}","Genocide","Training"
In paragraph 13 the judges raise the issue of the perpetrators' access to the victims: "The historical examples of genocide also suggest that the area of the perpetrators’ activity and control, as well as the possible extent of their reach, should be considered. ... The intent to destroy formed by a perpetrator of genocide will always be limited by the opportunity presented to him. While this fac…	Question"" -> ""The issue of what is raised by judges in Paragraph 13? "", ""Answers"" -> {""perpetrators' access to the victims""}, ""AnswerPositions"" -> {51}, ""QuestionID"" -> ""5733c6224776f419006611f4""	>, <	Question"" -> ""What is the basis for suggesting that several factors regarding the activity of the perpetrators be considered? "", ""Answers"" -> {""historical examples of genocide""}, ""AnswerPositions"" -> {93}, ""QuestionID"" -> ""5733c6224776f419006611f5""	>, <	Question"" -> ""The extent of what by the perpetrators was considered in an examination of their activity and level of control?"", ""Answers"" -> {""possible extent of their reach""}, ""AnswerPositions"" -> {210}, ""QuestionID"" -> ""5733c6224776f419006611f6""	>, <	Question"" -> ""What will always be restricted in terms of a perpetrator's intent to destroy?"", ""Answers"" -> {""the opportunity presented to him""}, ""AnswerPositions"" -> {352}, ""QuestionID"" -> ""5733c6224776f419006611f7""	>, <	Question"" -> ""While the factor cannot independently indicate if the targeted group is substantial, it can do what?"", ""Answers"" -> {""inform the analysis""}, ""AnswerPositions"" -> {512}, ""QuestionID"" -> ""5733c6224776f419006611f8""	>}","Genocide","Training"
The Convention came into force as international law on 12 January 1951 after the minimum 20 countries became parties. At that time however, only two of the five permanent members of the UN Security Council were parties to the treaty: France and the Republic of China. The Soviet Union ratified in 1954, the United Kingdom in 1970, the People's Republic of China in 1983 (having replaced the Taiwan-b…	Question"" -> ""On which date did the Genocide Convention become effective?"", ""Answers"" -> {""12 January 1951""}, ""AnswerPositions"" -> {56}, ""QuestionID"" -> ""5733ce494776f41900661298""	>, <	Question"" -> ""What was the minimum number of countries necessary to form parties? "", ""Answers"" -> {""20""}, ""AnswerPositions"" -> {90}, ""QuestionID"" -> ""5733ce494776f41900661299""	>, <	Question"" -> ""Of the five permanent members of the UN Security Council, how many were parties to the treaty?"", ""Answers"" -> {""only two""}, ""AnswerPositions"" -> {141}, ""QuestionID"" -> ""5733ce494776f4190066129a""	>, <	Question"" -> ""What member ratified in 1970?"", ""Answers"" -> {""the United Kingdom""}, ""AnswerPositions"" -> {304}, ""QuestionID"" -> ""5733ce494776f4190066129b""	>, <	Question"" -> ""The delay in support by certain powerful members meant the Convention was largely powerless for over how many decades?"", ""Answers"" -> {""four""}, ""AnswerPositions"" -> {602}, ""QuestionID"" -> ""5733ce494776f4190066129c""	>}","Genocide","Training"
Writing in 1998 Kurt Jonassohn and Karin Björnson stated that the CPPCG was a legal instrument resulting from a diplomatic compromise. As such the wording of the treaty is not intended to be a definition suitable as a research tool, and although it is used for this purpose, as it has an international legal credibility that others lack, other definitions have also been postulated. Jonassohn and Bj…	Question"" -> ""In 1998 it was written that the CPPCG was a legal entity resulting in which type of compromise?"", ""Answers"" -> {""a diplomatic compromise""}, ""AnswerPositions"" -> {111}, ""QuestionID"" -> ""5733cf6a4776f419006612a2""	>, <	Question"" -> ""Rather than a definition, the text of the treaty is considered as what type of tool?"", ""Answers"" -> {""a research tool""}, ""AnswerPositions"" -> {217}, ""QuestionID"" -> ""5733cf6a4776f419006612a3""	>, <	Question"" -> ""What does the treaty possess that others lack?"", ""Answers"" -> {""international legal credibility""}, ""AnswerPositions"" -> {289}, ""QuestionID"" -> ""5733cf6a4776f419006612a4""	>, <	Question"" -> ""The writers Jonassohn and Bjornson cite various reasons for the lack of widespread support of what?"", ""Answers"" -> {""alternative definitions""}, ""AnswerPositions"" -> {439}, ""QuestionID"" -> ""5733cf6a4776f419006612a5""	>}","Genocide","Training"
Jonassohn and Björnson postulate that the major reason why no single generally accepted genocide definition has emerged is because academics have adjusted their focus to emphasise different periods and have found it expedient to use slightly different definitions to help them interpret events. For example, Frank Chalk and Kurt Jonassohn studied the whole of human history, while Leo Kuper and R. J…	Question"" -> ""What two writers examined the lack of an accepted and singular definition for genocide?"", ""Answers"" -> {""Jonassohn and Björnson""}, ""AnswerPositions"" -> {1}, ""QuestionID"" -> ""5733f7b64776f419006615e3""	>, <	Question"" -> ""The two writers suggested that academics adjusted what in their different definitions to assist them in interpreting events? "", ""Answers"" -> {""their focus""}, ""AnswerPositions"" -> {156}, ""QuestionID"" -> ""5733f7b64776f419006615e4""	>, <	Question"" -> ""What writer joined Jonassohn in the study of the whole of human history?"", ""Answers"" -> {""Frank Chalk""}, ""AnswerPositions"" -> {309}, ""QuestionID"" -> ""5733f7b64776f419006615e5""	>, <	Question"" -> ""With whom was Leo Kuper paired in research that focused on 20th century works?"", ""Answers"" -> {""R. J. Rummel""}, ""AnswerPositions"" -> {396}, ""QuestionID"" -> ""5733f7b64776f419006615e6""	>, <	Question"" -> ""Two women and what man concentrated on post World War II events?"", ""Answers"" -> {""Ted Gurr""}, ""AnswerPositions"" -> {504}, ""QuestionID"" -> ""5733f7b64776f419006615e7""	>}","Genocide","Training"
The exclusion of social and political groups as targets of genocide in the CPPCG legal definition has been criticized by some historians and sociologists, for example M. Hassan Kakar in his book The Soviet Invasion and the Afghan Response, 1979–1982 argues that the international definition of genocide is too restricted, and that it should include political groups or any group so defined by the pe…	Question"" -> ""Some historians were critical of what exclusion in the definition of victims of genocide?"", ""Answers"" -> {""social and political groups""}, ""AnswerPositions"" -> {18}, ""QuestionID"" -> ""5733f9c64776f41900661615""	>, <	Question"" -> ""In what book did Kakar contend that the international definition of genocide was too narrow?"", ""Answers"" -> {""The Soviet Invasion and the Afghan Response""}, ""AnswerPositions"" -> {196}, ""QuestionID"" -> ""5733f9c64776f41900661616""	>, <	Question"" -> ""Kakar argued that the definition should include any group defined by the perpetrator and which other group?"", ""Answers"" -> {""political groups""}, ""AnswerPositions"" -> {350}, ""QuestionID"" -> ""5733f9c64776f41900661617""	>, <	Question"" -> ""In the writing of Chalk and Jonassohn, what is stated to be a form of one-sided mass killing?"", ""Answers"" -> {""Genocide""}, ""AnswerPositions"" -> {443}, ""QuestionID"" -> ""5733f9c64776f41900661618""	>, <	Question"" -> ""In further elaborating on the definition, how did Chalk and Jonassohn phrase the intention of the perpetrator? "", ""Answers"" -> {""intends to destroy a group""}, ""AnswerPositions"" -> {524}, ""QuestionID"" -> ""5733f9c64776f41900661619""	>}","Genocide","Training"
Barbara Harff and Ted Gurr defined genocide as "the promotion and execution of policies by a state or its agents which result in the deaths of a substantial portion of a group ...[when] the victimized groups are defined primarily in terms of their communal characteristics, i.e., ethnicity, religion or nationality." Harff and Gurr also differentiate between genocides and politicides by the charact…	Question"" -> ""Harff and Gurr's definition of genocide included the promotion and execution of what, by a state or its agents?"", ""Answers"" -> {""policies""}, ""AnswerPositions"" -> {80}, ""QuestionID"" -> ""5733fb934776f41900661637""	>, <	Question"" -> ""Harff and Gurr further defined what in terms of ethnicity, religion or nationality?"", ""Answers"" -> {""victimized groups""}, ""AnswerPositions"" -> {191}, ""QuestionID"" -> ""5733fb934776f41900661638""	>, <	Question"" -> ""What was important to Harff and Gurr to distinguish from genocides?"", ""Answers"" -> {""politicides""}, ""AnswerPositions"" -> {374}, ""QuestionID"" -> ""5733fb934776f41900661639""	>, <	Question"" -> ""Along with ethnicity and and religion, what other characteristic defined a member of a victimized group?"", ""Answers"" -> {""nationality""}, ""AnswerPositions"" -> {597}, ""QuestionID"" -> ""5733fb934776f4190066163a""	>, <	Question"" -> ""What did Harff define as \""short-lived outbursts by mobs...?\"""", ""Answers"" -> {""pogroms""}, ""AnswerPositions"" -> {872}, ""QuestionID"" -> ""5733fb934776f4190066163b""	>}","Genocide","Training"
According to R. J. Rummel, genocide has 3 different meanings. The ordinary meaning is murder by government of people due to their national, ethnic, racial, or religious group membership. The legal meaning of genocide refers to the international treaty, the Convention on the Prevention and Punishment of the Crime of Genocide. This also includes non-killings that in the end eliminate the group, suc…	Question"" -> ""In the writings of Rummel, what is the first and ordinary meaning of genocide?"", ""Answers"" -> {""murder by government""}, ""AnswerPositions"" -> {87}, ""QuestionID"" -> ""5733fcd5d058e614000b6717""	>, <	Question"" -> ""Rummel postulates that murder of people of government is due to national, ethnic, racial and which other membership?"", ""Answers"" -> {""religious group""}, ""AnswerPositions"" -> {160}, ""QuestionID"" -> ""5733fcd5d058e614000b6718""	>, <	Question"" -> ""The legal meaning of genocide is contained in which international treaty?"", ""Answers"" -> {""Convention on the Prevention and Punishment of the Crime of Genocide""}, ""AnswerPositions"" -> {258}, ""QuestionID"" -> ""5733fcd5d058e614000b6719""	>, <	Question"" -> ""Included in the CPPCG is non-killings that ultimately achieve what end?"", ""Answers"" -> {""eliminate the group""}, ""AnswerPositions"" -> {376}, ""QuestionID"" -> ""5733fcd5d058e614000b671a""	>, <	Question"" -> ""In the interpretation of non-killings, the CPPCG cites the forceful relocation of children along with what other factor?"", ""Answers"" -> {""preventing births""}, ""AnswerPositions"" -> {405}, ""QuestionID"" -> ""5733fcd5d058e614000b671b""	>}","Genocide","Training"
Highlighting the potential for state and non-state actors to commit genocide in the 21st century, for example, in failed states or as non-state actors acquire weapons of mass destruction, Adrian Gallagher defined genocide as 'When a source of collective power (usually a state) intentionally uses its power base to implement a process of destruction in order to destroy a group (as defined by the pe…	Question"" -> ""In terms of failed states and non-state actors, the possession of weapons of mass destruction was an issue examined by which writer?"", ""Answers"" -> {""Adrian Gallagher""}, ""AnswerPositions"" -> {189}, ""QuestionID"" -> ""57340136d058e614000b6783""	>, <	Question"" -> ""In Gallagher's definition of genocide, a source of what is malicious in it implementation of the destruction of a group? "", ""Answers"" -> {""collective power""}, ""AnswerPositions"" -> {244}, ""QuestionID"" -> ""57340136d058e614000b6784""	>, <	Question"" -> ""Gallagher's definition upholds the centrality of what?"", ""Answers"" -> {""intent""}, ""AnswerPositions"" -> {523}, ""QuestionID"" -> ""57340136d058e614000b6785""	>, <	Question"" -> ""The centrality of intent broadens what definition, beyond the 1948 one?"", ""Answers"" -> {""group identity""}, ""AnswerPositions"" -> {605}, ""QuestionID"" -> ""57340136d058e614000b6786""	>, <	Question"" -> ""In order for a genocide classification to happen, a major part of a group has to be what?"", ""Answers"" -> {""destroyed""}, ""AnswerPositions"" -> {711}, ""QuestionID"" -> ""57340136d058e614000b6787""	>}","Genocide","Training"
All signatories to the CPPCG are required to prevent and punish acts of genocide, both in peace and wartime, though some barriers make this enforcement difficult. In particular, some of the signatories—namely, Bahrain, Bangladesh, India, Malaysia, the Philippines, Singapore, the United States, Vietnam, Yemen, and former Yugoslavia—signed with the proviso that no claim of genocide could be brought…	Question"" -> ""Signatories to the CPPC are required to prevent and punish what?"", ""Answers"" -> {""acts of genocide""}, ""AnswerPositions"" -> {65}, ""QuestionID"" -> ""573402a3d058e614000b6797""	>, <	Question"" -> ""During which times can a perpetrator of genocide be charged?"", ""Answers"" -> {""both in peace and wartime""}, ""AnswerPositions"" -> {83}, ""QuestionID"" -> ""573402a3d058e614000b6798""	>, <	Question"" -> ""In enforcing a charge of genocide, what loophole do many of the signatories possess?"", ""Answers"" -> {""no claim of genocide could be brought against them""}, ""AnswerPositions"" -> {363}, ""QuestionID"" -> ""573402a3d058e614000b6799""	>, <	Question"" -> ""What major western power is exempt from charges or claims of genocide against itself?"", ""Answers"" -> {""the United States""}, ""AnswerPositions"" -> {277}, ""QuestionID"" -> ""573402a3d058e614000b679a""	>, <	Question"" -> ""Along with Cyprus, what other major signatory official protested the the immunity of others from prosecution of genocide?"", ""Answers"" -> {""Norway""}, ""AnswerPositions"" -> {544}, ""QuestionID"" -> ""573402a3d058e614000b679b""	>}","Genocide","Training"
Because the universal acceptance of international laws which in 1948 defined and forbade genocide with the promulgation of the Convention on the Prevention and Punishment of the Crime of Genocide (CPPCG), those criminals who were prosecuted after the war in international courts for taking part in the Holocaust were found guilty of crimes against humanity and other more specific crimes like murder…	Question"" -> ""In 1948 the worldwide acceptance of international laws that defined and forbade genocide was promulgated by which treaty?"", ""Answers"" -> {""Convention on the Prevention and Punishment of the Crime of Genocide""}, ""AnswerPositions"" -> {128}, ""QuestionID"" -> ""573404abd058e614000b67c9""	>, <	Question"" -> ""Perpetrators who were tried after World War II were in general found guilty of crimes against what?"", ""Answers"" -> {""humanity""}, ""AnswerPositions"" -> {349}, ""QuestionID"" -> ""573404abd058e614000b67ca""	>, <	Question"" -> ""An example of a more specific genocidal crime of which one could be accused was what?"", ""Answers"" -> {""crimes like murder""}, ""AnswerPositions"" -> {382}, ""QuestionID"" -> ""573404abd058e614000b67cb""	>, <	Question"" -> ""After WWII criminals were largely prosecuted under CPPCG for their involvement in what massive genocidal effort?"", ""Answers"" -> {""the Holocaust""}, ""AnswerPositions"" -> {299}, ""QuestionID"" -> ""573404abd058e614000b67cc""	>, <	Question"" -> ""Who is notable for coining the term \""Holocaust?\"""", ""Answers"" -> {""Raphael Lemkin""}, ""AnswerPositions"" -> {534}, ""QuestionID"" -> ""573404abd058e614000b67cd""	>}","Genocide","Training"
On 12 July 2007, European Court of Human Rights when dismissing the appeal by Nikola Jorgić against his conviction for genocide by a German court (Jorgic v. Germany) noted that the German courts wider interpretation of genocide has since been rejected by international courts considering similar cases. The ECHR also noted that in the 21st century "Amongst scholars, the majority have taken the view…	Question"" -> ""Which court dismissed Nikola Jorgic's appeal against his conviction for genocide by a German court?"", ""Answers"" -> {""European Court of Human Rights""}, ""AnswerPositions"" -> {18}, ""QuestionID"" -> ""573406d84776f41900661731""	>, <	Question"" -> ""In Jorgic v. Germany, what about the German courts was later rejected by international courts hearing similar cases?"", ""Answers"" -> {""wider interpretation of genocide""}, ""AnswerPositions"" -> {196}, ""QuestionID"" -> ""573406d84776f41900661732""	>, <	Question"" -> ""The ECHR noted that among certain academics, what act carried out by the Serbs agains Bosnian Muslims and Croats did not constitute genocide?"", ""Answers"" -> {""ethnic cleansing""}, ""AnswerPositions"" -> {406}, ""QuestionID"" -> ""573406d84776f41900661733""	>, <	Question"" -> ""The ethnic cleansing perpetrated by the Serbs against Bosnia-Herzegovina was conducted with what ultimate goal in mind?"", ""Answers"" -> {""expel Muslims and Croats from their homes""}, ""AnswerPositions"" -> {520}, ""QuestionID"" -> ""573406d84776f41900661734""	>, <	Question"" -> ""Conversely the scholars who did view the Serbs' acts as constituting genocide, were backed up by what Tribunal?"", ""Answers"" -> {""the ICTY""}, ""AnswerPositions"" -> {713}, ""QuestionID"" -> ""573406d84776f41900661735""	>}","Genocide","Training"
About 30 people have been indicted for participating in genocide or complicity in genocide during the early 1990s in Bosnia. To date, after several plea bargains and some convictions that were successfully challenged on appeal two men, Vujadin Popović and Ljubiša Beara, have been found guilty of committing genocide, Zdravko Tolimir has been found guilty of committing genocide and conspiracy to co…	Question"" -> ""In the 1990s, how many people were indicted for war crimes that were officially defined as genocide?"", ""Answers"" -> {""About 30""}, ""AnswerPositions"" -> {1}, ""QuestionID"" -> ""5734087f4776f4190066174d""	>, <	Question"" -> ""Convicted perpetrators Popovic and Beara were found guilty of genocide despite what evasive action?"", ""Answers"" -> {""several plea bargains""}, ""AnswerPositions"" -> {141}, ""QuestionID"" -> ""5734087f4776f4190066174e""	>, <	Question"" -> ""Tolimir was found guilty of both genocide and what other charge?"", ""Answers"" -> {""conspiracy to commit genocide""}, ""AnswerPositions"" -> {384}, ""QuestionID"" -> ""5734087f4776f4190066174f""	>, <	Question"" -> ""Another charge beyond the act of genocide and for which Krstic and Nikolic were found guilty was what?"", ""Answers"" -> {""aiding and abetting genocide""}, ""AnswerPositions"" -> {492}, ""QuestionID"" -> ""5734087f4776f41900661750""	>, <	Question"" -> ""Three others were charged with participating in genocides in Bosnia by which country's courts?"", ""Answers"" -> {""German courts""}, ""AnswerPositions"" -> {601}, ""QuestionID"" -> ""5734087f4776f41900661751""	>}","Genocide","Training"
Slobodan Milošević, as the former President of Serbia and of Yugoslavia, was the most senior political figure to stand trial at the ICTY. He died on 11 March 2006 during his trial where he was accused of genocide or complicity in genocide in territories within Bosnia and Herzegovina, so no verdict was returned. In 1995, the ICTY issued a warrant for the arrest of Bosnian Serbs Radovan Karadžić an…	Question"" -> ""What event occurred in March 2006 that essentially ended Milosevic's trial?"", ""Answers"" -> {""He died""}, ""AnswerPositions"" -> {139}, ""QuestionID"" -> ""57340aae4776f41900661790""	>, <	Question"" -> ""Where was Karadzic when he was finally arrested?"", ""Answers"" -> {""Belgrade""}, ""AnswerPositions"" -> {496}, ""QuestionID"" -> ""57340aae4776f41900661793""	>, <	Question"" -> ""With Milosevic dead, who did the ICTY next charge with crimes of genocide in 1995?"", ""Answers"" -> {""Radovan Karadžić and Ratko Mladić""}, ""AnswerPositions"" -> {381}, ""QuestionID"" -> ""57340aae4776f41900661792""	>, <	Question"" -> ""Had Milosevic not died, what charges might he have been convicted of?"", ""Answers"" -> {""genocide or complicity in genocide""}, ""AnswerPositions"" -> {205}, ""QuestionID"" -> ""57340aae4776f41900661791""	>, <	Question"" -> ""Which former president was by far the most senior politician to be accused of genocidal crimes by the ICTY?"", ""Answers"" -> {""Slobodan Milošević""}, ""AnswerPositions"" -> {1}, ""QuestionID"" -> ""57340aae4776f4190066178f""	>}","Genocide","Training"
The International Criminal Tribunal for Rwanda (ICTR) is a court under the auspices of the United Nations for the prosecution of offenses committed in Rwanda during the genocide which occurred there during April 1994, commencing on 6 April. The ICTR was created on 8 November 1994 by the Security Council of the United Nations in order to judge those people responsible for the acts of genocide and …	Question"" -> ""What court was established under the aegis of the United Nations to prosecute genocidal crimes in Rwanda?"", ""Answers"" -> {""International Criminal Tribunal for Rwanda (ICTR)""}, ""AnswerPositions"" -> {5}, ""QuestionID"" -> ""57340c46d058e614000b6893""	>, <	Question"" -> ""The prosecutorial efforts of the ICTR focused on genocidal acts that took place during which time period?"", ""Answers"" -> {""April 1994""}, ""AnswerPositions"" -> {207}, ""QuestionID"" -> ""57340c46d058e614000b6894""	>, <	Question"" -> ""the ICTR was created in November 1995 by which branch of the UN?"", ""Answers"" -> {""the Security Council of the United Nations""}, ""AnswerPositions"" -> {285}, ""QuestionID"" -> ""57340c46d058e614000b6895""	>, <	Question"" -> ""The ICTR was established for the purpose of convicting those responsible for acts of genocide and what other charges?"", ""Answers"" -> {""serious violations of the international law""}, ""AnswerPositions"" -> {406}, ""QuestionID"" -> ""57340c46d058e614000b6896""	>, <	Question"" -> ""The charges of genocide brought up by the ICTR were against what group of people?"", ""Answers"" -> {""Rwandan citizens""}, ""AnswerPositions"" -> {494}, ""QuestionID"" -> ""57340c46d058e614000b6897""	>}","Genocide","Training"
There has been much debate over categorizing the situation in Darfur as genocide. The ongoing conflict in Darfur, Sudan, which started in 2003, was declared a "genocide" by United States Secretary of State Colin Powell on 9 September 2004 in testimony before the Senate Foreign Relations Committee. Since that time however, no other permanent member of the UN Security Council followed suit. In fact…	Question"" -> ""What has been widely debated as a possible act of genocide in Sudan?"", ""Answers"" -> {""situation in Darfur""}, ""AnswerPositions"" -> {50}, ""QuestionID"" -> ""57340e5dd058e614000b68b9""	>, <	Question"" -> ""In 2003 what well known U.S. Secretary of State declared the situation in Darfur as an act of genocide?"", ""Answers"" -> {""Colin Powell""}, ""AnswerPositions"" -> {207}, ""QuestionID"" -> ""57340e5dd058e614000b68ba""	>, <	Question"" -> ""In front of which committee did Powell testify?"", ""Answers"" -> {""the Senate Foreign Relations Committee""}, ""AnswerPositions"" -> {260}, ""QuestionID"" -> ""57340e5dd058e614000b68bb""	>, <	Question"" -> ""What did UN Security Council Resolution 1564 authorize in 2004?"", ""Answers"" -> {""an International Commission of Inquiry on Darfur""}, ""AnswerPositions"" -> {419}, ""QuestionID"" -> ""57340e5dd058e614000b68bc""	>, <	Question"" -> ""Despite some concessions, what act did the Commission ultimately state that Sudan had not pursued?"", ""Answers"" -> {""genocidal policy""}, ""AnswerPositions"" -> {718}, ""QuestionID"" -> ""57340e5dd058e614000b68bd""	>}","Genocide","Training"
In March 2005, the Security Council formally referred the situation in Darfur to the Prosecutor of the International Criminal Court, taking into account the Commission report but without mentioning any specific crimes. Two permanent members of the Security Council, the United States and China, abstained from the vote on the referral resolution. As of his fourth report to the Security Council, the…	Question"" -> ""To whom did the Security Council officially refer the situation in Darfur?"", ""Answers"" -> {""Prosecutor of the International Criminal Court""}, ""AnswerPositions"" -> {86}, ""QuestionID"" -> ""57340f5bd058e614000b68cd""	>, <	Question"" -> ""What was taken into account, without mentioning specific crimes?"", ""Answers"" -> {""the Commission report""}, ""AnswerPositions"" -> {154}, ""QuestionID"" -> ""57340f5bd058e614000b68ce""	>, <	Question"" -> ""China and what other permanent member of the Security Council abstained from the vote on the referral resolution?"", ""Answers"" -> {""the United States""}, ""AnswerPositions"" -> {267}, ""QuestionID"" -> ""57340f5bd058e614000b68cf""	>, <	Question"" -> ""In which number report to the Council did the Prosecutor concede that crimes had been committed but evidence for prosecution was insufficient?"", ""Answers"" -> {""his fourth report""}, ""AnswerPositions"" -> {354}, ""QuestionID"" -> ""57340f5bd058e614000b68d0""	>}","Genocide","Training"
Other authors have focused on the structural conditions leading up to genocide and the psychological and social processes that create an evolution toward genocide. Ervin Staub showed that economic deterioration and political confusion and disorganization were starting points of increasing discrimination and violence in many instances of genocides and mass killing. They lead to scapegoating a grou…	Question"" -> ""In the build-up to genocide, what have other authors focused on?"", ""Answers"" -> {""structural conditions""}, ""AnswerPositions"" -> {35}, ""QuestionID"" -> ""573410864776f419006617e5""	>, <	Question"" -> ""What processes are thought to create an evolution toward genocide?"", ""Answers"" -> {""psychological and social""}, ""AnswerPositions"" -> {88}, ""QuestionID"" -> ""573410864776f419006617e6""	>, <	Question"" -> ""Who revealed the starting points of this evolution to be economic deterioration and political confusion?"", ""Answers"" -> {""Ervin Staub""}, ""AnswerPositions"" -> {165}, ""QuestionID"" -> ""573410864776f419006617e7""	>, <	Question"" -> ""A history of what is just one factor that contributes to the probability of violence developing into genocide?"", ""Answers"" -> {""devaluation of the group""}, ""AnswerPositions"" -> {470}, ""QuestionID"" -> ""573410864776f419006617e8""	>, <	Question"" -> ""What is one preventive effort in circumventing conditions that lead to genocide?"", ""Answers"" -> {""humanizing a devalued group""}, ""AnswerPositions"" -> {996}, ""QuestionID"" -> ""573410864776f419006617e9""	>}","Genocide","Training"
The emergence of resistance of bacteria to antibiotics is a common phenomenon. Emergence of resistance often reflects evolutionary processes that take place during antibiotic therapy. The antibiotic treatment may select for bacterial strains with physiologically or genetically enhanced capacity to survive high doses of antibiotics. Under certain conditions, it may result in preferential growth of…	Question"" -> ""What is a modern common occurence with antibiotics?"", ""Answers"" -> {""resistance of bacteria""}, ""AnswerPositions"" -> {18}, ""QuestionID"" -> ""5733bc38d058e614000b6187""	>, <	Question"" -> ""What is resistance to antibiotics a cause of?"", ""Answers"" -> {""evolution""}, ""AnswerPositions"" -> {119}, ""QuestionID"" -> ""5733bc38d058e614000b6188""	>, <	Question"" -> ""When was the Luria-Delbruck experiment?"", ""Answers"" -> {""1943""}, ""AnswerPositions"" -> {611}, ""QuestionID"" -> ""5733bc38d058e614000b6189""	>, <	Question"" -> ""Which two antibiotics that have high efficacy are much less useful now?"", ""Answers"" -> {""penicillin and erythromycin""}, ""AnswerPositions"" -> {670}, ""QuestionID"" -> ""5733bc38d058e614000b618a""	>, <	Question"" -> ""What does emergence of resistance reflect?"", ""Answers"" -> {""evolutionary processes""}, ""AnswerPositions"" -> {119}, ""QuestionID"" -> ""5731c593e17f3d14004223c5""	>, <	Question"" -> ""What is the purpose of antibiotic treatment?"", ""Answers"" -> {""survive high doses of antibiotics""}, ""AnswerPositions"" -> {300}, ""QuestionID"" -> ""5731c593e17f3d14004223c6""	>, <	Question"" -> ""When was antibacterial-resistance demonstrated?"", ""Answers"" -> {""1943""}, ""AnswerPositions"" -> {611}, ""QuestionID"" -> ""5731c593e17f3d14004223c7""	>, <	Question"" -> ""Who made the demonstration in 1943?"", ""Answers"" -> {""Luria–Delbrück""}, ""AnswerPositions"" -> {623}, ""QuestionID"" -> ""5731c593e17f3d14004223c8""	>}","Antibiotics","Training"
The successful outcome of antimicrobial therapy with antibacterial compounds depends on several factors. These include host defense mechanisms, the location of infection, and the pharmacokinetic and pharmacodynamic properties of the antibacterial. A bactericidal activity of antibacterials may depend on the bacterial growth phase, and it often requires ongoing metabolic activity and division of ba…	Question"" -> ""What does the potency of antibacterials depend upon?"", ""Answers"" -> {""concentration""}, ""AnswerPositions"" -> {606}, ""QuestionID"" -> ""5733b31dd058e614000b609f""	>, <	Question"" -> ""What does this eliminate?"", ""Answers"" -> {""bacterial infection""}, ""AnswerPositions"" -> {522}, ""QuestionID"" -> ""5731bff5e17f3d1400422398""	>, <	Question"" -> ""What does the bactericidal activitty of antibacterials depend on what?"", ""Answers"" -> {""bacterial growth phase""}, ""AnswerPositions"" -> {309}, ""QuestionID"" -> ""5731bff5e17f3d1400422397""	>, <	Question"" -> ""What besides ongoing metabolic activity is required in bactericidal activity?"", ""Answers"" -> {""division of bacterial cells""}, ""AnswerPositions"" -> {386}, ""QuestionID"" -> ""5731bff5e17f3d1400422399""	>, <	Question"" -> ""What does the activity of antibacterials depends on?"", ""Answers"" -> {""concentration""}, ""AnswerPositions"" -> {606}, ""QuestionID"" -> ""5731bff5e17f3d140042239a""	>, <	Question"" -> ""What does a successful treatment using antibiotics entail?"", ""Answers"" -> {""host defense mechanisms, the location of infection, and the pharmacokinetic and pharmacodynamic properties of the antibacterial""}, ""AnswerPositions"" -> {120}, ""QuestionID"" -> ""5733b31dd058e614000b609e""	>, <	Question"" -> ""How do you predict the clinical result?"", ""Answers"" -> {""several pharmacological parameters are used as markers of drug efficacy""}, ""AnswerPositions"" -> {943}, ""QuestionID"" -> ""5733b31dd058e614000b60a0""	>}","Antibiotics","Training"
Antibacterial antibiotics are commonly classified based on their mechanism of action, chemical structure, or spectrum of activity. Most target bacterial functions or growth processes. Those that target the bacterial cell wall (penicillins and cephalosporins) or the cell membrane (polymyxins), or interfere with essential bacterial enzymes (rifamycins, lipiarmycins, quinolones, and sulfonamides) ha…	Question"" -> ""What do anitibiotics mostly target?"", ""Answers"" -> {""bacterial functions or growth processes""}, ""AnswerPositions"" -> {144}, ""QuestionID"" -> ""5733b4cf4776f419006610ca""	>, <	Question"" -> ""Which two types of antibiotics target the cell wall?"", ""Answers"" -> {""penicillins and cephalosporins""}, ""AnswerPositions"" -> {228}, ""QuestionID"" -> ""5733b4cf4776f419006610cb""	>, <	Question"" -> ""Which type of antibiotic goes after the cell membrane?"", ""Answers"" -> {""polymyxins""}, ""AnswerPositions"" -> {282}, ""QuestionID"" -> ""5733b4cf4776f419006610cc""	>, <	Question"" -> ""What 3 types go after protein synthesis?"", ""Answers"" -> {""(macrolides, lincosamides and tetracyclines""}, ""AnswerPositions"" -> {464}, ""QuestionID"" -> ""5733b4cf4776f419006610cd""	>, <	Question"" -> ""Besides sprectrum of activity and chemical structure, how can antibacterial antibiotics classified?"", ""Answers"" -> {""mechanism of action""}, ""AnswerPositions"" -> {66}, ""QuestionID"" -> ""5731c1260fdd8d15006c6503""	>, <	Question"" -> ""What is another name used for bacterial cell wall?"", ""Answers"" -> {""penicillins and cephalosporins""}, ""AnswerPositions"" -> {228}, ""QuestionID"" -> ""5731c1260fdd8d15006c6504""	>, <	Question"" -> ""whats another word for cell membrane?"", ""Answers"" -> {""polymyxins""}, ""AnswerPositions"" -> {282}, ""QuestionID"" -> ""5731c1260fdd8d15006c6505""	>, <	Question"" -> ""How many new classes of antibacterial antibiotics was introduced in the late 2000's/"", ""Answers"" -> {""four""}, ""AnswerPositions"" -> {929}, ""QuestionID"" -> ""5731c1260fdd8d15006c6506""	>, <	Question"" -> ""What three ways are antibiotics classified?"", ""Answers"" -> {""mechanism of action, chemical structure, or spectrum of activity""}, ""AnswerPositions"" -> {66}, ""QuestionID"" -> ""5733b4cf4776f419006610c9""	>}","Antibiotics","Training"
With advances in medicinal chemistry, most modern antibacterials are semisynthetic modifications of various natural compounds. These include, for example, the beta-lactam antibiotics, which include the penicillins (produced by fungi in the genus Penicillium), the cephalosporins, and the carbapenems. Compounds that are still isolated from living organisms are the aminoglycosides, whereas other ant…	Question"" -> ""What are antibiotics in chemical terms?"", ""Answers"" -> {""semisynthetic modifications""}, ""AnswerPositions"" -> {70}, ""QuestionID"" -> ""5733b6a2d058e614000b6122""	>, <	Question"" -> ""What type of antibiotics include penicilin?"", ""Answers"" -> {""beta-lactam antibiotics""}, ""AnswerPositions"" -> {160}, ""QuestionID"" -> ""5733b6a2d058e614000b6123""	>, <	Question"" -> ""What are the type of antibiotics which are taken from still living things?"", ""Answers"" -> {""aminoglycosides""}, ""AnswerPositions"" -> {366}, ""QuestionID"" -> ""5733b6a2d058e614000b6124""	>, <	Question"" -> ""How are the slufonamides,quinolones, and oxazolidinones created?"", ""Answers"" -> {""synthesis""}, ""AnswerPositions"" -> {514}, ""QuestionID"" -> ""5733b6a2d058e614000b6125""	>, <	Question"" -> ""Besides semisytetic modifications, what advances in medicinal chemistry regarding antibacterials?"", ""Answers"" -> {""various natural compounds""}, ""AnswerPositions"" -> {101}, ""QuestionID"" -> ""5731c2fd0fdd8d15006c6515""	>, <	Question"" -> ""What is the molecular weight loss of antibacterial compounds?"", ""Answers"" -> {""2000 atomic mass units""}, ""AnswerPositions"" -> {622}, ""QuestionID"" -> ""5731c2fd0fdd8d15006c6516""	>, <	Question"" -> ""What is included in the beta-lactam antibiotics?"", ""Answers"" -> {""penicillins""}, ""AnswerPositions"" -> {203}, ""QuestionID"" -> ""5731c2fd0fdd8d15006c6517""	>, <	Question"" -> ""What is penicillins produced by?"", ""Answers"" -> {""fungi""}, ""AnswerPositions"" -> {228}, ""QuestionID"" -> ""5731c2fd0fdd8d15006c6518""	>}","Antibiotics","Training"
Antibiotics revolutionized medicine in the 20th century, and have together with vaccination led to the near eradication of diseases such as tuberculosis in the developed world. Their effectiveness and easy access led to overuse, especially in livestock raising, prompting bacteria to develop resistance. This has led to widespread problems with antimicrobial and antibiotic resistance, so much as to…	Question"" -> ""What is one disease that has been nearly eradicated thanks to vaccines and antibiotics?"", ""Answers"" -> {""tuberculosis""}, ""AnswerPositions"" -> {141}, ""QuestionID"" -> ""573016fb947a6a140053d0b4""	>, <	Question"" -> ""What is one issue that can arise from overuse of antibiotics?"", ""Answers"" -> {""overuse, especially in livestock raising, prompting bacteria to develop resistance""}, ""AnswerPositions"" -> {221}, ""QuestionID"" -> ""573016fb947a6a140053d0b5""	>, <	Question"" -> ""What organization called antimicrobial resistance a 'serious threat?'"", ""Answers"" -> {""World Health Organization""}, ""AnswerPositions"" -> {412}, ""QuestionID"" -> ""573016fb947a6a140053d0b7""	>, <	Question"" -> ""In which century were antibiotics first introduced?"", ""Answers"" -> {""20th century""}, ""AnswerPositions"" -> {44}, ""QuestionID"" -> ""573016fb947a6a140053d0b6""	>, <	Question"" -> ""What can be affected by issues resulting from overuse of antibiotics?"", ""Answers"" -> {""anyone, of any age, in any country""}, ""AnswerPositions"" -> {632}, ""QuestionID"" -> ""573016fb947a6a140053d0b8""	>, <	Question"" -> ""What does there medicines do for livestock?"", ""Answers"" -> {""develop resistance""}, ""AnswerPositions"" -> {285}, ""QuestionID"" -> ""5730ba2f396df919000962ee""	>, <	Question"" -> ""What organization classifies this as a current serious threat in the whole world??"", ""Answers"" -> {""World Health Organization""}, ""AnswerPositions"" -> {412}, ""QuestionID"" -> ""5730ba2f396df919000962ef""	>, <	Question"" -> ""In what century did antibiotics revolutionized medicine?"", ""Answers"" -> {""20th""}, ""AnswerPositions"" -> {44}, ""QuestionID"" -> ""5730ba2f396df919000962ec""	>, <	Question"" -> ""Besides antimicrobial, what did the overused medicine cause? "", ""Answers"" -> {""antibiotic resistance""}, ""AnswerPositions"" -> {364}, ""QuestionID"" -> ""5730ba2f396df919000962f0""	>, <	Question"" -> ""What other medicine worked along antibiotics to eradicate diseases like tuberculosis?"", ""Answers"" -> {""vaccination""}, ""AnswerPositions"" -> {81}, ""QuestionID"" -> ""5730ba2f396df919000962ed""	>, <	Question"" -> ""When did antibiotics revolutinzed medicine?"", ""Answers"" -> {""20th century""}, ""AnswerPositions"" -> {44}, ""QuestionID"" -> ""5731bbe8e17f3d1400422341""	>, <	Question"" -> ""What happened when antibiotics was over used in livestock?"", ""Answers"" -> {""develop resistance""}, ""AnswerPositions"" -> {285}, ""QuestionID"" -> ""5731bbe8e17f3d1400422342""	>, <	Question"" -> ""What organization stated that the world has this serious problem?"", ""Answers"" -> {""World Health Organization""}, ""AnswerPositions"" -> {412}, ""QuestionID"" -> ""5731bbe8e17f3d1400422343""	>, <	Question"" -> ""What regions in the world does this apply in?"", ""Answers"" -> {""every region of the world""}, ""AnswerPositions"" -> {574}, ""QuestionID"" -> ""5731bbe8e17f3d1400422344""	>, <	Question"" -> ""When were antibiotics created?"", ""Answers"" -> {""20th century""}, ""AnswerPositions"" -> {44}, ""QuestionID"" -> ""5732843bb3a91d1900202df7""	>, <	Question"" -> ""What is a common problem in antibiotic use?"", ""Answers"" -> {""antimicrobial and antibiotic resistance""}, ""AnswerPositions"" -> {346}, ""QuestionID"" -> ""5732843bb3a91d1900202dfa""	>, <	Question"" -> ""Who else uses antibiotics besides the medical industry?"", ""Answers"" -> {""livestock raising""}, ""AnswerPositions"" -> {244}, ""QuestionID"" -> ""5732843bb3a91d1900202df9""	>, <	Question"" -> ""What disease did antibiotics help eliminate?"", ""Answers"" -> {""tuberculosis""}, ""AnswerPositions"" -> {141}, ""QuestionID"" -> ""5732843bb3a91d1900202df8""	>}","Antibiotics","Training"
In empirical therapy, a patient has proven or suspected infection, but the responsible microorganism is not yet unidentified. While the microorgainsim is being identified the doctor will usually administer the best choice of antibiotic that will be most active against the likely cause of infection usually a broad spectrum antibiotic. Empirical therapy is usually initiated before the doctor knows …	Question"" -> ""What is one kind of therapy that may be used when a patience has an infection, but it has not been identified?"", ""Answers"" -> {""empirical therapy""}, ""AnswerPositions"" -> {4}, ""QuestionID"" -> ""573018d5947a6a140053d0e4""	>, <	Question"" -> ""Where do doctors perform microorganism identification testing?"", ""Answers"" -> {""laboratory""}, ""AnswerPositions"" -> {524}, ""QuestionID"" -> ""573018d5947a6a140053d0e5""	>, <	Question"" -> ""What kinds of antibiotics are most commonly used for empirical therapy?"", ""Answers"" -> {""broad spectrum antibiotic""}, ""AnswerPositions"" -> {310}, ""QuestionID"" -> ""573018d5947a6a140053d0e6""	>, <	Question"" -> ""At what stage does a doctor begin empirical therapy?"", ""Answers"" -> {""While the microorgainsim is being identified""}, ""AnswerPositions"" -> {127}, ""QuestionID"" -> ""573018d5947a6a140053d0e7""	>, <	Question"" -> ""How long does the identification process take?"", ""Answers"" -> {""several days""}, ""AnswerPositions"" -> {504}, ""QuestionID"" -> ""573018d5947a6a140053d0e8""	>, <	Question"" -> ""What happens when a doctor doesn't know the microorganism yet?"", ""Answers"" -> {""broad spectrum antibiotic""}, ""AnswerPositions"" -> {310}, ""QuestionID"" -> ""573288ce57eb1f1400fd2d82""	>, <	Question"" -> ""What happens in empirical therapy?"", ""Answers"" -> {""a patient has proven or suspected infection, but the responsible microorganism is not yet unidentified""}, ""AnswerPositions"" -> {23}, ""QuestionID"" -> ""573288ce57eb1f1400fd2d83""	>, <	Question"" -> ""When is empirical started?"", ""Answers"" -> {""before the doctor knows the exact identification of microorgansim""}, ""AnswerPositions"" -> {376}, ""QuestionID"" -> ""573288ce57eb1f1400fd2d84""	>}","Antibiotics","Training"
Antibiotics are screened for any negative effects on humans or other mammals before approval for clinical use, and are usually considered safe and most are well tolerated. However, some antibiotics have been associated with a range of adverse side effects. Side-effects range from mild to very serious depending on the antibiotics used, the microbial organisms targeted, and the individual patient. …	Question"" -> ""What are two examples of minor side effects caused by some antibiotics?"", ""Answers"" -> {""fever and nausea""}, ""AnswerPositions"" -> {687}, ""QuestionID"" -> ""57301a6b04bcaa1900d7719f""	>, <	Question"" -> ""What causes diarrhea?"", ""Answers"" -> {""disruption of the species composition in the intestinal flora""}, ""AnswerPositions"" -> {829}, ""QuestionID"" -> ""57301a6b04bcaa1900d771a0""	>, <	Question"" -> ""What negative effects can antibiotics have on the vaginal area?"", ""Answers"" -> {""yeast""}, ""AnswerPositions"" -> {1065}, ""QuestionID"" -> ""57301a6b04bcaa1900d771a1""	>, <	Question"" -> ""What is one example of antibiotics that may have a possible side effect of tendon damage?"", ""Answers"" -> {""a quinolone antibiotic with a systemic corticosteroid""}, ""AnswerPositions"" -> {1259}, ""QuestionID"" -> ""57301a6b04bcaa1900d771a2""	>, <	Question"" -> ""What is one possible serious side effect of over-using antibiotics?"", ""Answers"" -> {""alter the host microbiota""}, ""AnswerPositions"" -> {1391}, ""QuestionID"" -> ""57301a6b04bcaa1900d771a3""	>, <	Question"" -> ""What are antibiotics screened for on mammals and humans?"", ""Answers"" -> {""negative effects""}, ""AnswerPositions"" -> {34}, ""QuestionID"" -> ""5730ee6405b4da19006bcc4e""	>, <	Question"" -> ""What do antibiotics need approval for?"", ""Answers"" -> {""clinical use""}, ""AnswerPositions"" -> {98}, ""QuestionID"" -> ""5730ee6405b4da19006bcc4f""	>, <	Question"" -> ""What besides the individual patient is targeted when antibiotics is being used?"", ""Answers"" -> {""microbial organisms""}, ""AnswerPositions"" -> {342}, ""QuestionID"" -> ""5730ee6405b4da19006bcc50""	>, <	Question"" -> ""Photodermatitis, nausea, allergic reactions and anaphylaxis are all what type of side effect?"", ""Answers"" -> {""Adverse effects""}, ""AnswerPositions"" -> {660}, ""QuestionID"" -> ""5730ee6405b4da19006bcc51""	>, <	Question"" -> ""What was altered during the hypothesis of indiscriminate use of antibiotics?"", ""Answers"" -> {""host microbiota""}, ""AnswerPositions"" -> {1401}, ""QuestionID"" -> ""5730ee6405b4da19006bcc52""	>, <	Question"" -> ""Why are antibiotics checked before use?"", ""Answers"" -> {""negative effects on humans or other mammals""}, ""AnswerPositions"" -> {34}, ""QuestionID"" -> ""57328a33b3a91d1900202e29""	>, <	Question"" -> ""Name some adverse effects?"", ""Answers"" -> {""fever and nausea to major allergic reactions, including photodermatitis and anaphylaxis""}, ""AnswerPositions"" -> {687}, ""QuestionID"" -> ""57328a33b3a91d1900202e2a""	>, <	Question"" -> ""Name some side-effects?"", ""Answers"" -> {""diarrhea""}, ""AnswerPositions"" -> {804}, ""QuestionID"" -> ""57328a33b3a91d1900202e2b""	>, <	Question"" -> ""What can happen to vaginal flora?"", ""Answers"" -> {""overgrowth of yeast""}, ""AnswerPositions"" -> {1051}, ""QuestionID"" -> ""57328a33b3a91d1900202e2c""	>, <	Question"" -> ""What can happen when antibiotics are used with other drugs?"", ""Answers"" -> {""Additional side-effects""}, ""AnswerPositions"" -> {1127}, ""QuestionID"" -> ""57328a33b3a91d1900202e2d""	>}","Antibiotics","Training"
Exposure to antibiotics early in life is associated with increased body mass in humans and mouse models. Early life is a critical period for the establishment of the intestinal microbiota and for metabolic development. Mice exposed to subtherapeutic antibiotic treatment (STAT)– with either penicillin, vancomycin, penicillin and vancomycin, or chlortetracycline had altered composition of the gut m…	Question"" -> ""What is one common result of using antibiotics from a young age?"", ""Answers"" -> {""increased body mass""}, ""AnswerPositions"" -> {58}, ""QuestionID"" -> ""57301bfca23a5019007fcd81""	>, <	Question"" -> ""What does STAT stand for?"", ""Answers"" -> {""subtherapeutic antibiotic treatment""}, ""AnswerPositions"" -> {236}, ""QuestionID"" -> ""57301bfca23a5019007fcd82""	>, <	Question"" -> ""What are some antibiotics can be used for STAT?"", ""Answers"" -> {""penicillin, vancomycin, penicillin and vancomycin, or chlortetracycline""}, ""AnswerPositions"" -> {292}, ""QuestionID"" -> ""57301bfca23a5019007fcd83""	>, <	Question"" -> ""Do antibiotics cause obesity in humans?"", ""Answers"" -> {""unclear""}, ""AnswerPositions"" -> {859}, ""QuestionID"" -> ""57301bfca23a5019007fcd84""	>, <	Question"" -> ""Why do physicians use antibiotics on infants when the relationship has been proven? "", ""Answers"" -> {""weighed against the beneficial effects""}, ""AnswerPositions"" -> {1542}, ""QuestionID"" -> ""57301bfca23a5019007fcd85""	>, <	Question"" -> ""What can happen if people are exposed to antibiotics at a young age?"", ""Answers"" -> {""increased body mass""}, ""AnswerPositions"" -> {58}, ""QuestionID"" -> ""57328cf2b3a91d1900202e33""	>, <	Question"" -> ""When do intestinal microbiota develop?"", ""Answers"" -> {""Early life""}, ""AnswerPositions"" -> {106}, ""QuestionID"" -> ""57328cf2b3a91d1900202e34""	>, <	Question"" -> ""Do antibiotics increase the chance of getting fat for humans?"", ""Answers"" -> {""unclear""}, ""AnswerPositions"" -> {859}, ""QuestionID"" -> ""57328cf2b3a91d1900202e35""	>}","Antibiotics","Training"
The majority of studies indicate antibiotics do interfere with contraceptive pills, such as clinical studies that suggest the failure rate of contraceptive pills caused by antibiotics is very low (about 1%). In cases where antibacterials have been suggested to affect the efficiency of birth control pills, such as for the broad-spectrum antibacterial rifampicin, these cases may be due to an increa…	Question"" -> ""Do antibiotics interact with birth control pills?"", ""Answers"" -> {""The majority of studies indicate antibiotics do interfere with contraceptive pills""}, ""AnswerPositions"" -> {1}, ""QuestionID"" -> ""57302106a23a5019007fcdf7""	>, <	Question"" -> ""What percentage of birth control pill failure is attributed to antibiotics?"", ""Answers"" -> {""about 1%""}, ""AnswerPositions"" -> {198}, ""QuestionID"" -> ""57302106a23a5019007fcdf8""	>, <	Question"" -> ""What are the potential effects on intestinal flora?"", ""Answers"" -> {""reduced absorption of estrogens in the colon""}, ""AnswerPositions"" -> {564}, ""QuestionID"" -> ""57302106a23a5019007fcdf9""	>, <	Question"" -> ""Have these potential effects been proven through testing?"", ""Answers"" -> {""inconclusive and controversial""}, ""AnswerPositions"" -> {667}, ""QuestionID"" -> ""57302106a23a5019007fcdfa""	>, <	Question"" -> ""What do physicians recommend to counteract this potential issue?"", ""Answers"" -> {""extra contraceptive measures""}, ""AnswerPositions"" -> {732}, ""QuestionID"" -> ""57302106a23a5019007fcdfb""	>, <	Question"" -> ""What do antibiotics interfere with?"", ""Answers"" -> {""contraceptive pills""}, ""AnswerPositions"" -> {64}, ""QuestionID"" -> ""5731bd47e99e3014001e6236""	>, <	Question"" -> ""What percent is the failure rate of contraceptive pills?"", ""Answers"" -> {""about 1%""}, ""AnswerPositions"" -> {198}, ""QuestionID"" -> ""5731bd47e99e3014001e6237""	>, <	Question"" -> ""Whhat does intestinal flora reduce?"", ""Answers"" -> {""absorption of estrogens""}, ""AnswerPositions"" -> {572}, ""QuestionID"" -> ""5731bd47e99e3014001e6238""	>, <	Question"" -> ""In therapy, what does the antibacterial interact with?"", ""Answers"" -> {""oral contraceptives""}, ""AnswerPositions"" -> {846}, ""QuestionID"" -> ""5731bd47e99e3014001e6239""	>, <	Question"" -> ""Do antibiotics mess with birth control pills?"", ""Answers"" -> {""antibiotics do interfere""}, ""AnswerPositions"" -> {34}, ""QuestionID"" -> ""573296880342181400a2027d""	>, <	Question"" -> ""What should women do if they are using antibiotics and birth control pills?"", ""Answers"" -> {""extra contraceptive measures""}, ""AnswerPositions"" -> {732}, ""QuestionID"" -> ""573296880342181400a2027f""	>, <	Question"" -> ""What is birth control failure rate due to antibiotics?"", ""Answers"" -> {""about 1%""}, ""AnswerPositions"" -> {198}, ""QuestionID"" -> ""573296880342181400a2027e""	>}","Antibiotics","Training"
Interactions between alcohol and certain antibiotics may occur and may cause side-effects and decreased effectiveness of antibiotic therapy. While moderate alcohol consumption is unlikely to interfere with many common antibiotics, there are specific types of antibiotics with which alcohol consumption may cause serious side-effects. Therefore, potential risks of side-effects and effectiveness depe…	Question"" -> ""What is one potential issue with drinking alcohol while taking antibiotics?"", ""Answers"" -> {""decreased effectiveness""}, ""AnswerPositions"" -> {95}, ""QuestionID"" -> ""57302230a23a5019007fce13""	>, <	Question"" -> ""Do all antibiotics interact dangerously with alcohol?"", ""Answers"" -> {""moderate alcohol consumption is unlikely to interfere with many common antibiotics""}, ""AnswerPositions"" -> {148}, ""QuestionID"" -> ""57302230a23a5019007fce14""	>, <	Question"" -> ""Is it OK to drink alcohol while taking any antibiotic?"", ""Answers"" -> {""there are specific types of antibiotics with which alcohol consumption may cause serious side-effects""}, ""AnswerPositions"" -> {232}, ""QuestionID"" -> ""57302230a23a5019007fce15""	>, <	Question"" -> ""How common is the belief that alcohol and antibiotics should never be mixed?"", ""Answers"" -> {""widespread""}, ""AnswerPositions"" -> {561}, ""QuestionID"" -> ""57302230a23a5019007fce16""	>, <	Question"" -> ""What can alcohol and certain antibiotics cause?"", ""Answers"" -> {""decreased effectiveness of antibiotic therapy""}, ""AnswerPositions"" -> {95}, ""QuestionID"" -> ""5731be590fdd8d15006c64e1""	>, <	Question"" -> ""What is unlikely to interfere with with many common antibiotics?"", ""Answers"" -> {""alcohol consumption""}, ""AnswerPositions"" -> {157}, ""QuestionID"" -> ""5731be590fdd8d15006c64e2""	>, <	Question"" -> ""What belief should bever be mixed widespread?"", ""Answers"" -> {""alcohol and antibiotics""}, ""AnswerPositions"" -> {512}, ""QuestionID"" -> ""5731be590fdd8d15006c64e3""	>, <	Question"" -> ""What common drug can reduce antibiotic effectiveness?"", ""Answers"" -> {""alcohol""}, ""AnswerPositions"" -> {22}, ""QuestionID"" -> ""573299421d5d2e14009ff861""	>, <	Question"" -> ""What type of antibiotic is most likely to be a problem with alcohol?"", ""Answers"" -> {""specific types of antibiotics with which alcohol consumption may cause serious side-effects""}, ""AnswerPositions"" -> {242}, ""QuestionID"" -> ""573299421d5d2e14009ff862""	>, <	Question"" -> ""Should alcohol be used while on antibiotics?"", ""Answers"" -> {""alcohol and antibiotics should never be mixed""}, ""AnswerPositions"" -> {512}, ""QuestionID"" -> ""573299421d5d2e14009ff863""	>}","Antibiotics","Training"
Several molecular mechanisms of antibacterial resistance exist. Intrinsic antibacterial resistance may be part of the genetic makeup of bacterial strains. For example, an antibiotic target may be absent from the bacterial genome. Acquired resistance results from a mutation in the bacterial chromosome or the acquisition of extra-chromosomal DNA. Antibacterial-producing bacteria have evolved resist…	Question"" -> ""What is part of hje the make up of bacterial strains?"", ""Answers"" -> {""Intrinsic antibacterial resistance""}, ""AnswerPositions"" -> {65}, ""QuestionID"" -> ""5731c904b9d445190005e551""	>, <	Question"" -> ""What is exchanged between between bacterial strains or species via plasmids that have this resistance?"", ""Answers"" -> {""antibacterial resistance genes""}, ""AnswerPositions"" -> {713}, ""QuestionID"" -> ""5731c904b9d445190005e554""	>, <	Question"" -> ""What can be absent from the bacterial genome?"", ""Answers"" -> {""antibiotic target""}, ""AnswerPositions"" -> {172}, ""QuestionID"" -> ""5731c904b9d445190005e552""	>, <	Question"" -> ""When does the spread of antibacterial resistance frequently occurs/"", ""Answers"" -> {""vertical transmission""}, ""AnswerPositions"" -> {582}, ""QuestionID"" -> ""5731c904b9d445190005e553""	>, <	Question"" -> ""What does some resistance come from?"", ""Answers"" -> {""mutation""}, ""AnswerPositions"" -> {266}, ""QuestionID"" -> ""5733c3f34776f419006611d4""	>, <	Question"" -> ""What method of spread can occur in antibacterial resistance?"", ""Answers"" -> {""vertical transmission of mutations""}, ""AnswerPositions"" -> {582}, ""QuestionID"" -> ""5733c3f34776f419006611d5""	>, <	Question"" -> ""What do plasmids do in resistance?"", ""Answers"" -> {""carry several different resistance genes""}, ""AnswerPositions"" -> {870}, ""QuestionID"" -> ""5733c3f34776f419006611d6""	>}","Antibiotics","Training"
Antibacterial-resistant strains and species, sometimes referred to as "superbugs", now contribute to the emergence of diseases that were for a while well controlled. For example, emergent bacterial strains causing tuberculosis (TB) that are resistant to previously effective antibacterial treatments pose many therapeutic challenges. Every year, nearly half a million new cases of multidrug-resistan…	Question"" -> ""What are strains that are resistant to antibiotics called sometimes?"", ""Answers"" -> {""superbugs""}, ""AnswerPositions"" -> {72}, ""QuestionID"" -> ""5733c4ca4776f419006611e4""	>, <	Question"" -> ""What was a once almost controlled disease that is coming back do to resistance?"", ""Answers"" -> {""tuberculosis""}, ""AnswerPositions"" -> {215}, ""QuestionID"" -> ""5733c4ca4776f419006611e5""	>, <	Question"" -> ""How many new infections of resistant TB are reported per year?"", ""Answers"" -> {""half a million""}, ""AnswerPositions"" -> {354}, ""QuestionID"" -> ""5733c4ca4776f419006611e6""	>, <	Question"" -> ""What is the acronym used to describe resistant TB?"", ""Answers"" -> {""MDR-TB""}, ""AnswerPositions"" -> {416}, ""QuestionID"" -> ""5733c4ca4776f419006611e7""	>}","Antibiotics","Training"
Inappropriate antibiotic treatment and overuse of antibiotics have contributed to the emergence of antibiotic-resistant bacteria. Self prescription of antibiotics is an example of misuse. Many antibiotics are frequently prescribed to treat symptoms or diseases that do not respond to antibiotics or that are likely to resolve without treatment. Also, incorrect or suboptimal antibiotics are prescrib…	Question"" -> ""What are the two biggest reasons for resistance?"", ""Answers"" -> {""Inappropriate antibiotic treatment and overuse""}, ""AnswerPositions"" -> {1}, ""QuestionID"" -> ""5733c6d84776f41900661208""	>, <	Question"" -> ""What is a common method of misuse?"", ""Answers"" -> {""Self prescription""}, ""AnswerPositions"" -> {131}, ""QuestionID"" -> ""5733c6d84776f41900661209""	>, <	Question"" -> ""What is an example of bad treatment causing resistance?"", ""Answers"" -> {""overuse of antibiotics""}, ""AnswerPositions"" -> {441}, ""QuestionID"" -> ""5733c6d84776f4190066120a""	>}","Antibiotics","Training"
Common forms of antibiotic misuse include excessive use of prophylactic antibiotics in travelers and failure of medical professionals to prescribe the correct dosage of antibiotics on the basis of the patient's weight and history of prior use. Other forms of misuse include failure to take the entire prescribed course of the antibiotic, incorrect dosage and administration, or failure to rest for s…	Question"" -> ""What is a way of improperly using antibiotics for those traveling?"", ""Answers"" -> {""prophylactic antibiotics""}, ""AnswerPositions"" -> {60}, ""QuestionID"" -> ""5733c81c4776f4190066121c""	>, <	Question"" -> ""What can happen if a doctor doesn't prescribe to a person's weight and prior use?"", ""Answers"" -> {""failure of medical professionals to prescribe the correct dosage""}, ""AnswerPositions"" -> {102}, ""QuestionID"" -> ""5733c81c4776f4190066121d""	>, <	Question"" -> ""What are 3 other common forms of bad antibiotic practices?"", ""Answers"" -> {""failure to take the entire prescribed course of the antibiotic, incorrect dosage and administration, or failure to rest for sufficient recovery""}, ""AnswerPositions"" -> {275}, ""QuestionID"" -> ""5733c81c4776f4190066121e""	>, <	Question"" -> ""What happens when a cold is treated with antibiotics?"", ""Answers"" -> {""Inappropriate antibiotic treatment""}, ""AnswerPositions"" -> {420}, ""QuestionID"" -> ""5733c81c4776f4190066121f""	>, <	Question"" -> ""What do doctors usually do when a patient seems to want antibiotics even though they may not be right?"", ""Answers"" -> {""prescribe antibiotics""}, ""AnswerPositions"" -> {622}, ""QuestionID"" -> ""5733c81c4776f41900661220""	>}","Antibiotics","Training"
Several organizations concerned with antimicrobial resistance are lobbying to eliminate the unnecessary use of antibiotics. The issues of misuse and overuse of antibiotics have been addressed by the formation of the US Interagency Task Force on Antimicrobial Resistance. This task force aims to actively address antimicrobial resistance, and is coordinated by the US Centers for Disease Control and …	Question"" -> ""What is the name of a US government agency tasked with trying to stop improper use of antibiotics?"", ""Answers"" -> {""US Interagency Task Force on Antimicrobial Resistance""}, ""AnswerPositions"" -> {217}, ""QuestionID"" -> ""5733cb484776f41900661256""	>, <	Question"" -> ""Which agencies control this task force?"", ""Answers"" -> {""US Centers for Disease Control and Prevention, the Food and Drug Administration (FDA), and the National Institutes of Health (NIH)""}, ""AnswerPositions"" -> {365}, ""QuestionID"" -> ""5733cb484776f41900661257""	>, <	Question"" -> ""When did the French start going after overuse of antibiotics?"", ""Answers"" -> {""2002""}, ""AnswerPositions"" -> {655}, ""QuestionID"" -> ""5733cb484776f41900661258""	>}","Antibiotics","Training"
The emergence of antibiotic resistance has prompted restrictions on their use in the UK in 1970 (Swann report 1969), and the EU has banned the use of antibiotics as growth-promotional agents since 2003. Moreover, several organizations (e.g., The American Society for Microbiology (ASM), American Public Health Association (APHA) and the American Medical Association (AMA)) have called for restrictio…	Question"" -> ""When did the EU ban antibiotics for speeding up growth?"", ""Answers"" -> {""2003""}, ""AnswerPositions"" -> {198}, ""QuestionID"" -> ""5733cd2bd058e614000b62b3""	>, <	Question"" -> ""What report caused the UK to worry about resistance?"", ""Answers"" -> {""Swann report 1969""}, ""AnswerPositions"" -> {98}, ""QuestionID"" -> ""5733cd2bd058e614000b62b4""	>, <	Question"" -> ""What 3 US organizations have called for the banning of antibiotics in the production of food animals?"", ""Answers"" -> {""American Society for Microbiology (ASM), American Public Health Association (APHA) and the American Medical Association (AMA)""}, ""AnswerPositions"" -> {247}, ""QuestionID"" -> ""5733cd2bd058e614000b62b5""	>, <	Question"" -> ""Name two US bills that want to ban antibiotics in food production?"", ""Answers"" -> {""S.742 and H.R. 2562""}, ""AnswerPositions"" -> {831}, ""QuestionID"" -> ""5733cd2bd058e614000b62b6""	>, <	Question"" -> ""What 3 medical associations supported the bills?"", ""Answers"" -> {""American Holistic Nurses' Association, the American Medical Association, and the American Public Health Association (APHA)""}, ""AnswerPositions"" -> {1046}, ""QuestionID"" -> ""5733cd2bd058e614000b62b7""	>}","Antibiotics","Training"
There has been extensive use of antibiotics in animal husbandry. In the United States, the question of emergence of antibiotic-resistant bacterial strains due to use of antibiotics in livestock was raised by the US Food and Drug Administration (FDA) in 1977. In March 2012, the United States District Court for the Southern District of New York, ruling in an action brought by the Natural Resources …	Question"" -> ""What besides sick people are antibiotics used for?"", ""Answers"" -> {""animal husbandry""}, ""AnswerPositions"" -> {48}, ""QuestionID"" -> ""5733d178d058e614000b6321""	>, <	Question"" -> ""When was resistance first discussed as a problem in the raising of farm animals?"", ""Answers"" -> {""1977""}, ""AnswerPositions"" -> {254}, ""QuestionID"" -> ""5733d178d058e614000b6322""	>, <	Question"" -> ""When did a district court order the FDA to stop approving antibiotics in animals?"", ""Answers"" -> {""March 2012""}, ""AnswerPositions"" -> {263}, ""QuestionID"" -> ""5733d178d058e614000b6323""	>}","Antibiotics","Training"
Before the early 20th century, treatments for infections were based primarily on medicinal folklore. Mixtures with antimicrobial properties that were used in treatments of infections were described over 2000 years ago. Many ancient cultures, including the ancient Egyptians and ancient Greeks, used specially selected mold and plant materials and extracts to treat infections. More recent observatio…	Question"" -> ""What methods did people use before antibiotics to treat infections?"", ""Answers"" -> {""medicinal folklore""}, ""AnswerPositions"" -> {82}, ""QuestionID"" -> ""5733d2444776f419006612d8""	>, <	Question"" -> ""When were some kinds of antimicrobials first used?"", ""Answers"" -> {""over 2000 years ago""}, ""AnswerPositions"" -> {199}, ""QuestionID"" -> ""5733d2444776f419006612d9""	>, <	Question"" -> ""What type of things did Egyptians and Greeks use?"", ""Answers"" -> {""mold and plant materials and extracts""}, ""AnswerPositions"" -> {319}, ""QuestionID"" -> ""5733d2444776f419006612da""	>, <	Question"" -> ""What does antibiosis mean?"", ""Answers"" -> {""against life""}, ""AnswerPositions"" -> {728}, ""QuestionID"" -> ""5733d2444776f419006612db""	>, <	Question"" -> ""Who came up with the term antibiosis?"", ""Answers"" -> {""Jean Paul Vuillemin""}, ""AnswerPositions"" -> {787}, ""QuestionID"" -> ""5733d2444776f419006612dc""	>}","Antibiotics","Training"
The effects of some types of mold on infection had been noticed many times over the course of history (see: History of penicillin). In 1928, Alexander Fleming noticed the same effect in a Petri dish, where a number of disease-causing bacteria were killed by a fungus of the genus Penicillium. Fleming postulated that the effect is mediated by an antibacterial compound he named penicillin, and that …	Question"" -> ""What type of organism has been reported to have worked on infections?"", ""Answers"" -> {""mold""}, ""AnswerPositions"" -> {30}, ""QuestionID"" -> ""5733d3334776f419006612e2""	>, <	Question"" -> ""Who noticed in a lab the antibacterial characteristics of mold?"", ""Answers"" -> {""Alexander Fleming""}, ""AnswerPositions"" -> {142}, ""QuestionID"" -> ""5733d3334776f419006612e3""	>, <	Question"" -> ""What mold did Fleming notice had antibacterial properties?"", ""Answers"" -> {""penicillin""}, ""AnswerPositions"" -> {379}, ""QuestionID"" -> ""5733d3334776f419006612e4""	>, <	Question"" -> ""What did Fleming initially think a good use would be for it?"", ""Answers"" -> {""chemotherapy""}, ""AnswerPositions"" -> {452}, ""QuestionID"" -> ""5733d3334776f419006612e5""	>}","Antibiotics","Training"
The first sulfonamide and first commercially available antibacterial, Prontosil, was developed by a research team led by Gerhard Domagk in 1932 at the Bayer Laboratories of the IG Farben conglomerate in Germany. Domagk received the 1939 Nobel Prize for Medicine for his efforts. Prontosil had a relatively broad effect against Gram-positive cocci, but not against enterobacteria. Research was stimul…	Question"" -> ""What was the first available antibiotic?"", ""Answers"" -> {""Prontosil""}, ""AnswerPositions"" -> {71}, ""QuestionID"" -> ""5733d4364776f419006612f2""	>, <	Question"" -> ""What company developed Prontosil?"", ""Answers"" -> {""IG Farben""}, ""AnswerPositions"" -> {178}, ""QuestionID"" -> ""5733d4364776f419006612f3""	>, <	Question"" -> ""Who led the team that came up with Prontosil?"", ""Answers"" -> {""Gerhard Domagk""}, ""AnswerPositions"" -> {122}, ""QuestionID"" -> ""5733d4364776f419006612f4""	>, <	Question"" -> ""What prize did Domagk get for his work?"", ""Answers"" -> {""1939 Nobel Prize for Medicine""}, ""AnswerPositions"" -> {233}, ""QuestionID"" -> ""5733d4364776f419006612f5""	>}","Antibiotics","Training"
In 1939, coinciding with the start of World War II, Rene Dubos reported the discovery of the first naturally derived antibiotic, tyrothricin, a compound of 20% gramicidin and 80% tyrocidine, from B. brevis. It was one of the first commercially manufactured antibiotics universally and was very effective in treating wounds and ulcers during World War II. Gramicidin, however, could not be used syste…	Question"" -> ""What was the first antibiotic developed from nature?"", ""Answers"" -> {""tyrothricin""}, ""AnswerPositions"" -> {130}, ""QuestionID"" -> ""5733d4c24776f41900661304""	>, <	Question"" -> ""When was tyrothricin created?"", ""Answers"" -> {""1939""}, ""AnswerPositions"" -> {4}, ""QuestionID"" -> ""5733d4c24776f41900661305""	>, <	Question"" -> ""What also happened in 1939 besides tyrothricin?"", ""Answers"" -> {""start of World War II,""}, ""AnswerPositions"" -> {30}, ""QuestionID"" -> ""5733d4c24776f41900661306""	>, <	Question"" -> ""Who discovered tyrothricin?"", ""Answers"" -> {""Rene Dubos""}, ""AnswerPositions"" -> {53}, ""QuestionID"" -> ""5733d4c24776f41900661307""	>, <	Question"" -> ""What was tyrothricin used for during the war?"", ""Answers"" -> {""wounds and ulcers""}, ""AnswerPositions"" -> {317}, ""QuestionID"" -> ""5733d4c24776f41900661308""	>}","Antibiotics","Training"
Florey and Chain succeeded in purifying the first penicillin, penicillin G, in 1942, but it did not become widely available outside the Allied military before 1945. Later, Norman Heatley developed the back extraction technique for efficiently purifying penicillin in bulk. The chemical structure of penicillin was determined by Dorothy Crowfoot Hodgkin in 1945. Purified penicillin displayed potent …	Question"" -> ""When was penicillin G first purified?"", ""Answers"" -> {""1942""}, ""AnswerPositions"" -> {80}, ""QuestionID"" -> ""5733d5f24776f41900661314""	>, <	Question"" -> ""When did penicillin G become available outside of military use?"", ""Answers"" -> {""1945""}, ""AnswerPositions"" -> {160}, ""QuestionID"" -> ""5733d5f24776f41900661315""	>, <	Question"" -> ""Who came up with a way to quickly produce penicillin?"", ""Answers"" -> {""Norman Heatley""}, ""AnswerPositions"" -> {173}, ""QuestionID"" -> ""5733d5f24776f41900661316""	>, <	Question"" -> ""When was the chemical make-up of penicillin discovered?"", ""Answers"" -> {""1945""}, ""AnswerPositions"" -> {357}, ""QuestionID"" -> ""5733d5f24776f41900661317""	>, <	Question"" -> ""Who discovered the chemical structure of penicillin?"", ""Answers"" -> {""Dorothy Crowfoot Hodgkin""}, ""AnswerPositions"" -> {329}, ""QuestionID"" -> ""5733d5f24776f41900661318""	>}","Antibiotics","Training"
Vaccines rely on immune modulation or augmentation. Vaccination either excites or reinforces the immune competence of a host to ward off infection, leading to the activation of macrophages, the production of antibodies, inflammation, and other classic immune reactions. Antibacterial vaccines have been responsible for a drastic reduction in global bacterial diseases. Vaccines made from attenuated …	Question"" -> ""What do vaccines need to work?"", ""Answers"" -> {""immune modulation or augmentation""}, ""AnswerPositions"" -> {18}, ""QuestionID"" -> ""5733d670d058e614000b6379""	>, <	Question"" -> ""What type of vaccines have saved millions of lives?"", ""Answers"" -> {""Antibacterial vaccines""}, ""AnswerPositions"" -> {271}, ""QuestionID"" -> ""5733d670d058e614000b637a""	>, <	Question"" -> ""What types of vaccines have been phased out?"", ""Answers"" -> {""Vaccines made from attenuated whole cells or lysates""}, ""AnswerPositions"" -> {370}, ""QuestionID"" -> ""5733d670d058e614000b637b""	>}","Antibiotics","Training"
Phage therapy is another option that is being looked into for treating resistant strains of bacteria. The way that researchers are doing this is by infecting pathogenic bacteria with their own viruses, more specifically, bacteriophages. Bacteriophages, also known simply as phages, are precisely bacterial viruses that infect bacteria by disrupting pathogenic bacterium lytic cycles. By disrupting t…	Question"" -> ""What has been talked about to treat resistant bacteria?"", ""Answers"" -> {""Phage therapy""}, ""AnswerPositions"" -> {1}, ""QuestionID"" -> ""5733d6e64776f41900661328""	>, <	Question"" -> ""How have researchers been doing this?"", ""Answers"" -> {""infecting pathogenic bacteria""}, ""AnswerPositions"" -> {149}, ""QuestionID"" -> ""5733d6e64776f41900661329""	>, <	Question"" -> ""What is a worry of using phages?"", ""Answers"" -> {""phages will infect \""good\"" bacteria""}, ""AnswerPositions"" -> {802}, ""QuestionID"" -> ""5733d6e64776f4190066132a""	>}","Antibiotics","Training"
In April 2013, the Infectious Disease Society of America (IDSA) reported that the weak antibiotic pipeline does not match bacteria's increasing ability to develop resistance. Since 2009, only 2 new antibiotics were approved in the United States. The number of new antibiotics approved for marketing per year declines continuously. The report identified seven antibiotics against the Gram-negative ba…	Question"" -> ""How many antibiotics have been created in the last 7 years?"", ""Answers"" -> {""2""}, ""AnswerPositions"" -> {193}, ""QuestionID"" -> ""5733d88b4776f41900661344""	>, <	Question"" -> ""How many are in the pipelin to fight GNB?"", ""Answers"" -> {""seven""}, ""AnswerPositions"" -> {354}, ""QuestionID"" -> ""5733d88b4776f41900661345""	>, <	Question"" -> ""What year did the Infectious Disease Society of America say that production of new antibiotics does not keep up with resistance?"", ""Answers"" -> {""2013""}, ""AnswerPositions"" -> {10}, ""QuestionID"" -> ""5733d88b4776f41900661346""	>}","Antibiotics","Training"
Possible improvements include clarification of clinical trial regulations by FDA. Furthermore, appropriate economic incentives could persuade pharmaceutical companies to invest in this endeavor. Antibiotic Development to Advance Patient Treatment (ADAPT) Act aims to fast track the drug development to combat the growing threat of 'superbugs'. Under this Act, FDA can approve antibiotics and antifun…	Question"" -> ""Who regulates antibiotic approval?"", ""Answers"" -> {""FDA""}, ""AnswerPositions"" -> {78}, ""QuestionID"" -> ""5733d91e4776f4190066134a""	>, <	Question"" -> ""What could help to spur pharmaceuticals to make new antibiotics?"", ""Answers"" -> {""economic incentives""}, ""AnswerPositions"" -> {108}, ""QuestionID"" -> ""5733d91e4776f4190066134b""	>, <	Question"" -> ""What are resistant bacteria called in the media?"", ""Answers"" -> {""superbugs""}, ""AnswerPositions"" -> {333}, ""QuestionID"" -> ""5733d91e4776f4190066134c""	>, <	Question"" -> ""Who is a director at the Pew Charitable Trusts?"", ""Answers"" -> {""Allan Coukell,""}, ""AnswerPositions"" -> {764}, ""QuestionID"" -> ""5733d91e4776f4190066134d""	>}","Antibiotics","Training"
Frédéric François Chopin (/ˈʃoʊpæn/; French pronunciation: ​[fʁe.de.ʁik fʁɑ̃.swa ʃɔ.pɛ̃]; 22 February or 1 March 1810 – 17 October 1849), born Fryderyk Franciszek Chopin,[n 1] was a Polish and French (by citizenship and birth of father) composer and a virtuoso pianist of the Romantic era, who wrote primarily for the solo piano. He gained and has maintained renown worldwide as one of the leading m…	Question"" -> ""What was Frédéric's nationalities?"", ""Answers"" -> {""Polish and French""}, ""AnswerPositions"" -> {183}, ""QuestionID"" -> ""56cbd2356d243a140015ed66""	>, <	Question"" -> ""In what era was Frédéric active in?"", ""Answers"" -> {""Romantic era""}, ""AnswerPositions"" -> {277}, ""QuestionID"" -> ""56cbd2356d243a140015ed67""	>, <	Question"" -> ""For what instrument did Frédéric write primarily for?"", ""Answers"" -> {""solo piano""}, ""AnswerPositions"" -> {319}, ""QuestionID"" -> ""56cbd2356d243a140015ed68""	>, <	Question"" -> ""In what area was Frédéric born in?"", ""Answers"" -> {""Duchy of Warsaw""}, ""AnswerPositions"" -> {560}, ""QuestionID"" -> ""56cbd2356d243a140015ed69""	>, <	Question"" -> ""At what age did Frédéric depart from Poland?"", ""Answers"" -> {""20""}, ""AnswerPositions"" -> {778}, ""QuestionID"" -> ""56cbd2356d243a140015ed6a""	>, <	Question"" -> ""What year was Chopin born?"", ""Answers"" -> {""1810""}, ""AnswerPositions"" -> {114}, ""QuestionID"" -> ""56ce0a3762d2951400fa69d6""	>, <	Question"" -> ""What era was Chopin active during?"", ""Answers"" -> {""Romantic era""}, ""AnswerPositions"" -> {277}, ""QuestionID"" -> ""56ce0a3762d2951400fa69d7""	>, <	Question"" -> ""Where did Chopin grow up?"", ""Answers"" -> {""Warsaw""}, ""AnswerPositions"" -> {569}, ""QuestionID"" -> ""56ce0a3762d2951400fa69d8""	>, <	Question"" -> ""What instrument did he mostly compose for?"", ""Answers"" -> {""solo piano""}, ""AnswerPositions"" -> {319}, ""QuestionID"" -> ""56ce0a3762d2951400fa69d9""	>, <	Question"" -> ""At what age did Chopin leave Poland?"", ""Answers"" -> {""20""}, ""AnswerPositions"" -> {778}, ""QuestionID"" -> ""56ce0a3762d2951400fa69da""	>, <	Question"" -> ""When did Chopin die?"", ""Answers"" -> {""17 October 1849""}, ""AnswerPositions"" -> {121}, ""QuestionID"" -> ""56cf54a2aab44d1400b89006""	>, <	Question"" -> ""What was Chopin's full name?"", ""Answers"" -> {""Fryderyk Franciszek Chopin""}, ""AnswerPositions"" -> {144}, ""QuestionID"" -> ""56cf54a2aab44d1400b89008""	>, <	Question"" -> ""The majority of Chopin's compositions were for what instrument?"", ""Answers"" -> {""solo piano""}, ""AnswerPositions"" -> {319}, ""QuestionID"" -> ""56cf54a2aab44d1400b89009""	>, <	Question"" -> ""Chopin was active during what era?"", ""Answers"" -> {""Romantic era""}, ""AnswerPositions"" -> {277}, ""QuestionID"" -> ""56cf54a2aab44d1400b8900a""	>, <	Question"" -> ""In what year was Chopin born?"", ""Answers"" -> {""1810""}, ""AnswerPositions"" -> {114}, ""QuestionID"" -> ""56d1ca30e7d4791d009021a7""	>, <	Question"" -> ""In what city was Chopin born and raised?"", ""Answers"" -> {""Warsaw""}, ""AnswerPositions"" -> {569}, ""QuestionID"" -> ""56d1ca30e7d4791d009021a8""	>, <	Question"" -> ""How old was Chopin when he left Poland?"", ""Answers"" -> {""20""}, ""AnswerPositions"" -> {778}, ""QuestionID"" -> ""56d1ca30e7d4791d009021a9""	>, <	Question"" -> ""In what era of music did Chopin compose?"", ""Answers"" -> {""Romantic""}, ""AnswerPositions"" -> {277}, ""QuestionID"" -> ""56d1ca30e7d4791d009021aa""	>, <	Question"" -> ""What year did Chopin die?"", ""Answers"" -> {""1849""}, ""AnswerPositions"" -> {132}, ""QuestionID"" -> ""56d1ca30e7d4791d009021ab""	>}","Frédéric Chopin","Training"
[truncated: 20,745 more rows]
[truncated: 20 more columns]
