# Supplementary material for: FLMatchQA: a recursive neural network-based question answering with customized federated learning model
Source: PeerJ Comput Sci. 2024 Jun 28;10:e2092. doi: 10.7717/peerj-cs.2092 (PMC11232604; doi:10.7717/peerj-cs.2092)
Supplement: Supplemental Information 5 [file peerj-cs-10-2092-s005.zip]

Archive with 2 entries (2 files):
- squad_csv/train-squad.csv
- squad_csv/validation-squad.csv
