# Supplementary material for: FLMatchQA: a recursive neural network-based question answering with customized federated learning model
Source: PeerJ Comput Sci. 2024 Jun 28;10:e2092. doi: 10.7717/peerj-cs.2092 (PMC11232604; doi:10.7717/peerj-cs.2092)
Supplement: Supplemental Information 5 [file peerj-cs-10-2092-s005.zip › squad_csv/train-squad.csv]

	context	question	id	answer_start	text
0	Beyoncé Giselle Knowles-Carter (/biːˈjɒnseɪ/ bee-YON-say) (born September 4, 1981) is an American singer, songwriter, record producer and actress. Born and raised in Houston, Texas, she performed in various singing and dancing competitions as a child, and rose to fame in the late 1990s as lead singer of R&B girl-group Destiny's Child. Managed by her father, Mathew Knowles, the group became one of…	When did Beyonce start becoming popular?	56be85543aeaaa14008c9063	269	in the late 1990s
1	Beyoncé Giselle Knowles-Carter (/biːˈjɒnseɪ/ bee-YON-say) (born September 4, 1981) is an American singer, songwriter, record producer and actress. Born and raised in Houston, Texas, she performed in various singing and dancing competitions as a child, and rose to fame in the late 1990s as lead singer of R&B girl-group Destiny's Child. Managed by her father, Mathew Knowles, the group became one of…	What areas did Beyonce compete in when she was growing up?	56be85543aeaaa14008c9065	207	singing and dancing
2	Beyoncé Giselle Knowles-Carter (/biːˈjɒnseɪ/ bee-YON-say) (born September 4, 1981) is an American singer, songwriter, record producer and actress. Born and raised in Houston, Texas, she performed in various singing and dancing competitions as a child, and rose to fame in the late 1990s as lead singer of R&B girl-group Destiny's Child. Managed by her father, Mathew Knowles, the group became one of…	When did Beyonce leave Destiny's Child and become a solo singer?	56be85543aeaaa14008c9066	526	2003
3	Beyoncé Giselle Knowles-Carter (/biːˈjɒnseɪ/ bee-YON-say) (born September 4, 1981) is an American singer, songwriter, record producer and actress. Born and raised in Houston, Texas, she performed in various singing and dancing competitions as a child, and rose to fame in the late 1990s as lead singer of R&B girl-group Destiny's Child. Managed by her father, Mathew Knowles, the group became one of…	In what city and state did Beyonce grow up?	56bf6b0f3aeaaa14008c9601	166	Houston, Texas
4	Beyoncé Giselle Knowles-Carter (/biːˈjɒnseɪ/ bee-YON-say) (born September 4, 1981) is an American singer, songwriter, record producer and actress. Born and raised in Houston, Texas, she performed in various singing and dancing competitions as a child, and rose to fame in the late 1990s as lead singer of R&B girl-group Destiny's Child. Managed by her father, Mathew Knowles, the group became one of…	In which decade did Beyonce become famous?	56bf6b0f3aeaaa14008c9602	276	late 1990s
5	Beyoncé Giselle Knowles-Carter (/biːˈjɒnseɪ/ bee-YON-say) (born September 4, 1981) is an American singer, songwriter, record producer and actress. Born and raised in Houston, Texas, she performed in various singing and dancing competitions as a child, and rose to fame in the late 1990s as lead singer of R&B girl-group Destiny's Child. Managed by her father, Mathew Knowles, the group became one of…	In what R&B group was she the lead singer?	56bf6b0f3aeaaa14008c9603	320	Destiny's Child
6	Beyoncé Giselle Knowles-Carter (/biːˈjɒnseɪ/ bee-YON-say) (born September 4, 1981) is an American singer, songwriter, record producer and actress. Born and raised in Houston, Texas, she performed in various singing and dancing competitions as a child, and rose to fame in the late 1990s as lead singer of R&B girl-group Destiny's Child. Managed by her father, Mathew Knowles, the group became one of…	What album made her a worldwide known artist?	56bf6b0f3aeaaa14008c9604	505	Dangerously in Love
7	Beyoncé Giselle Knowles-Carter (/biːˈjɒnseɪ/ bee-YON-say) (born September 4, 1981) is an American singer, songwriter, record producer and actress. Born and raised in Houston, Texas, she performed in various singing and dancing competitions as a child, and rose to fame in the late 1990s as lead singer of R&B girl-group Destiny's Child. Managed by her father, Mathew Knowles, the group became one of…	Who managed the Destiny's Child group?	56bf6b0f3aeaaa14008c9605	360	Mathew Knowles
8	Beyoncé Giselle Knowles-Carter (/biːˈjɒnseɪ/ bee-YON-say) (born September 4, 1981) is an American singer, songwriter, record producer and actress. Born and raised in Houston, Texas, she performed in various singing and dancing competitions as a child, and rose to fame in the late 1990s as lead singer of R&B girl-group Destiny's Child. Managed by her father, Mathew Knowles, the group became one of…	When did Beyoncé rise to fame?	56d43c5f2ccc5a1400d830a9	276	late 1990s
9	Beyoncé Giselle Knowles-Carter (/biːˈjɒnseɪ/ bee-YON-say) (born September 4, 1981) is an American singer, songwriter, record producer and actress. Born and raised in Houston, Texas, she performed in various singing and dancing competitions as a child, and rose to fame in the late 1990s as lead singer of R&B girl-group Destiny's Child. Managed by her father, Mathew Knowles, the group became one of…	What role did Beyoncé have in Destiny's Child?	56d43c5f2ccc5a1400d830aa	290	lead singer
10	Beyoncé Giselle Knowles-Carter (/biːˈjɒnseɪ/ bee-YON-say) (born September 4, 1981) is an American singer, songwriter, record producer and actress. Born and raised in Houston, Texas, she performed in various singing and dancing competitions as a child, and rose to fame in the late 1990s as lead singer of R&B girl-group Destiny's Child. Managed by her father, Mathew Knowles, the group became one of…	What was the first album Beyoncé released as a solo artist?	56d43c5f2ccc5a1400d830ab	505	Dangerously in Love
11	Beyoncé Giselle Knowles-Carter (/biːˈjɒnseɪ/ bee-YON-say) (born September 4, 1981) is an American singer, songwriter, record producer and actress. Born and raised in Houston, Texas, she performed in various singing and dancing competitions as a child, and rose to fame in the late 1990s as lead singer of R&B girl-group Destiny's Child. Managed by her father, Mathew Knowles, the group became one of…	When did Beyoncé release Dangerously in Love?	56d43c5f2ccc5a1400d830ac	526	2003
12	Beyoncé Giselle Knowles-Carter (/biːˈjɒnseɪ/ bee-YON-say) (born September 4, 1981) is an American singer, songwriter, record producer and actress. Born and raised in Houston, Texas, she performed in various singing and dancing competitions as a child, and rose to fame in the late 1990s as lead singer of R&B girl-group Destiny's Child. Managed by her father, Mathew Knowles, the group became one of…	How many Grammy awards did Beyoncé win for her first solo album?	56d43c5f2ccc5a1400d830ad	590	five
13	Beyoncé Giselle Knowles-Carter (/biːˈjɒnseɪ/ bee-YON-say) (born September 4, 1981) is an American singer, songwriter, record producer and actress. Born and raised in Houston, Texas, she performed in various singing and dancing competitions as a child, and rose to fame in the late 1990s as lead singer of R&B girl-group Destiny's Child. Managed by her father, Mathew Knowles, the group became one of…	What was Beyoncé's role in Destiny's Child?	56d43ce42ccc5a1400d830b4	290	lead singer
14	Beyoncé Giselle Knowles-Carter (/biːˈjɒnseɪ/ bee-YON-say) (born September 4, 1981) is an American singer, songwriter, record producer and actress. Born and raised in Houston, Texas, she performed in various singing and dancing competitions as a child, and rose to fame in the late 1990s as lead singer of R&B girl-group Destiny's Child. Managed by her father, Mathew Knowles, the group became one of…	What was the name of Beyoncé's first solo album?	56d43ce42ccc5a1400d830b5	505	Dangerously in Love
15	Following the disbandment of Destiny's Child in June 2005, she released her second solo album, B'Day (2006), which contained hits "Déjà Vu", "Irreplaceable", and "Beautiful Liar". Beyoncé also ventured into acting, with a Golden Globe-nominated performance in Dreamgirls (2006), and starring roles in The Pink Panther (2006) and Obsessed (2009). Her marriage to rapper Jay Z and portrayal of Etta Ja…	After her second solo album, what other entertainment venture did Beyonce explore?	56be86cf3aeaaa14008c9076	207	acting
16	Following the disbandment of Destiny's Child in June 2005, she released her second solo album, B'Day (2006), which contained hits "Déjà Vu", "Irreplaceable", and "Beautiful Liar". Beyoncé also ventured into acting, with a Golden Globe-nominated performance in Dreamgirls (2006), and starring roles in The Pink Panther (2006) and Obsessed (2009). Her marriage to rapper Jay Z and portrayal of Etta Ja…	Which artist did Beyonce marry?	56be86cf3aeaaa14008c9078	369	Jay Z
17	Following the disbandment of Destiny's Child in June 2005, she released her second solo album, B'Day (2006), which contained hits "Déjà Vu", "Irreplaceable", and "Beautiful Liar". Beyoncé also ventured into acting, with a Golden Globe-nominated performance in Dreamgirls (2006), and starring roles in The Pink Panther (2006) and Obsessed (2009). Her marriage to rapper Jay Z and portrayal of Etta Ja…	To set the record for Grammys, how many did Beyonce win?	56be86cf3aeaaa14008c9079	565	six
18	Following the disbandment of Destiny's Child in June 2005, she released her second solo album, B'Day (2006), which contained hits "Déjà Vu", "Irreplaceable", and "Beautiful Liar". Beyoncé also ventured into acting, with a Golden Globe-nominated performance in Dreamgirls (2006), and starring roles in The Pink Panther (2006) and Obsessed (2009). Her marriage to rapper Jay Z and portrayal of Etta Ja…	For what movie did Beyonce receive her first Golden Globe nomination?	56bf6e823aeaaa14008c9627	260	Dreamgirls
19	Following the disbandment of Destiny's Child in June 2005, she released her second solo album, B'Day (2006), which contained hits "Déjà Vu", "Irreplaceable", and "Beautiful Liar". Beyoncé also ventured into acting, with a Golden Globe-nominated performance in Dreamgirls (2006), and starring roles in The Pink Panther (2006) and Obsessed (2009). Her marriage to rapper Jay Z and portrayal of Etta Ja…	When did Beyonce take a hiatus in her career and take control of her management?	56bf6e823aeaaa14008c9629	586	2010
20	Following the disbandment of Destiny's Child in June 2005, she released her second solo album, B'Day (2006), which contained hits "Déjà Vu", "Irreplaceable", and "Beautiful Liar". Beyoncé also ventured into acting, with a Golden Globe-nominated performance in Dreamgirls (2006), and starring roles in The Pink Panther (2006) and Obsessed (2009). Her marriage to rapper Jay Z and portrayal of Etta Ja…	Which album was darker in tone from her previous work?	56bf6e823aeaaa14008c962a	180	Beyoncé
21	Following the disbandment of Destiny's Child in June 2005, she released her second solo album, B'Day (2006), which contained hits "Déjà Vu", "Irreplaceable", and "Beautiful Liar". Beyoncé also ventured into acting, with a Golden Globe-nominated performance in Dreamgirls (2006), and starring roles in The Pink Panther (2006) and Obsessed (2009). Her marriage to rapper Jay Z and portrayal of Etta Ja…	After what movie portraying Etta James, did Beyonce create Sasha Fierce?	56bf6e823aeaaa14008c962b	406	Cadillac Records
22	Following the disbandment of Destiny's Child in June 2005, she released her second solo album, B'Day (2006), which contained hits "Déjà Vu", "Irreplaceable", and "Beautiful Liar". Beyoncé also ventured into acting, with a Golden Globe-nominated performance in Dreamgirls (2006), and starring roles in The Pink Panther (2006) and Obsessed (2009). Her marriage to rapper Jay Z and portrayal of Etta Ja…	When did Destiny's Child end their group act?	56d43da72ccc5a1400d830bd	48	June 2005
23	Following the disbandment of Destiny's Child in June 2005, she released her second solo album, B'Day (2006), which contained hits "Déjà Vu", "Irreplaceable", and "Beautiful Liar". Beyoncé also ventured into acting, with a Golden Globe-nominated performance in Dreamgirls (2006), and starring roles in The Pink Panther (2006) and Obsessed (2009). Her marriage to rapper Jay Z and portrayal of Etta Ja…	What was the name of Beyoncé's second solo album?	56d43da72ccc5a1400d830be	95	B'Day
24	Following the disbandment of Destiny's Child in June 2005, she released her second solo album, B'Day (2006), which contained hits "Déjà Vu", "Irreplaceable", and "Beautiful Liar". Beyoncé also ventured into acting, with a Golden Globe-nominated performance in Dreamgirls (2006), and starring roles in The Pink Panther (2006) and Obsessed (2009). Her marriage to rapper Jay Z and portrayal of Etta Ja…	What was Beyoncé's first acting job, in 2006?	56d43da72ccc5a1400d830bf	260	Dreamgirls
25	Following the disbandment of Destiny's Child in June 2005, she released her second solo album, B'Day (2006), which contained hits "Déjà Vu", "Irreplaceable", and "Beautiful Liar". Beyoncé also ventured into acting, with a Golden Globe-nominated performance in Dreamgirls (2006), and starring roles in The Pink Panther (2006) and Obsessed (2009). Her marriage to rapper Jay Z and portrayal of Etta Ja…	Who is Beyoncé married to?	56d43da72ccc5a1400d830c0	369	Jay Z
26	Following the disbandment of Destiny's Child in June 2005, she released her second solo album, B'Day (2006), which contained hits "Déjà Vu", "Irreplaceable", and "Beautiful Liar". Beyoncé also ventured into acting, with a Golden Globe-nominated performance in Dreamgirls (2006), and starring roles in The Pink Panther (2006) and Obsessed (2009). Her marriage to rapper Jay Z and portrayal of Etta Ja…	What is the name of Beyoncé's alter-ego?	56d43da72ccc5a1400d830c1	466	Sasha Fierce
27	A self-described "modern-day feminist", Beyoncé creates songs that are often characterized by themes of love, relationships, and monogamy, as well as female sexuality and empowerment. On stage, her dynamic, highly choreographed performances have led to critics hailing her as one of the best entertainers in contemporary popular music. Throughout a career spanning 19 years, she has sold over 118 mi…	In her music, what are some recurring elements in them?	56be88473aeaaa14008c9080	104	love, relationships, and monogamy
28	A self-described "modern-day feminist", Beyoncé creates songs that are often characterized by themes of love, relationships, and monogamy, as well as female sexuality and empowerment. On stage, her dynamic, highly choreographed performances have led to critics hailing her as one of the best entertainers in contemporary popular music. Throughout a career spanning 19 years, she has sold over 118 mi…	Time magazine named her one of the most 100 what people of the century?	56be88473aeaaa14008c9083	935	influential
29	A self-described "modern-day feminist", Beyoncé creates songs that are often characterized by themes of love, relationships, and monogamy, as well as female sexuality and empowerment. On stage, her dynamic, highly choreographed performances have led to critics hailing her as one of the best entertainers in contemporary popular music. Throughout a career spanning 19 years, she has sold over 118 mi…	Which magazine declared her the most dominant woman musician?	56be88473aeaaa14008c9084	985	Forbes
30	A self-described "modern-day feminist", Beyoncé creates songs that are often characterized by themes of love, relationships, and monogamy, as well as female sexuality and empowerment. On stage, her dynamic, highly choreographed performances have led to critics hailing her as one of the best entertainers in contemporary popular music. Throughout a career spanning 19 years, she has sold over 118 mi…	In which decade did the Recording Industry Association of America recognize Beyonce as the The Top Certified Artist?	56bf725c3aeaaa14008c9643	736	2000s
31	A self-described "modern-day feminist", Beyoncé creates songs that are often characterized by themes of love, relationships, and monogamy, as well as female sexuality and empowerment. On stage, her dynamic, highly choreographed performances have led to critics hailing her as one of the best entertainers in contemporary popular music. Throughout a career spanning 19 years, she has sold over 118 mi…	What magazine rated Beyonce as the most powerful female musician in 2015?	56bf725c3aeaaa14008c9644	985	Forbes
32	A self-described "modern-day feminist", Beyoncé creates songs that are often characterized by themes of love, relationships, and monogamy, as well as female sexuality and empowerment. On stage, her dynamic, highly choreographed performances have led to critics hailing her as one of the best entertainers in contemporary popular music. Throughout a career spanning 19 years, she has sold over 118 mi…	How did Beyonce describe herself as a feminist?	56bf725c3aeaaa14008c9645	18	modern-day feminist
33	A self-described "modern-day feminist", Beyoncé creates songs that are often characterized by themes of love, relationships, and monogamy, as well as female sexuality and empowerment. On stage, her dynamic, highly choreographed performances have led to critics hailing her as one of the best entertainers in contemporary popular music. Throughout a career spanning 19 years, she has sold over 118 mi…	In which years did Time rate Beyonce in the 100 most influential people in the world?	56bf725c3aeaaa14008c9646	970	2013 and 2014
34	A self-described "modern-day feminist", Beyoncé creates songs that are often characterized by themes of love, relationships, and monogamy, as well as female sexuality and empowerment. On stage, her dynamic, highly choreographed performances have led to critics hailing her as one of the best entertainers in contemporary popular music. Throughout a career spanning 19 years, she has sold over 118 mi…	How many records has Beyonce sold in her 19 year career?	56bf725c3aeaaa14008c9647	393	118 million
35	A self-described "modern-day feminist", Beyoncé creates songs that are often characterized by themes of love, relationships, and monogamy, as well as female sexuality and empowerment. On stage, her dynamic, highly choreographed performances have led to critics hailing her as one of the best entertainers in contemporary popular music. Throughout a career spanning 19 years, she has sold over 118 mi…	How many records did Beyoncé sell as part of Destiny's Child?	56d43f7e2ccc5a1400d830c7	445	60 million
36	A self-described "modern-day feminist", Beyoncé creates songs that are often characterized by themes of love, relationships, and monogamy, as well as female sexuality and empowerment. On stage, her dynamic, highly choreographed performances have led to critics hailing her as one of the best entertainers in contemporary popular music. Throughout a career spanning 19 years, she has sold over 118 mi…	After leaving Destiny's Child, how many records did Beyoncé release under her own name?	56d43f7e2ccc5a1400d830c8	393	118 million
37	A self-described "modern-day feminist", Beyoncé creates songs that are often characterized by themes of love, relationships, and monogamy, as well as female sexuality and empowerment. On stage, her dynamic, highly choreographed performances have led to critics hailing her as one of the best entertainers in contemporary popular music. Throughout a career spanning 19 years, she has sold over 118 mi…	How many Grammy awards has Beyoncé won?	56d43f7e2ccc5a1400d830c9	552	20
38	A self-described "modern-day feminist", Beyoncé creates songs that are often characterized by themes of love, relationships, and monogamy, as well as female sexuality and empowerment. On stage, her dynamic, highly choreographed performances have led to critics hailing her as one of the best entertainers in contemporary popular music. Throughout a career spanning 19 years, she has sold over 118 mi…	What magazine named Beyoncé as the most powerful female musician for 2015?	56d43f7e2ccc5a1400d830cb	985	Forbes
39	Beyoncé Giselle Knowles was born in Houston, Texas, to Celestine Ann "Tina" Knowles (née Beyincé), a hairdresser and salon owner, and Mathew Knowles, a Xerox sales manager. Beyoncé's name is a tribute to her mother's maiden name. Beyoncé's younger sister Solange is also a singer and a former member of Destiny's Child. Mathew is African-American, while Tina is of Louisiana Creole descent (with Afr…	Beyonce's younger sibling also sang with her in what band?	56be892d3aeaaa14008c908b	303	Destiny's Child
40	Beyoncé Giselle Knowles was born in Houston, Texas, to Celestine Ann "Tina" Knowles (née Beyincé), a hairdresser and salon owner, and Mathew Knowles, a Xerox sales manager. Beyoncé's name is a tribute to her mother's maiden name. Beyoncé's younger sister Solange is also a singer and a former member of Destiny's Child. Mathew is African-American, while Tina is of Louisiana Creole descent (with Afr…	Where did Beyonce get her name from?	56be892d3aeaaa14008c908c	204	her mother's maiden name
41	Beyoncé Giselle Knowles was born in Houston, Texas, to Celestine Ann "Tina" Knowles (née Beyincé), a hairdresser and salon owner, and Mathew Knowles, a Xerox sales manager. Beyoncé's name is a tribute to her mother's maiden name. Beyoncé's younger sister Solange is also a singer and a former member of Destiny's Child. Mathew is African-American, while Tina is of Louisiana Creole descent (with Afr…	What race was Beyonce's father?	56be892d3aeaaa14008c908d	330	African-American
42	Beyoncé Giselle Knowles was born in Houston, Texas, to Celestine Ann "Tina" Knowles (née Beyincé), a hairdresser and salon owner, and Mathew Knowles, a Xerox sales manager. Beyoncé's name is a tribute to her mother's maiden name. Beyoncé's younger sister Solange is also a singer and a former member of Destiny's Child. Mathew is African-American, while Tina is of Louisiana Creole descent (with Afr…	Beyonce's childhood home believed in what religion?	56be892d3aeaaa14008c908e	578	Methodist
43	Beyoncé Giselle Knowles was born in Houston, Texas, to Celestine Ann "Tina" Knowles (née Beyincé), a hairdresser and salon owner, and Mathew Knowles, a Xerox sales manager. Beyoncé's name is a tribute to her mother's maiden name. Beyoncé's younger sister Solange is also a singer and a former member of Destiny's Child. Mathew is African-American, while Tina is of Louisiana Creole descent (with Afr…	Beyonce's father worked as a sales manager for what company?	56bf74d53aeaaa14008c9659	152	Xerox
44	Beyoncé Giselle Knowles was born in Houston, Texas, to Celestine Ann "Tina" Knowles (née Beyincé), a hairdresser and salon owner, and Mathew Knowles, a Xerox sales manager. Beyoncé's name is a tribute to her mother's maiden name. Beyoncé's younger sister Solange is also a singer and a former member of Destiny's Child. Mathew is African-American, while Tina is of Louisiana Creole descent (with Afr…	Beyonce's mother worked in what industry?	56bf74d53aeaaa14008c965a	101	hairdresser and salon owner
45	Beyoncé Giselle Knowles was born in Houston, Texas, to Celestine Ann "Tina" Knowles (née Beyincé), a hairdresser and salon owner, and Mathew Knowles, a Xerox sales manager. Beyoncé's name is a tribute to her mother's maiden name. Beyoncé's younger sister Solange is also a singer and a former member of Destiny's Child. Mathew is African-American, while Tina is of Louisiana Creole descent (with Afr…	What younger sister of Beyonce also appeared in Destiny's Child?	56bf74d53aeaaa14008c965b	255	Solange
46	Beyoncé Giselle Knowles was born in Houston, Texas, to Celestine Ann "Tina" Knowles (née Beyincé), a hairdresser and salon owner, and Mathew Knowles, a Xerox sales manager. Beyoncé's name is a tribute to her mother's maiden name. Beyoncé's younger sister Solange is also a singer and a former member of Destiny's Child. Mathew is African-American, while Tina is of Louisiana Creole descent (with Afr…	Beyonce is a descendent of what Arcadian leader?	56bf74d53aeaaa14008c965d	540	Joseph Broussard
47	Beyoncé Giselle Knowles was born in Houston, Texas, to Celestine Ann "Tina" Knowles (née Beyincé), a hairdresser and salon owner, and Mathew Knowles, a Xerox sales manager. Beyoncé's name is a tribute to her mother's maiden name. Beyoncé's younger sister Solange is also a singer and a former member of Destiny's Child. Mathew is African-American, while Tina is of Louisiana Creole descent (with Afr…	What company did Beyoncé's father work for when she was a child?	56d440df2ccc5a1400d830d1	152	Xerox
48	Beyoncé Giselle Knowles was born in Houston, Texas, to Celestine Ann "Tina" Knowles (née Beyincé), a hairdresser and salon owner, and Mathew Knowles, a Xerox sales manager. Beyoncé's name is a tribute to her mother's maiden name. Beyoncé's younger sister Solange is also a singer and a former member of Destiny's Child. Mathew is African-American, while Tina is of Louisiana Creole descent (with Afr…	What did Beyoncé's mother own when Beyoncé was a child?	56d440df2ccc5a1400d830d2	117	salon
49	Beyoncé Giselle Knowles was born in Houston, Texas, to Celestine Ann "Tina" Knowles (née Beyincé), a hairdresser and salon owner, and Mathew Knowles, a Xerox sales manager. Beyoncé's name is a tribute to her mother's maiden name. Beyoncé's younger sister Solange is also a singer and a former member of Destiny's Child. Mathew is African-American, while Tina is of Louisiana Creole descent (with Afr…	What is the name of Beyoncé's younger sister?	56d440df2ccc5a1400d830d3	255	Solange
50	Beyoncé Giselle Knowles was born in Houston, Texas, to Celestine Ann "Tina" Knowles (née Beyincé), a hairdresser and salon owner, and Mathew Knowles, a Xerox sales manager. Beyoncé's name is a tribute to her mother's maiden name. Beyoncé's younger sister Solange is also a singer and a former member of Destiny's Child. Mathew is African-American, while Tina is of Louisiana Creole descent (with Afr…	Beyoncé is a descendant of which Acadian leader?	56d440df2ccc5a1400d830d4	540	Joseph Broussard.
51	Beyoncé Giselle Knowles was born in Houston, Texas, to Celestine Ann "Tina" Knowles (née Beyincé), a hairdresser and salon owner, and Mathew Knowles, a Xerox sales manager. Beyoncé's name is a tribute to her mother's maiden name. Beyoncé's younger sister Solange is also a singer and a former member of Destiny's Child. Mathew is African-American, while Tina is of Louisiana Creole descent (with Afr…	Beyoncé was raised in what religion?	56d440df2ccc5a1400d830d5	578	Methodist
52	Beyoncé attended St. Mary's Elementary School in Fredericksburg, Texas, where she enrolled in dance classes. Her singing talent was discovered when dance instructor Darlette Johnson began humming a song and she finished it, able to hit the high-pitched notes. Beyoncé's interest in music and performing continued after winning a school talent show at age seven, singing John Lennon's "Imagine" to be…	What town did Beyonce go to school in?	56be8a583aeaaa14008c9094	49	Fredericksburg
53	Beyoncé attended St. Mary's Elementary School in Fredericksburg, Texas, where she enrolled in dance classes. Her singing talent was discovered when dance instructor Darlette Johnson began humming a song and she finished it, able to hit the high-pitched notes. Beyoncé's interest in music and performing continued after winning a school talent show at age seven, singing John Lennon's "Imagine" to be…	Who was the first person to notice Beyonce's singing ability?	56be8a583aeaaa14008c9095	165	Darlette Johnson
54	Beyoncé attended St. Mary's Elementary School in Fredericksburg, Texas, where she enrolled in dance classes. Her singing talent was discovered when dance instructor Darlette Johnson began humming a song and she finished it, able to hit the high-pitched notes. Beyoncé's interest in music and performing continued after winning a school talent show at age seven, singing John Lennon's "Imagine" to be…	Beyonce moved to which town after she left her first elementary school?	56be8a583aeaaa14008c9097	507	Houston
55	Beyoncé attended St. Mary's Elementary School in Fredericksburg, Texas, where she enrolled in dance classes. Her singing talent was discovered when dance instructor Darlette Johnson began humming a song and she finished it, able to hit the high-pitched notes. Beyoncé's interest in music and performing continued after winning a school talent show at age seven, singing John Lennon's "Imagine" to be…	Which of her teachers discovered Beyonce's musical talent?	56bf76ef3aeaaa14008c9664	148	dance instructor Darlette Johnson
56	Beyoncé attended St. Mary's Elementary School in Fredericksburg, Texas, where she enrolled in dance classes. Her singing talent was discovered when dance instructor Darlette Johnson began humming a song and she finished it, able to hit the high-pitched notes. Beyoncé's interest in music and performing continued after winning a school talent show at age seven, singing John Lennon's "Imagine" to be…	I which church was Beyonce a member and soloist in the choir?	56bf76ef3aeaaa14008c9665	711	St. John's United Methodist Church
57	Beyoncé attended St. Mary's Elementary School in Fredericksburg, Texas, where she enrolled in dance classes. Her singing talent was discovered when dance instructor Darlette Johnson began humming a song and she finished it, able to hit the high-pitched notes. Beyoncé's interest in music and performing continued after winning a school talent show at age seven, singing John Lennon's "Imagine" to be…	What type of school was Parker Elementary School?	56bf76ef3aeaaa14008c9666	484	music magnet school
58	Beyoncé attended St. Mary's Elementary School in Fredericksburg, Texas, where she enrolled in dance classes. Her singing talent was discovered when dance instructor Darlette Johnson began humming a song and she finished it, able to hit the high-pitched notes. Beyoncé's interest in music and performing continued after winning a school talent show at age seven, singing John Lennon's "Imagine" to be…	Which song did Beyonce sing to win a competition at age 7?	56bf76ef3aeaaa14008c9667	385	Imagine
59	Beyoncé attended St. Mary's Elementary School in Fredericksburg, Texas, where she enrolled in dance classes. Her singing talent was discovered when dance instructor Darlette Johnson began humming a song and she finished it, able to hit the high-pitched notes. Beyoncé's interest in music and performing continued after winning a school talent show at age seven, singing John Lennon's "Imagine" to be…	What city was Beyoncé's elementary school located in?	56d443ef2ccc5a1400d830db	49	Fredericksburg
60	Beyoncé attended St. Mary's Elementary School in Fredericksburg, Texas, where she enrolled in dance classes. Her singing talent was discovered when dance instructor Darlette Johnson began humming a song and she finished it, able to hit the high-pitched notes. Beyoncé's interest in music and performing continued after winning a school talent show at age seven, singing John Lennon's "Imagine" to be…	What was the name of Beyoncé's first dance instructor?	56d443ef2ccc5a1400d830dc	165	Darlette Johnson
61	Beyoncé attended St. Mary's Elementary School in Fredericksburg, Texas, where she enrolled in dance classes. Her singing talent was discovered when dance instructor Darlette Johnson began humming a song and she finished it, able to hit the high-pitched notes. Beyoncé's interest in music and performing continued after winning a school talent show at age seven, singing John Lennon's "Imagine" to be…	How old was Beyoncé when she won a school talent show?	56d443ef2ccc5a1400d830dd	355	seven
62	Beyoncé attended St. Mary's Elementary School in Fredericksburg, Texas, where she enrolled in dance classes. Her singing talent was discovered when dance instructor Darlette Johnson began humming a song and she finished it, able to hit the high-pitched notes. Beyoncé's interest in music and performing continued after winning a school talent show at age seven, singing John Lennon's "Imagine" to be…	What choir did Beyoncé sing in for two years?	56d443ef2ccc5a1400d830df	711	St. John's United Methodist Church
63	At age eight, Beyoncé and childhood friend Kelly Rowland met LaTavia Roberson while in an audition for an all-girl entertainment group. They were placed into a group with three other girls as Girl's Tyme, and rapped and danced on the talent show circuit in Houston. After seeing the group, R&B producer Arne Frager brought them to his Northern California studio and placed them in Star Search, the l…	Who decided to place Beyonce's group in Star Search the talent show?	56be8bab3aeaaa14008c909f	303	Arne Frager
64	At age eight, Beyoncé and childhood friend Kelly Rowland met LaTavia Roberson while in an audition for an all-girl entertainment group. They were placed into a group with three other girls as Girl's Tyme, and rapped and danced on the talent show circuit in Houston. After seeing the group, R&B producer Arne Frager brought them to his Northern California studio and placed them in Star Search, the l…	In 1995, who decided to manage the girls singing group?	56be8bab3aeaaa14008c90a0	542	Beyoncé's father
65	At age eight, Beyoncé and childhood friend Kelly Rowland met LaTavia Roberson while in an audition for an all-girl entertainment group. They were placed into a group with three other girls as Girl's Tyme, and rapped and danced on the talent show circuit in Houston. After seeing the group, R&B producer Arne Frager brought them to his Northern California studio and placed them in Star Search, the l…	Who was the first record label to give the girls a record deal?	56be8bab3aeaaa14008c90a1	918	Elektra Records
66	At age eight, Beyoncé and childhood friend Kelly Rowland met LaTavia Roberson while in an audition for an all-girl entertainment group. They were placed into a group with three other girls as Girl's Tyme, and rapped and danced on the talent show circuit in Houston. After seeing the group, R&B producer Arne Frager brought them to his Northern California studio and placed them in Star Search, the l…	Who brought Beyonce to California and enter her group in Star Search?	56bf79c73aeaaa14008c966d	303	Arne Frager
67	At age eight, Beyoncé and childhood friend Kelly Rowland met LaTavia Roberson while in an audition for an all-girl entertainment group. They were placed into a group with three other girls as Girl's Tyme, and rapped and danced on the talent show circuit in Houston. After seeing the group, R&B producer Arne Frager brought them to his Northern California studio and placed them in Star Search, the l…	In what year did Beyonce's father quit his job to manage her group?	56bf79c73aeaaa14008c966e	537	1995
68	At age eight, Beyoncé and childhood friend Kelly Rowland met LaTavia Roberson while in an audition for an all-girl entertainment group. They were placed into a group with three other girls as Girl's Tyme, and rapped and danced on the talent show circuit in Houston. After seeing the group, R&B producer Arne Frager brought them to his Northern California studio and placed them in Star Search, the l…	What large record company recorded Beyonce's group's first album?	56bf79c73aeaaa14008c966f	1264	Sony Music
69	At age eight, Beyoncé and childhood friend Kelly Rowland met LaTavia Roberson while in an audition for an all-girl entertainment group. They were placed into a group with three other girls as Girl's Tyme, and rapped and danced on the talent show circuit in Houston. After seeing the group, R&B producer Arne Frager brought them to his Northern California studio and placed them in Star Search, the l…	What record company first signed Beyonce's group and later cut them?	56bf79c73aeaaa14008c9670	918	Elektra Records
70	At age eight, Beyoncé and childhood friend Kelly Rowland met LaTavia Roberson while in an audition for an all-girl entertainment group. They were placed into a group with three other girls as Girl's Tyme, and rapped and danced on the talent show circuit in Houston. After seeing the group, R&B producer Arne Frager brought them to his Northern California studio and placed them in Star Search, the l…	At what age did Beyonce meet LaTavia Robertson?	56bf79c73aeaaa14008c9671	3	age eight
71	At age eight, Beyoncé and childhood friend Kelly Rowland met LaTavia Roberson while in an audition for an all-girl entertainment group. They were placed into a group with three other girls as Girl's Tyme, and rapped and danced on the talent show circuit in Houston. After seeing the group, R&B producer Arne Frager brought them to his Northern California studio and placed them in Star Search, the l…	How old was Beyoncé when she met LaTavia Roberson?	56d45abf2ccc5a1400d830e5	7	eight
72	At age eight, Beyoncé and childhood friend Kelly Rowland met LaTavia Roberson while in an audition for an all-girl entertainment group. They were placed into a group with three other girls as Girl's Tyme, and rapped and danced on the talent show circuit in Houston. After seeing the group, R&B producer Arne Frager brought them to his Northern California studio and placed them in Star Search, the l…	What was the name of the first group Beyoncé was a part of?	56d45abf2ccc5a1400d830e6	192	Girl's Tyme
73	At age eight, Beyoncé and childhood friend Kelly Rowland met LaTavia Roberson while in an audition for an all-girl entertainment group. They were placed into a group with three other girls as Girl's Tyme, and rapped and danced on the talent show circuit in Houston. After seeing the group, R&B producer Arne Frager brought them to his Northern California studio and placed them in Star Search, the l…	Who placed Girl's Tyme in Star Search?	56d45abf2ccc5a1400d830e7	303	Arne Frager
74	At age eight, Beyoncé and childhood friend Kelly Rowland met LaTavia Roberson while in an audition for an all-girl entertainment group. They were placed into a group with three other girls as Girl's Tyme, and rapped and danced on the talent show circuit in Houston. After seeing the group, R&B producer Arne Frager brought them to his Northern California studio and placed them in Star Search, the l…	When did Beyoncé begin to manage the girl group?	56d45abf2ccc5a1400d830e8	537	1995
75	At age eight, Beyoncé and childhood friend Kelly Rowland met LaTavia Roberson while in an audition for an all-girl entertainment group. They were placed into a group with three other girls as Girl's Tyme, and rapped and danced on the talent show circuit in Houston. After seeing the group, R&B producer Arne Frager brought them to his Northern California studio and placed them in Star Search, the l…	Who signed the girl group on October 5, 1995?	56d45abf2ccc5a1400d830e9	1126	Dwayne Wiggins's Grass Roots Entertainment
76	The group changed their name to Destiny's Child in 1996, based upon a passage in the Book of Isaiah. In 1997, Destiny's Child released their major label debut song "Killing Time" on the soundtrack to the 1997 film, Men in Black. The following year, the group released their self-titled debut album, scoring their first major hit "No, No, No". The album established the group as a viable act in the m…	Which film featured Destiny's Child's first major single?	56be8c8a3aeaaa14008c90a9	215	Men in Black
77	The group changed their name to Destiny's Child in 1996, based upon a passage in the Book of Isaiah. In 1997, Destiny's Child released their major label debut song "Killing Time" on the soundtrack to the 1997 film, Men in Black. The following year, the group released their self-titled debut album, scoring their first major hit "No, No, No". The album established the group as a viable act in the m…	For which song, did Destiny's Child take home the grammy award for best R&B performance?	56be8c8a3aeaaa14008c90ab	848	"Say My Name"
78	The group changed their name to Destiny's Child in 1996, based upon a passage in the Book of Isaiah. In 1997, Destiny's Child released their major label debut song "Killing Time" on the soundtrack to the 1997 film, Men in Black. The following year, the group released their self-titled debut album, scoring their first major hit "No, No, No". The album established the group as a viable act in the m…	Who did Beyonce record with for the movie "The Best Man?"	56be8c8a3aeaaa14008c90ac	1212	Marc Nelson
79	The group changed their name to Destiny's Child in 1996, based upon a passage in the Book of Isaiah. In 1997, Destiny's Child released their major label debut song "Killing Time" on the soundtrack to the 1997 film, Men in Black. The following year, the group released their self-titled debut album, scoring their first major hit "No, No, No". The album established the group as a viable act in the m…	Beyonce's group changed their name to Destiny's Child in what year?	56bf7cb63aeaaa14008c9677	51	1996
80	The group changed their name to Destiny's Child in 1996, based upon a passage in the Book of Isaiah. In 1997, Destiny's Child released their major label debut song "Killing Time" on the soundtrack to the 1997 film, Men in Black. The following year, the group released their self-titled debut album, scoring their first major hit "No, No, No". The album established the group as a viable act in the m…	The name Destiny's Child was based on a quote in which book of the Bible?	56bf7cb63aeaaa14008c9678	85	Book of Isaiah
81	The group changed their name to Destiny's Child in 1996, based upon a passage in the Book of Isaiah. In 1997, Destiny's Child released their major label debut song "Killing Time" on the soundtrack to the 1997 film, Men in Black. The following year, the group released their self-titled debut album, scoring their first major hit "No, No, No". The album established the group as a viable act in the m…	Debut song, "Killing Time" was featured on what movie's sound track?	56bf7cb63aeaaa14008c9679	215	Men in Black
82	The group changed their name to Destiny's Child in 1996, based upon a passage in the Book of Isaiah. In 1997, Destiny's Child released their major label debut song "Killing Time" on the soundtrack to the 1997 film, Men in Black. The following year, the group released their self-titled debut album, scoring their first major hit "No, No, No". The album established the group as a viable act in the m…	What song won Best R&B Performance in the 43 Annual Grammy Awards?	56bf7cb63aeaaa14008c967a	849	Say My Name
83	The group changed their name to Destiny's Child in 1996, based upon a passage in the Book of Isaiah. In 1997, Destiny's Child released their major label debut song "Killing Time" on the soundtrack to the 1997 film, Men in Black. The following year, the group released their self-titled debut album, scoring their first major hit "No, No, No". The album established the group as a viable act in the m…	What singer did Beyonce record a song with for the movie, ''The Best Man"?	56bf7cb63aeaaa14008c967b	1212	Marc Nelson
84	The group changed their name to Destiny's Child in 1996, based upon a passage in the Book of Isaiah. In 1997, Destiny's Child released their major label debut song "Killing Time" on the soundtrack to the 1997 film, Men in Black. The following year, the group released their self-titled debut album, scoring their first major hit "No, No, No". The album established the group as a viable act in the m…	Where did Destiny's Child get their name from?	56d45fcb2ccc5a1400d830f9	85	Book of Isaiah.
85	The group changed their name to Destiny's Child in 1996, based upon a passage in the Book of Isaiah. In 1997, Destiny's Child released their major label debut song "Killing Time" on the soundtrack to the 1997 film, Men in Black. The following year, the group released their self-titled debut album, scoring their first major hit "No, No, No". The album established the group as a viable act in the m…	Destiny's Child song, Killing Time, was included in which film's soundtrack?	56d45fcb2ccc5a1400d830fa	215	Men in Black.
86	The group changed their name to Destiny's Child in 1996, based upon a passage in the Book of Isaiah. In 1997, Destiny's Child released their major label debut song "Killing Time" on the soundtrack to the 1997 film, Men in Black. The following year, the group released their self-titled debut album, scoring their first major hit "No, No, No". The album established the group as a viable act in the m…	What was Destiny's Child's first major song hit?	56d45fcb2ccc5a1400d830fb	330	No, No, No
87	The group changed their name to Destiny's Child in 1996, based upon a passage in the Book of Isaiah. In 1997, Destiny's Child released their major label debut song "Killing Time" on the soundtrack to the 1997 film, Men in Black. The following year, the group released their self-titled debut album, scoring their first major hit "No, No, No". The album established the group as a viable act in the m…	When did Destiny's Child release their second album?	56d45fcb2ccc5a1400d830fc	688	1999
88	The group changed their name to Destiny's Child in 1996, based upon a passage in the Book of Isaiah. In 1997, Destiny's Child released their major label debut song "Killing Time" on the soundtrack to the 1997 film, Men in Black. The following year, the group released their self-titled debut album, scoring their first major hit "No, No, No". The album established the group as a viable act in the m…	Who did Beyoncé sing a duet with for "The Best Man" film?	56d45fcb2ccc5a1400d830fd	1212	Marc Nelson
89	LeToya Luckett and Roberson became unhappy with Mathew's managing of the band and eventually were replaced by Farrah Franklin and Michelle Williams. Beyoncé experienced depression following the split with Luckett and Roberson after being publicly blamed by the media, critics, and blogs for its cause. Her long-standing boyfriend left her at this time. The depression was so severe it lasted for a c…	What mental health issue did Beyonce go through?	56be8d423aeaaa14008c90b2	169	depression
90	LeToya Luckett and Roberson became unhappy with Mathew's managing of the band and eventually were replaced by Farrah Franklin and Michelle Williams. Beyoncé experienced depression following the split with Luckett and Roberson after being publicly blamed by the media, critics, and blogs for its cause. Her long-standing boyfriend left her at this time. The depression was so severe it lasted for a c…	What event occured after she was publicly criticized?	56be8d423aeaaa14008c90b3	320	boyfriend left her
91	LeToya Luckett and Roberson became unhappy with Mathew's managing of the band and eventually were replaced by Farrah Franklin and Michelle Williams. Beyoncé experienced depression following the split with Luckett and Roberson after being publicly blamed by the media, critics, and blogs for its cause. Her long-standing boyfriend left her at this time. The depression was so severe it lasted for a c…	Who supported Beyonce through her depression?	56be8d423aeaaa14008c90b6	714	her mother
92	LeToya Luckett and Roberson became unhappy with Mathew's managing of the band and eventually were replaced by Farrah Franklin and Michelle Williams. Beyoncé experienced depression following the split with Luckett and Roberson after being publicly blamed by the media, critics, and blogs for its cause. Her long-standing boyfriend left her at this time. The depression was so severe it lasted for a c…	What event caused Beyonce's depression?	56bf7e603aeaaa14008c9681	194	split with Luckett and Rober
93	LeToya Luckett and Roberson became unhappy with Mathew's managing of the band and eventually were replaced by Farrah Franklin and Michelle Williams. Beyoncé experienced depression following the split with Luckett and Roberson after being publicly blamed by the media, critics, and blogs for its cause. Her long-standing boyfriend left her at this time. The depression was so severe it lasted for a c…	How long was Beyonce depressed?	56bf7e603aeaaa14008c9682	396	a couple of years
94	LeToya Luckett and Roberson became unhappy with Mathew's managing of the band and eventually were replaced by Farrah Franklin and Michelle Williams. Beyoncé experienced depression following the split with Luckett and Roberson after being publicly blamed by the media, critics, and blogs for its cause. Her long-standing boyfriend left her at this time. The depression was so severe it lasted for a c…	Who helped Beyonce fight her depression the most?	56bf7e603aeaaa14008c9685	714	her mother
95	LeToya Luckett and Roberson became unhappy with Mathew's managing of the band and eventually were replaced by Farrah Franklin and Michelle Williams. Beyoncé experienced depression following the split with Luckett and Roberson after being publicly blamed by the media, critics, and blogs for its cause. Her long-standing boyfriend left her at this time. The depression was so severe it lasted for a c…	Who replaced Luckett and Roberson in Destiny's Child?	56d462f82ccc5a1400d8311f	110	Farrah Franklin and Michelle Williams.
96	LeToya Luckett and Roberson became unhappy with Mathew's managing of the band and eventually were replaced by Farrah Franklin and Michelle Williams. Beyoncé experienced depression following the split with Luckett and Roberson after being publicly blamed by the media, critics, and blogs for its cause. Her long-standing boyfriend left her at this time. The depression was so severe it lasted for a c…	Who was blamed for Luckett and Roberson leaving Destiny's Child?	56d462f82ccc5a1400d83120	149	Beyoncé
97	LeToya Luckett and Roberson became unhappy with Mathew's managing of the band and eventually were replaced by Farrah Franklin and Michelle Williams. Beyoncé experienced depression following the split with Luckett and Roberson after being publicly blamed by the media, critics, and blogs for its cause. Her long-standing boyfriend left her at this time. The depression was so severe it lasted for a c…	Who helped Beyoncé overcome her depression during the years following the Destiny's Child split?	56d462f82ccc5a1400d83121	714	her mother
98	LeToya Luckett and Roberson became unhappy with Mathew's managing of the band and eventually were replaced by Farrah Franklin and Michelle Williams. Beyoncé experienced depression following the split with Luckett and Roberson after being publicly blamed by the media, critics, and blogs for its cause. Her long-standing boyfriend left her at this time. The depression was so severe it lasted for a c…	Which newest member was removed from Destiny's Child?	56d462f82ccc5a1400d83123	110	Farrah Franklin
99	The remaining band members recorded "Independent Women Part I", which appeared on the soundtrack to the 2000 film, Charlie's Angels. It became their best-charting single, topping the U.S. Billboard Hot 100 chart for eleven consecutive weeks. In early 2001, while Destiny's Child was completing their third album, Beyoncé landed a major role in the MTV made-for-television film, Carmen: A Hip Hopera,…	"Charlie's Angels" featured which single from the band members?	56be8e353aeaaa14008c90c6	37	Independent Women Part I
100	The remaining band members recorded "Independent Women Part I", which appeared on the soundtrack to the 2000 film, Charlie's Angels. It became their best-charting single, topping the U.S. Billboard Hot 100 chart for eleven consecutive weeks. In early 2001, while Destiny's Child was completing their third album, Beyoncé landed a major role in the MTV made-for-television film, Carmen: A Hip Hopera,…	How many weeks did their single "Independent Women Part I" stay on top?	56be8e353aeaaa14008c90c7	216	eleven
101	The remaining band members recorded "Independent Women Part I", which appeared on the soundtrack to the 2000 film, Charlie's Angels. It became their best-charting single, topping the U.S. Billboard Hot 100 chart for eleven consecutive weeks. In early 2001, while Destiny's Child was completing their third album, Beyoncé landed a major role in the MTV made-for-television film, Carmen: A Hip Hopera,…	For what network, did Beyonce land a major movie role in?	56be8e353aeaaa14008c90c8	348	MTV
102	The remaining band members recorded "Independent Women Part I", which appeared on the soundtrack to the 2000 film, Charlie's Angels. It became their best-charting single, topping the U.S. Billboard Hot 100 chart for eleven consecutive weeks. In early 2001, while Destiny's Child was completing their third album, Beyoncé landed a major role in the MTV made-for-television film, Carmen: A Hip Hopera,…	Their third album, Survivor, sold how many during its first week?	56be8e353aeaaa14008c90c9	793	663,000 copies
103	The remaining band members recorded "Independent Women Part I", which appeared on the soundtrack to the 2000 film, Charlie's Angels. It became their best-charting single, topping the U.S. Billboard Hot 100 chart for eleven consecutive weeks. In early 2001, while Destiny's Child was completing their third album, Beyoncé landed a major role in the MTV made-for-television film, Carmen: A Hip Hopera,…	What French composer wrote the original opera ''Carmen'' in the 19th century?	56bf89cfa10cfb1400551162	557	Georges Bizet
104	The remaining band members recorded "Independent Women Part I", which appeared on the soundtrack to the 2000 film, Charlie's Angels. It became their best-charting single, topping the U.S. Billboard Hot 100 chart for eleven consecutive weeks. In early 2001, while Destiny's Child was completing their third album, Beyoncé landed a major role in the MTV made-for-television film, Carmen: A Hip Hopera,…	What album caused a lawsuit to be filed in 2001?	56bf89cfa10cfb1400551163	593	Survivor
105	The remaining band members recorded "Independent Women Part I", which appeared on the soundtrack to the 2000 film, Charlie's Angels. It became their best-charting single, topping the U.S. Billboard Hot 100 chart for eleven consecutive weeks. In early 2001, while Destiny's Child was completing their third album, Beyoncé landed a major role in the MTV made-for-television film, Carmen: A Hip Hopera,…	Independent Women Part I was on which 2000 film's soundtrack?	56d4831f2ccc5a1400d83154	115	Charlie's Angels.
106	The remaining band members recorded "Independent Women Part I", which appeared on the soundtrack to the 2000 film, Charlie's Angels. It became their best-charting single, topping the U.S. Billboard Hot 100 chart for eleven consecutive weeks. In early 2001, while Destiny's Child was completing their third album, Beyoncé landed a major role in the MTV made-for-television film, Carmen: A Hip Hopera,…	Which film did Beyoncé star in 2001 with Mekhi Phifer?	56d4831f2ccc5a1400d83155	378	Carmen: A Hip Hopera
107	The remaining band members recorded "Independent Women Part I", which appeared on the soundtrack to the 2000 film, Charlie's Angels. It became their best-charting single, topping the U.S. Billboard Hot 100 chart for eleven consecutive weeks. In early 2001, while Destiny's Child was completing their third album, Beyoncé landed a major role in the MTV made-for-television film, Carmen: A Hip Hopera,…	What was the name of Destiny Child's third album?	56d4831f2ccc5a1400d83156	593	Survivor
108	The remaining band members recorded "Independent Women Part I", which appeared on the soundtrack to the 2000 film, Charlie's Angels. It became their best-charting single, topping the U.S. Billboard Hot 100 chart for eleven consecutive weeks. In early 2001, while Destiny's Child was completing their third album, Beyoncé landed a major role in the MTV made-for-television film, Carmen: A Hip Hopera,…	Who filed a lawsuit over Survivor?	56d4831f2ccc5a1400d83157	628	Luckett and Roberson
109	The remaining band members recorded "Independent Women Part I", which appeared on the soundtrack to the 2000 film, Charlie's Angels. It became their best-charting single, topping the U.S. Billboard Hot 100 chart for eleven consecutive weeks. In early 2001, while Destiny's Child was completing their third album, Beyoncé landed a major role in the MTV made-for-television film, Carmen: A Hip Hopera,…	When did Destiny's Child announce their hiatus?	56d4831f2ccc5a1400d83158	1070	October 2001
110	In July 2002, Beyoncé continued her acting career playing Foxxy Cleopatra alongside Mike Myers in the comedy film, Austin Powers in Goldmember, which spent its first weekend atop the US box office and grossed $73 million. Beyoncé released "Work It Out" as the lead single from its soundtrack album which entered the top ten in the UK, Norway, and Belgium. In 2003, Beyoncé starred opposite Cuba Good…	Who did Beyonce star with in the movie, "Austin Powers in Goldmember"?	56be8fdf3aeaaa14008c90da	84	Mike Myers
111	In July 2002, Beyoncé continued her acting career playing Foxxy Cleopatra alongside Mike Myers in the comedy film, Austin Powers in Goldmember, which spent its first weekend atop the US box office and grossed $73 million. Beyoncé released "Work It Out" as the lead single from its soundtrack album which entered the top ten in the UK, Norway, and Belgium. In 2003, Beyoncé starred opposite Cuba Good…	Which three countries did Beyonce's song "Work It Out" achieve top ten status?	56be8fdf3aeaaa14008c90db	331	UK, Norway, and Belgium
112	In July 2002, Beyoncé continued her acting career playing Foxxy Cleopatra alongside Mike Myers in the comedy film, Austin Powers in Goldmember, which spent its first weekend atop the US box office and grossed $73 million. Beyoncé released "Work It Out" as the lead single from its soundtrack album which entered the top ten in the UK, Norway, and Belgium. In 2003, Beyoncé starred opposite Cuba Good…	Beyonce starred with Cuba Gooding Jr. in which film?	56be8fdf3aeaaa14008c90dc	431	The Fighting Temptations
113	In July 2002, Beyoncé continued her acting career playing Foxxy Cleopatra alongside Mike Myers in the comedy film, Austin Powers in Goldmember, which spent its first weekend atop the US box office and grossed $73 million. Beyoncé released "Work It Out" as the lead single from its soundtrack album which entered the top ten in the UK, Norway, and Belgium. In 2003, Beyoncé starred opposite Cuba Good…	Who did Beyonce record the lead single with in the movie "The Fighting Temptations"?	56be8fdf3aeaaa14008c90dd	705	Missy Elliott
114	In July 2002, Beyoncé continued her acting career playing Foxxy Cleopatra alongside Mike Myers in the comedy film, Austin Powers in Goldmember, which spent its first weekend atop the US box office and grossed $73 million. Beyoncé released "Work It Out" as the lead single from its soundtrack album which entered the top ten in the UK, Norway, and Belgium. In 2003, Beyoncé starred opposite Cuba Good…	Which other song from the soundtrack did better in the charts?	56be8fdf3aeaaa14008c90de	834	Summertime
115	In July 2002, Beyoncé continued her acting career playing Foxxy Cleopatra alongside Mike Myers in the comedy film, Austin Powers in Goldmember, which spent its first weekend atop the US box office and grossed $73 million. Beyoncé released "Work It Out" as the lead single from its soundtrack album which entered the top ten in the UK, Norway, and Belgium. In 2003, Beyoncé starred opposite Cuba Good…	What film did Beyonce appear in with Mike Myers?	56bf8c8aa10cfb140055116b	115	Austin Powers in Goldmember
116	In July 2002, Beyoncé continued her acting career playing Foxxy Cleopatra alongside Mike Myers in the comedy film, Austin Powers in Goldmember, which spent its first weekend atop the US box office and grossed $73 million. Beyoncé released "Work It Out" as the lead single from its soundtrack album which entered the top ten in the UK, Norway, and Belgium. In 2003, Beyoncé starred opposite Cuba Good…	What large amount did the movie "Goldmember" gross?	56bf8c8aa10cfb140055116c	210	73 million
117	In July 2002, Beyoncé continued her acting career playing Foxxy Cleopatra alongside Mike Myers in the comedy film, Austin Powers in Goldmember, which spent its first weekend atop the US box office and grossed $73 million. Beyoncé released "Work It Out" as the lead single from its soundtrack album which entered the top ten in the UK, Norway, and Belgium. In 2003, Beyoncé starred opposite Cuba Good…	What genre of movie did Beyonce star in with Cuba Gooding, Jr?	56bf8c8aa10cfb140055116d	416	musical comedy
118	In July 2002, Beyoncé continued her acting career playing Foxxy Cleopatra alongside Mike Myers in the comedy film, Austin Powers in Goldmember, which spent its first weekend atop the US box office and grossed $73 million. Beyoncé released "Work It Out" as the lead single from its soundtrack album which entered the top ten in the UK, Norway, and Belgium. In 2003, Beyoncé starred opposite Cuba Good…	What song was the lead single from the film's sound track?	56bf8c8aa10cfb140055116e	435	Fighting Temptations
119	In July 2002, Beyoncé continued her acting career playing Foxxy Cleopatra alongside Mike Myers in the comedy film, Austin Powers in Goldmember, which spent its first weekend atop the US box office and grossed $73 million. Beyoncé released "Work It Out" as the lead single from its soundtrack album which entered the top ten in the UK, Norway, and Belgium. In 2003, Beyoncé starred opposite Cuba Good…	How did the critics view the movie, ''The Fighting Temptations''?	56bf8c8aa10cfb140055116f	545	mixed reviews
120	In July 2002, Beyoncé continued her acting career playing Foxxy Cleopatra alongside Mike Myers in the comedy film, Austin Powers in Goldmember, which spent its first weekend atop the US box office and grossed $73 million. Beyoncé released "Work It Out" as the lead single from its soundtrack album which entered the top ten in the UK, Norway, and Belgium. In 2003, Beyoncé starred opposite Cuba Good…	What film did Beyoncé star in with Mike Myers in 2002?	56d484312ccc5a1400d8315e	115	Austin Powers in Goldmember
121	In July 2002, Beyoncé continued her acting career playing Foxxy Cleopatra alongside Mike Myers in the comedy film, Austin Powers in Goldmember, which spent its first weekend atop the US box office and grossed $73 million. Beyoncé released "Work It Out" as the lead single from its soundtrack album which entered the top ten in the UK, Norway, and Belgium. In 2003, Beyoncé starred opposite Cuba Good…	What was Beyoncé's character called in Austin Powers in Goldmember?	56d484312ccc5a1400d8315f	58	Foxxy Cleopatra
122	In July 2002, Beyoncé continued her acting career playing Foxxy Cleopatra alongside Mike Myers in the comedy film, Austin Powers in Goldmember, which spent its first weekend atop the US box office and grossed $73 million. Beyoncé released "Work It Out" as the lead single from its soundtrack album which entered the top ten in the UK, Norway, and Belgium. In 2003, Beyoncé starred opposite Cuba Good…	Which song did Beyoncé release as the lead single for Austin Powers in Goldmember's soundtrack?	56d484312ccc5a1400d83160	240	Work It Out
123	In July 2002, Beyoncé continued her acting career playing Foxxy Cleopatra alongside Mike Myers in the comedy film, Austin Powers in Goldmember, which spent its first weekend atop the US box office and grossed $73 million. Beyoncé released "Work It Out" as the lead single from its soundtrack album which entered the top ten in the UK, Norway, and Belgium. In 2003, Beyoncé starred opposite Cuba Good…	What musical comedy did Beyoncé star in along with Cuba Gooding, Jr. in 2003?	56d484312ccc5a1400d83161	431	The Fighting Temptations
124	In July 2002, Beyoncé continued her acting career playing Foxxy Cleopatra alongside Mike Myers in the comedy film, Austin Powers in Goldmember, which spent its first weekend atop the US box office and grossed $73 million. Beyoncé released "Work It Out" as the lead single from its soundtrack album which entered the top ten in the UK, Norway, and Belgium. In 2003, Beyoncé starred opposite Cuba Good…	What song did Beyoncé release as the lead single from The Fighting Tempations?	56d484312ccc5a1400d83162	435	Fighting Temptations
125	Beyoncé's first solo recording was a feature on Jay Z's "'03 Bonnie & Clyde" that was released in October 2002, peaking at number four on the U.S. Billboard Hot 100 chart. Her first solo album Dangerously in Love was released on June 24, 2003, after Michelle Williams and Kelly Rowland had released their solo efforts. The album sold 317,000 copies in its first week, debuted atop the Billboard 200,…	What was the highest Beyonce's first solo recording achieved in the Billboard Hot 100?	56be90ee3aeaaa14008c90e4	123	number four
126	Beyoncé's first solo recording was a feature on Jay Z's "'03 Bonnie & Clyde" that was released in October 2002, peaking at number four on the U.S. Billboard Hot 100 chart. Her first solo album Dangerously in Love was released on June 24, 2003, after Michelle Williams and Kelly Rowland had released their solo efforts. The album sold 317,000 copies in its first week, debuted atop the Billboard 200,…	Beyonce's first album by herself was called what?	56be90ee3aeaaa14008c90e5	193	Dangerously in Love
127	Beyoncé's first solo recording was a feature on Jay Z's "'03 Bonnie & Clyde" that was released in October 2002, peaking at number four on the U.S. Billboard Hot 100 chart. Her first solo album Dangerously in Love was released on June 24, 2003, after Michelle Williams and Kelly Rowland had released their solo efforts. The album sold 317,000 copies in its first week, debuted atop the Billboard 200,…	How many has "Dangerously in Love" sould worldwide since its debut?	56be90ee3aeaaa14008c90e6	419	11 million
128	Beyoncé's first solo recording was a feature on Jay Z's "'03 Bonnie & Clyde" that was released in October 2002, peaking at number four on the U.S. Billboard Hot 100 chart. Her first solo album Dangerously in Love was released on June 24, 2003, after Michelle Williams and Kelly Rowland had released their solo efforts. The album sold 317,000 copies in its first week, debuted atop the Billboard 200,…	Beyonce's first number one song was which song?	56be90ee3aeaaa14008c90e7	474	Crazy in Love
129	Beyoncé's first solo recording was a feature on Jay Z's "'03 Bonnie & Clyde" that was released in October 2002, peaking at number four on the U.S. Billboard Hot 100 chart. Her first solo album Dangerously in Love was released on June 24, 2003, after Michelle Williams and Kelly Rowland had released their solo efforts. The album sold 317,000 copies in its first week, debuted atop the Billboard 200,…	How many top five singles came from her first album?	56be90ee3aeaaa14008c90e8	130	four
130	Beyoncé's first solo recording was a feature on Jay Z's "'03 Bonnie & Clyde" that was released in October 2002, peaking at number four on the U.S. Billboard Hot 100 chart. Her first solo album Dangerously in Love was released on June 24, 2003, after Michelle Williams and Kelly Rowland had released their solo efforts. The album sold 317,000 copies in its first week, debuted atop the Billboard 200,…	Beyonce's first solo album in the U.S. with what artist in the lead single?	56bf8fc1a10cfb1400551175	48	Jay Z
131	Beyoncé's first solo recording was a feature on Jay Z's "'03 Bonnie & Clyde" that was released in October 2002, peaking at number four on the U.S. Billboard Hot 100 chart. Her first solo album Dangerously in Love was released on June 24, 2003, after Michelle Williams and Kelly Rowland had released their solo efforts. The album sold 317,000 copies in its first week, debuted atop the Billboard 200,…	What solo album did Beyonce release in 2003?	56bf8fc1a10cfb1400551176	193	Dangerously in Love
132	Beyoncé's first solo recording was a feature on Jay Z's "'03 Bonnie & Clyde" that was released in October 2002, peaking at number four on the U.S. Billboard Hot 100 chart. Her first solo album Dangerously in Love was released on June 24, 2003, after Michelle Williams and Kelly Rowland had released their solo efforts. The album sold 317,000 copies in its first week, debuted atop the Billboard 200,…	The album, Dangerously in Love achieved what spot on the Billboard Top 100 chart?	56bf8fc1a10cfb1400551177	123	number four
133	Beyoncé's first solo recording was a feature on Jay Z's "'03 Bonnie & Clyde" that was released in October 2002, peaking at number four on the U.S. Billboard Hot 100 chart. Her first solo album Dangerously in Love was released on June 24, 2003, after Michelle Williams and Kelly Rowland had released their solo efforts. The album sold 317,000 copies in its first week, debuted atop the Billboard 200,…	"The Closer I get to You" was recorded with which artist?	56bf8fc1a10cfb1400551178	1042	Luther Vandross
134	Beyoncé's first solo recording was a feature on Jay Z's "'03 Bonnie & Clyde" that was released in October 2002, peaking at number four on the U.S. Billboard Hot 100 chart. Her first solo album Dangerously in Love was released on June 24, 2003, after Michelle Williams and Kelly Rowland had released their solo efforts. The album sold 317,000 copies in its first week, debuted atop the Billboard 200,…	Which artist was associated with Beyoncé's premiere solo recording?	56d4b9702ccc5a1400d83172	48	Jay Z
135	Beyoncé's first solo recording was a feature on Jay Z's "'03 Bonnie & Clyde" that was released in October 2002, peaking at number four on the U.S. Billboard Hot 100 chart. Her first solo album Dangerously in Love was released on June 24, 2003, after Michelle Williams and Kelly Rowland had released their solo efforts. The album sold 317,000 copies in its first week, debuted atop the Billboard 200,…	When did Beyoncé release her first solo album?	56d4b9702ccc5a1400d83173	229	June 24, 2003
136	Beyoncé's first solo recording was a feature on Jay Z's "'03 Bonnie & Clyde" that was released in October 2002, peaking at number four on the U.S. Billboard Hot 100 chart. Her first solo album Dangerously in Love was released on June 24, 2003, after Michelle Williams and Kelly Rowland had released their solo efforts. The album sold 317,000 copies in its first week, debuted atop the Billboard 200,…	What is the lead single on Beyoncé's first album?	56d4b9702ccc5a1400d83174	474	Crazy in Love
137	Beyoncé's first solo recording was a feature on Jay Z's "'03 Bonnie & Clyde" that was released in October 2002, peaking at number four on the U.S. Billboard Hot 100 chart. Her first solo album Dangerously in Love was released on June 24, 2003, after Michelle Williams and Kelly Rowland had released their solo efforts. The album sold 317,000 copies in its first week, debuted atop the Billboard 200,…	Who helped Beyoncé earn a Grammy award for Best R&B Performance by a Duo or Group at the 46th annual Grammy Awards?	56d4b9702ccc5a1400d83175	1042	Luther Vandross.
138	Beyoncé's first solo recording was a feature on Jay Z's "'03 Bonnie & Clyde" that was released in October 2002, peaking at number four on the U.S. Billboard Hot 100 chart. Her first solo album Dangerously in Love was released on June 24, 2003, after Michelle Williams and Kelly Rowland had released their solo efforts. The album sold 317,000 copies in its first week, debuted atop the Billboard 200,…	How many awards did Beyoncé win at the 46th Grammy's Awards?	56d4b9702ccc5a1400d83176	696	five.
139	In November 2003, she embarked on the Dangerously in Love Tour in Europe and later toured alongside Missy Elliott and Alicia Keys for the Verizon Ladies First Tour in North America. On February 1, 2004, Beyoncé performed the American national anthem at Super Bowl XXXVIII, at the Reliant Stadium in Houston, Texas. After the release of Dangerously in Love, Beyoncé had planned to produce a follow-up…	Destiny's Child's final album was named what?	56be91b23aeaaa14008c90f0	513	Destiny Fulfilled
140	In November 2003, she embarked on the Dangerously in Love Tour in Europe and later toured alongside Missy Elliott and Alicia Keys for the Verizon Ladies First Tour in North America. On February 1, 2004, Beyoncé performed the American national anthem at Super Bowl XXXVIII, at the Reliant Stadium in Houston, Texas. After the release of Dangerously in Love, Beyoncé had planned to produce a follow-up…	Destiny's Child got a star on the Hollywood Walk of Fame in what year?	56be91b23aeaaa14008c90f2	1212	2006
141	In November 2003, she embarked on the Dangerously in Love Tour in Europe and later toured alongside Missy Elliott and Alicia Keys for the Verizon Ladies First Tour in North America. On February 1, 2004, Beyoncé performed the American national anthem at Super Bowl XXXVIII, at the Reliant Stadium in Houston, Texas. After the release of Dangerously in Love, Beyoncé had planned to produce a follow-up…	In what year did Beyonce embark on her Dangerously in Love tour of Europe?	56bf91c6a10cfb140055117f	3	November 2003
142	In November 2003, she embarked on the Dangerously in Love Tour in Europe and later toured alongside Missy Elliott and Alicia Keys for the Verizon Ladies First Tour in North America. On February 1, 2004, Beyoncé performed the American national anthem at Super Bowl XXXVIII, at the Reliant Stadium in Houston, Texas. After the release of Dangerously in Love, Beyoncé had planned to produce a follow-up…	What was the name of the final album of Destiny's Child?	56bf91c6a10cfb1400551181	664	Destiny Fulfilled
143	In November 2003, she embarked on the Dangerously in Love Tour in Europe and later toured alongside Missy Elliott and Alicia Keys for the Verizon Ladies First Tour in North America. On February 1, 2004, Beyoncé performed the American national anthem at Super Bowl XXXVIII, at the Reliant Stadium in Houston, Texas. After the release of Dangerously in Love, Beyoncé had planned to produce a follow-up…	It was announced that Destiny's Child would disban in what European city?	56bf91c6a10cfb1400551182	935	Barcelona
144	In November 2003, she embarked on the Dangerously in Love Tour in Europe and later toured alongside Missy Elliott and Alicia Keys for the Verizon Ladies First Tour in North America. On February 1, 2004, Beyoncé performed the American national anthem at Super Bowl XXXVIII, at the Reliant Stadium in Houston, Texas. After the release of Dangerously in Love, Beyoncé had planned to produce a follow-up…	When did Destiny's Child get their star on the Hollywood Walk of Fame?	56bf91c6a10cfb1400551183	1206	March 2006
145	In November 2003, she embarked on the Dangerously in Love Tour in Europe and later toured alongside Missy Elliott and Alicia Keys for the Verizon Ladies First Tour in North America. On February 1, 2004, Beyoncé performed the American national anthem at Super Bowl XXXVIII, at the Reliant Stadium in Houston, Texas. After the release of Dangerously in Love, Beyoncé had planned to produce a follow-up…	What was the name of Beyoncé's European start that started in November 2003?	56d4baf92ccc5a1400d8317c	38	Dangerously in Love Tour
146	In November 2003, she embarked on the Dangerously in Love Tour in Europe and later toured alongside Missy Elliott and Alicia Keys for the Verizon Ladies First Tour in North America. On February 1, 2004, Beyoncé performed the American national anthem at Super Bowl XXXVIII, at the Reliant Stadium in Houston, Texas. After the release of Dangerously in Love, Beyoncé had planned to produce a follow-up…	Who did Beyoncé tour with for the Verizon Lades First Tour?	56d4baf92ccc5a1400d8317d	100	Missy Elliott and Alicia Keys
147	In November 2003, she embarked on the Dangerously in Love Tour in Europe and later toured alongside Missy Elliott and Alicia Keys for the Verizon Ladies First Tour in North America. On February 1, 2004, Beyoncé performed the American national anthem at Super Bowl XXXVIII, at the Reliant Stadium in Houston, Texas. After the release of Dangerously in Love, Beyoncé had planned to produce a follow-up…	What major event did Beyoncé perform at on February 1, 2004?	56d4baf92ccc5a1400d8317e	253	Super Bowl XXXVIII
148	In November 2003, she embarked on the Dangerously in Love Tour in Europe and later toured alongside Missy Elliott and Alicia Keys for the Verizon Ladies First Tour in North America. On February 1, 2004, Beyoncé performed the American national anthem at Super Bowl XXXVIII, at the Reliant Stadium in Houston, Texas. After the release of Dangerously in Love, Beyoncé had planned to produce a follow-up…	What is the name of the final studio album from Destiny's Child?	56d4baf92ccc5a1400d8317f	848	Destiny Fulfilled.
149	Beyoncé's second solo album B'Day was released on September 5, 2006, in the US, to coincide with her twenty-fifth birthday. It sold 541,000 copies in its first week and debuted atop the Billboard 200, becoming Beyoncé's second consecutive number-one album in the United States. The album's lead single "Déjà Vu", featuring Jay Z, reached the top five on the Billboard Hot 100 chart. The second inter…	How many albums did Beyonce sell in the first week when she released her second album?	56be932e3aeaaa14008c90f9	132	541,000
150	Beyoncé's second solo album B'Day was released on September 5, 2006, in the US, to coincide with her twenty-fifth birthday. It sold 541,000 copies in its first week and debuted atop the Billboard 200, becoming Beyoncé's second consecutive number-one album in the United States. The album's lead single "Déjà Vu", featuring Jay Z, reached the top five on the Billboard Hot 100 chart. The second inter…	The lead single from the album was which song?	56be932e3aeaaa14008c90fa	303	Déjà Vu
151	Beyoncé's second solo album B'Day was released on September 5, 2006, in the US, to coincide with her twenty-fifth birthday. It sold 541,000 copies in its first week and debuted atop the Billboard 200, becoming Beyoncé's second consecutive number-one album in the United States. The album's lead single "Déjà Vu", featuring Jay Z, reached the top five on the Billboard Hot 100 chart. The second inter…	How many countries did her song "Irreplaceable" get number one status in?	56be932e3aeaaa14008c90fb	346	five
152	Beyoncé's second solo album B'Day was released on September 5, 2006, in the US, to coincide with her twenty-fifth birthday. It sold 541,000 copies in its first week and debuted atop the Billboard 200, becoming Beyoncé's second consecutive number-one album in the United States. The album's lead single "Déjà Vu", featuring Jay Z, reached the top five on the Billboard Hot 100 chart. The second inter…	How many singles did her second album produce?	56be932e3aeaaa14008c90fc	346	five
153	Beyoncé's second solo album B'Day was released on September 5, 2006, in the US, to coincide with her twenty-fifth birthday. It sold 541,000 copies in its first week and debuted atop the Billboard 200, becoming Beyoncé's second consecutive number-one album in the United States. The album's lead single "Déjà Vu", featuring Jay Z, reached the top five on the Billboard Hot 100 chart. The second inter…	What birthday did Beyonce's album B'Day celebrate?	56bf940da10cfb1400551189	101	twenty-fifth birthday
154	Beyoncé's second solo album B'Day was released on September 5, 2006, in the US, to coincide with her twenty-fifth birthday. It sold 541,000 copies in its first week and debuted atop the Billboard 200, becoming Beyoncé's second consecutive number-one album in the United States. The album's lead single "Déjà Vu", featuring Jay Z, reached the top five on the Billboard Hot 100 chart. The second inter…	What artist did Beyonce duet with in the single, "Deja Vu''?	56bf940da10cfb140055118a	323	Jay Z
155	Beyoncé's second solo album B'Day was released on September 5, 2006, in the US, to coincide with her twenty-fifth birthday. It sold 541,000 copies in its first week and debuted atop the Billboard 200, becoming Beyoncé's second consecutive number-one album in the United States. The album's lead single "Déjà Vu", featuring Jay Z, reached the top five on the Billboard Hot 100 chart. The second inter…	How high did ''Deja Vu'' climb on the Billboard chart?	56bf940da10cfb140055118b	342	top five
156	Beyoncé's second solo album B'Day was released on September 5, 2006, in the US, to coincide with her twenty-fifth birthday. It sold 541,000 copies in its first week and debuted atop the Billboard 200, becoming Beyoncé's second consecutive number-one album in the United States. The album's lead single "Déjà Vu", featuring Jay Z, reached the top five on the Billboard Hot 100 chart. The second inter…	What is the name of Beyoncé's second album?	56d4bc642ccc5a1400d83190	28	B'Day
157	Beyoncé's second solo album B'Day was released on September 5, 2006, in the US, to coincide with her twenty-fifth birthday. It sold 541,000 copies in its first week and debuted atop the Billboard 200, becoming Beyoncé's second consecutive number-one album in the United States. The album's lead single "Déjà Vu", featuring Jay Z, reached the top five on the Billboard Hot 100 chart. The second inter…	How many copies did B'Day sell during the first week of its release?	56d4bc642ccc5a1400d83191	132	541,000
158	Beyoncé's second solo album B'Day was released on September 5, 2006, in the US, to coincide with her twenty-fifth birthday. It sold 541,000 copies in its first week and debuted atop the Billboard 200, becoming Beyoncé's second consecutive number-one album in the United States. The album's lead single "Déjà Vu", featuring Jay Z, reached the top five on the Billboard Hot 100 chart. The second inter…	Who collaborated with Beyoncé on the single, Deja Vu?	56d4bc642ccc5a1400d83192	323	Jay Z
159	Beyoncé's second solo album B'Day was released on September 5, 2006, in the US, to coincide with her twenty-fifth birthday. It sold 541,000 copies in its first week and debuted atop the Billboard 200, becoming Beyoncé's second consecutive number-one album in the United States. The album's lead single "Déjà Vu", featuring Jay Z, reached the top five on the Billboard Hot 100 chart. The second inter…	Which single from B'Day was only released in the U.K.?	56d4bc642ccc5a1400d83193	635	Green Light
160	Her first acting role of 2006 was in the comedy film The Pink Panther starring opposite Steve Martin, grossing $158.8 million at the box office worldwide. Her second film Dreamgirls, the film version of the 1981 Broadway musical loosely based on The Supremes, received acclaim from critics and grossed $154 million internationally. In it, she starred opposite Jennifer Hudson, Jamie Foxx, and Eddie …	What movie did Beyonce act in 2006?	56be94703aeaaa14008c9102	53	The Pink Panther
161	Her first acting role of 2006 was in the comedy film The Pink Panther starring opposite Steve Martin, grossing $158.8 million at the box office worldwide. Her second film Dreamgirls, the film version of the 1981 Broadway musical loosely based on The Supremes, received acclaim from critics and grossed $154 million internationally. In it, she starred opposite Jennifer Hudson, Jamie Foxx, and Eddie …	Her second movie Beyonce did was what film?	56be94703aeaaa14008c9103	171	Dreamgirls
162	Her first acting role of 2006 was in the comedy film The Pink Panther starring opposite Steve Martin, grossing $158.8 million at the box office worldwide. Her second film Dreamgirls, the film version of the 1981 Broadway musical loosely based on The Supremes, received acclaim from critics and grossed $154 million internationally. In it, she starred opposite Jennifer Hudson, Jamie Foxx, and Eddie …	The single, "Listen" was featured in which movie?	56be94703aeaaa14008c9104	171	Dreamgirls
163	Her first acting role of 2006 was in the comedy film The Pink Panther starring opposite Steve Martin, grossing $158.8 million at the box office worldwide. Her second film Dreamgirls, the film version of the 1981 Broadway musical loosely based on The Supremes, received acclaim from critics and grossed $154 million internationally. In it, she starred opposite Jennifer Hudson, Jamie Foxx, and Eddie …	Beyonce's first world tour was when?	56be94703aeaaa14008c9105	550	2007
164	Her first acting role of 2006 was in the comedy film The Pink Panther starring opposite Steve Martin, grossing $158.8 million at the box office worldwide. Her second film Dreamgirls, the film version of the 1981 Broadway musical loosely based on The Supremes, received acclaim from critics and grossed $154 million internationally. In it, she starred opposite Jennifer Hudson, Jamie Foxx, and Eddie …	How much money did Beyonce's tour make in 2007?	56be94703aeaaa14008c9106	671	24 million
165	Her first acting role of 2006 was in the comedy film The Pink Panther starring opposite Steve Martin, grossing $158.8 million at the box office worldwide. Her second film Dreamgirls, the film version of the 1981 Broadway musical loosely based on The Supremes, received acclaim from critics and grossed $154 million internationally. In it, she starred opposite Jennifer Hudson, Jamie Foxx, and Eddie …	How many millions of dollars did ''The Pink Panther'' gross world-wide?	56bf95eaa10cfb1400551194	112	158.8 million
166	Her first acting role of 2006 was in the comedy film The Pink Panther starring opposite Steve Martin, grossing $158.8 million at the box office worldwide. Her second film Dreamgirls, the film version of the 1981 Broadway musical loosely based on The Supremes, received acclaim from critics and grossed $154 million internationally. In it, she starred opposite Jennifer Hudson, Jamie Foxx, and Eddie …	What did Beyonce call her first concert tour?	56bf95eaa10cfb1400551195	576	The Beyoncé Experience
167	Her first acting role of 2006 was in the comedy film The Pink Panther starring opposite Steve Martin, grossing $158.8 million at the box office worldwide. Her second film Dreamgirls, the film version of the 1981 Broadway musical loosely based on The Supremes, received acclaim from critics and grossed $154 million internationally. In it, she starred opposite Jennifer Hudson, Jamie Foxx, and Eddie …	Who was Beyonce's duet with in ''Beautiful Liar''?	56bf95eaa10cfb1400551196	932	Shakira
168	Her first acting role of 2006 was in the comedy film The Pink Panther starring opposite Steve Martin, grossing $158.8 million at the box office worldwide. Her second film Dreamgirls, the film version of the 1981 Broadway musical loosely based on The Supremes, received acclaim from critics and grossed $154 million internationally. In it, she starred opposite Jennifer Hudson, Jamie Foxx, and Eddie …	Which film did Beyoncé star with Steve Martin in?	56d4bd272ccc5a1400d831a0	53	The Pink Panther
169	Her first acting role of 2006 was in the comedy film The Pink Panther starring opposite Steve Martin, grossing $158.8 million at the box office worldwide. Her second film Dreamgirls, the film version of the 1981 Broadway musical loosely based on The Supremes, received acclaim from critics and grossed $154 million internationally. In it, she starred opposite Jennifer Hudson, Jamie Foxx, and Eddie …	Beyoncé's role in Dreamgirls was based on what pop singer?	56d4bd272ccc5a1400d831a1	436	Diana Ross.
170	Her first acting role of 2006 was in the comedy film The Pink Panther starring opposite Steve Martin, grossing $158.8 million at the box office worldwide. Her second film Dreamgirls, the film version of the 1981 Broadway musical loosely based on The Supremes, received acclaim from critics and grossed $154 million internationally. In it, she starred opposite Jennifer Hudson, Jamie Foxx, and Eddie …	What was the lead single for the Dreamgirls soundtrack?	56d4bd272ccc5a1400d831a2	487	Listen
171	Her first acting role of 2006 was in the comedy film The Pink Panther starring opposite Steve Martin, grossing $158.8 million at the box office worldwide. Her second film Dreamgirls, the film version of the 1981 Broadway musical loosely based on The Supremes, received acclaim from critics and grossed $154 million internationally. In it, she starred opposite Jennifer Hudson, Jamie Foxx, and Eddie …	What was the name of Beyoncé's first international tour?	56d4bd272ccc5a1400d831a3	576	The Beyoncé Experience
172	Her first acting role of 2006 was in the comedy film The Pink Panther starring opposite Steve Martin, grossing $158.8 million at the box office worldwide. Her second film Dreamgirls, the film version of the 1981 Broadway musical loosely based on The Supremes, received acclaim from critics and grossed $154 million internationally. In it, she starred opposite Jennifer Hudson, Jamie Foxx, and Eddie …	What pop singer did a duet with Beyoncé on Beautiful Liar?	56d4bd272ccc5a1400d831a4	932	Shakira
173	On April 4, 2008, Beyoncé married Jay Z. She publicly revealed their marriage in a video montage at the listening party for her third studio album, I Am... Sasha Fierce, in Manhattan's Sony Club on October 22, 2008. I Am... Sasha Fierce was released on November 18, 2008 in the United States. The album formally introduces Beyoncé's alter ego Sasha Fierce, conceived during the making of her 2003 si…	Beyonce got married in 2008 to whom?	56be95823aeaaa14008c910c	34	Jay Z
174	On April 4, 2008, Beyoncé married Jay Z. She publicly revealed their marriage in a video montage at the listening party for her third studio album, I Am... Sasha Fierce, in Manhattan's Sony Club on October 22, 2008. I Am... Sasha Fierce was released on November 18, 2008 in the United States. The album formally introduces Beyoncé's alter ego Sasha Fierce, conceived during the making of her 2003 si…	Her third album, "I am...Sasha Fierce" was released when?	56be95823aeaaa14008c910d	253	November 18, 2008
175	On April 4, 2008, Beyoncé married Jay Z. She publicly revealed their marriage in a video montage at the listening party for her third studio album, I Am... Sasha Fierce, in Manhattan's Sony Club on October 22, 2008. I Am... Sasha Fierce was released on November 18, 2008 in the United States. The album formally introduces Beyoncé's alter ego Sasha Fierce, conceived during the making of her 2003 si…	For which decade, did Beyonce have more top ten songs than any other woman?	56be95823aeaaa14008c910e	897	2000s
176	On April 4, 2008, Beyoncé married Jay Z. She publicly revealed their marriage in a video montage at the listening party for her third studio album, I Am... Sasha Fierce, in Manhattan's Sony Club on October 22, 2008. I Am... Sasha Fierce was released on November 18, 2008 in the United States. The album formally introduces Beyoncé's alter ego Sasha Fierce, conceived during the making of her 2003 si…	Which singer beat out Beyonce for best video performance?	56be95823aeaaa14008c910f	1567	Taylor Swift
177	On April 4, 2008, Beyoncé married Jay Z. She publicly revealed their marriage in a video montage at the listening party for her third studio album, I Am... Sasha Fierce, in Manhattan's Sony Club on October 22, 2008. I Am... Sasha Fierce was released on November 18, 2008 in the United States. The album formally introduces Beyoncé's alter ego Sasha Fierce, conceived during the making of her 2003 si…	In 2009, Beyonce started her second world tour and grossed how much money?	56be95823aeaaa14008c9110	1881	119.5 million
178	On April 4, 2008, Beyoncé married Jay Z. She publicly revealed their marriage in a video montage at the listening party for her third studio album, I Am... Sasha Fierce, in Manhattan's Sony Club on October 22, 2008. I Am... Sasha Fierce was released on November 18, 2008 in the United States. The album formally introduces Beyoncé's alter ego Sasha Fierce, conceived during the making of her 2003 si…	How did she reveal the marriage?	56bf97aba10cfb140055119e	78	in a video montage
179	On April 4, 2008, Beyoncé married Jay Z. She publicly revealed their marriage in a video montage at the listening party for her third studio album, I Am... Sasha Fierce, in Manhattan's Sony Club on October 22, 2008. I Am... Sasha Fierce was released on November 18, 2008 in the United States. The album formally introduces Beyoncé's alter ego Sasha Fierce, conceived during the making of her 2003 si…	When did Beyonce begin her second world tour?	56bf97aba10cfb140055119f	1744	March 2009
180	On April 4, 2008, Beyoncé married Jay Z. She publicly revealed their marriage in a video montage at the listening party for her third studio album, I Am... Sasha Fierce, in Manhattan's Sony Club on October 22, 2008. I Am... Sasha Fierce was released on November 18, 2008 in the United States. The album formally introduces Beyoncé's alter ego Sasha Fierce, conceived during the making of her 2003 si…	Who beat out Beyonce for Best Female Video ?	56bf97aba10cfb14005511a0	1567	Taylor Swift
181	On April 4, 2008, Beyoncé married Jay Z. She publicly revealed their marriage in a video montage at the listening party for her third studio album, I Am... Sasha Fierce, in Manhattan's Sony Club on October 22, 2008. I Am... Sasha Fierce was released on November 18, 2008 in the United States. The album formally introduces Beyoncé's alter ego Sasha Fierce, conceived during the making of her 2003 si…	How much did the second world tour make in dollars?	56bf97aba10cfb14005511a1	1881	119.5 million
182	On April 4, 2008, Beyoncé married Jay Z. She publicly revealed their marriage in a video montage at the listening party for her third studio album, I Am... Sasha Fierce, in Manhattan's Sony Club on October 22, 2008. I Am... Sasha Fierce was released on November 18, 2008 in the United States. The album formally introduces Beyoncé's alter ego Sasha Fierce, conceived during the making of her 2003 si…	When did Beyoncé get married?	56d4bf242ccc5a1400d831be	3	April 4, 2008
183	On April 4, 2008, Beyoncé married Jay Z. She publicly revealed their marriage in a video montage at the listening party for her third studio album, I Am... Sasha Fierce, in Manhattan's Sony Club on October 22, 2008. I Am... Sasha Fierce was released on November 18, 2008 in the United States. The album formally introduces Beyoncé's alter ego Sasha Fierce, conceived during the making of her 2003 si…	Who did Beyoncé marry?	56d4bf242ccc5a1400d831bf	34	Jay Z.
184	On April 4, 2008, Beyoncé married Jay Z. She publicly revealed their marriage in a video montage at the listening party for her third studio album, I Am... Sasha Fierce, in Manhattan's Sony Club on October 22, 2008. I Am... Sasha Fierce was released on November 18, 2008 in the United States. The album formally introduces Beyoncé's alter ego Sasha Fierce, conceived during the making of her 2003 si…	Who is Beyoncé's alter ego?	56d4bf242ccc5a1400d831c0	156	Sasha Fierce
185	On April 4, 2008, Beyoncé married Jay Z. She publicly revealed their marriage in a video montage at the listening party for her third studio album, I Am... Sasha Fierce, in Manhattan's Sony Club on October 22, 2008. I Am... Sasha Fierce was released on November 18, 2008 in the United States. The album formally introduces Beyoncé's alter ego Sasha Fierce, conceived during the making of her 2003 si…	The video for what song won Beyoncé the 2009 MTV Video of the Year award?	56d4bf242ccc5a1400d831c1	605	Single Ladies
186	On April 4, 2008, Beyoncé married Jay Z. She publicly revealed their marriage in a video montage at the listening party for her third studio album, I Am... Sasha Fierce, in Manhattan's Sony Club on October 22, 2008. I Am... Sasha Fierce was released on November 18, 2008 in the United States. The album formally introduces Beyoncé's alter ego Sasha Fierce, conceived during the making of her 2003 si…	Which prominent star felt the 2009 Female Video of the Year award should have went to Beyoncé instead of Taylor Swift?	56d4bf242ccc5a1400d831c2	1611	Kanye West
187	Beyoncé further expanded her acting career, starring as blues singer Etta James in the 2008 musical biopic, Cadillac Records. Her performance in the film received praise from critics, and she garnered several nominations for her portrayal of James, including a Satellite Award nomination for Best Supporting Actress, and a NAACP Image Award nomination for Outstanding Supporting Actress. Beyoncé don…	Beyonce portrayed which character in the film, Cadillac Records?	56be96653aeaaa14008c9116	69	Etta James
188	Beyoncé further expanded her acting career, starring as blues singer Etta James in the 2008 musical biopic, Cadillac Records. Her performance in the film received praise from critics, and she garnered several nominations for her portrayal of James, including a Satellite Award nomination for Best Supporting Actress, and a NAACP Image Award nomination for Outstanding Supporting Actress. Beyoncé don…	Beyonce gave her entire salary from Cadillac Records to which organization?	56be96653aeaaa14008c9117	439	Phoenix House
189	Beyoncé further expanded her acting career, starring as blues singer Etta James in the 2008 musical biopic, Cadillac Records. Her performance in the film received praise from critics, and she garnered several nominations for her portrayal of James, including a Satellite Award nomination for Best Supporting Actress, and a NAACP Image Award nomination for Outstanding Supporting Actress. Beyoncé don…	Which song did Beyonce sing at the first couple's inaugural ball?	56be96653aeaaa14008c9118	582	At Last
190	Beyoncé further expanded her acting career, starring as blues singer Etta James in the 2008 musical biopic, Cadillac Records. Her performance in the film received praise from critics, and she garnered several nominations for her portrayal of James, including a Satellite Award nomination for Best Supporting Actress, and a NAACP Image Award nomination for Outstanding Supporting Actress. Beyoncé don…	What genre of film was the movie, Obsessed, in which Beyonce starred in?	56be96653aeaaa14008c9119	693	thriller
191	Beyoncé further expanded her acting career, starring as blues singer Etta James in the 2008 musical biopic, Cadillac Records. Her performance in the film received praise from critics, and she garnered several nominations for her portrayal of James, including a Satellite Award nomination for Best Supporting Actress, and a NAACP Image Award nomination for Outstanding Supporting Actress. Beyoncé don…	A fight scene from the movie, Obsessed, won which award for Beyonce?	56be96653aeaaa14008c911a	1101	MTV Movie Award for Best Fight
192	Beyoncé further expanded her acting career, starring as blues singer Etta James in the 2008 musical biopic, Cadillac Records. Her performance in the film received praise from critics, and she garnered several nominations for her portrayal of James, including a Satellite Award nomination for Best Supporting Actress, and a NAACP Image Award nomination for Outstanding Supporting Actress. Beyoncé don…	Where did Beyonce donate her salary from the movie Cadillac Records?	56bf99aca10cfb14005511a7	439	Phoenix House
193	Beyoncé further expanded her acting career, starring as blues singer Etta James in the 2008 musical biopic, Cadillac Records. Her performance in the film received praise from critics, and she garnered several nominations for her portrayal of James, including a Satellite Award nomination for Best Supporting Actress, and a NAACP Image Award nomination for Outstanding Supporting Actress. Beyoncé don…	What thriller film did Beyonce star in?	56bf99aca10cfb14005511a9	703	Obsessed
194	Beyoncé further expanded her acting career, starring as blues singer Etta James in the 2008 musical biopic, Cadillac Records. Her performance in the film received praise from critics, and she garnered several nominations for her portrayal of James, including a Satellite Award nomination for Best Supporting Actress, and a NAACP Image Award nomination for Outstanding Supporting Actress. Beyoncé don…	What was the name of the woman she played in Obsessed?	56bf99aca10cfb14005511aa	724	Sharon Charles
195	Beyoncé further expanded her acting career, starring as blues singer Etta James in the 2008 musical biopic, Cadillac Records. Her performance in the film received praise from critics, and she garnered several nominations for her portrayal of James, including a Satellite Award nomination for Best Supporting Actress, and a NAACP Image Award nomination for Outstanding Supporting Actress. Beyoncé don…	How much more that the buget did the film gross?	56bf99aca10cfb14005511ab	940	60 million
196	Beyoncé further expanded her acting career, starring as blues singer Etta James in the 2008 musical biopic, Cadillac Records. Her performance in the film received praise from critics, and she garnered several nominations for her portrayal of James, including a Satellite Award nomination for Best Supporting Actress, and a NAACP Image Award nomination for Outstanding Supporting Actress. Beyoncé don…	Which singer did Beyoncé portray in Cadillac Records?	56d4c0452ccc5a1400d831c8	69	Etta James
197	Beyoncé further expanded her acting career, starring as blues singer Etta James in the 2008 musical biopic, Cadillac Records. Her performance in the film received praise from critics, and she garnered several nominations for her portrayal of James, including a Satellite Award nomination for Best Supporting Actress, and a NAACP Image Award nomination for Outstanding Supporting Actress. Beyoncé don…	Which organization received Beyoncé's entire Cadillac Records salary?	56d4c0452ccc5a1400d831c9	439	Phoenix House
198	Beyoncé further expanded her acting career, starring as blues singer Etta James in the 2008 musical biopic, Cadillac Records. Her performance in the film received praise from critics, and she garnered several nominations for her portrayal of James, including a Satellite Award nomination for Best Supporting Actress, and a NAACP Image Award nomination for Outstanding Supporting Actress. Beyoncé don…	Where did Beyoncé perform on January 20, 2009?	56d4c0452ccc5a1400d831ca	594	the First Couple's first inaugural ball.
199	Beyoncé further expanded her acting career, starring as blues singer Etta James in the 2008 musical biopic, Cadillac Records. Her performance in the film received praise from critics, and she garnered several nominations for her portrayal of James, including a Satellite Award nomination for Best Supporting Actress, and a NAACP Image Award nomination for Outstanding Supporting Actress. Beyoncé don…	Which thriller film did Beyoncé star in with Ali Larter?	56d4c0452ccc5a1400d831cb	703	Obsessed.
200	At the 52nd Annual Grammy Awards, Beyoncé received ten nominations, including Album of the Year for I Am... Sasha Fierce, Record of the Year for "Halo", and Song of the Year for "Single Ladies (Put a Ring on It)", among others. She tied with Lauryn Hill for most Grammy nominations in a single year by a female artist. In 2010, Beyoncé was featured on Lady Gaga's single "Telephone" and its music vi…	How many awards was Beyonce nominated for at the 52nd Grammy Awards?	56be973d3aeaaa14008c9120	51	ten
201	At the 52nd Annual Grammy Awards, Beyoncé received ten nominations, including Album of the Year for I Am... Sasha Fierce, Record of the Year for "Halo", and Song of the Year for "Single Ladies (Put a Ring on It)", among others. She tied with Lauryn Hill for most Grammy nominations in a single year by a female artist. In 2010, Beyoncé was featured on Lady Gaga's single "Telephone" and its music vi…	Beyonce tied with which artist for most nominations by a female artist?	56be973d3aeaaa14008c9121	242	Lauryn Hill
202	At the 52nd Annual Grammy Awards, Beyoncé received ten nominations, including Album of the Year for I Am... Sasha Fierce, Record of the Year for "Halo", and Song of the Year for "Single Ladies (Put a Ring on It)", among others. She tied with Lauryn Hill for most Grammy nominations in a single year by a female artist. In 2010, Beyoncé was featured on Lady Gaga's single "Telephone" and its music vi…	In 2010, Beyonce worked with which other famous singer?	56be973d3aeaaa14008c9122	352	Lady Gaga
203	At the 52nd Annual Grammy Awards, Beyoncé received ten nominations, including Album of the Year for I Am... Sasha Fierce, Record of the Year for "Halo", and Song of the Year for "Single Ladies (Put a Ring on It)", among others. She tied with Lauryn Hill for most Grammy nominations in a single year by a female artist. In 2010, Beyoncé was featured on Lady Gaga's single "Telephone" and its music vi…	How many number one singles did Beyonce now have after the song "Telephone"?	56be973d3aeaaa14008c9123	457	six
204	At the 52nd Annual Grammy Awards, Beyoncé received ten nominations, including Album of the Year for I Am... Sasha Fierce, Record of the Year for "Halo", and Song of the Year for "Single Ladies (Put a Ring on It)", among others. She tied with Lauryn Hill for most Grammy nominations in a single year by a female artist. In 2010, Beyoncé was featured on Lady Gaga's single "Telephone" and its music vi…	Beyonce tied who for most number one singles by a female?	56be973d3aeaaa14008c9124	517	Mariah Carey
205	At the 52nd Annual Grammy Awards, Beyoncé received ten nominations, including Album of the Year for I Am... Sasha Fierce, Record of the Year for "Halo", and Song of the Year for "Single Ladies (Put a Ring on It)", among others. She tied with Lauryn Hill for most Grammy nominations in a single year by a female artist. In 2010, Beyoncé was featured on Lady Gaga's single "Telephone" and its music vi…	Beyonce received how many nominations at the 52nd Annual Grammy Awards?	56bf9b57a10cfb14005511b1	51	ten nominations
206	At the 52nd Annual Grammy Awards, Beyoncé received ten nominations, including Album of the Year for I Am... Sasha Fierce, Record of the Year for "Halo", and Song of the Year for "Single Ladies (Put a Ring on It)", among others. She tied with Lauryn Hill for most Grammy nominations in a single year by a female artist. In 2010, Beyoncé was featured on Lady Gaga's single "Telephone" and its music vi…	What song was the sixth first place song for Beyonce?	56bf9b57a10cfb14005511b2	372	Telephone
207	At the 52nd Annual Grammy Awards, Beyoncé received ten nominations, including Album of the Year for I Am... Sasha Fierce, Record of the Year for "Halo", and Song of the Year for "Single Ladies (Put a Ring on It)", among others. She tied with Lauryn Hill for most Grammy nominations in a single year by a female artist. In 2010, Beyoncé was featured on Lady Gaga's single "Telephone" and its music vi…	Who else appeared with Beyonce in Telephone?	56bf9b57a10cfb14005511b3	352	Lady Gaga
208	At the 52nd Annual Grammy Awards, Beyoncé received ten nominations, including Album of the Year for I Am... Sasha Fierce, Record of the Year for "Halo", and Song of the Year for "Single Ladies (Put a Ring on It)", among others. She tied with Lauryn Hill for most Grammy nominations in a single year by a female artist. In 2010, Beyoncé was featured on Lady Gaga's single "Telephone" and its music vi…	Who did they tie with for six top songs?	56bf9b57a10cfb14005511b4	517	Mariah Carey
209	At the 52nd Annual Grammy Awards, Beyoncé received ten nominations, including Album of the Year for I Am... Sasha Fierce, Record of the Year for "Halo", and Song of the Year for "Single Ladies (Put a Ring on It)", among others. She tied with Lauryn Hill for most Grammy nominations in a single year by a female artist. In 2010, Beyoncé was featured on Lady Gaga's single "Telephone" and its music vi…	Who did Beyonce tie with for the most nominations in a year?	56bf9b57a10cfb14005511b5	242	Lauryn Hill
210	At the 52nd Annual Grammy Awards, Beyoncé received ten nominations, including Album of the Year for I Am... Sasha Fierce, Record of the Year for "Halo", and Song of the Year for "Single Ladies (Put a Ring on It)", among others. She tied with Lauryn Hill for most Grammy nominations in a single year by a female artist. In 2010, Beyoncé was featured on Lady Gaga's single "Telephone" and its music vi…	How many nominations did Beyoncé receive at the 52nd Grammy Awards ceremony?	56d4c1452ccc5a1400d831dc	51	ten
211	At the 52nd Annual Grammy Awards, Beyoncé received ten nominations, including Album of the Year for I Am... Sasha Fierce, Record of the Year for "Halo", and Song of the Year for "Single Ladies (Put a Ring on It)", among others. She tied with Lauryn Hill for most Grammy nominations in a single year by a female artist. In 2010, Beyoncé was featured on Lady Gaga's single "Telephone" and its music vi…	Who did Beyoncé tie with for the most Grammy nominations for female artists?	56d4c1452ccc5a1400d831de	242	Lauryn Hill
212	At the 52nd Annual Grammy Awards, Beyoncé received ten nominations, including Album of the Year for I Am... Sasha Fierce, Record of the Year for "Halo", and Song of the Year for "Single Ladies (Put a Ring on It)", among others. She tied with Lauryn Hill for most Grammy nominations in a single year by a female artist. In 2010, Beyoncé was featured on Lady Gaga's single "Telephone" and its music vi…	Beyoncé was a featured artist on which singer's hit, Telephone?	56d4c1452ccc5a1400d831df	352	Lady Gaga
213	At the 52nd Annual Grammy Awards, Beyoncé received ten nominations, including Album of the Year for I Am... Sasha Fierce, Record of the Year for "Halo", and Song of the Year for "Single Ladies (Put a Ring on It)", among others. She tied with Lauryn Hill for most Grammy nominations in a single year by a female artist. In 2010, Beyoncé was featured on Lady Gaga's single "Telephone" and its music vi…	Who did Beyoncé and Lady Gaga tie with for the most number one hits since 1992?	56d4c1452ccc5a1400d831e0	517	Mariah Carey
214	Beyoncé announced a hiatus from her music career in January 2010, heeding her mother's advice, "to live life, to be inspired by things again". During the break she and her father parted ways as business partners. Beyoncé's musical break lasted nine months and saw her visit multiple European cities, the Great Wall of China, the Egyptian pyramids, Australia, English music festivals and various muse…	Beyonce would take a break from music in which year?	56be97c73aeaaa14008c912a	60	2010
215	Beyoncé announced a hiatus from her music career in January 2010, heeding her mother's advice, "to live life, to be inspired by things again". During the break she and her father parted ways as business partners. Beyoncé's musical break lasted nine months and saw her visit multiple European cities, the Great Wall of China, the Egyptian pyramids, Australia, English music festivals and various muse…	Which year did Beyonce and her father part business ways?	56be97c73aeaaa14008c912b	60	2010
216	Beyoncé announced a hiatus from her music career in January 2010, heeding her mother's advice, "to live life, to be inspired by things again". During the break she and her father parted ways as business partners. Beyoncé's musical break lasted nine months and saw her visit multiple European cities, the Great Wall of China, the Egyptian pyramids, Australia, English music festivals and various muse…	Which famous landmark did Beyonce see in China?	56be97c73aeaaa14008c912e	300	the Great Wall of China
217	Beyoncé announced a hiatus from her music career in January 2010, heeding her mother's advice, "to live life, to be inspired by things again". During the break she and her father parted ways as business partners. Beyoncé's musical break lasted nine months and saw her visit multiple European cities, the Great Wall of China, the Egyptian pyramids, Australia, English music festivals and various muse…	In what year did Beyonce have her hiatus?	56bf9c70a10cfb14005511bb	60	2010
218	Beyoncé announced a hiatus from her music career in January 2010, heeding her mother's advice, "to live life, to be inspired by things again". During the break she and her father parted ways as business partners. Beyoncé's musical break lasted nine months and saw her visit multiple European cities, the Great Wall of China, the Egyptian pyramids, Australia, English music festivals and various muse…	Who inspired this hiatus?	56bf9c70a10cfb14005511bc	74	her mother
219	Beyoncé announced a hiatus from her music career in January 2010, heeding her mother's advice, "to live life, to be inspired by things again". During the break she and her father parted ways as business partners. Beyoncé's musical break lasted nine months and saw her visit multiple European cities, the Great Wall of China, the Egyptian pyramids, Australia, English music festivals and various muse…	When did she stop using her father as a manager?	56bf9c70a10cfb14005511bd	143	During the break
220	Beyoncé announced a hiatus from her music career in January 2010, heeding her mother's advice, "to live life, to be inspired by things again". During the break she and her father parted ways as business partners. Beyoncé's musical break lasted nine months and saw her visit multiple European cities, the Great Wall of China, the Egyptian pyramids, Australia, English music festivals and various muse…	How long did the hiatus last?	56bf9c70a10cfb14005511bf	244	nine months
221	Beyoncé announced a hiatus from her music career in January 2010, heeding her mother's advice, "to live life, to be inspired by things again". During the break she and her father parted ways as business partners. Beyoncé's musical break lasted nine months and saw her visit multiple European cities, the Great Wall of China, the Egyptian pyramids, Australia, English music festivals and various muse…	What did Beyoncé announce in January 2010?	56d4c1c12ccc5a1400d831e6	18	a hiatus
222	Beyoncé announced a hiatus from her music career in January 2010, heeding her mother's advice, "to live life, to be inspired by things again". During the break she and her father parted ways as business partners. Beyoncé's musical break lasted nine months and saw her visit multiple European cities, the Great Wall of China, the Egyptian pyramids, Australia, English music festivals and various muse…	Who suggested the hiatus for Beyoncé?	56d4c1c12ccc5a1400d831e7	74	her mother
223	Beyoncé announced a hiatus from her music career in January 2010, heeding her mother's advice, "to live life, to be inspired by things again". During the break she and her father parted ways as business partners. Beyoncé's musical break lasted nine months and saw her visit multiple European cities, the Great Wall of China, the Egyptian pyramids, Australia, English music festivals and various muse…	Who did Beyoncé part ways with during her hiatus?	56d4c1c12ccc5a1400d831e8	168	her father
224	Beyoncé announced a hiatus from her music career in January 2010, heeding her mother's advice, "to live life, to be inspired by things again". During the break she and her father parted ways as business partners. Beyoncé's musical break lasted nine months and saw her visit multiple European cities, the Great Wall of China, the Egyptian pyramids, Australia, English music festivals and various muse…	How long did her hiatus last?	56d4c1c12ccc5a1400d831e9	244	nine months
225	In 2011, documents obtained by WikiLeaks revealed that Beyoncé was one of many entertainers who performed for the family of Libyan ruler Muammar Gaddafi. Rolling Stone reported that the music industry was urging them to return the money they earned for the concerts; a spokesperson for Beyoncé later confirmed to The Huffington Post that she donated the money to the Clinton Bush Haiti Fund. Later t…	In which year was reports about Beyonce performing for Muammar Gaddafi surface?	56be99b53aeaaa14008c913e	3	2011
226	In 2011, documents obtained by WikiLeaks revealed that Beyoncé was one of many entertainers who performed for the family of Libyan ruler Muammar Gaddafi. Rolling Stone reported that the music industry was urging them to return the money they earned for the concerts; a spokesperson for Beyoncé later confirmed to The Huffington Post that she donated the money to the Clinton Bush Haiti Fund. Later t…	Who did Beyonce donate the money to earned from her shows?	56be99b53aeaaa14008c913f	367	Clinton Bush Haiti Fund
227	In 2011, documents obtained by WikiLeaks revealed that Beyoncé was one of many entertainers who performed for the family of Libyan ruler Muammar Gaddafi. Rolling Stone reported that the music industry was urging them to return the money they earned for the concerts; a spokesperson for Beyoncé later confirmed to The Huffington Post that she donated the money to the Clinton Bush Haiti Fund. Later t…	Beyonce became the first female artist to perform solo in 20 years at which stage?	56be99b53aeaaa14008c9140	486	the 2011 Glastonbury Festival
228	In 2011, documents obtained by WikiLeaks revealed that Beyoncé was one of many entertainers who performed for the family of Libyan ruler Muammar Gaddafi. Rolling Stone reported that the music industry was urging them to return the money they earned for the concerts; a spokesperson for Beyoncé later confirmed to The Huffington Post that she donated the money to the Clinton Bush Haiti Fund. Later t…	Which organization did Beyonce's spokespeople confirm her donations to?	56be99b53aeaaa14008c9141	313	The Huffington Post
229	In 2011, documents obtained by WikiLeaks revealed that Beyoncé was one of many entertainers who performed for the family of Libyan ruler Muammar Gaddafi. Rolling Stone reported that the music industry was urging them to return the money they earned for the concerts; a spokesperson for Beyoncé later confirmed to The Huffington Post that she donated the money to the Clinton Bush Haiti Fund. Later t…	Beyonce was listed in 2011 as the highest paid performer per what?	56be99b53aeaaa14008c9142	596	minute
230	In 2011, documents obtained by WikiLeaks revealed that Beyoncé was one of many entertainers who performed for the family of Libyan ruler Muammar Gaddafi. Rolling Stone reported that the music industry was urging them to return the money they earned for the concerts; a spokesperson for Beyoncé later confirmed to The Huffington Post that she donated the money to the Clinton Bush Haiti Fund. Later t…	Hoe did everyone learn that Beyonce performed for Kaddafi?	56bf9dbda10cfb14005511c5	9	documents obtained by WikiLeaks
231	In 2011, documents obtained by WikiLeaks revealed that Beyoncé was one of many entertainers who performed for the family of Libyan ruler Muammar Gaddafi. Rolling Stone reported that the music industry was urging them to return the money they earned for the concerts; a spokesperson for Beyoncé later confirmed to The Huffington Post that she donated the money to the Clinton Bush Haiti Fund. Later t…	When did this leak happen?	56bf9dbda10cfb14005511c6	3	2011
232	In 2011, documents obtained by WikiLeaks revealed that Beyoncé was one of many entertainers who performed for the family of Libyan ruler Muammar Gaddafi. Rolling Stone reported that the music industry was urging them to return the money they earned for the concerts; a spokesperson for Beyoncé later confirmed to The Huffington Post that she donated the money to the Clinton Bush Haiti Fund. Later t…	Who did she tell about the donation?	56bf9dbda10cfb14005511c8	313	The Huffington Post
233	In 2011, documents obtained by WikiLeaks revealed that Beyoncé was one of many entertainers who performed for the family of Libyan ruler Muammar Gaddafi. Rolling Stone reported that the music industry was urging them to return the money they earned for the concerts; a spokesperson for Beyoncé later confirmed to The Huffington Post that she donated the money to the Clinton Bush Haiti Fund. Later t…	Where did Beyonce perform in 2011?	56bf9dbda10cfb14005511c9	495	Glastonbury Festival
234	In 2011, documents obtained by WikiLeaks revealed that Beyoncé was one of many entertainers who performed for the family of Libyan ruler Muammar Gaddafi. Rolling Stone reported that the music industry was urging them to return the money they earned for the concerts; a spokesperson for Beyoncé later confirmed to The Huffington Post that she donated the money to the Clinton Bush Haiti Fund. Later t…	Who did Beyoncé perform privately for in 2011?	56d4c2b22ccc5a1400d831f2	137	Muammar Gaddafi.
235	In 2011, documents obtained by WikiLeaks revealed that Beyoncé was one of many entertainers who performed for the family of Libyan ruler Muammar Gaddafi. Rolling Stone reported that the music industry was urging them to return the money they earned for the concerts; a spokesperson for Beyoncé later confirmed to The Huffington Post that she donated the money to the Clinton Bush Haiti Fund. Later t…	Who released the information about Beyoncé's performance for the Libyan ruler?	56d4c2b22ccc5a1400d831f3	31	WikiLeaks
236	In 2011, documents obtained by WikiLeaks revealed that Beyoncé was one of many entertainers who performed for the family of Libyan ruler Muammar Gaddafi. Rolling Stone reported that the music industry was urging them to return the money they earned for the concerts; a spokesperson for Beyoncé later confirmed to The Huffington Post that she donated the money to the Clinton Bush Haiti Fund. Later t…	Which organization did Beyoncé donate her pay for the private performance to?	56d4c2b22ccc5a1400d831f4	367	Clinton Bush Haiti Fund.
237	In 2011, documents obtained by WikiLeaks revealed that Beyoncé was one of many entertainers who performed for the family of Libyan ruler Muammar Gaddafi. Rolling Stone reported that the music industry was urging them to return the money they earned for the concerts; a spokesperson for Beyoncé later confirmed to The Huffington Post that she donated the money to the Clinton Bush Haiti Fund. Later t…	Beyoncé was the first female singer to headline what at the 2011 Glastonbury Festival?	56d4c2b22ccc5a1400d831f5	469	Pyramid stage
238	Her fourth studio album 4 was released on June 28, 2011 in the US. 4 sold 310,000 copies in its first week and debuted atop the Billboard 200 chart, giving Beyoncé her fourth consecutive number-one album in the US. The album was preceded by two of its singles "Run the World (Girls)" and "Best Thing I Never Had", which both attained moderate success. The fourth single "Love on Top" was a commercia…	Beyonce's fourth album debuted in what year?	56be9add3aeaaa14008c9152	51	2011
239	Her fourth studio album 4 was released on June 28, 2011 in the US. 4 sold 310,000 copies in its first week and debuted atop the Billboard 200 chart, giving Beyoncé her fourth consecutive number-one album in the US. The album was preceded by two of its singles "Run the World (Girls)" and "Best Thing I Never Had", which both attained moderate success. The fourth single "Love on Top" was a commercia…	Which single had the most success from that album?	56be9add3aeaaa14008c9153	371	Love on Top
240	Her fourth studio album 4 was released on June 28, 2011 in the US. 4 sold 310,000 copies in its first week and debuted atop the Billboard 200 chart, giving Beyoncé her fourth consecutive number-one album in the US. The album was preceded by two of its singles "Run the World (Girls)" and "Best Thing I Never Had", which both attained moderate success. The fourth single "Love on Top" was a commercia…	Beyonce won an award for which activity in 2011?	56be9add3aeaaa14008c9155	617	writing
241	Her fourth studio album 4 was released on June 28, 2011 in the US. 4 sold 310,000 copies in its first week and debuted atop the Billboard 200 chart, giving Beyoncé her fourth consecutive number-one album in the US. The album was preceded by two of its singles "Run the World (Girls)" and "Best Thing I Never Had", which both attained moderate success. The fourth single "Love on Top" was a commercia…	in 2011, Beyonce performed for four nights where?	56be9add3aeaaa14008c9156	719	New York's Roseland Ballroom
242	Her fourth studio album 4 was released on June 28, 2011 in the US. 4 sold 310,000 copies in its first week and debuted atop the Billboard 200 chart, giving Beyoncé her fourth consecutive number-one album in the US. The album was preceded by two of its singles "Run the World (Girls)" and "Best Thing I Never Had", which both attained moderate success. The fourth single "Love on Top" was a commercia…	When was Beyonce's forth album released?	56bf9f6aa10cfb14005511cf	42	June 28, 2011
243	Her fourth studio album 4 was released on June 28, 2011 in the US. 4 sold 310,000 copies in its first week and debuted atop the Billboard 200 chart, giving Beyoncé her fourth consecutive number-one album in the US. The album was preceded by two of its singles "Run the World (Girls)" and "Best Thing I Never Had", which both attained moderate success. The fourth single "Love on Top" was a commercia…	How many copies did the album sell in its first week?	56bf9f6aa10cfb14005511d0	74	310,000 copies
244	Her fourth studio album 4 was released on June 28, 2011 in the US. 4 sold 310,000 copies in its first week and debuted atop the Billboard 200 chart, giving Beyoncé her fourth consecutive number-one album in the US. The album was preceded by two of its singles "Run the World (Girls)" and "Best Thing I Never Had", which both attained moderate success. The fourth single "Love on Top" was a commercia…	Who awarded Beyonce and award for writing?	56bf9f6aa10cfb14005511d2	640	New York Association of Black Journalists
245	Her fourth studio album 4 was released on June 28, 2011 in the US. 4 sold 310,000 copies in its first week and debuted atop the Billboard 200 chart, giving Beyoncé her fourth consecutive number-one album in the US. The album was preceded by two of its singles "Run the World (Girls)" and "Best Thing I Never Had", which both attained moderate success. The fourth single "Love on Top" was a commercia…	When did she perform at the Roseland ballroom?	56bf9f6aa10cfb14005511d3	51	2011
246	Her fourth studio album 4 was released on June 28, 2011 in the US. 4 sold 310,000 copies in its first week and debuted atop the Billboard 200 chart, giving Beyoncé her fourth consecutive number-one album in the US. The album was preceded by two of its singles "Run the World (Girls)" and "Best Thing I Never Had", which both attained moderate success. The fourth single "Love on Top" was a commercia…	What is the name of Beyoncé's fourth studio album?	56d4c4532ccc5a1400d83204	24	4
247	Her fourth studio album 4 was released on June 28, 2011 in the US. 4 sold 310,000 copies in its first week and debuted atop the Billboard 200 chart, giving Beyoncé her fourth consecutive number-one album in the US. The album was preceded by two of its singles "Run the World (Girls)" and "Best Thing I Never Had", which both attained moderate success. The fourth single "Love on Top" was a commercia…	When was 4 released?	56d4c4532ccc5a1400d83205	42	June 28, 2011
248	Her fourth studio album 4 was released on June 28, 2011 in the US. 4 sold 310,000 copies in its first week and debuted atop the Billboard 200 chart, giving Beyoncé her fourth consecutive number-one album in the US. The album was preceded by two of its singles "Run the World (Girls)" and "Best Thing I Never Had", which both attained moderate success. The fourth single "Love on Top" was a commercia…	How many copies of 4 sold in the first week?	56d4c4532ccc5a1400d83206	74	310,000
249	Her fourth studio album 4 was released on June 28, 2011 in the US. 4 sold 310,000 copies in its first week and debuted atop the Billboard 200 chart, giving Beyoncé her fourth consecutive number-one album in the US. The album was preceded by two of its singles "Run the World (Girls)" and "Best Thing I Never Had", which both attained moderate success. The fourth single "Love on Top" was a commercia…	What magazine did Beyoncé write a story for about her earlier hiatus?	56d4c4532ccc5a1400d83207	562	Essence
250	Her fourth studio album 4 was released on June 28, 2011 in the US. 4 sold 310,000 copies in its first week and debuted atop the Billboard 200 chart, giving Beyoncé her fourth consecutive number-one album in the US. The album was preceded by two of its singles "Run the World (Girls)" and "Best Thing I Never Had", which both attained moderate success. The fourth single "Love on Top" was a commercia…	Where did Beyoncé perform for four nights of standing room only concerts in 2011?	56d4c4532ccc5a1400d83208	719	New York's Roseland Ballroom
251	On January 7, 2012, Beyoncé gave birth to her first child, a daughter, Blue Ivy Carter, at Lenox Hill Hospital in New York. Five months later, she performed for four nights at Revel Atlantic City's Ovation Hall to celebrate the resort's opening, her first performances since giving birth to Blue Ivy.	When did Beyonce have her first child?	56be9bb83aeaaa14008c915c	3	January 7, 2012
252	On January 7, 2012, Beyoncé gave birth to her first child, a daughter, Blue Ivy Carter, at Lenox Hill Hospital in New York. Five months later, she performed for four nights at Revel Atlantic City's Ovation Hall to celebrate the resort's opening, her first performances since giving birth to Blue Ivy.	Where did Beyonce give birth to her first child?	56be9bb83aeaaa14008c915d	91	Lenox Hill Hospital
253	On January 7, 2012, Beyoncé gave birth to her first child, a daughter, Blue Ivy Carter, at Lenox Hill Hospital in New York. Five months later, she performed for four nights at Revel Atlantic City's Ovation Hall to celebrate the resort's opening, her first performances since giving birth to Blue Ivy.	Beyonce's first child is named what?	56be9bb83aeaaa14008c915e	71	Blue Ivy Carter
254	On January 7, 2012, Beyoncé gave birth to her first child, a daughter, Blue Ivy Carter, at Lenox Hill Hospital in New York. Five months later, she performed for four nights at Revel Atlantic City's Ovation Hall to celebrate the resort's opening, her first performances since giving birth to Blue Ivy.	Her first appearance performing since giving birth was where?	56be9bb83aeaaa14008c9160	176	Revel Atlantic City's Ovation Hall
255	On January 7, 2012, Beyoncé gave birth to her first child, a daughter, Blue Ivy Carter, at Lenox Hill Hospital in New York. Five months later, she performed for four nights at Revel Atlantic City's Ovation Hall to celebrate the resort's opening, her first performances since giving birth to Blue Ivy.	When did Beyonce have her first child?	56bfa087a10cfb14005511d9	3	January 7, 2012
256	On January 7, 2012, Beyoncé gave birth to her first child, a daughter, Blue Ivy Carter, at Lenox Hill Hospital in New York. Five months later, she performed for four nights at Revel Atlantic City's Ovation Hall to celebrate the resort's opening, her first performances since giving birth to Blue Ivy.	What was the child's name?	56bfa087a10cfb14005511da	71	Blue Ivy Carter
257	On January 7, 2012, Beyoncé gave birth to her first child, a daughter, Blue Ivy Carter, at Lenox Hill Hospital in New York. Five months later, she performed for four nights at Revel Atlantic City's Ovation Hall to celebrate the resort's opening, her first performances since giving birth to Blue Ivy.	How long was it after the birth of her child before she performed again?	56bfa087a10cfb14005511dc	124	Five months
258	On January 7, 2012, Beyoncé gave birth to her first child, a daughter, Blue Ivy Carter, at Lenox Hill Hospital in New York. Five months later, she performed for four nights at Revel Atlantic City's Ovation Hall to celebrate the resort's opening, her first performances since giving birth to Blue Ivy.	How many nights did she perform at Atlantic City?	56bfa087a10cfb14005511dd	161	four nights
259	On January 7, 2012, Beyoncé gave birth to her first child, a daughter, Blue Ivy Carter, at Lenox Hill Hospital in New York. Five months later, she performed for four nights at Revel Atlantic City's Ovation Hall to celebrate the resort's opening, her first performances since giving birth to Blue Ivy.	When did Beyoncé give birth to a daughter?	56d4c4e72ccc5a1400d83218	3	January 7, 2012
260	On January 7, 2012, Beyoncé gave birth to her first child, a daughter, Blue Ivy Carter, at Lenox Hill Hospital in New York. Five months later, she performed for four nights at Revel Atlantic City's Ovation Hall to celebrate the resort's opening, her first performances since giving birth to Blue Ivy.	What did Beyoncé name her daughter?	56d4c4e72ccc5a1400d83219	71	Blue Ivy Carter
261	On January 7, 2012, Beyoncé gave birth to her first child, a daughter, Blue Ivy Carter, at Lenox Hill Hospital in New York. Five months later, she performed for four nights at Revel Atlantic City's Ovation Hall to celebrate the resort's opening, her first performances since giving birth to Blue Ivy.	Where was Blue Ivy born?	56d4c4e72ccc5a1400d8321a	91	Lenox Hill Hospital in New York.
262	On January 7, 2012, Beyoncé gave birth to her first child, a daughter, Blue Ivy Carter, at Lenox Hill Hospital in New York. Five months later, she performed for four nights at Revel Atlantic City's Ovation Hall to celebrate the resort's opening, her first performances since giving birth to Blue Ivy.	Where was Beyoncé's first public performance after giving birth?	56d4c4e72ccc5a1400d8321b	176	Revel Atlantic City's Ovation Hall
263	On January 7, 2012, Beyoncé gave birth to her first child, a daughter, Blue Ivy Carter, at Lenox Hill Hospital in New York. Five months later, she performed for four nights at Revel Atlantic City's Ovation Hall to celebrate the resort's opening, her first performances since giving birth to Blue Ivy.	How many nights did Beyoncé play at the resort?	56d4c4e72ccc5a1400d8321c	161	four
264	In January 2013, Destiny's Child released Love Songs, a compilation album of the romance-themed songs from their previous albums and a newly recorded track, "Nuclear". Beyoncé performed the American national anthem singing along with a pre-recorded track at President Obama's second inauguration in Washington, D.C. The following month, Beyoncé performed at the Super Bowl XLVII halftime show, held …	Destiny's Child released a compilation album about which topic?	56be9c863aeaaa14008c9166	81	romance
265	In January 2013, Destiny's Child released Love Songs, a compilation album of the romance-themed songs from their previous albums and a newly recorded track, "Nuclear". Beyoncé performed the American national anthem singing along with a pre-recorded track at President Obama's second inauguration in Washington, D.C. The following month, Beyoncé performed at the Super Bowl XLVII halftime show, held …	Beyonce's documentary movie was called what?	56be9c863aeaaa14008c9169	689	Life Is But a Dream
266	In January 2013, Destiny's Child released Love Songs, a compilation album of the romance-themed songs from their previous albums and a newly recorded track, "Nuclear". Beyoncé performed the American national anthem singing along with a pre-recorded track at President Obama's second inauguration in Washington, D.C. The following month, Beyoncé performed at the Super Bowl XLVII halftime show, held …	What did Beyonce sign in 2013?	56be9c863aeaaa14008c916a	1163	global publishing agreement
267	In January 2013, Destiny's Child released Love Songs, a compilation album of the romance-themed songs from their previous albums and a newly recorded track, "Nuclear". Beyoncé performed the American national anthem singing along with a pre-recorded track at President Obama's second inauguration in Washington, D.C. The following month, Beyoncé performed at the Super Bowl XLVII halftime show, held …	When did Destiny's Child release its album "Love Songs"?	56bfa24ea10cfb14005511e3	3	January 2013
268	In January 2013, Destiny's Child released Love Songs, a compilation album of the romance-themed songs from their previous albums and a newly recorded track, "Nuclear". Beyoncé performed the American national anthem singing along with a pre-recorded track at President Obama's second inauguration in Washington, D.C. The following month, Beyoncé performed at the Super Bowl XLVII halftime show, held …	What was the title of the added track in Love Songs?	56bfa24ea10cfb14005511e4	158	Nuclear
269	In January 2013, Destiny's Child released Love Songs, a compilation album of the romance-themed songs from their previous albums and a newly recorded track, "Nuclear". Beyoncé performed the American national anthem singing along with a pre-recorded track at President Obama's second inauguration in Washington, D.C. The following month, Beyoncé performed at the Super Bowl XLVII halftime show, held …	At whose inauguration did she perform the National Anthem?	56bfa24ea10cfb14005511e5	258	President Obama
270	In January 2013, Destiny's Child released Love Songs, a compilation album of the romance-themed songs from their previous albums and a newly recorded track, "Nuclear". Beyoncé performed the American national anthem singing along with a pre-recorded track at President Obama's second inauguration in Washington, D.C. The following month, Beyoncé performed at the Super Bowl XLVII halftime show, held …	How many Tweets per minute did the half time show get?	56bfa24ea10cfb14005511e7	523	268,000 tweets per minute
271	In January 2013, Destiny's Child released Love Songs, a compilation album of the romance-themed songs from their previous albums and a newly recorded track, "Nuclear". Beyoncé performed the American national anthem singing along with a pre-recorded track at President Obama's second inauguration in Washington, D.C. The following month, Beyoncé performed at the Super Bowl XLVII halftime show, held …	When did Destiny's Child release Love Songs?	56d4c6b02ccc5a1400d83222	3	January 2013
272	In January 2013, Destiny's Child released Love Songs, a compilation album of the romance-themed songs from their previous albums and a newly recorded track, "Nuclear". Beyoncé performed the American national anthem singing along with a pre-recorded track at President Obama's second inauguration in Washington, D.C. The following month, Beyoncé performed at the Super Bowl XLVII halftime show, held …	What was the new track for Love Songs?	56d4c6b02ccc5a1400d83223	158	Nuclear
273	In January 2013, Destiny's Child released Love Songs, a compilation album of the romance-themed songs from their previous albums and a newly recorded track, "Nuclear". Beyoncé performed the American national anthem singing along with a pre-recorded track at President Obama's second inauguration in Washington, D.C. The following month, Beyoncé performed at the Super Bowl XLVII halftime show, held …	What did Beyoncé sing at President Obama's second inauguration?	56d4c6b02ccc5a1400d83224	186	the American national anthem
274	In January 2013, Destiny's Child released Love Songs, a compilation album of the romance-themed songs from their previous albums and a newly recorded track, "Nuclear". Beyoncé performed the American national anthem singing along with a pre-recorded track at President Obama's second inauguration in Washington, D.C. The following month, Beyoncé performed at the Super Bowl XLVII halftime show, held …	What event did Beyoncé perform at one month after Obama's inauguration?	56d4c6b02ccc5a1400d83225	362	Super Bowl XLVII halftime show
275	In January 2013, Destiny's Child released Love Songs, a compilation album of the romance-themed songs from their previous albums and a newly recorded track, "Nuclear". Beyoncé performed the American national anthem singing along with a pre-recorded track at President Obama's second inauguration in Washington, D.C. The following month, Beyoncé performed at the Super Bowl XLVII halftime show, held …	What is the name of Beyoncé's documentary film?	56d4c6b02ccc5a1400d83226	689	Life Is But a Dream
276	Beyoncé embarked on The Mrs. Carter Show World Tour on April 15 in Belgrade, Serbia; the tour included 132 dates that ran through to March 2014. It became the most successful tour of her career and one of the most-successful tours of all time. In May, Beyoncé's cover of Amy Winehouse's "Back to Black" with André 3000 on The Great Gatsby soundtrack was released. She was also honorary chair of the …	How many dates did Beyonce's "The Mrs. Carter Show" entail?	56be9d3d3aeaaa14008c9170	103	132
277	Beyoncé embarked on The Mrs. Carter Show World Tour on April 15 in Belgrade, Serbia; the tour included 132 dates that ran through to March 2014. It became the most successful tour of her career and one of the most-successful tours of all time. In May, Beyoncé's cover of Amy Winehouse's "Back to Black" with André 3000 on The Great Gatsby soundtrack was released. She was also honorary chair of the …	One of Beyonce's most successful tours yet was which one?	56be9d3d3aeaaa14008c9172	20	The Mrs. Carter Show
278	Beyoncé embarked on The Mrs. Carter Show World Tour on April 15 in Belgrade, Serbia; the tour included 132 dates that ran through to March 2014. It became the most successful tour of her career and one of the most-successful tours of all time. In May, Beyoncé's cover of Amy Winehouse's "Back to Black" with André 3000 on The Great Gatsby soundtrack was released. She was also honorary chair of the …	Beyonce wrote which song for the movie "Epic"?	56be9d3d3aeaaa14008c9173	560	Rise Up
279	Beyoncé embarked on The Mrs. Carter Show World Tour on April 15 in Belgrade, Serbia; the tour included 132 dates that ran through to March 2014. It became the most successful tour of her career and one of the most-successful tours of all time. In May, Beyoncé's cover of Amy Winehouse's "Back to Black" with André 3000 on The Great Gatsby soundtrack was released. She was also honorary chair of the …	Beyonce voiced a character in which animated film?	56be9d3d3aeaaa14008c9174	469	Epic
280	Beyoncé embarked on The Mrs. Carter Show World Tour on April 15 in Belgrade, Serbia; the tour included 132 dates that ran through to March 2014. It became the most successful tour of her career and one of the most-successful tours of all time. In May, Beyoncé's cover of Amy Winehouse's "Back to Black" with André 3000 on The Great Gatsby soundtrack was released. She was also honorary chair of the …	When did the tour begin?	56bfa3cca10cfb14005511ee	55	April 15
281	Beyoncé embarked on The Mrs. Carter Show World Tour on April 15 in Belgrade, Serbia; the tour included 132 dates that ran through to March 2014. It became the most successful tour of her career and one of the most-successful tours of all time. In May, Beyoncé's cover of Amy Winehouse's "Back to Black" with André 3000 on The Great Gatsby soundtrack was released. She was also honorary chair of the …	Of what event was Beyonce honorary chair?	56bfa3cca10cfb14005511ef	399	2013 Met Gala
282	Beyoncé embarked on The Mrs. Carter Show World Tour on April 15 in Belgrade, Serbia; the tour included 132 dates that ran through to March 2014. It became the most successful tour of her career and one of the most-successful tours of all time. In May, Beyoncé's cover of Amy Winehouse's "Back to Black" with André 3000 on The Great Gatsby soundtrack was released. She was also honorary chair of the …	What part did she voice for the movie Epic?	56bfa3cca10cfb14005511f0	429	Queen Tara
283	Beyoncé embarked on The Mrs. Carter Show World Tour on April 15 in Belgrade, Serbia; the tour included 132 dates that ran through to March 2014. It became the most successful tour of her career and one of the most-successful tours of all time. In May, Beyoncé's cover of Amy Winehouse's "Back to Black" with André 3000 on The Great Gatsby soundtrack was released. She was also honorary chair of the …	What song did Beyonce record for the film Epic?	56bfa3cca10cfb14005511f1	560	Rise Up
284	Beyoncé embarked on The Mrs. Carter Show World Tour on April 15 in Belgrade, Serbia; the tour included 132 dates that ran through to March 2014. It became the most successful tour of her career and one of the most-successful tours of all time. In May, Beyoncé's cover of Amy Winehouse's "Back to Black" with André 3000 on The Great Gatsby soundtrack was released. She was also honorary chair of the …	What was the name of Beyoncé's tour that she started on April 15?	56d4c75a2ccc5a1400d8322c	20	The Mrs. Carter Show World Tour
285	Beyoncé embarked on The Mrs. Carter Show World Tour on April 15 in Belgrade, Serbia; the tour included 132 dates that ran through to March 2014. It became the most successful tour of her career and one of the most-successful tours of all time. In May, Beyoncé's cover of Amy Winehouse's "Back to Black" with André 3000 on The Great Gatsby soundtrack was released. She was also honorary chair of the …	How many dates did the Mrs. Carter Show World Tour have?	56d4c75a2ccc5a1400d8322d	103	132
286	Beyoncé embarked on The Mrs. Carter Show World Tour on April 15 in Belgrade, Serbia; the tour included 132 dates that ran through to March 2014. It became the most successful tour of her career and one of the most-successful tours of all time. In May, Beyoncé's cover of Amy Winehouse's "Back to Black" with André 3000 on The Great Gatsby soundtrack was released. She was also honorary chair of the …	Which Amy Winehouse song did Beyoncé cover and release in May 2014?	56d4c75a2ccc5a1400d8322e	288	Back to Black
287	Beyoncé embarked on The Mrs. Carter Show World Tour on April 15 in Belgrade, Serbia; the tour included 132 dates that ran through to March 2014. It became the most successful tour of her career and one of the most-successful tours of all time. In May, Beyoncé's cover of Amy Winehouse's "Back to Black" with André 3000 on The Great Gatsby soundtrack was released. She was also honorary chair of the …	Beyoncé was an honorary chair of the 2013 what?	56d4c75a2ccc5a1400d8322f	404	Met Gala.
288	Beyoncé embarked on The Mrs. Carter Show World Tour on April 15 in Belgrade, Serbia; the tour included 132 dates that ran through to March 2014. It became the most successful tour of her career and one of the most-successful tours of all time. In May, Beyoncé's cover of Amy Winehouse's "Back to Black" with André 3000 on The Great Gatsby soundtrack was released. She was also honorary chair of the …	Which character in the film, Epic, was voiced by Beyoncé?	56d4c75a2ccc5a1400d83230	429	Queen Tara
289	On December 13, 2013, Beyoncé unexpectedly released her eponymous fifth studio album on the iTunes Store without any prior announcement or promotion. The album debuted atop the Billboard 200 chart, giving Beyoncé her fifth consecutive number-one album in the US. This made her the first woman in the chart's history to have her first five studio albums debut at number one. Beyoncé received critical…	Where did Beyonce release her 5th album to a huge surprise?	56be9e453aeaaa14008c917a	88	the iTunes Store
290	On December 13, 2013, Beyoncé unexpectedly released her eponymous fifth studio album on the iTunes Store without any prior announcement or promotion. The album debuted atop the Billboard 200 chart, giving Beyoncé her fifth consecutive number-one album in the US. This made her the first woman in the chart's history to have her first five studio albums debut at number one. Beyoncé received critical…	When did Beyonce get her fifth consecutive number one hit album?	56bfa5b3a10cfb14005511f7	3	December 13, 2013
291	On December 13, 2013, Beyoncé unexpectedly released her eponymous fifth studio album on the iTunes Store without any prior announcement or promotion. The album debuted atop the Billboard 200 chart, giving Beyoncé her fifth consecutive number-one album in the US. This made her the first woman in the chart's history to have her first five studio albums debut at number one. Beyoncé received critical…	Where was the album released?	56bfa5b3a10cfb14005511f8	88	the iTunes Store
292	On December 13, 2013, Beyoncé unexpectedly released her eponymous fifth studio album on the iTunes Store without any prior announcement or promotion. The album debuted atop the Billboard 200 chart, giving Beyoncé her fifth consecutive number-one album in the US. This made her the first woman in the chart's history to have her first five studio albums debut at number one. Beyoncé received critical…	Who joined Beyonce on her On The Run Tour?	56bfa5b3a10cfb14005511f9	810	Jay Z
293	On December 13, 2013, Beyoncé unexpectedly released her eponymous fifth studio album on the iTunes Store without any prior announcement or promotion. The album debuted atop the Billboard 200 chart, giving Beyoncé her fifth consecutive number-one album in the US. This made her the first woman in the chart's history to have her first five studio albums debut at number one. Beyoncé received critical…	Who reported Beyonce to e the top earning woman in music?	56bfa5b3a10cfb14005511fa	1344	Forbes
294	On December 13, 2013, Beyoncé unexpectedly released her eponymous fifth studio album on the iTunes Store without any prior announcement or promotion. The album debuted atop the Billboard 200 chart, giving Beyoncé her fifth consecutive number-one album in the US. This made her the first woman in the chart's history to have her first five studio albums debut at number one. Beyoncé received critical…	How much more were her earnings that the year before?	56bfa5b3a10cfb14005511fb	1471	more than double her earnings
295	On December 13, 2013, Beyoncé unexpectedly released her eponymous fifth studio album on the iTunes Store without any prior announcement or promotion. The album debuted atop the Billboard 200 chart, giving Beyoncé her fifth consecutive number-one album in the US. This made her the first woman in the chart's history to have her first five studio albums debut at number one. Beyoncé received critical…	When did Beyoncé release her fifth studio album?	56d4cde92ccc5a1400d83236	3	December 13, 2013
296	On December 13, 2013, Beyoncé unexpectedly released her eponymous fifth studio album on the iTunes Store without any prior announcement or promotion. The album debuted atop the Billboard 200 chart, giving Beyoncé her fifth consecutive number-one album in the US. This made her the first woman in the chart's history to have her first five studio albums debut at number one. Beyoncé received critical…	How many digital copies of her fifth album did Beyoncé sell in six days?	56d4cde92ccc5a1400d83237	440	one million
297	On December 13, 2013, Beyoncé unexpectedly released her eponymous fifth studio album on the iTunes Store without any prior announcement or promotion. The album debuted atop the Billboard 200 chart, giving Beyoncé her fifth consecutive number-one album in the US. This made her the first woman in the chart's history to have her first five studio albums debut at number one. Beyoncé received critical…	What song on Beyoncé's fifth studio album featured her husband?	56d4cde92ccc5a1400d83238	784	Drunk in Love
298	On December 13, 2013, Beyoncé unexpectedly released her eponymous fifth studio album on the iTunes Store without any prior announcement or promotion. The album debuted atop the Billboard 200 chart, giving Beyoncé her fifth consecutive number-one album in the US. This made her the first woman in the chart's history to have her first five studio albums debut at number one. Beyoncé received critical…	What was the name of the tour featuring both Beyoncé and Jay Z?	56d4cde92ccc5a1400d83239	974	On the Run Tour.
299	At the 57th Annual Grammy Awards in February 2015, Beyoncé was nominated for six awards, ultimately winning three: Best R&B Performance and Best R&B Song for "Drunk in Love", and Best Surround Sound Album for Beyoncé. She was nominated for Album of the Year but the award was won by Beck for his Morning Phase album. In August, the cover of the September issue of Vogue magazine was unveiled online,…	How many awards did Beyonce take home with her at the 57th Grammy Awards?	56be9eea3aeaaa14008c9184	108	three
300	At the 57th Annual Grammy Awards in February 2015, Beyoncé was nominated for six awards, ultimately winning three: Best R&B Performance and Best R&B Song for "Drunk in Love", and Best Surround Sound Album for Beyoncé. She was nominated for Album of the Year but the award was won by Beck for his Morning Phase album. In August, the cover of the September issue of Vogue magazine was unveiled online,…	Which artist beat Beyonce out for Album of the year?	56be9eea3aeaaa14008c9185	283	Beck
301	At the 57th Annual Grammy Awards in February 2015, Beyoncé was nominated for six awards, ultimately winning three: Best R&B Performance and Best R&B Song for "Drunk in Love", and Best Surround Sound Album for Beyoncé. She was nominated for Album of the Year but the award was won by Beck for his Morning Phase album. In August, the cover of the September issue of Vogue magazine was unveiled online,…	Which magazine did Beyonce pose on the cover for in August of 2015?	56be9eea3aeaaa14008c9186	364	Vogue
302	At the 57th Annual Grammy Awards in February 2015, Beyoncé was nominated for six awards, ultimately winning three: Best R&B Performance and Best R&B Song for "Drunk in Love", and Best Surround Sound Album for Beyoncé. She was nominated for Album of the Year but the award was won by Beck for his Morning Phase album. In August, the cover of the September issue of Vogue magazine was unveiled online,…	Beyonce would perform with who at Superbowl 50?	56be9eea3aeaaa14008c9187	770	Coldplay
303	At the 57th Annual Grammy Awards in February 2015, Beyoncé was nominated for six awards, ultimately winning three: Best R&B Performance and Best R&B Song for "Drunk in Love", and Best Surround Sound Album for Beyoncé. She was nominated for Album of the Year but the award was won by Beck for his Morning Phase album. In August, the cover of the September issue of Vogue magazine was unveiled online,…	Beyonce took home how many awards at the 57th Grammy Awards?	56bea1f53aeaaa14008c918e	108	three
304	At the 57th Annual Grammy Awards in February 2015, Beyoncé was nominated for six awards, ultimately winning three: Best R&B Performance and Best R&B Song for "Drunk in Love", and Best Surround Sound Album for Beyoncé. She was nominated for Album of the Year but the award was won by Beck for his Morning Phase album. In August, the cover of the September issue of Vogue magazine was unveiled online,…	Beyonce lost to which artist for Album of the year?	56bea1f53aeaaa14008c918f	283	Beck
305	At the 57th Annual Grammy Awards in February 2015, Beyoncé was nominated for six awards, ultimately winning three: Best R&B Performance and Best R&B Song for "Drunk in Love", and Best Surround Sound Album for Beyoncé. She was nominated for Album of the Year but the award was won by Beck for his Morning Phase album. In August, the cover of the September issue of Vogue magazine was unveiled online,…	Who did Beyonce perform next to during Superbowl 50?	56bea1f53aeaaa14008c9191	770	Coldplay
306	At the 57th Annual Grammy Awards in February 2015, Beyoncé was nominated for six awards, ultimately winning three: Best R&B Performance and Best R&B Song for "Drunk in Love", and Best Surround Sound Album for Beyoncé. She was nominated for Album of the Year but the award was won by Beck for his Morning Phase album. In August, the cover of the September issue of Vogue magazine was unveiled online,…	If Beyonce won three Grammies in 2015, how many was she nominated for?	56bfa761a10cfb1400551201	77	six awards
307	At the 57th Annual Grammy Awards in February 2015, Beyoncé was nominated for six awards, ultimately winning three: Best R&B Performance and Best R&B Song for "Drunk in Love", and Best Surround Sound Album for Beyoncé. She was nominated for Album of the Year but the award was won by Beck for his Morning Phase album. In August, the cover of the September issue of Vogue magazine was unveiled online,…	On what magazine was she the cover model?	56bfa761a10cfb1400551202	364	Vogue
308	At the 57th Annual Grammy Awards in February 2015, Beyoncé was nominated for six awards, ultimately winning three: Best R&B Performance and Best R&B Song for "Drunk in Love", and Best Surround Sound Album for Beyoncé. She was nominated for Album of the Year but the award was won by Beck for his Morning Phase album. In August, the cover of the September issue of Vogue magazine was unveiled online,…	Who would she perform with at Superbowl 50?	56bfa761a10cfb1400551204	770	Coldplay
309	At the 57th Annual Grammy Awards in February 2015, Beyoncé was nominated for six awards, ultimately winning three: Best R&B Performance and Best R&B Song for "Drunk in Love", and Best Surround Sound Album for Beyoncé. She was nominated for Album of the Year but the award was won by Beck for his Morning Phase album. In August, the cover of the September issue of Vogue magazine was unveiled online,…	With what British band did Beyonce perform on their album?	56bfa761a10cfb1400551205	770	Coldplay
310	At the 57th Annual Grammy Awards in February 2015, Beyoncé was nominated for six awards, ultimately winning three: Best R&B Performance and Best R&B Song for "Drunk in Love", and Best Surround Sound Album for Beyoncé. She was nominated for Album of the Year but the award was won by Beck for his Morning Phase album. In August, the cover of the September issue of Vogue magazine was unveiled online,…	How many awards was Beyoncé nominated for at the 57th annual Grammys?	56d4ceac2ccc5a1400d83240	77	six
311	At the 57th Annual Grammy Awards in February 2015, Beyoncé was nominated for six awards, ultimately winning three: Best R&B Performance and Best R&B Song for "Drunk in Love", and Best Surround Sound Album for Beyoncé. She was nominated for Album of the Year but the award was won by Beck for his Morning Phase album. In August, the cover of the September issue of Vogue magazine was unveiled online,…	How many awards did Beyoncé win at the 57th Annual Grammys?	56d4ceac2ccc5a1400d83241	108	three
312	At the 57th Annual Grammy Awards in February 2015, Beyoncé was nominated for six awards, ultimately winning three: Best R&B Performance and Best R&B Song for "Drunk in Love", and Best Surround Sound Album for Beyoncé. She was nominated for Album of the Year but the award was won by Beck for his Morning Phase album. In August, the cover of the September issue of Vogue magazine was unveiled online,…	Beyoncé lost the Album of the Year award to which entertainer?	56d4ceac2ccc5a1400d83242	283	Beck
313	At the 57th Annual Grammy Awards in February 2015, Beyoncé was nominated for six awards, ultimately winning three: Best R&B Performance and Best R&B Song for "Drunk in Love", and Best Surround Sound Album for Beyoncé. She was nominated for Album of the Year but the award was won by Beck for his Morning Phase album. In August, the cover of the September issue of Vogue magazine was unveiled online,…	Which magazine did Beyoncé pose for the cover, making her the first black female artist to do so?	56d4ceac2ccc5a1400d83243	364	Vogue
314	At the 57th Annual Grammy Awards in February 2015, Beyoncé was nominated for six awards, ultimately winning three: Best R&B Performance and Best R&B Song for "Drunk in Love", and Best Surround Sound Album for Beyoncé. She was nominated for Album of the Year but the award was won by Beck for his Morning Phase album. In August, the cover of the September issue of Vogue magazine was unveiled online,…	Who did Beyonce perform with at Super Bowl 50?	56d4ceac2ccc5a1400d83244	770	Coldplay
315	On February 6, 2016, one day before her performance at the Super Bowl, Beyoncé released a new single exclusively on music streaming service Tidal called "Formation".	Beyonce released the song "Formation" on which online music service?	56bea27b3aeaaa14008c9199	140	Tidal
316	On February 6, 2016, one day before her performance at the Super Bowl, Beyoncé released a new single exclusively on music streaming service Tidal called "Formation".	Beyonce's new single released before the super bowl was called what?	56bea27b3aeaaa14008c919a	154	Formation
317	On February 6, 2016, one day before her performance at the Super Bowl, Beyoncé released a new single exclusively on music streaming service Tidal called "Formation".	What day did Beyonce release her single, Formation?	56bfa8bba10cfb140055120b	3	February 6, 2016
318	On February 6, 2016, one day before her performance at the Super Bowl, Beyoncé released a new single exclusively on music streaming service Tidal called "Formation".	How was the single released?	56bfa8bba10cfb140055120c	101	exclusively
319	On February 6, 2016, one day before her performance at the Super Bowl, Beyoncé released a new single exclusively on music streaming service Tidal called "Formation".	What was the name of the streaming service?	56bfa8bba10cfb140055120d	140	Tidal
320	On February 6, 2016, one day before her performance at the Super Bowl, Beyoncé released a new single exclusively on music streaming service Tidal called "Formation".	What kind of platform was the song released?	56bfa8bba10cfb140055120f	116	music streaming
321	On February 6, 2016, one day before her performance at the Super Bowl, Beyoncé released a new single exclusively on music streaming service Tidal called "Formation".	When did Beyoncé release Formation?	56d4cee32ccc5a1400d8324a	3	February 6, 2016
322	On February 6, 2016, one day before her performance at the Super Bowl, Beyoncé released a new single exclusively on music streaming service Tidal called "Formation".	Where did Beyoncé exclusively release her single, Formation?	56d4cee32ccc5a1400d8324b	140	Tidal
323	Beyoncé is believed to have first started a relationship with Jay Z after a collaboration on "'03 Bonnie & Clyde", which appeared on his seventh album The Blueprint 2: The Gift & The Curse (2002). Beyoncé appeared as Jay Z's girlfriend in the music video for the song, which would further fuel speculation of their relationship. On April 4, 2008, Beyoncé and Jay Z were married without publicity. As…	As of April 2014, how many albums have Jay Z and Beyonce sold together?	56bea5f23aeaaa14008c91a1	447	300 million
324	Beyoncé is believed to have first started a relationship with Jay Z after a collaboration on "'03 Bonnie & Clyde", which appeared on his seventh album The Blueprint 2: The Gift & The Curse (2002). Beyoncé appeared as Jay Z's girlfriend in the music video for the song, which would further fuel speculation of their relationship. On April 4, 2008, Beyoncé and Jay Z were married without publicity. As…	Where did Beyonce become pregnant?	56bea5f23aeaaa14008c91a2	825	Paris
325	Beyoncé is believed to have first started a relationship with Jay Z after a collaboration on "'03 Bonnie & Clyde", which appeared on his seventh album The Blueprint 2: The Gift & The Curse (2002). Beyoncé appeared as Jay Z's girlfriend in the music video for the song, which would further fuel speculation of their relationship. On April 4, 2008, Beyoncé and Jay Z were married without publicity. As…	Beyonce described what as the "hardest thing she had to endure"?	56bea5f23aeaaa14008c91a3	617	miscarriage
326	Beyoncé is believed to have first started a relationship with Jay Z after a collaboration on "'03 Bonnie & Clyde", which appeared on his seventh album The Blueprint 2: The Gift & The Curse (2002). Beyoncé appeared as Jay Z's girlfriend in the music video for the song, which would further fuel speculation of their relationship. On April 4, 2008, Beyoncé and Jay Z were married without publicity. As…	Who did Beyonce have a relationship with?	56bfaa11a10cfb1400551215	62	Jay Z
327	Beyoncé is believed to have first started a relationship with Jay Z after a collaboration on "'03 Bonnie & Clyde", which appeared on his seventh album The Blueprint 2: The Gift & The Curse (2002). Beyoncé appeared as Jay Z's girlfriend in the music video for the song, which would further fuel speculation of their relationship. On April 4, 2008, Beyoncé and Jay Z were married without publicity. As…	When were Beyonce and Jay Z married?	56bfaa11a10cfb1400551216	332	April 4, 2008
328	Beyoncé is believed to have first started a relationship with Jay Z after a collaboration on "'03 Bonnie & Clyde", which appeared on his seventh album The Blueprint 2: The Gift & The Curse (2002). Beyoncé appeared as Jay Z's girlfriend in the music video for the song, which would further fuel speculation of their relationship. On April 4, 2008, Beyoncé and Jay Z were married without publicity. As…	Together how records have they sold ?	56bfaa11a10cfb1400551217	447	300 million
329	Beyoncé is believed to have first started a relationship with Jay Z after a collaboration on "'03 Bonnie & Clyde", which appeared on his seventh album The Blueprint 2: The Gift & The Curse (2002). Beyoncé appeared as Jay Z's girlfriend in the music video for the song, which would further fuel speculation of their relationship. On April 4, 2008, Beyoncé and Jay Z were married without publicity. As…	How did Beyonce deal with the miscarriage of her child?	56bfaa11a10cfb1400551218	736	wrote music
330	Beyoncé is believed to have first started a relationship with Jay Z after a collaboration on "'03 Bonnie & Clyde", which appeared on his seventh album The Blueprint 2: The Gift & The Curse (2002). Beyoncé appeared as Jay Z's girlfriend in the music video for the song, which would further fuel speculation of their relationship. On April 4, 2008, Beyoncé and Jay Z were married without publicity. As…	Where was Beyonce when she became pregnant?	56bfaa11a10cfb1400551219	825	Paris
331	Beyoncé is believed to have first started a relationship with Jay Z after a collaboration on "'03 Bonnie & Clyde", which appeared on his seventh album The Blueprint 2: The Gift & The Curse (2002). Beyoncé appeared as Jay Z's girlfriend in the music video for the song, which would further fuel speculation of their relationship. On April 4, 2008, Beyoncé and Jay Z were married without publicity. As…	In which music video did Beyoncé star as Jay Z's girlfriend, creating speculation about their relationship?	56d4d0c32ccc5a1400d8324e	94	'03 Bonnie & Clyde
332	Beyoncé is believed to have first started a relationship with Jay Z after a collaboration on "'03 Bonnie & Clyde", which appeared on his seventh album The Blueprint 2: The Gift & The Curse (2002). Beyoncé appeared as Jay Z's girlfriend in the music video for the song, which would further fuel speculation of their relationship. On April 4, 2008, Beyoncé and Jay Z were married without publicity. As…	When were Beyoncé and Jay Z married?	56d4d0c32ccc5a1400d8324f	332	April 4, 2008
333	Beyoncé is believed to have first started a relationship with Jay Z after a collaboration on "'03 Bonnie & Clyde", which appeared on his seventh album The Blueprint 2: The Gift & The Curse (2002). Beyoncé appeared as Jay Z's girlfriend in the music video for the song, which would further fuel speculation of their relationship. On April 4, 2008, Beyoncé and Jay Z were married without publicity. As…	How many records combined have Beyoncé and Jay Z sold?	56d4d0c32ccc5a1400d83250	447	300 million
334	Beyoncé is believed to have first started a relationship with Jay Z after a collaboration on "'03 Bonnie & Clyde", which appeared on his seventh album The Blueprint 2: The Gift & The Curse (2002). Beyoncé appeared as Jay Z's girlfriend in the music video for the song, which would further fuel speculation of their relationship. On April 4, 2008, Beyoncé and Jay Z were married without publicity. As…	What did Beyoncé describe as the saddest thing in her life?	56d4d0c32ccc5a1400d83251	617	miscarriage
335	Beyoncé is believed to have first started a relationship with Jay Z after a collaboration on "'03 Bonnie & Clyde", which appeared on his seventh album The Blueprint 2: The Gift & The Curse (2002). Beyoncé appeared as Jay Z's girlfriend in the music video for the song, which would further fuel speculation of their relationship. On April 4, 2008, Beyoncé and Jay Z were married without publicity. As…	Where did Beyoncé get pregnant?	56d4d0c32ccc5a1400d83252	912	Paris.
336	In August, the couple attended the 2011 MTV Video Music Awards, at which Beyoncé performed "Love on Top" and started the performance saying "Tonight I want you to stand up on your feet, I want you to feel the love that's growing inside of me". At the end of the performance, she dropped her microphone, unbuttoned her blazer and rubbed her stomach, confirming her pregnancy she had alluded to earlie…	Jay Z and Beyonce attended which event together in August of 2011?	56bea8463aeaaa14008c91a9	40	MTV Video Music Awards
337	In August, the couple attended the 2011 MTV Video Music Awards, at which Beyoncé performed "Love on Top" and started the performance saying "Tonight I want you to stand up on your feet, I want you to feel the love that's growing inside of me". At the end of the performance, she dropped her microphone, unbuttoned her blazer and rubbed her stomach, confirming her pregnancy she had alluded to earlie…	Beyonce confirmed what after performing one of her songs?	56bea8463aeaaa14008c91aa	360	her pregnancy
338	In August, the couple attended the 2011 MTV Video Music Awards, at which Beyoncé performed "Love on Top" and started the performance saying "Tonight I want you to stand up on your feet, I want you to feel the love that's growing inside of me". At the end of the performance, she dropped her microphone, unbuttoned her blazer and rubbed her stomach, confirming her pregnancy she had alluded to earlie…	How many people watched the 2011 MTV Music Awards?	56bea8463aeaaa14008c91ac	535	12.4 million
339	In August, the couple attended the 2011 MTV Video Music Awards, at which Beyoncé performed "Love on Top" and started the performance saying "Tonight I want you to stand up on your feet, I want you to feel the love that's growing inside of me". At the end of the performance, she dropped her microphone, unbuttoned her blazer and rubbed her stomach, confirming her pregnancy she had alluded to earlie…	Where did she announce her pregnancy?	56bfab98a10cfb140055121f	35	2011 MTV Video Music Awards
340	In August, the couple attended the 2011 MTV Video Music Awards, at which Beyoncé performed "Love on Top" and started the performance saying "Tonight I want you to stand up on your feet, I want you to feel the love that's growing inside of me". At the end of the performance, she dropped her microphone, unbuttoned her blazer and rubbed her stomach, confirming her pregnancy she had alluded to earlie…	Why was the broadcast the most-watched in history?	56bfab98a10cfb1400551220	417	Her appearance
341	In August, the couple attended the 2011 MTV Video Music Awards, at which Beyoncé performed "Love on Top" and started the performance saying "Tonight I want you to stand up on your feet, I want you to feel the love that's growing inside of me". At the end of the performance, she dropped her microphone, unbuttoned her blazer and rubbed her stomach, confirming her pregnancy she had alluded to earlie…	What even was recorded in the Guinness World Records?	56bfab98a10cfb1400551221	616	most tweets per second
342	In August, the couple attended the 2011 MTV Video Music Awards, at which Beyoncé performed "Love on Top" and started the performance saying "Tonight I want you to stand up on your feet, I want you to feel the love that's growing inside of me". At the end of the performance, she dropped her microphone, unbuttoned her blazer and rubbed her stomach, confirming her pregnancy she had alluded to earlie…	What was the most searched term in week of Aug 29, 2011?	56bfab98a10cfb1400551222	719	Beyonce pregnant
343	In August, the couple attended the 2011 MTV Video Music Awards, at which Beyoncé performed "Love on Top" and started the performance saying "Tonight I want you to stand up on your feet, I want you to feel the love that's growing inside of me". At the end of the performance, she dropped her microphone, unbuttoned her blazer and rubbed her stomach, confirming her pregnancy she had alluded to earlie…	What song did she perform at the MTV Awards?	56bfab98a10cfb1400551223	92	Love on Top
344	In August, the couple attended the 2011 MTV Video Music Awards, at which Beyoncé performed "Love on Top" and started the performance saying "Tonight I want you to stand up on your feet, I want you to feel the love that's growing inside of me". At the end of the performance, she dropped her microphone, unbuttoned her blazer and rubbed her stomach, confirming her pregnancy she had alluded to earlie…	Where did Beyoncé announce her pregnancy?	56d4d18d2ccc5a1400d83258	35	2011 MTV Video Music Awards
345	In August, the couple attended the 2011 MTV Video Music Awards, at which Beyoncé performed "Love on Top" and started the performance saying "Tonight I want you to stand up on your feet, I want you to feel the love that's growing inside of me". At the end of the performance, she dropped her microphone, unbuttoned her blazer and rubbed her stomach, confirming her pregnancy she had alluded to earlie…	What song did Beyoncé sing prior to announcing her pregnancy?	56d4d18d2ccc5a1400d83259	92	Love on Top
346	In August, the couple attended the 2011 MTV Video Music Awards, at which Beyoncé performed "Love on Top" and started the performance saying "Tonight I want you to stand up on your feet, I want you to feel the love that's growing inside of me". At the end of the performance, she dropped her microphone, unbuttoned her blazer and rubbed her stomach, confirming her pregnancy she had alluded to earlie…	How many people watched the 2011 MTV Video Music Awards?	56d4d18d2ccc5a1400d8325a	535	12.4 million
347	In August, the couple attended the 2011 MTV Video Music Awards, at which Beyoncé performed "Love on Top" and started the performance saying "Tonight I want you to stand up on your feet, I want you to feel the love that's growing inside of me". At the end of the performance, she dropped her microphone, unbuttoned her blazer and rubbed her stomach, confirming her pregnancy she had alluded to earlie…	What was the most searched term on Google for the week of August 29, 2011?	56d4d18d2ccc5a1400d8325c	719	Beyonce pregnant
348	On January 7, 2012, Beyoncé gave birth to a daughter, Blue Ivy Carter, at Lenox Hill Hospital in New York under heavy security. Two days later, Jay Z released "Glory", a song dedicated to their child, on his website Lifeandtimes.com. The song detailed the couple's pregnancy struggles, including a miscarriage Beyoncé suffered before becoming pregnant with Blue Ivy. Blue Ivy's cries are included at…	Jay Z has a website called what?	56bea9043aeaaa14008c91b1	216	Lifeandtimes.com
349	On January 7, 2012, Beyoncé gave birth to a daughter, Blue Ivy Carter, at Lenox Hill Hospital in New York under heavy security. Two days later, Jay Z released "Glory", a song dedicated to their child, on his website Lifeandtimes.com. The song detailed the couple's pregnancy struggles, including a miscarriage Beyoncé suffered before becoming pregnant with Blue Ivy. Blue Ivy's cries are included at…	Which song by Jay Z talked about the pregnancy struggles?	56bea9043aeaaa14008c91b3	160	Glory
350	On January 7, 2012, Beyoncé gave birth to a daughter, Blue Ivy Carter, at Lenox Hill Hospital in New York under heavy security. Two days later, Jay Z released "Glory", a song dedicated to their child, on his website Lifeandtimes.com. The song detailed the couple's pregnancy struggles, including a miscarriage Beyoncé suffered before becoming pregnant with Blue Ivy. Blue Ivy's cries are included at…	What was the name of Beyonce's daughter?	56bfacdda10cfb1400551229	54	Blue Ivy Carter
351	On January 7, 2012, Beyoncé gave birth to a daughter, Blue Ivy Carter, at Lenox Hill Hospital in New York under heavy security. Two days later, Jay Z released "Glory", a song dedicated to their child, on his website Lifeandtimes.com. The song detailed the couple's pregnancy struggles, including a miscarriage Beyoncé suffered before becoming pregnant with Blue Ivy. Blue Ivy's cries are included at…	At what hospital was the baby delivered?	56bfacdda10cfb140055122a	74	Lenox Hill Hospital
352	On January 7, 2012, Beyoncé gave birth to a daughter, Blue Ivy Carter, at Lenox Hill Hospital in New York under heavy security. Two days later, Jay Z released "Glory", a song dedicated to their child, on his website Lifeandtimes.com. The song detailed the couple's pregnancy struggles, including a miscarriage Beyoncé suffered before becoming pregnant with Blue Ivy. Blue Ivy's cries are included at…	What was the named of the song dedicated to the child?	56bfacdda10cfb140055122b	160	Glory
353	On January 7, 2012, Beyoncé gave birth to a daughter, Blue Ivy Carter, at Lenox Hill Hospital in New York under heavy security. Two days later, Jay Z released "Glory", a song dedicated to their child, on his website Lifeandtimes.com. The song detailed the couple's pregnancy struggles, including a miscarriage Beyoncé suffered before becoming pregnant with Blue Ivy. Blue Ivy's cries are included at…	What does B.I.C. stand for?	56bfacdda10cfb140055122c	54	Blue Ivy Carter
354	On January 7, 2012, Beyoncé gave birth to a daughter, Blue Ivy Carter, at Lenox Hill Hospital in New York under heavy security. Two days later, Jay Z released "Glory", a song dedicated to their child, on his website Lifeandtimes.com. The song detailed the couple's pregnancy struggles, including a miscarriage Beyoncé suffered before becoming pregnant with Blue Ivy. Blue Ivy's cries are included at…	Who was credited for her cries on the song?	56bfacdda10cfb140055122d	457	B.I.C.
355	On January 7, 2012, Beyoncé gave birth to a daughter, Blue Ivy Carter, at Lenox Hill Hospital in New York under heavy security. Two days later, Jay Z released "Glory", a song dedicated to their child, on his website Lifeandtimes.com. The song detailed the couple's pregnancy struggles, including a miscarriage Beyoncé suffered before becoming pregnant with Blue Ivy. Blue Ivy's cries are included at…	When did Beyoncé give birth to her daughter?	56d4d2232ccc5a1400d83262	3	January 7, 2012
356	On January 7, 2012, Beyoncé gave birth to a daughter, Blue Ivy Carter, at Lenox Hill Hospital in New York under heavy security. Two days later, Jay Z released "Glory", a song dedicated to their child, on his website Lifeandtimes.com. The song detailed the couple's pregnancy struggles, including a miscarriage Beyoncé suffered before becoming pregnant with Blue Ivy. Blue Ivy's cries are included at…	What did Beyoncé and Jay Z name their daughter?	56d4d2232ccc5a1400d83263	54	Blue Ivy Carter
357	On January 7, 2012, Beyoncé gave birth to a daughter, Blue Ivy Carter, at Lenox Hill Hospital in New York under heavy security. Two days later, Jay Z released "Glory", a song dedicated to their child, on his website Lifeandtimes.com. The song detailed the couple's pregnancy struggles, including a miscarriage Beyoncé suffered before becoming pregnant with Blue Ivy. Blue Ivy's cries are included at…	What song did Jay Z release two days after Blue Ivy was born?	56d4d2232ccc5a1400d83264	160	Glory
358	On January 7, 2012, Beyoncé gave birth to a daughter, Blue Ivy Carter, at Lenox Hill Hospital in New York under heavy security. Two days later, Jay Z released "Glory", a song dedicated to their child, on his website Lifeandtimes.com. The song detailed the couple's pregnancy struggles, including a miscarriage Beyoncé suffered before becoming pregnant with Blue Ivy. Blue Ivy's cries are included at…	What is included at the end of Glory?	56d4d2232ccc5a1400d83265	367	Blue Ivy's cries
359	On January 7, 2012, Beyoncé gave birth to a daughter, Blue Ivy Carter, at Lenox Hill Hospital in New York under heavy security. Two days later, Jay Z released "Glory", a song dedicated to their child, on his website Lifeandtimes.com. The song detailed the couple's pregnancy struggles, including a miscarriage Beyoncé suffered before becoming pregnant with Blue Ivy. Blue Ivy's cries are included at…	How was Blue Ivy credited on Glory?	56d4d2232ccc5a1400d83266	457	B.I.C.
360	Beyoncé and husband Jay Z are friends with President Barack Obama and First Lady Michelle Obama. She performed "America the Beautiful" at the 2009 presidential inauguration, as well as "At Last" during the first inaugural dance at the Neighborhood Ball two days later. Beyoncé and Jay Z held a fundraiser at the latter's 40/40 Club in Manhattan for Obama's 2012 presidential campaign which raised $4…	Beyonce and Jay-Z went to a rally for the acquittal of whom?	56beab283aeaaa14008c91cc	880	George Zimmerman
361	Beyoncé and husband Jay Z are friends with President Barack Obama and First Lady Michelle Obama. She performed "America the Beautiful" at the 2009 presidential inauguration, as well as "At Last" during the first inaugural dance at the Neighborhood Ball two days later. Beyoncé and Jay Z held a fundraiser at the latter's 40/40 Club in Manhattan for Obama's 2012 presidential campaign which raised $4…	Beyonce sang which song during the 2009 presidential inauguration?	56beab283aeaaa14008c91cd	112	America the Beautiful
362	Beyoncé and husband Jay Z are friends with President Barack Obama and First Lady Michelle Obama. She performed "America the Beautiful" at the 2009 presidential inauguration, as well as "At Last" during the first inaugural dance at the Neighborhood Ball two days later. Beyoncé and Jay Z held a fundraiser at the latter's 40/40 Club in Manhattan for Obama's 2012 presidential campaign which raised $4…	How much did Beyonce raise for Obama at the 40/40 Club?	56bfae97a10cfb1400551234	398	4 million
363	Beyoncé and husband Jay Z are friends with President Barack Obama and First Lady Michelle Obama. She performed "America the Beautiful" at the 2009 presidential inauguration, as well as "At Last" during the first inaugural dance at the Neighborhood Ball two days later. Beyoncé and Jay Z held a fundraiser at the latter's 40/40 Club in Manhattan for Obama's 2012 presidential campaign which raised $4…	What did she endorse on March 26, 2013?	56bfae97a10cfb1400551235	700	same sex marriage
364	Beyoncé and husband Jay Z are friends with President Barack Obama and First Lady Michelle Obama. She performed "America the Beautiful" at the 2009 presidential inauguration, as well as "At Last" during the first inaugural dance at the Neighborhood Ball two days later. Beyoncé and Jay Z held a fundraiser at the latter's 40/40 Club in Manhattan for Obama's 2012 presidential campaign which raised $4…	What did they attend in July 2013?	56bfae97a10cfb1400551236	840	a rally
365	Beyoncé and husband Jay Z are friends with President Barack Obama and First Lady Michelle Obama. She performed "America the Beautiful" at the 2009 presidential inauguration, as well as "At Last" during the first inaugural dance at the Neighborhood Ball two days later. Beyoncé and Jay Z held a fundraiser at the latter's 40/40 Club in Manhattan for Obama's 2012 presidential campaign which raised $4…	What did she sing at the 2009 Presidential Inauguration?	56bfae97a10cfb1400551237	112	America the Beautiful
366	Beyoncé and husband Jay Z are friends with President Barack Obama and First Lady Michelle Obama. She performed "America the Beautiful" at the 2009 presidential inauguration, as well as "At Last" during the first inaugural dance at the Neighborhood Ball two days later. Beyoncé and Jay Z held a fundraiser at the latter's 40/40 Club in Manhattan for Obama's 2012 presidential campaign which raised $4…	What song did Beyoncé perform at the 2009 inauguration of Obama?	56d4d2f12ccc5a1400d8326c	112	America the Beautiful
367	Beyoncé and husband Jay Z are friends with President Barack Obama and First Lady Michelle Obama. She performed "America the Beautiful" at the 2009 presidential inauguration, as well as "At Last" during the first inaugural dance at the Neighborhood Ball two days later. Beyoncé and Jay Z held a fundraiser at the latter's 40/40 Club in Manhattan for Obama's 2012 presidential campaign which raised $4…	What song did Beyoncé perform at the first inaugural dance for the Obamas.	56d4d2f12ccc5a1400d8326d	186	At Last
368	Beyoncé and husband Jay Z are friends with President Barack Obama and First Lady Michelle Obama. She performed "America the Beautiful" at the 2009 presidential inauguration, as well as "At Last" during the first inaugural dance at the Neighborhood Ball two days later. Beyoncé and Jay Z held a fundraiser at the latter's 40/40 Club in Manhattan for Obama's 2012 presidential campaign which raised $4…	What social media platform did Beyoncé upload a picture of her paper ballot on?	56d4d2f12ccc5a1400d8326f	458	Tumblr
369	Beyoncé and husband Jay Z are friends with President Barack Obama and First Lady Michelle Obama. She performed "America the Beautiful" at the 2009 presidential inauguration, as well as "At Last" during the first inaugural dance at the Neighborhood Ball two days later. Beyoncé and Jay Z held a fundraiser at the latter's 40/40 Club in Manhattan for Obama's 2012 presidential campaign which raised $4…	When did Beyoncé endorse on March 26, 2013?	56d4d2f12ccc5a1400d83270	700	same sex marriage
370	In an interview published by Vogue in April 2013, Beyoncé was asked if she considers herself a feminist, to which she said, "that word can be very extreme... But I guess I am a modern-day feminist. I do believe in equality". She would later align herself more publicly with the movement, sampling "We should all be feminists", a speech delivered by Nigerian author Chimamanda Ngozi Adichie at a TEDx…	Beyonce did an interview with which magazine and was asked about feminism?	56beabab3aeaaa14008c91db	29	Vogue
371	In an interview published by Vogue in April 2013, Beyoncé was asked if she considers herself a feminist, to which she said, "that word can be very extreme... But I guess I am a modern-day feminist. I do believe in equality". She would later align herself more publicly with the movement, sampling "We should all be feminists", a speech delivered by Nigerian author Chimamanda Ngozi Adichie at a TEDx…	Beyonce supported which campaign that encourages leadership in girls?	56beabab3aeaaa14008c91dc	514	Ban Bossy campaign
372	In an interview published by Vogue in April 2013, Beyoncé was asked if she considers herself a feminist, to which she said, "that word can be very extreme... But I guess I am a modern-day feminist. I do believe in equality". She would later align herself more publicly with the movement, sampling "We should all be feminists", a speech delivered by Nigerian author Chimamanda Ngozi Adichie at a TEDx…	Where was Beyonce quoted as saying that she is a modern-day feminist?	56bfafdba10cfb140055123d	29	Vogue
373	In an interview published by Vogue in April 2013, Beyoncé was asked if she considers herself a feminist, to which she said, "that word can be very extreme... But I guess I am a modern-day feminist. I do believe in equality". She would later align herself more publicly with the movement, sampling "We should all be feminists", a speech delivered by Nigerian author Chimamanda Ngozi Adichie at a TEDx…	When did she say the she is a feminist?	56bfafdba10cfb140055123e	38	April 2013
374	In an interview published by Vogue in April 2013, Beyoncé was asked if she considers herself a feminist, to which she said, "that word can be very extreme... But I guess I am a modern-day feminist. I do believe in equality". She would later align herself more publicly with the movement, sampling "We should all be feminists", a speech delivered by Nigerian author Chimamanda Ngozi Adichie at a TEDx…	What campaign did she contribute to?	56bfafdba10cfb140055123f	514	Ban Bossy
375	In an interview published by Vogue in April 2013, Beyoncé was asked if she considers herself a feminist, to which she said, "that word can be very extreme... But I guess I am a modern-day feminist. I do believe in equality". She would later align herself more publicly with the movement, sampling "We should all be feminists", a speech delivered by Nigerian author Chimamanda Ngozi Adichie at a TEDx…	What song did she release in 2013 in response to a speech?	56bfafdba10cfb1400551240	445	Flawless
376	In an interview published by Vogue in April 2013, Beyoncé was asked if she considers herself a feminist, to which she said, "that word can be very extreme... But I guess I am a modern-day feminist. I do believe in equality". She would later align herself more publicly with the movement, sampling "We should all be feminists", a speech delivered by Nigerian author Chimamanda Ngozi Adichie at a TEDx…	What does Ban Bossy encourage?	56bfafdba10cfb1400551241	586	leadership in girls
377	In an interview published by Vogue in April 2013, Beyoncé was asked if she considers herself a feminist, to which she said, "that word can be very extreme... But I guess I am a modern-day feminist. I do believe in equality". She would later align herself more publicly with the movement, sampling "We should all be feminists", a speech delivered by Nigerian author Chimamanda Ngozi Adichie at a TEDx…	Beyoncé used words from which Nigerian author in her song, Flawless?	56d4d3b12ccc5a1400d83277	365	Chimamanda Ngozi Adichie
378	In an interview published by Vogue in April 2013, Beyoncé was asked if she considers herself a feminist, to which she said, "that word can be very extreme... But I guess I am a modern-day feminist. I do believe in equality". She would later align herself more publicly with the movement, sampling "We should all be feminists", a speech delivered by Nigerian author Chimamanda Ngozi Adichie at a TEDx…	Which campaign does Beyoncé contribute to that encourages leadership in females?	56d4d3b12ccc5a1400d83278	514	Ban Bossy
379	In 2015 Beyoncé signed an open letter which the ONE Campaign had been collecting signatures for; the letter was addressed to Angela Merkel and Nkosazana Dlamini-Zuma, urging them to focus on women as they serve as the head of the G7 in Germany and the AU in South Africa respectively, which will start to set the priorities in development funding before a main UN summit in September 2015 that will …	Beyonce signed a letter with who in 2015?	56beb0683aeaaa14008c9211	44	the ONE Campaign
380	In 2015 Beyoncé signed an open letter which the ONE Campaign had been collecting signatures for; the letter was addressed to Angela Merkel and Nkosazana Dlamini-Zuma, urging them to focus on women as they serve as the head of the G7 in Germany and the AU in South Africa respectively, which will start to set the priorities in development funding before a main UN summit in September 2015 that will …	An important UN summit took place when?	56beb0683aeaaa14008c9213	374	September 2015
381	In 2015 Beyoncé signed an open letter which the ONE Campaign had been collecting signatures for; the letter was addressed to Angela Merkel and Nkosazana Dlamini-Zuma, urging them to focus on women as they serve as the head of the G7 in Germany and the AU in South Africa respectively, which will start to set the priorities in development funding before a main UN summit in September 2015 that will …	The letter Beyonce signed focused on what issue?	56beb0683aeaaa14008c9214	191	women
382	In 2015 Beyoncé signed an open letter which the ONE Campaign had been collecting signatures for; the letter was addressed to Angela Merkel and Nkosazana Dlamini-Zuma, urging them to focus on women as they serve as the head of the G7 in Germany and the AU in South Africa respectively, which will start to set the priorities in development funding before a main UN summit in September 2015 that will …	What had to be set in developing funding?	56beb0683aeaaa14008c9215	313	priorities
383	In 2015 Beyoncé signed an open letter which the ONE Campaign had been collecting signatures for; the letter was addressed to Angela Merkel and Nkosazana Dlamini-Zuma, urging them to focus on women as they serve as the head of the G7 in Germany and the AU in South Africa respectively, which will start to set the priorities in development funding before a main UN summit in September 2015 that will …	When did Beyonce sign a letter for ONE Campaign?	56bfb10da10cfb1400551247	3	2015
384	In 2015 Beyoncé signed an open letter which the ONE Campaign had been collecting signatures for; the letter was addressed to Angela Merkel and Nkosazana Dlamini-Zuma, urging them to focus on women as they serve as the head of the G7 in Germany and the AU in South Africa respectively, which will start to set the priorities in development funding before a main UN summit in September 2015 that will …	To whom was the letter addressed?	56bfb10da10cfb1400551248	125	Angela Merkel and Nkosazana Dlamini-Zuma
385	In 2015 Beyoncé signed an open letter which the ONE Campaign had been collecting signatures for; the letter was addressed to Angela Merkel and Nkosazana Dlamini-Zuma, urging them to focus on women as they serve as the head of the G7 in Germany and the AU in South Africa respectively, which will start to set the priorities in development funding before a main UN summit in September 2015 that will …	Who are these women?	56bfb10da10cfb1400551249	218	head of the G7 in Germany
386	In 2015 Beyoncé signed an open letter which the ONE Campaign had been collecting signatures for; the letter was addressed to Angela Merkel and Nkosazana Dlamini-Zuma, urging them to focus on women as they serve as the head of the G7 in Germany and the AU in South Africa respectively, which will start to set the priorities in development funding before a main UN summit in September 2015 that will …	When will they meet?	56bfb10da10cfb140055124b	374	September 2015
387	In 2015 Beyoncé signed an open letter which the ONE Campaign had been collecting signatures for; the letter was addressed to Angela Merkel and Nkosazana Dlamini-Zuma, urging them to focus on women as they serve as the head of the G7 in Germany and the AU in South Africa respectively, which will start to set the priorities in development funding before a main UN summit in September 2015 that will …	Who did Beyoncé sign a letter for in 2015?	56d4d5ef2ccc5a1400d83286	44	the ONE Campaign
388	In 2015 Beyoncé signed an open letter which the ONE Campaign had been collecting signatures for; the letter was addressed to Angela Merkel and Nkosazana Dlamini-Zuma, urging them to focus on women as they serve as the head of the G7 in Germany and the AU in South Africa respectively, which will start to set the priorities in development funding before a main UN summit in September 2015 that will …	Who was the letter addressed to?	56d4d5ef2ccc5a1400d83287	125	Angela Merkel and Nkosazana Dlamini-Zuma
389	In 2015 Beyoncé signed an open letter which the ONE Campaign had been collecting signatures for; the letter was addressed to Angela Merkel and Nkosazana Dlamini-Zuma, urging them to focus on women as they serve as the head of the G7 in Germany and the AU in South Africa respectively, which will start to set the priorities in development funding before a main UN summit in September 2015 that will …	What was Angela Merkel serving as in relation to the letter?	56d4d5ef2ccc5a1400d83288	214	the head of the G7 in Germany
390	In 2015 Beyoncé signed an open letter which the ONE Campaign had been collecting signatures for; the letter was addressed to Angela Merkel and Nkosazana Dlamini-Zuma, urging them to focus on women as they serve as the head of the G7 in Germany and the AU in South Africa respectively, which will start to set the priorities in development funding before a main UN summit in September 2015 that will …	What did the letter want the two recipients to focus on?	56d4d5ef2ccc5a1400d8328a	191	women
391	Following the death of Freddie Gray, Beyoncé and Jay-Z, among other notable figures, met with his family. After the imprisonment of protesters of Gray's death, Beyoncé and Jay-Z donated thousands of dollars to bail them out.	Beyonce along with Jay Z met with whom's family after their death?	56beb2a43aeaaa14008c9239	23	Freddie Gray
392	Following the death of Freddie Gray, Beyoncé and Jay-Z, among other notable figures, met with his family. After the imprisonment of protesters of Gray's death, Beyoncé and Jay-Z donated thousands of dollars to bail them out.	Beyonce with Jay Z gave lots of money to bail who out of prison?	56beb2a43aeaaa14008c923a	132	protesters
393	Following the death of Freddie Gray, Beyoncé and Jay-Z, among other notable figures, met with his family. After the imprisonment of protesters of Gray's death, Beyoncé and Jay-Z donated thousands of dollars to bail them out.	Who's death caused this protest?	56bfb1fca10cfb1400551253	23	Freddie Gray
394	Following the death of Freddie Gray, Beyoncé and Jay-Z, among other notable figures, met with his family. After the imprisonment of protesters of Gray's death, Beyoncé and Jay-Z donated thousands of dollars to bail them out.	How much bail money did they spend?	56bfb1fca10cfb1400551254	186	thousands of dollars
395	Forbes magazine began reporting on Beyoncé's earnings in 2008, calculating that the $80 million earned between June 2007 to June 2008, for her music, tour, films and clothing line made her the world's best-paid music personality at the time, above Madonna and Celine Dion. They placed her fourth on the Celebrity 100 list in 2009 and ninth on the "Most Powerful Women in the World" list in 2010. The…	Beyonce beat out which musical artists for most paid between June 2007 and June 2008?	56beb4023aeaaa14008c9252	248	Madonna and Celine Dion
396	Forbes magazine began reporting on Beyoncé's earnings in 2008, calculating that the $80 million earned between June 2007 to June 2008, for her music, tour, films and clothing line made her the world's best-paid music personality at the time, above Madonna and Celine Dion. They placed her fourth on the Celebrity 100 list in 2009 and ninth on the "Most Powerful Women in the World" list in 2010. The…	Beyonce and Jay Z got a Guinness World record for what in 2009?	56beb4023aeaaa14008c9253	1013	highest-earning power couple
397	Forbes magazine began reporting on Beyoncé's earnings in 2008, calculating that the $80 million earned between June 2007 to June 2008, for her music, tour, films and clothing line made her the world's best-paid music personality at the time, above Madonna and Celine Dion. They placed her fourth on the Celebrity 100 list in 2009 and ninth on the "Most Powerful Women in the World" list in 2010. The…	Beyonce became the highest-paid black musician in which year?	56beb4023aeaaa14008c9254	1460	2014
398	Forbes magazine began reporting on Beyoncé's earnings in 2008, calculating that the $80 million earned between June 2007 to June 2008, for her music, tour, films and clothing line made her the world's best-paid music personality at the time, above Madonna and Celine Dion. They placed her fourth on the Celebrity 100 list in 2009 and ninth on the "Most Powerful Women in the World" list in 2010. The…	Up until May of 2015, how much is Beyonce's total worth?	56beb4023aeaaa14008c9255	1880	250 million
399	Forbes magazine began reporting on Beyoncé's earnings in 2008, calculating that the $80 million earned between June 2007 to June 2008, for her music, tour, films and clothing line made her the world's best-paid music personality at the time, above Madonna and Celine Dion. They placed her fourth on the Celebrity 100 list in 2009 and ninth on the "Most Powerful Women in the World" list in 2010. The…	Between 2008 and 2009, which entertainers did Beyonce beat in earnings?	56bfb502a10cfb140055125b	248	Madonna and Celine Dion
400	Forbes magazine began reporting on Beyoncé's earnings in 2008, calculating that the $80 million earned between June 2007 to June 2008, for her music, tour, films and clothing line made her the world's best-paid music personality at the time, above Madonna and Celine Dion. They placed her fourth on the Celebrity 100 list in 2009 and ninth on the "Most Powerful Women in the World" list in 2010. The…	In 2012 who placed Beyonce at 16 in the Celebrity List?	56bfb502a10cfb140055125c	0	Forbes
401	Forbes magazine began reporting on Beyoncé's earnings in 2008, calculating that the $80 million earned between June 2007 to June 2008, for her music, tour, films and clothing line made her the world's best-paid music personality at the time, above Madonna and Celine Dion. They placed her fourth on the Celebrity 100 list in 2009 and ninth on the "Most Powerful Women in the World" list in 2010. The…	When did she and Jay Z become the highest paid black celebrity couple?	56bfb502a10cfb140055125d	1112	2011
402	Forbes magazine began reporting on Beyoncé's earnings in 2008, calculating that the $80 million earned between June 2007 to June 2008, for her music, tour, films and clothing line made her the world's best-paid music personality at the time, above Madonna and Celine Dion. They placed her fourth on the Celebrity 100 list in 2009 and ninth on the "Most Powerful Women in the World" list in 2010. The…	How much did she earn in 2014?	56bfb502a10cfb140055125e	1660	115 million
403	Forbes magazine began reporting on Beyoncé's earnings in 2008, calculating that the $80 million earned between June 2007 to June 2008, for her music, tour, films and clothing line made her the world's best-paid music personality at the time, above Madonna and Celine Dion. They placed her fourth on the Celebrity 100 list in 2009 and ninth on the "Most Powerful Women in the World" list in 2010. The…	What is Beyonce's net worth in 2015?	56bfb502a10cfb140055125f	1880	250 million
404	Forbes magazine began reporting on Beyoncé's earnings in 2008, calculating that the $80 million earned between June 2007 to June 2008, for her music, tour, films and clothing line made her the world's best-paid music personality at the time, above Madonna and Celine Dion. They placed her fourth on the Celebrity 100 list in 2009 and ninth on the "Most Powerful Women in the World" list in 2010. The…	Who began reporting Beyoncé's annual earnings, starting in 2008?	56d4d8702ccc5a1400d83294	0	Forbes
405	Forbes magazine began reporting on Beyoncé's earnings in 2008, calculating that the $80 million earned between June 2007 to June 2008, for her music, tour, films and clothing line made her the world's best-paid music personality at the time, above Madonna and Celine Dion. They placed her fourth on the Celebrity 100 list in 2009 and ninth on the "Most Powerful Women in the World" list in 2010. The…	When did Beyoncé become the highest paid black musician, ever?	56d4d8702ccc5a1400d83296	1557	April 2014.
406	Forbes magazine began reporting on Beyoncé's earnings in 2008, calculating that the $80 million earned between June 2007 to June 2008, for her music, tour, films and clothing line made her the world's best-paid music personality at the time, above Madonna and Celine Dion. They placed her fourth on the Celebrity 100 list in 2009 and ninth on the "Most Powerful Women in the World" list in 2010. The…	Who predicted that Beyoncé would become the highest paid black entertainer?	56d4d8702ccc5a1400d83297	1427	MTV
407	Forbes magazine began reporting on Beyoncé's earnings in 2008, calculating that the $80 million earned between June 2007 to June 2008, for her music, tour, films and clothing line made her the world's best-paid music personality at the time, above Madonna and Celine Dion. They placed her fourth on the Celebrity 100 list in 2009 and ninth on the "Most Powerful Women in the World" list in 2010. The…	When did Jay Z and Beyoncé become the first music couple worth over a billion dollars?	56d4d8702ccc5a1400d83298	1204	2013
408	Beyoncé's vocal range spans four octaves. Jody Rosen highlights her tone and timbre as particularly distinctive, describing her voice as "one of the most compelling instruments in popular music". While another critic says she is a "Vocal acrobat, being able to sing long and complex melismas and vocal runs effortlessly, and in key. Her vocal abilities mean she is identified as the centerpiece of D…	Beyonce's range in singing is how many octaves?	56beb50f3aeaaa14008c926f	28	four
409	Beyoncé's vocal range spans four octaves. Jody Rosen highlights her tone and timbre as particularly distinctive, describing her voice as "one of the most compelling instruments in popular music". While another critic says she is a "Vocal acrobat, being able to sing long and complex melismas and vocal runs effortlessly, and in key. Her vocal abilities mean she is identified as the centerpiece of D…	who talked about Beyonce's tone and timbre as distinctive?	56beb50f3aeaaa14008c9270	42	Jody Rosen
410	Beyoncé's vocal range spans four octaves. Jody Rosen highlights her tone and timbre as particularly distinctive, describing her voice as "one of the most compelling instruments in popular music". While another critic says she is a "Vocal acrobat, being able to sing long and complex melismas and vocal runs effortlessly, and in key. Her vocal abilities mean she is identified as the centerpiece of D…	Which critic called Beyonce's voice "versatile"?	56beb50f3aeaaa14008c9271	415	The Daily Mail
411	Beyoncé's vocal range spans four octaves. Jody Rosen highlights her tone and timbre as particularly distinctive, describing her voice as "one of the most compelling instruments in popular music". While another critic says she is a "Vocal acrobat, being able to sing long and complex melismas and vocal runs effortlessly, and in key. Her vocal abilities mean she is identified as the centerpiece of D…	Which era was credited to have influenced Beyonce's singing style by Jody Rosen?	56beb50f3aeaaa14008c9272	546	hip hop
412	Beyoncé's vocal range spans four octaves. Jody Rosen highlights her tone and timbre as particularly distinctive, describing her voice as "one of the most compelling instruments in popular music". While another critic says she is a "Vocal acrobat, being able to sing long and complex melismas and vocal runs effortlessly, and in key. Her vocal abilities mean she is identified as the centerpiece of D…	How many octaves does Beyonce have?	56bfb676a10cfb1400551265	28	four octaves
413	Beyoncé's vocal range spans four octaves. Jody Rosen highlights her tone and timbre as particularly distinctive, describing her voice as "one of the most compelling instruments in popular music". While another critic says she is a "Vocal acrobat, being able to sing long and complex melismas and vocal runs effortlessly, and in key. Her vocal abilities mean she is identified as the centerpiece of D…	What did the Daily Mail say about Beyonce's voice?	56bfb676a10cfb1400551266	453	versatile
414	Beyoncé's vocal range spans four octaves. Jody Rosen highlights her tone and timbre as particularly distinctive, describing her voice as "one of the most compelling instruments in popular music". While another critic says she is a "Vocal acrobat, being able to sing long and complex melismas and vocal runs effortlessly, and in key. Her vocal abilities mean she is identified as the centerpiece of D…	What does Rosen claim influenced Beyonce's style?	56bfb676a10cfb1400551267	714	hip hop
415	Beyoncé's vocal range spans four octaves. Jody Rosen highlights her tone and timbre as particularly distinctive, describing her voice as "one of the most compelling instruments in popular music". While another critic says she is a "Vocal acrobat, being able to sing long and complex melismas and vocal runs effortlessly, and in key. Her vocal abilities mean she is identified as the centerpiece of D…	What do other critics claim?	56bfb676a10cfb1400551269	883	praise her range and power
416	Beyoncé's vocal range spans four octaves. Jody Rosen highlights her tone and timbre as particularly distinctive, describing her voice as "one of the most compelling instruments in popular music". While another critic says she is a "Vocal acrobat, being able to sing long and complex melismas and vocal runs effortlessly, and in key. Her vocal abilities mean she is identified as the centerpiece of D…	How many octaves does Beyoncé's voice span?	56d4d9392ccc5a1400d8329e	28	four
417	Beyoncé's vocal range spans four octaves. Jody Rosen highlights her tone and timbre as particularly distinctive, describing her voice as "one of the most compelling instruments in popular music". While another critic says she is a "Vocal acrobat, being able to sing long and complex melismas and vocal runs effortlessly, and in key. Her vocal abilities mean she is identified as the centerpiece of D…	Why is Beyoncé known as the centerpiece of Destiny's Child?	56d4d9392ccc5a1400d8329f	333	Her vocal abilities
418	Beyoncé's vocal range spans four octaves. Jody Rosen highlights her tone and timbre as particularly distinctive, describing her voice as "one of the most compelling instruments in popular music". While another critic says she is a "Vocal acrobat, being able to sing long and complex melismas and vocal runs effortlessly, and in key. Her vocal abilities mean she is identified as the centerpiece of D…	New York Times' Jon Pareles calls Beyoncé's voice velvety yet what?	56d4d9392ccc5a1400d832a0	630	tart
419	Beyoncé's vocal range spans four octaves. Jody Rosen highlights her tone and timbre as particularly distinctive, describing her voice as "one of the most compelling instruments in popular music". While another critic says she is a "Vocal acrobat, being able to sing long and complex melismas and vocal runs effortlessly, and in key. Her vocal abilities mean she is identified as the centerpiece of D…	What does Jody Rosen say influenced Beyoncé's vocal style?	56d4d9392ccc5a1400d832a1	710	the hip hop era
420	Beyoncé's music is generally R&B, but she also incorporates pop, soul and funk into her songs. 4 demonstrated Beyoncé's exploration of 90s-style R&B, as well as further use of soul and hip hop than compared to previous releases. While she almost exclusively releases English songs, Beyoncé recorded several Spanish songs for Irreemplazable (re-recordings of songs from B'Day for a Spanish-language a…	Music from Beyonce is generally categorized as what genre?	56beb5b23aeaaa14008c9283	29	R&B
421	Beyoncé's music is generally R&B, but she also incorporates pop, soul and funk into her songs. 4 demonstrated Beyoncé's exploration of 90s-style R&B, as well as further use of soul and hip hop than compared to previous releases. While she almost exclusively releases English songs, Beyoncé recorded several Spanish songs for Irreemplazable (re-recordings of songs from B'Day for a Spanish-language a…	Besides R&B, which genres does Beyonce dabble in?	56beb5b23aeaaa14008c9284	60	pop, soul and funk
422	Beyoncé's music is generally R&B, but she also incorporates pop, soul and funk into her songs. 4 demonstrated Beyoncé's exploration of 90s-style R&B, as well as further use of soul and hip hop than compared to previous releases. While she almost exclusively releases English songs, Beyoncé recorded several Spanish songs for Irreemplazable (re-recordings of songs from B'Day for a Spanish-language a…	Beyonce mostly releases English songs, but what other language did she release songs?	56beb5b23aeaaa14008c9285	307	Spanish
423	Beyoncé's music is generally R&B, but she also incorporates pop, soul and funk into her songs. 4 demonstrated Beyoncé's exploration of 90s-style R&B, as well as further use of soul and hip hop than compared to previous releases. While she almost exclusively releases English songs, Beyoncé recorded several Spanish songs for Irreemplazable (re-recordings of songs from B'Day for a Spanish-language a…	Spanish songs Beyonce released were for what?	56beb5b23aeaaa14008c9286	417	re-release of B'Day
424	Beyoncé's music is generally R&B, but she also incorporates pop, soul and funk into her songs. 4 demonstrated Beyoncé's exploration of 90s-style R&B, as well as further use of soul and hip hop than compared to previous releases. While she almost exclusively releases English songs, Beyoncé recorded several Spanish songs for Irreemplazable (re-recordings of songs from B'Day for a Spanish-language a…	Beyonce was coached for her Spanish songs by which American?	56beb5b23aeaaa14008c9287	516	Rudy Perez
425	Beyoncé's music is generally R&B, but she also incorporates pop, soul and funk into her songs. 4 demonstrated Beyoncé's exploration of 90s-style R&B, as well as further use of soul and hip hop than compared to previous releases. While she almost exclusively releases English songs, Beyoncé recorded several Spanish songs for Irreemplazable (re-recordings of songs from B'Day for a Spanish-language a…	What kind of music does Beyonce do?	56bfb789a10cfb140055126f	29	R&B
426	Beyoncé's music is generally R&B, but she also incorporates pop, soul and funk into her songs. 4 demonstrated Beyoncé's exploration of 90s-style R&B, as well as further use of soul and hip hop than compared to previous releases. While she almost exclusively releases English songs, Beyoncé recorded several Spanish songs for Irreemplazable (re-recordings of songs from B'Day for a Spanish-language a…	What language does she mainly sing?	56bfb789a10cfb1400551271	267	English
427	Beyoncé's music is generally R&B, but she also incorporates pop, soul and funk into her songs. 4 demonstrated Beyoncé's exploration of 90s-style R&B, as well as further use of soul and hip hop than compared to previous releases. While she almost exclusively releases English songs, Beyoncé recorded several Spanish songs for Irreemplazable (re-recordings of songs from B'Day for a Spanish-language a…	What other language has she sung?	56bfb789a10cfb1400551272	307	Spanish
428	Beyoncé's music is generally R&B, but she also incorporates pop, soul and funk into her songs. 4 demonstrated Beyoncé's exploration of 90s-style R&B, as well as further use of soul and hip hop than compared to previous releases. While she almost exclusively releases English songs, Beyoncé recorded several Spanish songs for Irreemplazable (re-recordings of songs from B'Day for a Spanish-language a…	What album did she re-release in Spanish?	56bfb789a10cfb1400551273	369	B'Day
429	Beyoncé's music is generally R&B, but she also incorporates pop, soul and funk into her songs. 4 demonstrated Beyoncé's exploration of 90s-style R&B, as well as further use of soul and hip hop than compared to previous releases. While she almost exclusively releases English songs, Beyoncé recorded several Spanish songs for Irreemplazable (re-recordings of songs from B'Day for a Spanish-language a…	What style of music does Beyoncé usually perform?	56d4d9a92ccc5a1400d832a6	29	R&B
430	Beyoncé's music is generally R&B, but she also incorporates pop, soul and funk into her songs. 4 demonstrated Beyoncé's exploration of 90s-style R&B, as well as further use of soul and hip hop than compared to previous releases. While she almost exclusively releases English songs, Beyoncé recorded several Spanish songs for Irreemplazable (re-recordings of songs from B'Day for a Spanish-language a…	What language did Beyoncé release several songs in?	56d4d9a92ccc5a1400d832a7	307	Spanish
431	Beyoncé's music is generally R&B, but she also incorporates pop, soul and funk into her songs. 4 demonstrated Beyoncé's exploration of 90s-style R&B, as well as further use of soul and hip hop than compared to previous releases. While she almost exclusively releases English songs, Beyoncé recorded several Spanish songs for Irreemplazable (re-recordings of songs from B'Day for a Spanish-language a…	Who coached Beyoncé for her Spanish recordings?	56d4d9a92ccc5a1400d832a8	516	Rudy Perez.
432	Beyoncé's music is generally R&B, but she also incorporates pop, soul and funk into her songs. 4 demonstrated Beyoncé's exploration of 90s-style R&B, as well as further use of soul and hip hop than compared to previous releases. While she almost exclusively releases English songs, Beyoncé recorded several Spanish songs for Irreemplazable (re-recordings of songs from B'Day for a Spanish-language a…	What album did the Spanish songs come from?	56d4d9a92ccc5a1400d832a9	431	B'Day.
433	She has received co-writing credits for most of the songs recorded with Destiny's Child and her solo efforts. Her early songs were personally driven and female-empowerment themed compositions like "Independent Women" and "Survivor", but after the start of her relationship with Jay Z she transitioned to more man-tending anthems such as "Cater 2 U". Beyoncé has also received co-producing credits fo…	Beyonce does not create which aspect of her music?	56beb67d3aeaaa14008c929a	521	beats
434	She has received co-writing credits for most of the songs recorded with Destiny's Child and her solo efforts. Her early songs were personally driven and female-empowerment themed compositions like "Independent Women" and "Survivor", but after the start of her relationship with Jay Z she transitioned to more man-tending anthems such as "Cater 2 U". Beyoncé has also received co-producing credits fo…	An example of a song aimed towards a male audience is what?	56beb67d3aeaaa14008c929b	338	Cater 2 U
435	She has received co-writing credits for most of the songs recorded with Destiny's Child and her solo efforts. Her early songs were personally driven and female-empowerment themed compositions like "Independent Women" and "Survivor", but after the start of her relationship with Jay Z she transitioned to more man-tending anthems such as "Cater 2 U". Beyoncé has also received co-producing credits fo…	What theme was Beyonce's early music?	56bfb8dca10cfb1400551279	153	female-empowerment
436	She has received co-writing credits for most of the songs recorded with Destiny's Child and her solo efforts. Her early songs were personally driven and female-empowerment themed compositions like "Independent Women" and "Survivor", but after the start of her relationship with Jay Z she transitioned to more man-tending anthems such as "Cater 2 U". Beyoncé has also received co-producing credits fo…	With Jay Z what were her new themes?	56bfb8dca10cfb140055127b	309	man-tending anthems
437	She has received co-writing credits for most of the songs recorded with Destiny's Child and her solo efforts. Her early songs were personally driven and female-empowerment themed compositions like "Independent Women" and "Survivor", but after the start of her relationship with Jay Z she transitioned to more man-tending anthems such as "Cater 2 U". Beyoncé has also received co-producing credits fo…	What does she get credits for in her music?	56bfb8dca10cfb140055127c	376	co-producing credits
438	She has received co-writing credits for most of the songs recorded with Destiny's Child and her solo efforts. Her early songs were personally driven and female-empowerment themed compositions like "Independent Women" and "Survivor", but after the start of her relationship with Jay Z she transitioned to more man-tending anthems such as "Cater 2 U". Beyoncé has also received co-producing credits fo…	What part of production does she do?	56bfb8dca10cfb140055127d	564	melodies
439	She has received co-writing credits for most of the songs recorded with Destiny's Child and her solo efforts. Her early songs were personally driven and female-empowerment themed compositions like "Independent Women" and "Survivor", but after the start of her relationship with Jay Z she transitioned to more man-tending anthems such as "Cater 2 U". Beyoncé has also received co-producing credits fo…	Beyoncé's early recordings empowered who?	56d4dd502ccc5a1400d832ae	210	Women
440	She has received co-writing credits for most of the songs recorded with Destiny's Child and her solo efforts. Her early songs were personally driven and female-empowerment themed compositions like "Independent Women" and "Survivor", but after the start of her relationship with Jay Z she transitioned to more man-tending anthems such as "Cater 2 U". Beyoncé has also received co-producing credits fo…	In addition to co-writing credits, Beyoncé also got what credits for most of her albums?	56d4dd502ccc5a1400d832b0	376	co-producing
441	She has received co-writing credits for most of the songs recorded with Destiny's Child and her solo efforts. Her early songs were personally driven and female-empowerment themed compositions like "Independent Women" and "Survivor", but after the start of her relationship with Jay Z she transitioned to more man-tending anthems such as "Cater 2 U". Beyoncé has also received co-producing credits fo…	Rather than beats, what two things does Beyoncé usually come up with for producers?	56d4dd502ccc5a1400d832b1	564	melodies and ideas
442	In 2001, she became the first African-American woman and second woman songwriter to win the Pop Songwriter of the Year award at the American Society of Composers, Authors, and Publishers Pop Music Awards. Beyoncé was the third woman to have writing credits on three number one songs ("Irreplaceable", "Grillz" and "Check on It") in the same year, after Carole King in 1971 and Mariah Carey in 1991. …	Pop Songwriter of the Year award in 2001 was awarded to whom?	56beb9203aeaaa14008c92d1	205	Beyoncé
443	In 2001, she became the first African-American woman and second woman songwriter to win the Pop Songwriter of the Year award at the American Society of Composers, Authors, and Publishers Pop Music Awards. Beyoncé was the third woman to have writing credits on three number one songs ("Irreplaceable", "Grillz" and "Check on It") in the same year, after Carole King in 1971 and Mariah Carey in 1991. …	Beyonce received the Pop Songwriter of the Year award at which event?	56beb9203aeaaa14008c92d2	132	American Society of Composers, Authors, and Publishers Pop Music Awards
444	In 2001, she became the first African-American woman and second woman songwriter to win the Pop Songwriter of the Year award at the American Society of Composers, Authors, and Publishers Pop Music Awards. Beyoncé was the third woman to have writing credits on three number one songs ("Irreplaceable", "Grillz" and "Check on It") in the same year, after Carole King in 1971 and Mariah Carey in 1991. …	Beyonce has the same number of writing credits on number one singles as whom?	56beb9203aeaaa14008c92d4	436	Diane Warren
445	In 2001, she became the first African-American woman and second woman songwriter to win the Pop Songwriter of the Year award at the American Society of Composers, Authors, and Publishers Pop Music Awards. Beyoncé was the third woman to have writing credits on three number one songs ("Irreplaceable", "Grillz" and "Check on It") in the same year, after Carole King in 1971 and Mariah Carey in 1991. …	Beyonce joined 2 other women on what list from Billboard magazine in 2011?	56beb9203aeaaa14008c92d5	656	Top 20 Hot 100 Songwriters
446	In 2001, she became the first African-American woman and second woman songwriter to win the Pop Songwriter of the Year award at the American Society of Composers, Authors, and Publishers Pop Music Awards. Beyoncé was the third woman to have writing credits on three number one songs ("Irreplaceable", "Grillz" and "Check on It") in the same year, after Carole King in 1971 and Mariah Carey in 1991. …	When did Beyonce become the first African American woman to win Pop songwriter of the year?	56bfbacaa10cfb1400551283	3	2001
447	In 2001, she became the first African-American woman and second woman songwriter to win the Pop Songwriter of the Year award at the American Society of Composers, Authors, and Publishers Pop Music Awards. Beyoncé was the third woman to have writing credits on three number one songs ("Irreplaceable", "Grillz" and "Check on It") in the same year, after Carole King in 1971 and Mariah Carey in 1991. …	What place is she tied for in songwriting credits?	56bfbacaa10cfb1400551284	221	third
448	In 2001, she became the first African-American woman and second woman songwriter to win the Pop Songwriter of the Year award at the American Society of Composers, Authors, and Publishers Pop Music Awards. Beyoncé was the third woman to have writing credits on three number one songs ("Irreplaceable", "Grillz" and "Check on It") in the same year, after Carole King in 1971 and Mariah Carey in 1991. …	Who listed her at number 17 in their list of Top 20 hot 100 Songwriters?	56bfbacaa10cfb1400551285	587	Billboard magazine
449	In 2001, she became the first African-American woman and second woman songwriter to win the Pop Songwriter of the Year award at the American Society of Composers, Authors, and Publishers Pop Music Awards. Beyoncé was the third woman to have writing credits on three number one songs ("Irreplaceable", "Grillz" and "Check on It") in the same year, after Carole King in 1971 and Mariah Carey in 1991. …	Where does she place in writing credits for three number one songs?	56bfbacaa10cfb1400551287	221	third woman
450	In 2001, she became the first African-American woman and second woman songwriter to win the Pop Songwriter of the Year award at the American Society of Composers, Authors, and Publishers Pop Music Awards. Beyoncé was the third woman to have writing credits on three number one songs ("Irreplaceable", "Grillz" and "Check on It") in the same year, after Carole King in 1971 and Mariah Carey in 1991. …	What did Beyoncé win in 2001, making her the first black woman to do so?	56d4df312ccc5a1400d832b6	92	Pop Songwriter of the Year award
451	In 2001, she became the first African-American woman and second woman songwriter to win the Pop Songwriter of the Year award at the American Society of Composers, Authors, and Publishers Pop Music Awards. Beyoncé was the third woman to have writing credits on three number one songs ("Irreplaceable", "Grillz" and "Check on It") in the same year, after Carole King in 1971 and Mariah Carey in 1991. …	Who gave Beyoncé the Pop Songwriter of the Year award in 2001?	56d4df312ccc5a1400d832b7	128	the American Society of Composers, Authors, and Publishers Pop Music Awards.
452	In 2001, she became the first African-American woman and second woman songwriter to win the Pop Songwriter of the Year award at the American Society of Composers, Authors, and Publishers Pop Music Awards. Beyoncé was the third woman to have writing credits on three number one songs ("Irreplaceable", "Grillz" and "Check on It") in the same year, after Carole King in 1971 and Mariah Carey in 1991. …	Beyoncé was one of how many women on Billboard magazine's 2011 "Top 20 Hot 100 Songwriters" list.	56d4df312ccc5a1400d832b9	260	three
453	In 2001, she became the first African-American woman and second woman songwriter to win the Pop Songwriter of the Year award at the American Society of Composers, Authors, and Publishers Pop Music Awards. Beyoncé was the third woman to have writing credits on three number one songs ("Irreplaceable", "Grillz" and "Check on It") in the same year, after Carole King in 1971 and Mariah Carey in 1991. …	What number was Beyoncé on the Top 20 Hot 100 Songwriters list?	56d4df312ccc5a1400d832ba	631	17
454	Beyoncé names Michael Jackson as her major musical influence. Aged five, Beyoncé attended her first ever concert where Jackson performed and she claims to have realised her purpose. When she presented him with a tribute award at the World Music Awards in 2006, Beyoncé said, "if it wasn't for Michael Jackson, I would never ever have performed." She admires Diana Ross as an "all-around entertainer"…	To whom did Beyonce credit as her major influence on her music?	56beba293aeaaa14008c92ef	14	Michael Jackson
455	Beyoncé names Michael Jackson as her major musical influence. Aged five, Beyoncé attended her first ever concert where Jackson performed and she claims to have realised her purpose. When she presented him with a tribute award at the World Music Awards in 2006, Beyoncé said, "if it wasn't for Michael Jackson, I would never ever have performed." She admires Diana Ross as an "all-around entertainer"…	How old was Beyonce when she went to her first Michael Jackson concert as a kid?	56beba293aeaaa14008c92f0	67	five
456	Beyoncé names Michael Jackson as her major musical influence. Aged five, Beyoncé attended her first ever concert where Jackson performed and she claims to have realised her purpose. When she presented him with a tribute award at the World Music Awards in 2006, Beyoncé said, "if it wasn't for Michael Jackson, I would never ever have performed." She admires Diana Ross as an "all-around entertainer"…	Beyonce gave a tribute award to who in 2006?	56beba293aeaaa14008c92f1	14	Michael Jackson
457	Beyoncé names Michael Jackson as her major musical influence. Aged five, Beyoncé attended her first ever concert where Jackson performed and she claims to have realised her purpose. When she presented him with a tribute award at the World Music Awards in 2006, Beyoncé said, "if it wasn't for Michael Jackson, I would never ever have performed." She admires Diana Ross as an "all-around entertainer"…	Beyonce cites Mariah Carey to making her want to start doing what?	56beba293aeaaa14008c92f2	589	vocal runs
458	Beyoncé names Michael Jackson as her major musical influence. Aged five, Beyoncé attended her first ever concert where Jackson performed and she claims to have realised her purpose. When she presented him with a tribute award at the World Music Awards in 2006, Beyoncé said, "if it wasn't for Michael Jackson, I would never ever have performed." She admires Diana Ross as an "all-around entertainer"…	Who influenced Beyonce?	56bfbc17a10cfb140055128d	14	Michael Jackson
459	Beyoncé names Michael Jackson as her major musical influence. Aged five, Beyoncé attended her first ever concert where Jackson performed and she claims to have realised her purpose. When she presented him with a tribute award at the World Music Awards in 2006, Beyoncé said, "if it wasn't for Michael Jackson, I would never ever have performed." She admires Diana Ross as an "all-around entertainer"…	What song by Mariah Carey influenced her?	56bfbc17a10cfb1400551290	534	Vision of Love
460	Beyoncé names Michael Jackson as her major musical influence. Aged five, Beyoncé attended her first ever concert where Jackson performed and she claims to have realised her purpose. When she presented him with a tribute award at the World Music Awards in 2006, Beyoncé said, "if it wasn't for Michael Jackson, I would never ever have performed." She admires Diana Ross as an "all-around entertainer"…	Who is Beyoncé's biggest musical influence?	56d4dfc82ccc5a1400d832ca	14	Michael Jackson
461	Beyoncé names Michael Jackson as her major musical influence. Aged five, Beyoncé attended her first ever concert where Jackson performed and she claims to have realised her purpose. When she presented him with a tribute award at the World Music Awards in 2006, Beyoncé said, "if it wasn't for Michael Jackson, I would never ever have performed." She admires Diana Ross as an "all-around entertainer"…	What was Beyoncé's first concert?	56d4dfc82ccc5a1400d832cb	14	Michael Jackson
462	Beyoncé names Michael Jackson as her major musical influence. Aged five, Beyoncé attended her first ever concert where Jackson performed and she claims to have realised her purpose. When she presented him with a tribute award at the World Music Awards in 2006, Beyoncé said, "if it wasn't for Michael Jackson, I would never ever have performed." She admires Diana Ross as an "all-around entertainer"…	Who does Beyoncé feel is an all-around entertainer?	56d4dfc82ccc5a1400d832cc	358	Diana Ross
463	Beyoncé names Michael Jackson as her major musical influence. Aged five, Beyoncé attended her first ever concert where Jackson performed and she claims to have realised her purpose. When she presented him with a tribute award at the World Music Awards in 2006, Beyoncé said, "if it wasn't for Michael Jackson, I would never ever have performed." She admires Diana Ross as an "all-around entertainer"…	Who does she credit for the inspiration to "get up there and do what she did"?	56d4dfc82ccc5a1400d832cd	404	Whitney Houston
464	Beyoncé names Michael Jackson as her major musical influence. Aged five, Beyoncé attended her first ever concert where Jackson performed and she claims to have realised her purpose. When she presented him with a tribute award at the World Music Awards in 2006, Beyoncé said, "if it wasn't for Michael Jackson, I would never ever have performed." She admires Diana Ross as an "all-around entertainer"…	What song caused Beyoncé to practice runs as a child?	56d4dfc82ccc5a1400d832ce	534	Vision of Love
465	The feminism and female empowerment themes on Beyoncé's second solo album B'Day were inspired by her role in Dreamgirls and by singer Josephine Baker. Beyoncé paid homage to Baker by performing "Déjà Vu" at the 2006 Fashion Rocks concert wearing Baker's trademark mini-hula skirt embellished with fake bananas. Beyoncé's third solo album I Am... Sasha Fierce was inspired by Jay Z and especially by …	What themes were influenced by her acting role in Dreamgirls?	56bebba63aeaaa14008c930b	4	feminism and female empowerment
466	The feminism and female empowerment themes on Beyoncé's second solo album B'Day were inspired by her role in Dreamgirls and by singer Josephine Baker. Beyoncé paid homage to Baker by performing "Déjà Vu" at the 2006 Fashion Rocks concert wearing Baker's trademark mini-hula skirt embellished with fake bananas. Beyoncé's third solo album I Am... Sasha Fierce was inspired by Jay Z and especially by …	Which singer did Beyonce honor by entertaining with her song "Deja Vu"?	56bebba63aeaaa14008c930c	134	Josephine Baker
467	The feminism and female empowerment themes on Beyoncé's second solo album B'Day were inspired by her role in Dreamgirls and by singer Josephine Baker. Beyoncé paid homage to Baker by performing "Déjà Vu" at the 2006 Fashion Rocks concert wearing Baker's trademark mini-hula skirt embellished with fake bananas. Beyoncé's third solo album I Am... Sasha Fierce was inspired by Jay Z and especially by …	Who motivated Beyonce to explore other areas of music?	56bebba63aeaaa14008c930e	399	Etta James
468	The feminism and female empowerment themes on Beyoncé's second solo album B'Day were inspired by her role in Dreamgirls and by singer Josephine Baker. Beyoncé paid homage to Baker by performing "Déjà Vu" at the 2006 Fashion Rocks concert wearing Baker's trademark mini-hula skirt embellished with fake bananas. Beyoncé's third solo album I Am... Sasha Fierce was inspired by Jay Z and especially by …	What movie influenced Beyonce towards empowerment themes?	56bfbda3a10cfb1400551297	109	Dreamgirls
469	The feminism and female empowerment themes on Beyoncé's second solo album B'Day were inspired by her role in Dreamgirls and by singer Josephine Baker. Beyoncé paid homage to Baker by performing "Déjà Vu" at the 2006 Fashion Rocks concert wearing Baker's trademark mini-hula skirt embellished with fake bananas. Beyoncé's third solo album I Am... Sasha Fierce was inspired by Jay Z and especially by …	How did Etta James influence her?	56bfbda3a10cfb140055129a	418	boldness
470	The feminism and female empowerment themes on Beyoncé's second solo album B'Day were inspired by her role in Dreamgirls and by singer Josephine Baker. Beyoncé paid homage to Baker by performing "Déjà Vu" at the 2006 Fashion Rocks concert wearing Baker's trademark mini-hula skirt embellished with fake bananas. Beyoncé's third solo album I Am... Sasha Fierce was inspired by Jay Z and especially by …	Where did she perform wearing Baker's hula skirt?	56bfbda3a10cfb140055129b	211	2006 Fashion Rocks concert
471	The feminism and female empowerment themes on Beyoncé's second solo album B'Day were inspired by her role in Dreamgirls and by singer Josephine Baker. Beyoncé paid homage to Baker by performing "Déjà Vu" at the 2006 Fashion Rocks concert wearing Baker's trademark mini-hula skirt embellished with fake bananas. Beyoncé's third solo album I Am... Sasha Fierce was inspired by Jay Z and especially by …	What singer inspired Beyoncé's B'Day album?	56d4e0532ccc5a1400d832d4	134	Josephine Baker.
472	The feminism and female empowerment themes on Beyoncé's second solo album B'Day were inspired by her role in Dreamgirls and by singer Josephine Baker. Beyoncé paid homage to Baker by performing "Déjà Vu" at the 2006 Fashion Rocks concert wearing Baker's trademark mini-hula skirt embellished with fake bananas. Beyoncé's third solo album I Am... Sasha Fierce was inspired by Jay Z and especially by …	What song did Beyoncé sing at a 2006 concert to honor Josephine Baker?	56d4e0532ccc5a1400d832d5	195	Déjà Vu
473	Beyoncé has stated that she is personally inspired by US First Lady Michelle Obama, saying "She proves you can do it all" and she has described Oprah Winfrey as "the definition of inspiration and a strong woman". She has also discussed how Jay Z is a continuing inspiration to her, both with what she describes as his lyrical genius and in the obstacles he has overcome in his life. Beyoncé has expr…	Beyonce has noted which first lady with saying "She proves you can do it all"?	56bec1c53aeaaa14008c936b	68	Michelle Obama
474	Beyoncé has stated that she is personally inspired by US First Lady Michelle Obama, saying "She proves you can do it all" and she has described Oprah Winfrey as "the definition of inspiration and a strong woman". She has also discussed how Jay Z is a continuing inspiration to her, both with what she describes as his lyrical genius and in the obstacles he has overcome in his life. Beyoncé has expr…	Which month and year did Beyonce credit Madonna for inspiring her to take control of her career?	56bec1c53aeaaa14008c936c	588	February 2013
475	Beyoncé has stated that she is personally inspired by US First Lady Michelle Obama, saying "She proves you can do it all" and she has described Oprah Winfrey as "the definition of inspiration and a strong woman". She has also discussed how Jay Z is a continuing inspiration to her, both with what she describes as his lyrical genius and in the obstacles he has overcome in his life. Beyoncé has expr…	Beyonce has said that who embodies the "definition of inspiration and a strong woman"?	56bec1c53aeaaa14008c936d	144	Oprah Winfrey
476	Beyoncé has stated that she is personally inspired by US First Lady Michelle Obama, saying "She proves you can do it all" and she has described Oprah Winfrey as "the definition of inspiration and a strong woman". She has also discussed how Jay Z is a continuing inspiration to her, both with what she describes as his lyrical genius and in the obstacles he has overcome in his life. Beyoncé has expr…	Who personally influences Beyonce?	56bfbf2fa10cfb14005512a1	68	Michelle Obama
477	Beyoncé has stated that she is personally inspired by US First Lady Michelle Obama, saying "She proves you can do it all" and she has described Oprah Winfrey as "the definition of inspiration and a strong woman". She has also discussed how Jay Z is a continuing inspiration to her, both with what she describes as his lyrical genius and in the obstacles he has overcome in his life. Beyoncé has expr…	Hoe does she describe Oprah Winfrey?	56bfbf2fa10cfb14005512a2	196	a strong woman
478	Beyoncé has stated that she is personally inspired by US First Lady Michelle Obama, saying "She proves you can do it all" and she has described Oprah Winfrey as "the definition of inspiration and a strong woman". She has also discussed how Jay Z is a continuing inspiration to her, both with what she describes as his lyrical genius and in the obstacles he has overcome in his life. Beyoncé has expr…	How does she describe Jean- Michel Basquiat?	56bfbf2fa10cfb14005512a3	567	lyrical and raw
479	Beyoncé has stated that she is personally inspired by US First Lady Michelle Obama, saying "She proves you can do it all" and she has described Oprah Winfrey as "the definition of inspiration and a strong woman". She has also discussed how Jay Z is a continuing inspiration to her, both with what she describes as his lyrical genius and in the obstacles he has overcome in his life. Beyoncé has expr…	How does Madonna influence her?	56bfbf2fa10cfb14005512a4	642	to take control of her own career
480	Beyoncé has stated that she is personally inspired by US First Lady Michelle Obama, saying "She proves you can do it all" and she has described Oprah Winfrey as "the definition of inspiration and a strong woman". She has also discussed how Jay Z is a continuing inspiration to her, both with what she describes as his lyrical genius and in the obstacles he has overcome in his life. Beyoncé has expr…	How does she describe Jay Z?	56bfbf2fa10cfb14005512a5	251	continuing inspiration
481	Beyoncé has stated that she is personally inspired by US First Lady Michelle Obama, saying "She proves you can do it all" and she has described Oprah Winfrey as "the definition of inspiration and a strong woman". She has also discussed how Jay Z is a continuing inspiration to her, both with what she describes as his lyrical genius and in the obstacles he has overcome in his life. Beyoncé has expr…	Who inspires Beyoncé because "she does it all?"	56d4e0e92ccc5a1400d832da	57	First Lady Michelle Obama
482	Beyoncé has stated that she is personally inspired by US First Lady Michelle Obama, saying "She proves you can do it all" and she has described Oprah Winfrey as "the definition of inspiration and a strong woman". She has also discussed how Jay Z is a continuing inspiration to her, both with what she describes as his lyrical genius and in the obstacles he has overcome in his life. Beyoncé has expr…	Who does Beyoncé describe as the definition of inspiration?	56d4e0e92ccc5a1400d832db	144	Oprah Winfrey
483	Beyoncé has stated that she is personally inspired by US First Lady Michelle Obama, saying "She proves you can do it all" and she has described Oprah Winfrey as "the definition of inspiration and a strong woman". She has also discussed how Jay Z is a continuing inspiration to her, both with what she describes as his lyrical genius and in the obstacles he has overcome in his life. Beyoncé has expr…	Who does Beyoncé describe as lyrical and raw?	56d4e0e92ccc5a1400d832dc	431	Jean-Michel Basquiat
484	Beyoncé has stated that she is personally inspired by US First Lady Michelle Obama, saying "She proves you can do it all" and she has described Oprah Winfrey as "the definition of inspiration and a strong woman". She has also discussed how Jay Z is a continuing inspiration to her, both with what she describes as his lyrical genius and in the obstacles he has overcome in his life. Beyoncé has expr…	Who inspired Beyoncé to take control of her career?	56d4e0e92ccc5a1400d832dd	621	Madonna
485	In 2006, Beyoncé introduced her all-female tour band Suga Mama (also the name of a song in B'Day) which includes bassists, drummers, guitarists, horn players, keyboardists and percussionists. Her background singers, The Mamas, consist of Montina Cooper-Donnell, Crystal Collins and Tiffany Moniqué Riddick. They made their debut appearance at the 2006 BET Awards and re-appeared in the music videos …	Beyonce had an all-female tour band whose name was what?	56bec29b3aeaaa14008c937f	53	Suga Mama
486	In 2006, Beyoncé introduced her all-female tour band Suga Mama (also the name of a song in B'Day) which includes bassists, drummers, guitarists, horn players, keyboardists and percussionists. Her background singers, The Mamas, consist of Montina Cooper-Donnell, Crystal Collins and Tiffany Moniqué Riddick. They made their debut appearance at the 2006 BET Awards and re-appeared in the music videos …	Beyonce had singers in the background known by the name as?	56bec29b3aeaaa14008c9380	216	The Mamas
487	In 2006, Beyoncé introduced her all-female tour band Suga Mama (also the name of a song in B'Day) which includes bassists, drummers, guitarists, horn players, keyboardists and percussionists. Her background singers, The Mamas, consist of Montina Cooper-Donnell, Crystal Collins and Tiffany Moniqué Riddick. They made their debut appearance at the 2006 BET Awards and re-appeared in the music videos …	The Mamas members included which 3 musicians?	56bec29b3aeaaa14008c9381	238	Montina Cooper-Donnell, Crystal Collins and Tiffany Moniqué Riddick
488	In 2006, Beyoncé introduced her all-female tour band Suga Mama (also the name of a song in B'Day) which includes bassists, drummers, guitarists, horn players, keyboardists and percussionists. Her background singers, The Mamas, consist of Montina Cooper-Donnell, Crystal Collins and Tiffany Moniqué Riddick. They made their debut appearance at the 2006 BET Awards and re-appeared in the music videos …	The Mamas first appearance was when?	56bec29b3aeaaa14008c9382	3	2006
489	In 2006, Beyoncé introduced her all-female tour band Suga Mama (also the name of a song in B'Day) which includes bassists, drummers, guitarists, horn players, keyboardists and percussionists. Her background singers, The Mamas, consist of Montina Cooper-Donnell, Crystal Collins and Tiffany Moniqué Riddick. They made their debut appearance at the 2006 BET Awards and re-appeared in the music videos …	What band did Beyonce introduce in 2006?	56bfc0a7a10cfb14005512ab	53	Suga Mama
490	In 2006, Beyoncé introduced her all-female tour band Suga Mama (also the name of a song in B'Day) which includes bassists, drummers, guitarists, horn players, keyboardists and percussionists. Her background singers, The Mamas, consist of Montina Cooper-Donnell, Crystal Collins and Tiffany Moniqué Riddick. They made their debut appearance at the 2006 BET Awards and re-appeared in the music videos …	What song name does the band Suga Mama and a song on the B'Day album share?	56bfc0a7a10cfb14005512ac	53	Suga Mama
491	In 2006, Beyoncé introduced her all-female tour band Suga Mama (also the name of a song in B'Day) which includes bassists, drummers, guitarists, horn players, keyboardists and percussionists. Her background singers, The Mamas, consist of Montina Cooper-Donnell, Crystal Collins and Tiffany Moniqué Riddick. They made their debut appearance at the 2006 BET Awards and re-appeared in the music videos …	Where did Suga Mama band make their first appearance?	56bfc0a7a10cfb14005512ad	347	2006 BET Awards
492	In 2006, Beyoncé introduced her all-female tour band Suga Mama (also the name of a song in B'Day) which includes bassists, drummers, guitarists, horn players, keyboardists and percussionists. Her background singers, The Mamas, consist of Montina Cooper-Donnell, Crystal Collins and Tiffany Moniqué Riddick. They made their debut appearance at the 2006 BET Awards and re-appeared in the music videos …	What band supports Beyonce in her tours?	56bfc0a7a10cfb14005512af	53	Suga Mama
493	In 2006, Beyoncé introduced her all-female tour band Suga Mama (also the name of a song in B'Day) which includes bassists, drummers, guitarists, horn players, keyboardists and percussionists. Her background singers, The Mamas, consist of Montina Cooper-Donnell, Crystal Collins and Tiffany Moniqué Riddick. They made their debut appearance at the 2006 BET Awards and re-appeared in the music videos …	What is the name of Beyoncé's female tour band?	56d4e17f2ccc5a1400d832e2	53	Suga Mama
494	In 2006, Beyoncé introduced her all-female tour band Suga Mama (also the name of a song in B'Day) which includes bassists, drummers, guitarists, horn players, keyboardists and percussionists. Her background singers, The Mamas, consist of Montina Cooper-Donnell, Crystal Collins and Tiffany Moniqué Riddick. They made their debut appearance at the 2006 BET Awards and re-appeared in the music videos …	Suga Mama is also a song on which Beyoncé album?	56d4e17f2ccc5a1400d832e3	91	B'Day
495	In 2006, Beyoncé introduced her all-female tour band Suga Mama (also the name of a song in B'Day) which includes bassists, drummers, guitarists, horn players, keyboardists and percussionists. Her background singers, The Mamas, consist of Montina Cooper-Donnell, Crystal Collins and Tiffany Moniqué Riddick. They made their debut appearance at the 2006 BET Awards and re-appeared in the music videos …	What are Beyoncé's backup singers called?	56d4e17f2ccc5a1400d832e4	216	The Mamas
496	In 2006, Beyoncé introduced her all-female tour band Suga Mama (also the name of a song in B'Day) which includes bassists, drummers, guitarists, horn players, keyboardists and percussionists. Her background singers, The Mamas, consist of Montina Cooper-Donnell, Crystal Collins and Tiffany Moniqué Riddick. They made their debut appearance at the 2006 BET Awards and re-appeared in the music videos …	When did The Mamas make their debut?	56d4e17f2ccc5a1400d832e5	343	the 2006 BET Awards
497	Beyoncé has received praise for her stage presence and voice during live performances. Jarett Wieselman of the New York Post placed her at number one on her list of the Five Best Singer/Dancers. According to Barbara Ellen of The Guardian Beyoncé is the most in-charge female artist she's seen onstage, while Alice Jones of The Independent wrote she "takes her role as entertainer so seriously she's …	What characteristics has Beyonce received acclaim for?	56bec3303aeaaa14008c9391	36	stage presence and voice
498	Beyoncé has received praise for her stage presence and voice during live performances. Jarett Wieselman of the New York Post placed her at number one on her list of the Five Best Singer/Dancers. According to Barbara Ellen of The Guardian Beyoncé is the most in-charge female artist she's seen onstage, while Alice Jones of The Independent wrote she "takes her role as entertainer so seriously she's …	Which former president of Def Jam called Beyonce the greatest entertainer alive?	56bec3303aeaaa14008c9393	445	L.A. Reid
499	Beyoncé has received praise for her stage presence and voice during live performances. Jarett Wieselman of the New York Post placed her at number one on her list of the Five Best Singer/Dancers. According to Barbara Ellen of The Guardian Beyoncé is the most in-charge female artist she's seen onstage, while Alice Jones of The Independent wrote she "takes her role as entertainer so seriously she's …	For what does Beyonce receive praise?	56bfc281a10cfb14005512b5	36	stage presence
500	Beyoncé has received praise for her stage presence and voice during live performances. Jarett Wieselman of the New York Post placed her at number one on her list of the Five Best Singer/Dancers. According to Barbara Ellen of The Guardian Beyoncé is the most in-charge female artist she's seen onstage, while Alice Jones of The Independent wrote she "takes her role as entertainer so seriously she's …	Who chose her as number one on his list of Best singers/ Dancers?	56bfc281a10cfb14005512b6	87	Jarett Wieselman
501	Beyoncé has received praise for her stage presence and voice during live performances. Jarett Wieselman of the New York Post placed her at number one on her list of the Five Best Singer/Dancers. According to Barbara Ellen of The Guardian Beyoncé is the most in-charge female artist she's seen onstage, while Alice Jones of The Independent wrote she "takes her role as entertainer so seriously she's …	How has L.A. Reid described her?	56bfc281a10cfb14005512b8	484	greatest entertainer alive
502	Beyoncé has received praise for her stage presence and voice during live performances. Jarett Wieselman of the New York Post placed her at number one on her list of the Five Best Singer/Dancers. According to Barbara Ellen of The Guardian Beyoncé is the most in-charge female artist she's seen onstage, while Alice Jones of The Independent wrote she "takes her role as entertainer so seriously she's …	How does Alice Jones describe her?	56bfc281a10cfb14005512b9	393	she's almost too good
503	Beyoncé has received praise for her stage presence and voice during live performances. Jarett Wieselman of the New York Post placed her at number one on her list of the Five Best Singer/Dancers. According to Barbara Ellen of The Guardian Beyoncé is the most in-charge female artist she's seen onstage, while Alice Jones of The Independent wrote she "takes her role as entertainer so seriously she's …	Who has Beyoncé at number one on her Five Best Singer/Dancers?	56d4e2142ccc5a1400d832ec	87	Jarett Wieselman
504	Beyoncé has received praise for her stage presence and voice during live performances. Jarett Wieselman of the New York Post placed her at number one on her list of the Five Best Singer/Dancers. According to Barbara Ellen of The Guardian Beyoncé is the most in-charge female artist she's seen onstage, while Alice Jones of The Independent wrote she "takes her role as entertainer so seriously she's …	Who has said that Beyoncé is the best entertainer alive?	56d4e2142ccc5a1400d832ed	445	L.A. Reid
505	Described as being "sexy, seductive and provocative" when performing on stage, Beyoncé has said that she originally created the alter ego "Sasha Fierce" to keep that stage persona separate from who she really is. She described Sasha as being "too aggressive, too strong, too sassy [and] too sexy", stating, "I'm not like her in real life at all." Sasha was conceived during the making of "Crazy in L…	Beyonce self proclaimed alter ego is named what?	56bec3ea3aeaaa14008c939f	139	Sasha Fierce
506	Described as being "sexy, seductive and provocative" when performing on stage, Beyoncé has said that she originally created the alter ego "Sasha Fierce" to keep that stage persona separate from who she really is. She described Sasha as being "too aggressive, too strong, too sassy [and] too sexy", stating, "I'm not like her in real life at all." Sasha was conceived during the making of "Crazy in L…	Her alter ego was born when according to Beyonce?	56bec3ea3aeaaa14008c93a0	378	making of "Crazy in Love"
507	Described as being "sexy, seductive and provocative" when performing on stage, Beyoncé has said that she originally created the alter ego "Sasha Fierce" to keep that stage persona separate from who she really is. She described Sasha as being "too aggressive, too strong, too sassy [and] too sexy", stating, "I'm not like her in real life at all." Sasha was conceived during the making of "Crazy in L…	What year did Beyonce do away with Sasha Fierce?	56bec3ea3aeaaa14008c93a2	501	2010
508	Described as being "sexy, seductive and provocative" when performing on stage, Beyoncé has said that she originally created the alter ego "Sasha Fierce" to keep that stage persona separate from who she really is. She described Sasha as being "too aggressive, too strong, too sassy [and] too sexy", stating, "I'm not like her in real life at all." Sasha was conceived during the making of "Crazy in L…	Beyonce brought back Sasha Fierce during which event?	56bec3ea3aeaaa14008c93a3	712	Revel Presents: Beyoncé Live
509	Described as being "sexy, seductive and provocative" when performing on stage, Beyoncé has said that she originally created the alter ego "Sasha Fierce" to keep that stage persona separate from who she really is. She described Sasha as being "too aggressive, too strong, too sassy [and] too sexy", stating, "I'm not like her in real life at all." Sasha was conceived during the making of "Crazy in L…	How does she describe Sasha?	56bfc420a10cfb14005512c0	243	too aggressive, too strong
510	Described as being "sexy, seductive and provocative" when performing on stage, Beyoncé has said that she originally created the alter ego "Sasha Fierce" to keep that stage persona separate from who she really is. She described Sasha as being "too aggressive, too strong, too sassy [and] too sexy", stating, "I'm not like her in real life at all." Sasha was conceived during the making of "Crazy in L…	Later what did she say about Sasha?	56bfc420a10cfb14005512c2	679	she would bring her back
511	Described as being "sexy, seductive and provocative" when performing on stage, Beyoncé has said that she originally created the alter ego "Sasha Fierce" to keep that stage persona separate from who she really is. She described Sasha as being "too aggressive, too strong, too sassy [and] too sexy", stating, "I'm not like her in real life at all." Sasha was conceived during the making of "Crazy in L…	What is the name of Beyoncé's alter ego?	56d4e2e12ccc5a1400d832f0	475	Sasha Fierce.
512	Described as being "sexy, seductive and provocative" when performing on stage, Beyoncé has said that she originally created the alter ego "Sasha Fierce" to keep that stage persona separate from who she really is. She described Sasha as being "too aggressive, too strong, too sassy [and] too sexy", stating, "I'm not like her in real life at all." Sasha was conceived during the making of "Crazy in L…	When did Beyoncé introduce Sasha Fierce?	56d4e2e12ccc5a1400d832f1	456	2008
513	Described as being "sexy, seductive and provocative" when performing on stage, Beyoncé has said that she originally created the alter ego "Sasha Fierce" to keep that stage persona separate from who she really is. She described Sasha as being "too aggressive, too strong, too sassy [and] too sexy", stating, "I'm not like her in real life at all." Sasha was conceived during the making of "Crazy in L…	Sasha Fierce was created during the making of what song?	56d4e2e12ccc5a1400d832f2	389	Crazy in Love
514	Described as being "sexy, seductive and provocative" when performing on stage, Beyoncé has said that she originally created the alter ego "Sasha Fierce" to keep that stage persona separate from who she really is. She described Sasha as being "too aggressive, too strong, too sassy [and] too sexy", stating, "I'm not like her in real life at all." Sasha was conceived during the making of "Crazy in L…	Who did Beyoncé tell in February 2010 that Sasha Fierce was no longer needed?	56d4e2e12ccc5a1400d832f3	542	Allure magazine
515	Beyoncé has been described as a having a wide-ranging sex appeal, with music journalist Touré writing that since the release of Dangerously in Love, she has "become a crossover sex symbol". Offstage Beyoncé says that while she likes to dress sexily, her onstage dress "is absolutely for the stage." Due to her curves and the term's catchiness, in the 2000s, the media often used the term "Bootylicio…	Beyonce's sex appeal is characterized as what?	56bec4de3aeaaa14008c93bb	41	wide-ranging
516	Beyoncé has been described as a having a wide-ranging sex appeal, with music journalist Touré writing that since the release of Dangerously in Love, she has "become a crossover sex symbol". Offstage Beyoncé says that while she likes to dress sexily, her onstage dress "is absolutely for the stage." Due to her curves and the term's catchiness, in the 2000s, the media often used the term "Bootylicio…	Which music journalist described Beyonce as a "crossover sex symbol?"	56bec4de3aeaaa14008c93bc	88	Touré
517	Beyoncé has been described as a having a wide-ranging sex appeal, with music journalist Touré writing that since the release of Dangerously in Love, she has "become a crossover sex symbol". Offstage Beyoncé says that while she likes to dress sexily, her onstage dress "is absolutely for the stage." Due to her curves and the term's catchiness, in the 2000s, the media often used the term "Bootylicio…	Which word spawned from a term used to describe Beyonce in 2006?	56bec4de3aeaaa14008c93bd	389	Bootylicious
518	Beyoncé has been described as a having a wide-ranging sex appeal, with music journalist Touré writing that since the release of Dangerously in Love, she has "become a crossover sex symbol". Offstage Beyoncé says that while she likes to dress sexily, her onstage dress "is absolutely for the stage." Due to her curves and the term's catchiness, in the 2000s, the media often used the term "Bootylicio…	Bootylicious was a song from which act that Beyonce performed with?	56bec4de3aeaaa14008c93be	497	Destiny's Child
519	Beyoncé has been described as a having a wide-ranging sex appeal, with music journalist Touré writing that since the release of Dangerously in Love, she has "become a crossover sex symbol". Offstage Beyoncé says that while she likes to dress sexily, her onstage dress "is absolutely for the stage." Due to her curves and the term's catchiness, in the 2000s, the media often used the term "Bootylicio…	Oxford Dictionary added which word from the 2000s dedicated to Beyonce?	56bec4de3aeaaa14008c93bf	389	Bootylicious
520	Beyoncé has been described as a having a wide-ranging sex appeal, with music journalist Touré writing that since the release of Dangerously in Love, she has "become a crossover sex symbol". Offstage Beyoncé says that while she likes to dress sexily, her onstage dress "is absolutely for the stage." Due to her curves and the term's catchiness, in the 2000s, the media often used the term "Bootylicio…	What word is often used to describe Beyonce/	56bfc563a10cfb14005512ca	389	Bootylicious
521	Beyoncé has been described as a having a wide-ranging sex appeal, with music journalist Touré writing that since the release of Dangerously in Love, she has "become a crossover sex symbol". Offstage Beyoncé says that while she likes to dress sexily, her onstage dress "is absolutely for the stage." Due to her curves and the term's catchiness, in the 2000s, the media often used the term "Bootylicio…	When was the term added to the dictionary?	56bfc563a10cfb14005512cc	543	2006
522	Beyoncé has been described as a having a wide-ranging sex appeal, with music journalist Touré writing that since the release of Dangerously in Love, she has "become a crossover sex symbol". Offstage Beyoncé says that while she likes to dress sexily, her onstage dress "is absolutely for the stage." Due to her curves and the term's catchiness, in the 2000s, the media often used the term "Bootylicio…	What journalist wrote that Beyoncé was a "sex symbol"?	56d4e5022ccc5a1400d832fa	88	Touré
523	Beyoncé has been described as a having a wide-ranging sex appeal, with music journalist Touré writing that since the release of Dangerously in Love, she has "become a crossover sex symbol". Offstage Beyoncé says that while she likes to dress sexily, her onstage dress "is absolutely for the stage." Due to her curves and the term's catchiness, in the 2000s, the media often used the term "Bootylicio…	Because of Beyoncé's physical shape, what slang term has been used to describe her?	56d4e5022ccc5a1400d832fb	389	Bootylicious
524	Beyoncé has been described as a having a wide-ranging sex appeal, with music journalist Touré writing that since the release of Dangerously in Love, she has "become a crossover sex symbol". Offstage Beyoncé says that while she likes to dress sexily, her onstage dress "is absolutely for the stage." Due to her curves and the term's catchiness, in the 2000s, the media often used the term "Bootylicio…	In what year was the slang term from a title of a Destiny's Child song that is also used to describe Beyoncé put in the dictionary?	56d4e5022ccc5a1400d832fc	543	2006
525	Beyoncé has been described as a having a wide-ranging sex appeal, with music journalist Touré writing that since the release of Dangerously in Love, she has "become a crossover sex symbol". Offstage Beyoncé says that while she likes to dress sexily, her onstage dress "is absolutely for the stage." Due to her curves and the term's catchiness, in the 2000s, the media often used the term "Bootylicio…	How does Beyoncé say she likes to dress off-stage?	56d4e5022ccc5a1400d832fd	242	sexily
526	In September 2010, Beyoncé made her runway modelling debut at Tom Ford's Spring/Summer 2011 fashion show. She was named "World's Most Beautiful Woman" by People and the "Hottest Female Singer of All Time" by Complex in 2012. In January 2013, GQ placed her on its cover, featuring her atop its "100 Sexiest Women of the 21st Century" list. VH1 listed her at number 1 on its 100 Sexiest Artists list. …	in September 2010, what career area did Beyonce start exploring?	56bec5d53aeaaa14008c93d9	43	modelling
527	In September 2010, Beyoncé made her runway modelling debut at Tom Ford's Spring/Summer 2011 fashion show. She was named "World's Most Beautiful Woman" by People and the "Hottest Female Singer of All Time" by Complex in 2012. In January 2013, GQ placed her on its cover, featuring her atop its "100 Sexiest Women of the 21st Century" list. VH1 listed her at number 1 on its 100 Sexiest Artists list. …	Beyonce's first modelling event was at where?	56bec5d53aeaaa14008c93da	62	Tom Ford's Spring/Summer 2011 fashion show
528	In September 2010, Beyoncé made her runway modelling debut at Tom Ford's Spring/Summer 2011 fashion show. She was named "World's Most Beautiful Woman" by People and the "Hottest Female Singer of All Time" by Complex in 2012. In January 2013, GQ placed her on its cover, featuring her atop its "100 Sexiest Women of the 21st Century" list. VH1 listed her at number 1 on its 100 Sexiest Artists list. …	"World's Most Beautiful woman" was declared to Beyonce by which national magazine?	56bec5d53aeaaa14008c93db	154	People
529	In September 2010, Beyoncé made her runway modelling debut at Tom Ford's Spring/Summer 2011 fashion show. She was named "World's Most Beautiful Woman" by People and the "Hottest Female Singer of All Time" by Complex in 2012. In January 2013, GQ placed her on its cover, featuring her atop its "100 Sexiest Women of the 21st Century" list. VH1 listed her at number 1 on its 100 Sexiest Artists list. …	Which month and year did GQ feature Beyonce on its cover?	56bec5d53aeaaa14008c93dc	228	January 2013
530	In September 2010, Beyoncé made her runway modelling debut at Tom Ford's Spring/Summer 2011 fashion show. She was named "World's Most Beautiful Woman" by People and the "Hottest Female Singer of All Time" by Complex in 2012. In January 2013, GQ placed her on its cover, featuring her atop its "100 Sexiest Women of the 21st Century" list. VH1 listed her at number 1 on its 100 Sexiest Artists list. …	What TV network listed Beyonce as number 1 on its 100 Sexiest Artists list?	56bec5d53aeaaa14008c93dd	339	VH1
531	In September 2010, Beyoncé made her runway modelling debut at Tom Ford's Spring/Summer 2011 fashion show. She was named "World's Most Beautiful Woman" by People and the "Hottest Female Singer of All Time" by Complex in 2012. In January 2013, GQ placed her on its cover, featuring her atop its "100 Sexiest Women of the 21st Century" list. VH1 listed her at number 1 on its 100 Sexiest Artists list. …	Who called Beyonce the World's most Beautiful Woman?	56bfc6a6a10cfb14005512d3	154	People
532	In September 2010, Beyoncé made her runway modelling debut at Tom Ford's Spring/Summer 2011 fashion show. She was named "World's Most Beautiful Woman" by People and the "Hottest Female Singer of All Time" by Complex in 2012. In January 2013, GQ placed her on its cover, featuring her atop its "100 Sexiest Women of the 21st Century" list. VH1 listed her at number 1 on its 100 Sexiest Artists list. …	Who called her Hottest Female Singer of all Time?	56bfc6a6a10cfb14005512d4	208	Complex
533	In September 2010, Beyoncé made her runway modelling debut at Tom Ford's Spring/Summer 2011 fashion show. She was named "World's Most Beautiful Woman" by People and the "Hottest Female Singer of All Time" by Complex in 2012. In January 2013, GQ placed her on its cover, featuring her atop its "100 Sexiest Women of the 21st Century" list. VH1 listed her at number 1 on its 100 Sexiest Artists list. …	When did she appear on the cover of GQ?	56bfc6a6a10cfb14005512d5	236	2013
534	In September 2010, Beyoncé made her runway modelling debut at Tom Ford's Spring/Summer 2011 fashion show. She was named "World's Most Beautiful Woman" by People and the "Hottest Female Singer of All Time" by Complex in 2012. In January 2013, GQ placed her on its cover, featuring her atop its "100 Sexiest Women of the 21st Century" list. VH1 listed her at number 1 on its 100 Sexiest Artists list. …	VH1 listed her at what number on their 100 Sexiest Artists list?	56bfc6a6a10cfb14005512d6	357	number 1
535	In September 2010, Beyoncé made her runway modelling debut at Tom Ford's Spring/Summer 2011 fashion show. She was named "World's Most Beautiful Woman" by People and the "Hottest Female Singer of All Time" by Complex in 2012. In January 2013, GQ placed her on its cover, featuring her atop its "100 Sexiest Women of the 21st Century" list. VH1 listed her at number 1 on its 100 Sexiest Artists list. …	What year did Beyoncé first model for Tom Ford?	56d4e5922ccc5a1400d83302	13	2010
536	In September 2010, Beyoncé made her runway modelling debut at Tom Ford's Spring/Summer 2011 fashion show. She was named "World's Most Beautiful Woman" by People and the "Hottest Female Singer of All Time" by Complex in 2012. In January 2013, GQ placed her on its cover, featuring her atop its "100 Sexiest Women of the 21st Century" list. VH1 listed her at number 1 on its 100 Sexiest Artists list. …	What magazine said Beyoncé was the "World's Most Beautiful Woman"?	56d4e5922ccc5a1400d83303	154	People
537	In September 2010, Beyoncé made her runway modelling debut at Tom Ford's Spring/Summer 2011 fashion show. She was named "World's Most Beautiful Woman" by People and the "Hottest Female Singer of All Time" by Complex in 2012. In January 2013, GQ placed her on its cover, featuring her atop its "100 Sexiest Women of the 21st Century" list. VH1 listed her at number 1 on its 100 Sexiest Artists list. …	What title did Complex award Beyoncé?	56d4e5922ccc5a1400d83304	170	Hottest Female Singer of All Time
538	In September 2010, Beyoncé made her runway modelling debut at Tom Ford's Spring/Summer 2011 fashion show. She was named "World's Most Beautiful Woman" by People and the "Hottest Female Singer of All Time" by Complex in 2012. In January 2013, GQ placed her on its cover, featuring her atop its "100 Sexiest Women of the 21st Century" list. VH1 listed her at number 1 on its 100 Sexiest Artists list. …	What museum has made several models of Beyoncé in wax?	56d4e5922ccc5a1400d83306	443	Madame Tussauds Wax Museums
539	According to Italian fashion designer Roberto Cavalli, Beyoncé uses different fashion styles to work with her music while performing. Her mother co-wrote a book, published in 2002, titled Destiny's Style an account of how fashion had an impact on the trio's success. The B'Day Anthology Video Album showed many instances of fashion-oriented footage, depicting classic to contemporary wardrobe styles…	Which parent of Beyonce's help co-write a book?	56bec6763aeaaa14008c93f4	134	Her mother
540	According to Italian fashion designer Roberto Cavalli, Beyoncé uses different fashion styles to work with her music while performing. Her mother co-wrote a book, published in 2002, titled Destiny's Style an account of how fashion had an impact on the trio's success. The B'Day Anthology Video Album showed many instances of fashion-oriented footage, depicting classic to contemporary wardrobe styles…	Which African-American woman before Beyonce had posed for SI Swimsuit issue?	56bec6763aeaaa14008c93f7	535	Tyra Banks
541	According to Italian fashion designer Roberto Cavalli, Beyoncé uses different fashion styles to work with her music while performing. Her mother co-wrote a book, published in 2002, titled Destiny's Style an account of how fashion had an impact on the trio's success. The B'Day Anthology Video Album showed many instances of fashion-oriented footage, depicting classic to contemporary wardrobe styles…	What was the title of Beyonce's mother's book?	56bfc87ca10cfb14005512dd	188	Destiny's Style
542	According to Italian fashion designer Roberto Cavalli, Beyoncé uses different fashion styles to work with her music while performing. Her mother co-wrote a book, published in 2002, titled Destiny's Style an account of how fashion had an impact on the trio's success. The B'Day Anthology Video Album showed many instances of fashion-oriented footage, depicting classic to contemporary wardrobe styles…	When was she on the Sports Illustrated cover?	56bfc87ca10cfb14005512e0	404	2007
543	According to Italian fashion designer Roberto Cavalli, Beyoncé uses different fashion styles to work with her music while performing. Her mother co-wrote a book, published in 2002, titled Destiny's Style an account of how fashion had an impact on the trio's success. The B'Day Anthology Video Album showed many instances of fashion-oriented footage, depicting classic to contemporary wardrobe styles…	Who was she the second African American on the cover after?	56bfc87ca10cfb14005512e1	535	Tyra Banks
544	According to Italian fashion designer Roberto Cavalli, Beyoncé uses different fashion styles to work with her music while performing. Her mother co-wrote a book, published in 2002, titled Destiny's Style an account of how fashion had an impact on the trio's success. The B'Day Anthology Video Album showed many instances of fashion-oriented footage, depicting classic to contemporary wardrobe styles…	Beyoncé was the second African American woman featured as a swimsuit cover on the magazine, who was first?	56d4e62e2ccc5a1400d8330f	535	Tyra Banks
545	According to Italian fashion designer Roberto Cavalli, Beyoncé uses different fashion styles to work with her music while performing. Her mother co-wrote a book, published in 2002, titled Destiny's Style an account of how fashion had an impact on the trio's success. The B'Day Anthology Video Album showed many instances of fashion-oriented footage, depicting classic to contemporary wardrobe styles…	What magazine said Beyoncé was the "best-dressed celebrity"?	56d4e62e2ccc5a1400d83310	551	People
546	The Bey Hive is the name given to Beyoncé's fan base. Fans were previously titled "The Beyontourage", (a portmanteau of Beyoncé and entourage). The name Bey Hive derives from the word beehive, purposely misspelled to resemble her first name, and was penned by fans after petitions on the online social networking service Twitter and online news reports during competitions.	Beyonce has a fan base that is referred to as what?	56bec6de3aeaaa14008c9407	0	The Bey Hive
547	The Bey Hive is the name given to Beyoncé's fan base. Fans were previously titled "The Beyontourage", (a portmanteau of Beyoncé and entourage). The name Bey Hive derives from the word beehive, purposely misspelled to resemble her first name, and was penned by fans after petitions on the online social networking service Twitter and online news reports during competitions.	Before the Bey Hive, fans of Beyonce were called what?	56bec6de3aeaaa14008c9408	83	The Beyontourage
548	The Bey Hive is the name given to Beyoncé's fan base. Fans were previously titled "The Beyontourage", (a portmanteau of Beyoncé and entourage). The name Bey Hive derives from the word beehive, purposely misspelled to resemble her first name, and was penned by fans after petitions on the online social networking service Twitter and online news reports during competitions.	Which social media company proclaimed Beyonce fans are know as the Bey Hive?	56bec6de3aeaaa14008c9409	321	Twitter
549	The Bey Hive is the name given to Beyoncé's fan base. Fans were previously titled "The Beyontourage", (a portmanteau of Beyoncé and entourage). The name Bey Hive derives from the word beehive, purposely misspelled to resemble her first name, and was penned by fans after petitions on the online social networking service Twitter and online news reports during competitions.	What is Beyonce's fan base called?	56bfcaf0a10cfb14005512e7	4	Bey Hive
550	The Bey Hive is the name given to Beyoncé's fan base. Fans were previously titled "The Beyontourage", (a portmanteau of Beyoncé and entourage). The name Bey Hive derives from the word beehive, purposely misspelled to resemble her first name, and was penned by fans after petitions on the online social networking service Twitter and online news reports during competitions.	What did the fans used to be called?	56bfcaf0a10cfb14005512e8	87	Beyontourage
551	The Bey Hive is the name given to Beyoncé's fan base. Fans were previously titled "The Beyontourage", (a portmanteau of Beyoncé and entourage). The name Bey Hive derives from the word beehive, purposely misspelled to resemble her first name, and was penned by fans after petitions on the online social networking service Twitter and online news reports during competitions.	What is the latest term used to describe Beyoncé fans?	56d4e7eb2ccc5a1400d83316	4	Bey Hive
552	The Bey Hive is the name given to Beyoncé's fan base. Fans were previously titled "The Beyontourage", (a portmanteau of Beyoncé and entourage). The name Bey Hive derives from the word beehive, purposely misspelled to resemble her first name, and was penned by fans after petitions on the online social networking service Twitter and online news reports during competitions.	What was the former word given to Beyoncé fans?	56d4e7eb2ccc5a1400d83317	87	Beyontourage
553	The Bey Hive is the name given to Beyoncé's fan base. Fans were previously titled "The Beyontourage", (a portmanteau of Beyoncé and entourage). The name Bey Hive derives from the word beehive, purposely misspelled to resemble her first name, and was penned by fans after petitions on the online social networking service Twitter and online news reports during competitions.	What word does "Bey Hive" derive from?	56d4e7eb2ccc5a1400d83318	184	beehive
554	In 2006, the animal rights organization People for the Ethical Treatment of Animals (PETA), criticized Beyoncé for wearing and using fur in her clothing line House of Deréon. In 2011, she appeared on the cover of French fashion magazine L'Officiel, in blackface and tribal makeup that drew criticism from the media. A statement released from a spokesperson for the magazine said that Beyoncé's look …	Beyonce has a clothing line known as what?	56bec7b63aeaaa14008c9422	158	House of Deréon
555	In 2006, the animal rights organization People for the Ethical Treatment of Animals (PETA), criticized Beyoncé for wearing and using fur in her clothing line House of Deréon. In 2011, she appeared on the cover of French fashion magazine L'Officiel, in blackface and tribal makeup that drew criticism from the media. A statement released from a spokesperson for the magazine said that Beyoncé's look …	Which French magazine did Beyonce show up on the cover of?	56bec7b63aeaaa14008c9423	237	L'Officiel
556	In 2006, the animal rights organization People for the Ethical Treatment of Animals (PETA), criticized Beyoncé for wearing and using fur in her clothing line House of Deréon. In 2011, she appeared on the cover of French fashion magazine L'Officiel, in blackface and tribal makeup that drew criticism from the media. A statement released from a spokesperson for the magazine said that Beyoncé's look …	Beyonce was seen wearing what on the french magazine that caused controversy?	56bec7b63aeaaa14008c9424	252	blackface and tribal makeup
557	In 2006, the animal rights organization People for the Ethical Treatment of Animals (PETA), criticized Beyoncé for wearing and using fur in her clothing line House of Deréon. In 2011, she appeared on the cover of French fashion magazine L'Officiel, in blackface and tribal makeup that drew criticism from the media. A statement released from a spokesperson for the magazine said that Beyoncé's look …	Which year did PETA spark controversy with Beyonce?	56bec7b63aeaaa14008c9425	3	2006
558	In 2006, the animal rights organization People for the Ethical Treatment of Animals (PETA), criticized Beyoncé for wearing and using fur in her clothing line House of Deréon. In 2011, she appeared on the cover of French fashion magazine L'Officiel, in blackface and tribal makeup that drew criticism from the media. A statement released from a spokesperson for the magazine said that Beyoncé's look …	What did PETA criticize Beyonce for in 2006?	56bfcd33a10cfb14005512f1	111	for wearing and using fur
559	In 2006, the animal rights organization People for the Ethical Treatment of Animals (PETA), criticized Beyoncé for wearing and using fur in her clothing line House of Deréon. In 2011, she appeared on the cover of French fashion magazine L'Officiel, in blackface and tribal makeup that drew criticism from the media. A statement released from a spokesperson for the magazine said that Beyoncé's look …	What French Magazine cover did the media criticize?	56bfcd33a10cfb14005512f2	237	L'Officiel
560	In 2006, the animal rights organization People for the Ethical Treatment of Animals (PETA), criticized Beyoncé for wearing and using fur in her clothing line House of Deréon. In 2011, she appeared on the cover of French fashion magazine L'Officiel, in blackface and tribal makeup that drew criticism from the media. A statement released from a spokesperson for the magazine said that Beyoncé's look …	How was she dressed on the cover of L'Officiel?	56bfcd33a10cfb14005512f4	249	in blackface and tribal makeup
561	In 2006, the animal rights organization People for the Ethical Treatment of Animals (PETA), criticized Beyoncé for wearing and using fur in her clothing line House of Deréon. In 2011, she appeared on the cover of French fashion magazine L'Officiel, in blackface and tribal makeup that drew criticism from the media. A statement released from a spokesperson for the magazine said that Beyoncé's look …	What French magazine did Beyoncé appear in wearing blackface and tribal makeup?	56d4e8472ccc5a1400d8331f	237	L'Officiel
562	In 2006, the animal rights organization People for the Ethical Treatment of Animals (PETA), criticized Beyoncé for wearing and using fur in her clothing line House of Deréon. In 2011, she appeared on the cover of French fashion magazine L'Officiel, in blackface and tribal makeup that drew criticism from the media. A statement released from a spokesperson for the magazine said that Beyoncé's look …	What clothing line of Beyoncé drew PETA criticism?	56d4e8472ccc5a1400d83320	158	House of Deréon.
563	In 2006, the animal rights organization People for the Ethical Treatment of Animals (PETA), criticized Beyoncé for wearing and using fur in her clothing line House of Deréon. In 2011, she appeared on the cover of French fashion magazine L'Officiel, in blackface and tribal makeup that drew criticism from the media. A statement released from a spokesperson for the magazine said that Beyoncé's look …	What type of magazine is L'Officiel?	56d4e8472ccc5a1400d83321	213	French fashion magazine
564	Beyoncé's lighter skin color and costuming has drawn criticism from some in the African-American community. Emmett Price, a professor of music at Northeastern University, wrote in 2007, that he thinks race plays a role in many of these criticisms, saying white celebrities who dress similarly do not attract as many comments. In 2008, L'Oréal was accused of whitening her skin in their Feria hair co…	Which racial community gave criticism to Beyonce?	56bec8a13aeaaa14008c943f	80	African-American
565	Beyoncé's lighter skin color and costuming has drawn criticism from some in the African-American community. Emmett Price, a professor of music at Northeastern University, wrote in 2007, that he thinks race plays a role in many of these criticisms, saying white celebrities who dress similarly do not attract as many comments. In 2008, L'Oréal was accused of whitening her skin in their Feria hair co…	Which professor from Northeastern University wrote about how race correlates with these criticisms of Beyonce?	56bec8a13aeaaa14008c9440	108	Emmett Price
566	Beyoncé's lighter skin color and costuming has drawn criticism from some in the African-American community. Emmett Price, a professor of music at Northeastern University, wrote in 2007, that he thinks race plays a role in many of these criticisms, saying white celebrities who dress similarly do not attract as many comments. In 2008, L'Oréal was accused of whitening her skin in their Feria hair co…	Which company was accused of coloring Beyonce's hair?	56bec8a13aeaaa14008c9441	335	L'Oréal
567	Beyoncé's lighter skin color and costuming has drawn criticism from some in the African-American community. Emmett Price, a professor of music at Northeastern University, wrote in 2007, that he thinks race plays a role in many of these criticisms, saying white celebrities who dress similarly do not attract as many comments. In 2008, L'Oréal was accused of whitening her skin in their Feria hair co…	What did Vogue request?	56bfcf98a10cfb14005512fd	615	natural pictures be used
568	Beyoncé's lighter skin color and costuming has drawn criticism from some in the African-American community. Emmett Price, a professor of music at Northeastern University, wrote in 2007, that he thinks race plays a role in many of these criticisms, saying white celebrities who dress similarly do not attract as many comments. In 2008, L'Oréal was accused of whitening her skin in their Feria hair co…	How did L'Oreal respond to accusations of changing pictures?	56bfcf98a10cfb14005512fe	436	it is categorically untrue
569	Beyoncé's lighter skin color and costuming has drawn criticism from some in the African-American community. Emmett Price, a professor of music at Northeastern University, wrote in 2007, that he thinks race plays a role in many of these criticisms, saying white celebrities who dress similarly do not attract as many comments. In 2008, L'Oréal was accused of whitening her skin in their Feria hair co…	In addition to her light skin color, what else has made part of the African American community criticize Beyoncé?	56d4e8512ccc5a1400d83326	33	costuming
570	Beyoncé's lighter skin color and costuming has drawn criticism from some in the African-American community. Emmett Price, a professor of music at Northeastern University, wrote in 2007, that he thinks race plays a role in many of these criticisms, saying white celebrities who dress similarly do not attract as many comments. In 2008, L'Oréal was accused of whitening her skin in their Feria hair co…	In 2007, which music professor said he believes this criticism does involve race as well?	56d4e8512ccc5a1400d83327	108	Emmett Price
571	Beyoncé's lighter skin color and costuming has drawn criticism from some in the African-American community. Emmett Price, a professor of music at Northeastern University, wrote in 2007, that he thinks race plays a role in many of these criticisms, saying white celebrities who dress similarly do not attract as many comments. In 2008, L'Oréal was accused of whitening her skin in their Feria hair co…	Who was accused of lightening Beyoncé's skin for an advertisement?	56d4e8512ccc5a1400d83328	335	L'Oréal
572	Beyoncé's lighter skin color and costuming has drawn criticism from some in the African-American community. Emmett Price, a professor of music at Northeastern University, wrote in 2007, that he thinks race plays a role in many of these criticisms, saying white celebrities who dress similarly do not attract as many comments. In 2008, L'Oréal was accused of whitening her skin in their Feria hair co…	What advertisement was Beyoncé's skin supposedly lightened in?	56d4e8512ccc5a1400d83329	386	Feria hair color advertisements
573	Beyoncé's lighter skin color and costuming has drawn criticism from some in the African-American community. Emmett Price, a professor of music at Northeastern University, wrote in 2007, that he thinks race plays a role in many of these criticisms, saying white celebrities who dress similarly do not attract as many comments. In 2008, L'Oréal was accused of whitening her skin in their Feria hair co…	Who did Beyoncé tell in 2013 to only use natural pictures of her rather than retouched images?	56d4e8512ccc5a1400d8332a	505	H&M
574	In The New Yorker music critic Jody Rosen described Beyoncé as "the most important and compelling popular musician of the twenty-first century..... the result, the logical end point, of a century-plus of pop." When The Guardian named her Artist of the Decade, Llewyn-Smith wrote, "Why Beyoncé? [...] Because she made not one but two of the decade's greatest singles, with Crazy in Love and Single La…	Artist of the Decade was bestowed upon Beyonce from which magazine?	56bec94f3aeaaa14008c944f	215	The Guardian
575	In The New Yorker music critic Jody Rosen described Beyoncé as "the most important and compelling popular musician of the twenty-first century..... the result, the logical end point, of a century-plus of pop." When The Guardian named her Artist of the Decade, Llewyn-Smith wrote, "Why Beyoncé? [...] Because she made not one but two of the decade's greatest singles, with Crazy in Love and Single La…	Whats the first year that Beyonce appear on the Time 100 list?	56bec94f3aeaaa14008c9450	700	2013
576	In The New Yorker music critic Jody Rosen described Beyoncé as "the most important and compelling popular musician of the twenty-first century..... the result, the logical end point, of a century-plus of pop." When The Guardian named her Artist of the Decade, Llewyn-Smith wrote, "Why Beyoncé? [...] Because she made not one but two of the decade's greatest singles, with Crazy in Love and Single La…	Beyonce than appeared again on the Time 100 list in what year?	56bec94f3aeaaa14008c9451	1078	2014
577	In The New Yorker music critic Jody Rosen described Beyoncé as "the most important and compelling popular musician of the twenty-first century..... the result, the logical end point, of a century-plus of pop." When The Guardian named her Artist of the Decade, Llewyn-Smith wrote, "Why Beyoncé? [...] Because she made not one but two of the decade's greatest singles, with Crazy in Love and Single La…	What did the Guardian name her?	56bfd14ba10cfb1400551306	238	Artist of the Decade
578	In The New Yorker music critic Jody Rosen described Beyoncé as "the most important and compelling popular musician of the twenty-first century..... the result, the logical end point, of a century-plus of pop." When The Guardian named her Artist of the Decade, Llewyn-Smith wrote, "Why Beyoncé? [...] Because she made not one but two of the decade's greatest singles, with Crazy in Love and Single La…	When did Beyonce first make the Time 100 List?	56bfd14ba10cfb1400551307	700	2013
579	In The New Yorker music critic Jody Rosen described Beyoncé as "the most important and compelling popular musician of the twenty-first century..... the result, the logical end point, of a century-plus of pop." When The Guardian named her Artist of the Decade, Llewyn-Smith wrote, "Why Beyoncé? [...] Because she made not one but two of the decade's greatest singles, with Crazy in Love and Single La…	When was she again on the Time 100 List and on the cover?	56bfd14ba10cfb1400551308	1078	2014
580	In The New Yorker music critic Jody Rosen described Beyoncé as "the most important and compelling popular musician of the twenty-first century..... the result, the logical end point, of a century-plus of pop." When The Guardian named her Artist of the Decade, Llewyn-Smith wrote, "Why Beyoncé? [...] Because she made not one but two of the decade's greatest singles, with Crazy in Love and Single La…	Who said that she is the reigning national voice?	56bfd14ba10cfb1400551309	738	Baz Luhrmann
581	In The New Yorker music critic Jody Rosen described Beyoncé as "the most important and compelling popular musician of the twenty-first century..... the result, the logical end point, of a century-plus of pop." When The Guardian named her Artist of the Decade, Llewyn-Smith wrote, "Why Beyoncé? [...] Because she made not one but two of the decade's greatest singles, with Crazy in Love and Single La…	Who stated that Beyoncé is the most important musician of the 21st century?	56d4e91b2ccc5a1400d83330	31	Jody Rosen
582	In The New Yorker music critic Jody Rosen described Beyoncé as "the most important and compelling popular musician of the twenty-first century..... the result, the logical end point, of a century-plus of pop." When The Guardian named her Artist of the Decade, Llewyn-Smith wrote, "Why Beyoncé? [...] Because she made not one but two of the decade's greatest singles, with Crazy in Love and Single La…	Which publication named Beyoncé the Artist of the Decade?	56d4e91b2ccc5a1400d83331	215	The Guardian
583	In The New Yorker music critic Jody Rosen described Beyoncé as "the most important and compelling popular musician of the twenty-first century..... the result, the logical end point, of a century-plus of pop." When The Guardian named her Artist of the Decade, Llewyn-Smith wrote, "Why Beyoncé? [...] Because she made not one but two of the decade's greatest singles, with Crazy in Love and Single La…	What list did Beyoncé make in 2013?	56d4e91b2ccc5a1400d83332	723	Time 100 list
584	In The New Yorker music critic Jody Rosen described Beyoncé as "the most important and compelling popular musician of the twenty-first century..... the result, the logical end point, of a century-plus of pop." When The Guardian named her Artist of the Decade, Llewyn-Smith wrote, "Why Beyoncé? [...] Because she made not one but two of the decade's greatest singles, with Crazy in Love and Single La…	Who said Beyoncé is the heir-apparent diva of the United States?	56d4e91b2ccc5a1400d83333	738	Baz Luhrmann
585	In The New Yorker music critic Jody Rosen described Beyoncé as "the most important and compelling popular musician of the twenty-first century..... the result, the logical end point, of a century-plus of pop." When The Guardian named her Artist of the Decade, Llewyn-Smith wrote, "Why Beyoncé? [...] Because she made not one but two of the decade's greatest singles, with Crazy in Love and Single La…	What year was Beyoncé featured both on the Time 100 list as well as the cover of the issue?	56d4e91b2ccc5a1400d83334	1078	2014
586	Beyoncé's work has influenced numerous artists including Adele, Ariana Grande, Lady Gaga, Bridgit Mendler, Rihanna, Kelly Rowland, Sam Smith, Meghan Trainor, Nicole Scherzinger, Rita Ora, Zendaya, Cheryl Cole, JoJo, Alexis Jordan, Jessica Sanchez, and Azealia Banks. American indie rock band White Rabbits also cited her an inspiration for their third album Milk Famous (2012), friend Gwyneth Paltro…	Which rock band cited Beyonce on their third album?	56bec9f13aeaaa14008c9467	292	White Rabbits
587	Beyoncé's work has influenced numerous artists including Adele, Ariana Grande, Lady Gaga, Bridgit Mendler, Rihanna, Kelly Rowland, Sam Smith, Meghan Trainor, Nicole Scherzinger, Rita Ora, Zendaya, Cheryl Cole, JoJo, Alexis Jordan, Jessica Sanchez, and Azealia Banks. American indie rock band White Rabbits also cited her an inspiration for their third album Milk Famous (2012), friend Gwyneth Paltro…	Which friend learned from Beyonce while preparing for the film, "Country Strong?"	56bec9f13aeaaa14008c9468	385	Gwyneth Paltrow
588	Beyoncé's work has influenced numerous artists including Adele, Ariana Grande, Lady Gaga, Bridgit Mendler, Rihanna, Kelly Rowland, Sam Smith, Meghan Trainor, Nicole Scherzinger, Rita Ora, Zendaya, Cheryl Cole, JoJo, Alexis Jordan, Jessica Sanchez, and Azealia Banks. American indie rock band White Rabbits also cited her an inspiration for their third album Milk Famous (2012), friend Gwyneth Paltro…	Nicky Minaj became a spokesperson for which brand of soda after seeing Beyonce involved with it?	56bec9f13aeaaa14008c9469	562	Pepsi
589	Beyoncé's work has influenced numerous artists including Adele, Ariana Grande, Lady Gaga, Bridgit Mendler, Rihanna, Kelly Rowland, Sam Smith, Meghan Trainor, Nicole Scherzinger, Rita Ora, Zendaya, Cheryl Cole, JoJo, Alexis Jordan, Jessica Sanchez, and Azealia Banks. American indie rock band White Rabbits also cited her an inspiration for their third album Milk Famous (2012), friend Gwyneth Paltro…	What influenced Nicki Minaj to join the Pepsi global campaign?	56bfd351a10cfb1400551310	552	Beyoncé's Pepsi commercial
590	Beyoncé's work has influenced numerous artists including Adele, Ariana Grande, Lady Gaga, Bridgit Mendler, Rihanna, Kelly Rowland, Sam Smith, Meghan Trainor, Nicole Scherzinger, Rita Ora, Zendaya, Cheryl Cole, JoJo, Alexis Jordan, Jessica Sanchez, and Azealia Banks. American indie rock band White Rabbits also cited her an inspiration for their third album Milk Famous (2012), friend Gwyneth Paltro…	Which band listed Beyonce as an inspiration on their latest album?	56bfd351a10cfb1400551311	292	White Rabbits
591	Beyoncé's work has influenced numerous artists including Adele, Ariana Grande, Lady Gaga, Bridgit Mendler, Rihanna, Kelly Rowland, Sam Smith, Meghan Trainor, Nicole Scherzinger, Rita Ora, Zendaya, Cheryl Cole, JoJo, Alexis Jordan, Jessica Sanchez, and Azealia Banks. American indie rock band White Rabbits also cited her an inspiration for their third album Milk Famous (2012), friend Gwyneth Paltro…	What about Beyonce has influenced many entertainers?	56bfd351a10cfb1400551312	10	work
592	Beyoncé's work has influenced numerous artists including Adele, Ariana Grande, Lady Gaga, Bridgit Mendler, Rihanna, Kelly Rowland, Sam Smith, Meghan Trainor, Nicole Scherzinger, Rita Ora, Zendaya, Cheryl Cole, JoJo, Alexis Jordan, Jessica Sanchez, and Azealia Banks. American indie rock band White Rabbits also cited her an inspiration for their third album Milk Famous (2012), friend Gwyneth Paltro…	For what film was Paltrow studying Beyonce ?	56bfd351a10cfb1400551313	501	Country Strong
593	Beyoncé's work has influenced numerous artists including Adele, Ariana Grande, Lady Gaga, Bridgit Mendler, Rihanna, Kelly Rowland, Sam Smith, Meghan Trainor, Nicole Scherzinger, Rita Ora, Zendaya, Cheryl Cole, JoJo, Alexis Jordan, Jessica Sanchez, and Azealia Banks. American indie rock band White Rabbits also cited her an inspiration for their third album Milk Famous (2012), friend Gwyneth Paltro…	Which Indie band said Beyoncé was an inspiration for one of hteir albums?	56d4e9d12ccc5a1400d8333a	292	White Rabbits
594	Beyoncé's work has influenced numerous artists including Adele, Ariana Grande, Lady Gaga, Bridgit Mendler, Rihanna, Kelly Rowland, Sam Smith, Meghan Trainor, Nicole Scherzinger, Rita Ora, Zendaya, Cheryl Cole, JoJo, Alexis Jordan, Jessica Sanchez, and Azealia Banks. American indie rock band White Rabbits also cited her an inspiration for their third album Milk Famous (2012), friend Gwyneth Paltro…	What was the name of the White Rabbits' album?	56d4e9d12ccc5a1400d8333b	358	Milk Famous
595	Beyoncé's work has influenced numerous artists including Adele, Ariana Grande, Lady Gaga, Bridgit Mendler, Rihanna, Kelly Rowland, Sam Smith, Meghan Trainor, Nicole Scherzinger, Rita Ora, Zendaya, Cheryl Cole, JoJo, Alexis Jordan, Jessica Sanchez, and Azealia Banks. American indie rock band White Rabbits also cited her an inspiration for their third album Milk Famous (2012), friend Gwyneth Paltro…	Who studied Beyoncé during live concerts for research for a film's music role?	56d4e9d12ccc5a1400d8333c	385	Gwyneth Paltrow
596	Beyoncé's work has influenced numerous artists including Adele, Ariana Grande, Lady Gaga, Bridgit Mendler, Rihanna, Kelly Rowland, Sam Smith, Meghan Trainor, Nicole Scherzinger, Rita Ora, Zendaya, Cheryl Cole, JoJo, Alexis Jordan, Jessica Sanchez, and Azealia Banks. American indie rock band White Rabbits also cited her an inspiration for their third album Milk Famous (2012), friend Gwyneth Paltro…	What was the name of the film that Gwyneth Paltrow starred in as a musician?	56d4e9d12ccc5a1400d8333d	501	Country Strong.
597	Beyoncé's work has influenced numerous artists including Adele, Ariana Grande, Lady Gaga, Bridgit Mendler, Rihanna, Kelly Rowland, Sam Smith, Meghan Trainor, Nicole Scherzinger, Rita Ora, Zendaya, Cheryl Cole, JoJo, Alexis Jordan, Jessica Sanchez, and Azealia Banks. American indie rock band White Rabbits also cited her an inspiration for their third album Milk Famous (2012), friend Gwyneth Paltro…	Beyoncé's Pepsi commercial inspired which star to join Pepsi's global campaign in 2012?	56d4e9d12ccc5a1400d8333e	517	Nicki Minaj
598	Her debut single, "Crazy in Love" was named VH1's "Greatest Song of the 2000s", NME's "Best Track of the 00s" and "Pop Song of the Century", considered by Rolling Stone to be one of the 500 greatest songs of all time, earned two Grammy Awards and is one of the best-selling singles of all time at around 8 million copies. The music video for "Single Ladies (Put a Ring on It)", which achieved fame f…	VH1 declared what song the "Greatest song of the 2000s?"	56beca973aeaaa14008c9477	19	Crazy in Love
599	Her debut single, "Crazy in Love" was named VH1's "Greatest Song of the 2000s", NME's "Best Track of the 00s" and "Pop Song of the Century", considered by Rolling Stone to be one of the 500 greatest songs of all time, earned two Grammy Awards and is one of the best-selling singles of all time at around 8 million copies. The music video for "Single Ladies (Put a Ring on It)", which achieved fame f…	How many Grammy awards did "Crazy in Love" win?	56beca973aeaaa14008c9478	225	two
600	Her debut single, "Crazy in Love" was named VH1's "Greatest Song of the 2000s", NME's "Best Track of the 00s" and "Pop Song of the Century", considered by Rolling Stone to be one of the 500 greatest songs of all time, earned two Grammy Awards and is one of the best-selling singles of all time at around 8 million copies. The music video for "Single Ladies (Put a Ring on It)", which achieved fame f…	How many did Crazy in Love sell to become one of the greatest selling singles in history?	56beca973aeaaa14008c9479	304	8 million
601	Her debut single, "Crazy in Love" was named VH1's "Greatest Song of the 2000s", NME's "Best Track of the 00s" and "Pop Song of the Century", considered by Rolling Stone to be one of the 500 greatest songs of all time, earned two Grammy Awards and is one of the best-selling singles of all time at around 8 million copies. The music video for "Single Ladies (Put a Ring on It)", which achieved fame f…	What type of organism was named after Beyonce in 2012?	56beca973aeaaa14008c947a	959	fly
602	Her debut single, "Crazy in Love" was named VH1's "Greatest Song of the 2000s", NME's "Best Track of the 00s" and "Pop Song of the Century", considered by Rolling Stone to be one of the 500 greatest songs of all time, earned two Grammy Awards and is one of the best-selling singles of all time at around 8 million copies. The music video for "Single Ladies (Put a Ring on It)", which achieved fame f…	A place for Beyonce in the Rock and Roll Hall of fame was awarded when?	56beca973aeaaa14008c947b	1073	July 2014
603	Her debut single, "Crazy in Love" was named VH1's "Greatest Song of the 2000s", NME's "Best Track of the 00s" and "Pop Song of the Century", considered by Rolling Stone to be one of the 500 greatest songs of all time, earned two Grammy Awards and is one of the best-selling singles of all time at around 8 million copies. The music video for "Single Ladies (Put a Ring on It)", which achieved fame f…	Which of Beyonce's songs was called Greatest Song of the 2000s?	56bfd565a10cfb1400551319	19	Crazy in Love
604	Her debut single, "Crazy in Love" was named VH1's "Greatest Song of the 2000s", NME's "Best Track of the 00s" and "Pop Song of the Century", considered by Rolling Stone to be one of the 500 greatest songs of all time, earned two Grammy Awards and is one of the best-selling singles of all time at around 8 million copies. The music video for "Single Ladies (Put a Ring on It)", which achieved fame f…	How many Grammy awards did Crazy in Love get?	56bfd565a10cfb140055131a	218	earned two Grammy Awards
605	Her debut single, "Crazy in Love" was named VH1's "Greatest Song of the 2000s", NME's "Best Track of the 00s" and "Pop Song of the Century", considered by Rolling Stone to be one of the 500 greatest songs of all time, earned two Grammy Awards and is one of the best-selling singles of all time at around 8 million copies. The music video for "Single Ladies (Put a Ring on It)", which achieved fame f…	How many copies did Crazy in Love sell?	56bfd565a10cfb140055131b	297	around 8 million copies
606	Her debut single, "Crazy in Love" was named VH1's "Greatest Song of the 2000s", NME's "Best Track of the 00s" and "Pop Song of the Century", considered by Rolling Stone to be one of the 500 greatest songs of all time, earned two Grammy Awards and is one of the best-selling singles of all time at around 8 million copies. The music video for "Single Ladies (Put a Ring on It)", which achieved fame f…	Who released the single Girls Love Beyonce?	56bfd565a10cfb140055131c	702	Drake
607	Her debut single, "Crazy in Love" was named VH1's "Greatest Song of the 2000s", NME's "Best Track of the 00s" and "Pop Song of the Century", considered by Rolling Stone to be one of the 500 greatest songs of all time, earned two Grammy Awards and is one of the best-selling singles of all time at around 8 million copies. The music video for "Single Ladies (Put a Ring on It)", which achieved fame f…	Which publication considers Crazy in Love to be one of the top 500 songs of all time?	56d4eaca2ccc5a1400d83345	155	Rolling Stone
608	Her debut single, "Crazy in Love" was named VH1's "Greatest Song of the 2000s", NME's "Best Track of the 00s" and "Pop Song of the Century", considered by Rolling Stone to be one of the 500 greatest songs of all time, earned two Grammy Awards and is one of the best-selling singles of all time at around 8 million copies. The music video for "Single Ladies (Put a Ring on It)", which achieved fame f…	Who sang "Girls Love Beyoncé" in 2013?	56d4eaca2ccc5a1400d83347	702	Drake
609	Her debut single, "Crazy in Love" was named VH1's "Greatest Song of the 2000s", NME's "Best Track of the 00s" and "Pop Song of the Century", considered by Rolling Stone to be one of the 500 greatest songs of all time, earned two Grammy Awards and is one of the best-selling singles of all time at around 8 million copies. The music video for "Single Ladies (Put a Ring on It)", which achieved fame f…	What did Bryan Lessard name after Beyoncé?	56d4eaca2ccc5a1400d83348	940	a species of horse fly
610	Beyoncé has received numerous awards. As a solo artist she has sold over 15 million albums in the US, and over 118 million records worldwide (a further 60 million additionally with Destiny's Child), making her one of the best-selling music artists of all time. The Recording Industry Association of America (RIAA) listed Beyoncé as the top certified artist of the 2000s, with a total of 64 certifica…	How many copies of her albums as Beyonce sold in the US?	56becb8d3aeaaa14008c9495	73	15 million
611	Beyoncé has received numerous awards. As a solo artist she has sold over 15 million albums in the US, and over 118 million records worldwide (a further 60 million additionally with Destiny's Child), making her one of the best-selling music artists of all time. The Recording Industry Association of America (RIAA) listed Beyoncé as the top certified artist of the 2000s, with a total of 64 certifica…	Totaling worldwide, how many records as Beyonce sold?	56becb8d3aeaaa14008c9496	111	118 million
612	Beyoncé has received numerous awards. As a solo artist she has sold over 15 million albums in the US, and over 118 million records worldwide (a further 60 million additionally with Destiny's Child), making her one of the best-selling music artists of all time. The Recording Industry Association of America (RIAA) listed Beyoncé as the top certified artist of the 2000s, with a total of 64 certifica…	How many certifications was Beyonce awarded by the RIAA?	56becb8d3aeaaa14008c9497	387	64
613	Beyoncé has received numerous awards. As a solo artist she has sold over 15 million albums in the US, and over 118 million records worldwide (a further 60 million additionally with Destiny's Child), making her one of the best-selling music artists of all time. The Recording Industry Association of America (RIAA) listed Beyoncé as the top certified artist of the 2000s, with a total of 64 certifica…	When Beyonce was with Destiny's Child, how many albums did she manage to sell?	56becb8d3aeaaa14008c9498	152	60 million
614	Beyoncé has received numerous awards. As a solo artist she has sold over 15 million albums in the US, and over 118 million records worldwide (a further 60 million additionally with Destiny's Child), making her one of the best-selling music artists of all time. The Recording Industry Association of America (RIAA) listed Beyoncé as the top certified artist of the 2000s, with a total of 64 certifica…	Who was the first female to achieve the International Artist Award at the American Music Awards?	56becb8d3aeaaa14008c9499	0	Beyoncé
615	Beyoncé has received numerous awards. As a solo artist she has sold over 15 million albums in the US, and over 118 million records worldwide (a further 60 million additionally with Destiny's Child), making her one of the best-selling music artists of all time. The Recording Industry Association of America (RIAA) listed Beyoncé as the top certified artist of the 2000s, with a total of 64 certifica…	How many albums has Beyonce as a solo artist sold in the U.S?	56bfd6f7a10cfb1400551323	73	15 million
616	Beyoncé has received numerous awards. As a solo artist she has sold over 15 million albums in the US, and over 118 million records worldwide (a further 60 million additionally with Destiny's Child), making her one of the best-selling music artists of all time. The Recording Industry Association of America (RIAA) listed Beyoncé as the top certified artist of the 2000s, with a total of 64 certifica…	How many has she sold worldwide?	56bfd6f7a10cfb1400551324	111	118 million
617	Beyoncé has received numerous awards. As a solo artist she has sold over 15 million albums in the US, and over 118 million records worldwide (a further 60 million additionally with Destiny's Child), making her one of the best-selling music artists of all time. The Recording Industry Association of America (RIAA) listed Beyoncé as the top certified artist of the 2000s, with a total of 64 certifica…	How many records has she sold with Destiny's Child?	56bfd6f7a10cfb1400551325	152	60 million
618	Beyoncé has received numerous awards. As a solo artist she has sold over 15 million albums in the US, and over 118 million records worldwide (a further 60 million additionally with Destiny's Child), making her one of the best-selling music artists of all time. The Recording Industry Association of America (RIAA) listed Beyoncé as the top certified artist of the 2000s, with a total of 64 certifica…	When did she receive the Legend Award?	56bfd6f7a10cfb1400551326	1052	2008 World Music Awards
619	Beyoncé has received numerous awards. As a solo artist she has sold over 15 million albums in the US, and over 118 million records worldwide (a further 60 million additionally with Destiny's Child), making her one of the best-selling music artists of all time. The Recording Industry Association of America (RIAA) listed Beyoncé as the top certified artist of the 2000s, with a total of 64 certifica…	How many music certifications has she received in the 2000s?	56bfd6f7a10cfb1400551327	387	64 certifications
620	Beyoncé has received numerous awards. As a solo artist she has sold over 15 million albums in the US, and over 118 million records worldwide (a further 60 million additionally with Destiny's Child), making her one of the best-selling music artists of all time. The Recording Industry Association of America (RIAA) listed Beyoncé as the top certified artist of the 2000s, with a total of 64 certifica…	How many records has Beyoncé sold in the United States?	56d4eb762ccc5a1400d8334e	68	over 15 million
621	Beyoncé has received numerous awards. As a solo artist she has sold over 15 million albums in the US, and over 118 million records worldwide (a further 60 million additionally with Destiny's Child), making her one of the best-selling music artists of all time. The Recording Industry Association of America (RIAA) listed Beyoncé as the top certified artist of the 2000s, with a total of 64 certifica…	How many records has Beyoncé sold throughout the world?	56d4eb762ccc5a1400d8334f	106	over 118 million
622	Beyoncé has received numerous awards. As a solo artist she has sold over 15 million albums in the US, and over 118 million records worldwide (a further 60 million additionally with Destiny's Child), making her one of the best-selling music artists of all time. The Recording Industry Association of America (RIAA) listed Beyoncé as the top certified artist of the 2000s, with a total of 64 certifica…	Who cited Beyoncé as being the top certified artist of the 2000s?	56d4eb762ccc5a1400d83350	261	The Recording Industry Association of America
623	Beyoncé has received numerous awards. As a solo artist she has sold over 15 million albums in the US, and over 118 million records worldwide (a further 60 million additionally with Destiny's Child), making her one of the best-selling music artists of all time. The Recording Industry Association of America (RIAA) listed Beyoncé as the top certified artist of the 2000s, with a total of 64 certifica…	How many certifications did RIAA give Beyoncé?	56d4eb762ccc5a1400d83351	387	64
624	Beyoncé has received numerous awards. As a solo artist she has sold over 15 million albums in the US, and over 118 million records worldwide (a further 60 million additionally with Destiny's Child), making her one of the best-selling music artists of all time. The Recording Industry Association of America (RIAA) listed Beyoncé as the top certified artist of the 2000s, with a total of 64 certifica…	When did Beyoncé receive the Legend Award?	56d4eb762ccc5a1400d83352	1048	the 2008 World Music Awards
625	Beyoncé has won 20 Grammy Awards, both as a solo artist and member of Destiny's Child, making her the second most honored female artist by the Grammys, behind Alison Krauss and the most nominated woman in Grammy Award history with 52 nominations. "Single Ladies (Put a Ring on It)" won Song of the Year in 2010 while "Say My Name" and "Crazy in Love" had previously won Best R&B Song. Dangerously in…	How many Grammys has Beyonce won total with and without Destiny's Child?	56becc903aeaaa14008c949f	16	20
626	Beyoncé has won 20 Grammy Awards, both as a solo artist and member of Destiny's Child, making her the second most honored female artist by the Grammys, behind Alison Krauss and the most nominated woman in Grammy Award history with 52 nominations. "Single Ladies (Put a Ring on It)" won Song of the Year in 2010 while "Say My Name" and "Crazy in Love" had previously won Best R&B Song. Dangerously in…	Who is the only other woman with more Grammy awards than Beyonce?	56becc903aeaaa14008c94a0	159	Alison Krauss
627	Beyoncé has won 20 Grammy Awards, both as a solo artist and member of Destiny's Child, making her the second most honored female artist by the Grammys, behind Alison Krauss and the most nominated woman in Grammy Award history with 52 nominations. "Single Ladies (Put a Ring on It)" won Song of the Year in 2010 while "Say My Name" and "Crazy in Love" had previously won Best R&B Song. Dangerously in…	Beyonce has been awarded how many Grammy nominations?	56becc903aeaaa14008c94a1	231	52
628	Beyoncé has won 20 Grammy Awards, both as a solo artist and member of Destiny's Child, making her the second most honored female artist by the Grammys, behind Alison Krauss and the most nominated woman in Grammy Award history with 52 nominations. "Single Ladies (Put a Ring on It)" won Song of the Year in 2010 while "Say My Name" and "Crazy in Love" had previously won Best R&B Song. Dangerously in…	Beyonce holds the record for how many wins in one night by a female?	56becc903aeaaa14008c94a2	586	six
629	Beyoncé has won 20 Grammy Awards, both as a solo artist and member of Destiny's Child, making her the second most honored female artist by the Grammys, behind Alison Krauss and the most nominated woman in Grammy Award history with 52 nominations. "Single Ladies (Put a Ring on It)" won Song of the Year in 2010 while "Say My Name" and "Crazy in Love" had previously won Best R&B Song. Dangerously in…	How many awards at the Broadcast Film Critics Association Awards in 2006 did Beyonce bring home?	56becc903aeaaa14008c94a3	949	two
630	Beyoncé has won 20 Grammy Awards, both as a solo artist and member of Destiny's Child, making her the second most honored female artist by the Grammys, behind Alison Krauss and the most nominated woman in Grammy Award history with 52 nominations. "Single Ladies (Put a Ring on It)" won Song of the Year in 2010 while "Say My Name" and "Crazy in Love" had previously won Best R&B Song. Dangerously in…	How many Grammies has Beyonce won?	56bfd8bda10cfb140055132d	16	20 Grammy Awards
631	Beyoncé has won 20 Grammy Awards, both as a solo artist and member of Destiny's Child, making her the second most honored female artist by the Grammys, behind Alison Krauss and the most nominated woman in Grammy Award history with 52 nominations. "Single Ladies (Put a Ring on It)" won Song of the Year in 2010 while "Say My Name" and "Crazy in Love" had previously won Best R&B Song. Dangerously in…	How many Grammy nominations does Beyonce have?	56bfd8bda10cfb140055132e	231	52 nominations
632	Beyoncé has won 20 Grammy Awards, both as a solo artist and member of Destiny's Child, making her the second most honored female artist by the Grammys, behind Alison Krauss and the most nominated woman in Grammy Award history with 52 nominations. "Single Ladies (Put a Ring on It)" won Song of the Year in 2010 while "Say My Name" and "Crazy in Love" had previously won Best R&B Song. Dangerously in…	When did she set the record for most Grammy awards won in one night?	56bfd8bda10cfb140055132f	306	2010
633	Beyoncé has won 20 Grammy Awards, both as a solo artist and member of Destiny's Child, making her the second most honored female artist by the Grammys, behind Alison Krauss and the most nominated woman in Grammy Award history with 52 nominations. "Single Ladies (Put a Ring on It)" won Song of the Year in 2010 while "Say My Name" and "Crazy in Love" had previously won Best R&B Song. Dangerously in…	Who tied her record for most Grammies won in one night in 2012?	56bfd8bda10cfb1400551330	705	Adele
634	Beyoncé has won 20 Grammy Awards, both as a solo artist and member of Destiny's Child, making her the second most honored female artist by the Grammys, behind Alison Krauss and the most nominated woman in Grammy Award history with 52 nominations. "Single Ladies (Put a Ring on It)" won Song of the Year in 2010 while "Say My Name" and "Crazy in Love" had previously won Best R&B Song. Dangerously in…	How many Grammys has Beyoncé won?	56d4ebea2ccc5a1400d83358	16	20
635	Beyoncé has won 20 Grammy Awards, both as a solo artist and member of Destiny's Child, making her the second most honored female artist by the Grammys, behind Alison Krauss and the most nominated woman in Grammy Award history with 52 nominations. "Single Ladies (Put a Ring on It)" won Song of the Year in 2010 while "Say My Name" and "Crazy in Love" had previously won Best R&B Song. Dangerously in…	How many Grammy nominations has Beyoncé had?	56d4ebea2ccc5a1400d8335a	231	52
636	Beyoncé has won 20 Grammy Awards, both as a solo artist and member of Destiny's Child, making her the second most honored female artist by the Grammys, behind Alison Krauss and the most nominated woman in Grammy Award history with 52 nominations. "Single Ladies (Put a Ring on It)" won Song of the Year in 2010 while "Say My Name" and "Crazy in Love" had previously won Best R&B Song. Dangerously in…	What Beyoncé song was song of the year on 2010?	56d4ebea2ccc5a1400d8335b	247	"Single Ladies (Put a Ring on It)"
637	Beyoncé has won 20 Grammy Awards, both as a solo artist and member of Destiny's Child, making her the second most honored female artist by the Grammys, behind Alison Krauss and the most nominated woman in Grammy Award history with 52 nominations. "Single Ladies (Put a Ring on It)" won Song of the Year in 2010 while "Say My Name" and "Crazy in Love" had previously won Best R&B Song. Dangerously in…	What movie had Beyoncé nominated as Best Actress for Golden Globe Awards?	56d4ebea2ccc5a1400d8335c	756	Dreamgirls
638	Beyoncé has worked with Pepsi since 2002, and in 2004 appeared in a Gladiator-themed commercial with Britney Spears, Pink, and Enrique Iglesias. In 2012, Beyoncé signed a $50 million deal to endorse Pepsi. The Center for Science in the Public Interest (CSPINET) wrote Beyoncé an open letter asking her to reconsider the deal because of the unhealthiness of the product and to donate the proceeds to …	Which soda company has Beyonce partnered with since 2002?	56bed07e3aeaaa14008c94a9	24	Pepsi
639	Beyoncé has worked with Pepsi since 2002, and in 2004 appeared in a Gladiator-themed commercial with Britney Spears, Pink, and Enrique Iglesias. In 2012, Beyoncé signed a $50 million deal to endorse Pepsi. The Center for Science in the Public Interest (CSPINET) wrote Beyoncé an open letter asking her to reconsider the deal because of the unhealthiness of the product and to donate the proceeds to …	Pepsi paid Beyonce how much in 2012 for her endorsement?	56bed07e3aeaaa14008c94aa	172	50 million
640	Beyoncé has worked with Pepsi since 2002, and in 2004 appeared in a Gladiator-themed commercial with Britney Spears, Pink, and Enrique Iglesias. In 2012, Beyoncé signed a $50 million deal to endorse Pepsi. The Center for Science in the Public Interest (CSPINET) wrote Beyoncé an open letter asking her to reconsider the deal because of the unhealthiness of the product and to donate the proceeds to …	Which organization wrote a letter to Beyonce after her Pepsi endorsement deal?	56bed07e3aeaaa14008c94ab	206	The Center for Science in the Public Interest (CSPINET)
641	Beyoncé has worked with Pepsi since 2002, and in 2004 appeared in a Gladiator-themed commercial with Britney Spears, Pink, and Enrique Iglesias. In 2012, Beyoncé signed a $50 million deal to endorse Pepsi. The Center for Science in the Public Interest (CSPINET) wrote Beyoncé an open letter asking her to reconsider the deal because of the unhealthiness of the product and to donate the proceeds to …	What percentage of people were positive about Beyonce's endorsement of Pepsi?	56bed07e3aeaaa14008c94ad	535	70
642	Beyoncé has worked with Pepsi since 2002, and in 2004 appeared in a Gladiator-themed commercial with Britney Spears, Pink, and Enrique Iglesias. In 2012, Beyoncé signed a $50 million deal to endorse Pepsi. The Center for Science in the Public Interest (CSPINET) wrote Beyoncé an open letter asking her to reconsider the deal because of the unhealthiness of the product and to donate the proceeds to …	When did Beyonce begin doing Pepsi advetisments?	56bfda91a10cfb1400551337	36	2002
643	Beyoncé has worked with Pepsi since 2002, and in 2004 appeared in a Gladiator-themed commercial with Britney Spears, Pink, and Enrique Iglesias. In 2012, Beyoncé signed a $50 million deal to endorse Pepsi. The Center for Science in the Public Interest (CSPINET) wrote Beyoncé an open letter asking her to reconsider the deal because of the unhealthiness of the product and to donate the proceeds to …	Who was in the commercial with Beyonce in 2004?	56bfda91a10cfb1400551338	101	Britney Spears, Pink, and Enrique Iglesias
644	Beyoncé has worked with Pepsi since 2002, and in 2004 appeared in a Gladiator-themed commercial with Britney Spears, Pink, and Enrique Iglesias. In 2012, Beyoncé signed a $50 million deal to endorse Pepsi. The Center for Science in the Public Interest (CSPINET) wrote Beyoncé an open letter asking her to reconsider the deal because of the unhealthiness of the product and to donate the proceeds to …	What did she agree to do for 50 million dollars in 2012?	56bfda91a10cfb1400551339	191	endorse Pepsi
645	Beyoncé has worked with Pepsi since 2002, and in 2004 appeared in a Gladiator-themed commercial with Britney Spears, Pink, and Enrique Iglesias. In 2012, Beyoncé signed a $50 million deal to endorse Pepsi. The Center for Science in the Public Interest (CSPINET) wrote Beyoncé an open letter asking her to reconsider the deal because of the unhealthiness of the product and to donate the proceeds to …	Who sent her a letter asking that she reconsider the Pepsi deal?	56bfda91a10cfb140055133a	210	Center for Science in the Public Interest
646	Beyoncé has worked with Pepsi since 2002, and in 2004 appeared in a Gladiator-themed commercial with Britney Spears, Pink, and Enrique Iglesias. In 2012, Beyoncé signed a $50 million deal to endorse Pepsi. The Center for Science in the Public Interest (CSPINET) wrote Beyoncé an open letter asking her to reconsider the deal because of the unhealthiness of the product and to donate the proceeds to …	What soft drink company has Beyoncé worked with since 2002?	56d4ec422ccc5a1400d83362	24	Pepsi
647	Beyoncé has worked with Pepsi since 2002, and in 2004 appeared in a Gladiator-themed commercial with Britney Spears, Pink, and Enrique Iglesias. In 2012, Beyoncé signed a $50 million deal to endorse Pepsi. The Center for Science in the Public Interest (CSPINET) wrote Beyoncé an open letter asking her to reconsider the deal because of the unhealthiness of the product and to donate the proceeds to …	How much did Beyoncé get for a deal with a soft drink company in 2012?	56d4ec422ccc5a1400d83363	171	$50 million
648	Beyoncé has worked with Pepsi since 2002, and in 2004 appeared in a Gladiator-themed commercial with Britney Spears, Pink, and Enrique Iglesias. In 2012, Beyoncé signed a $50 million deal to endorse Pepsi. The Center for Science in the Public Interest (CSPINET) wrote Beyoncé an open letter asking her to reconsider the deal because of the unhealthiness of the product and to donate the proceeds to …	Who asked her to change her mind about the soft drink deal due to the nature of the product?	56d4ec422ccc5a1400d83364	206	The Center for Science in the Public Interest (CSPINET)
649	Beyoncé has worked with Pepsi since 2002, and in 2004 appeared in a Gladiator-themed commercial with Britney Spears, Pink, and Enrique Iglesias. In 2012, Beyoncé signed a $50 million deal to endorse Pepsi. The Center for Science in the Public Interest (CSPINET) wrote Beyoncé an open letter asking her to reconsider the deal because of the unhealthiness of the product and to donate the proceeds to …	What organization discovered that the advertisements Beyoncé did for the soft drink company were 70% positive?	56d4ec422ccc5a1400d83365	437	NetBase
650	Beyoncé has worked with Tommy Hilfiger for the fragrances True Star (singing a cover version of "Wishing on a Star") and True Star Gold; she also promoted Emporio Armani's Diamonds fragrance in 2007. Beyoncé launched her first official fragrance, Heat in 2010. The commercial, which featured the 1956 song "Fever", was shown after the water shed in the United Kingdom as it begins with an image of B…	Beyonce worked with who on her perfumes, True Star and True Star Gold?	56bed1243aeaaa14008c94b3	24	Tommy Hilfiger
651	Beyoncé has worked with Tommy Hilfiger for the fragrances True Star (singing a cover version of "Wishing on a Star") and True Star Gold; she also promoted Emporio Armani's Diamonds fragrance in 2007. Beyoncé launched her first official fragrance, Heat in 2010. The commercial, which featured the 1956 song "Fever", was shown after the water shed in the United Kingdom as it begins with an image of B…	The world's best selling celebrity perfume line belongs to whom?	56bed1243aeaaa14008c94b4	0	Beyoncé
652	Beyoncé has worked with Tommy Hilfiger for the fragrances True Star (singing a cover version of "Wishing on a Star") and True Star Gold; she also promoted Emporio Armani's Diamonds fragrance in 2007. Beyoncé launched her first official fragrance, Heat in 2010. The commercial, which featured the 1956 song "Fever", was shown after the water shed in the United Kingdom as it begins with an image of B…	Beyonce's first fragrance had what name?	56bed1243aeaaa14008c94b5	247	Heat
653	Beyoncé has worked with Tommy Hilfiger for the fragrances True Star (singing a cover version of "Wishing on a Star") and True Star Gold; she also promoted Emporio Armani's Diamonds fragrance in 2007. Beyoncé launched her first official fragrance, Heat in 2010. The commercial, which featured the 1956 song "Fever", was shown after the water shed in the United Kingdom as it begins with an image of B…	The Mrs. Carter Show Limited Edition was released in what year?	56bed1243aeaaa14008c94b6	577	2013
654	Beyoncé has worked with Tommy Hilfiger for the fragrances True Star (singing a cover version of "Wishing on a Star") and True Star Gold; she also promoted Emporio Armani's Diamonds fragrance in 2007. Beyoncé launched her first official fragrance, Heat in 2010. The commercial, which featured the 1956 song "Fever", was shown after the water shed in the United Kingdom as it begins with an image of B…	How much money did The Mrs. Carter Show Limited Edition fragrance make?	56bed1243aeaaa14008c94b7	750	400 million
655	Beyoncé has worked with Tommy Hilfiger for the fragrances True Star (singing a cover version of "Wishing on a Star") and True Star Gold; she also promoted Emporio Armani's Diamonds fragrance in 2007. Beyoncé launched her first official fragrance, Heat in 2010. The commercial, which featured the 1956 song "Fever", was shown after the water shed in the United Kingdom as it begins with an image of B…	What was Beyonce's 2010 perfume called?	56bfdbf2a10cfb1400551341	247	Heat
656	Beyoncé has worked with Tommy Hilfiger for the fragrances True Star (singing a cover version of "Wishing on a Star") and True Star Gold; she also promoted Emporio Armani's Diamonds fragrance in 2007. Beyoncé launched her first official fragrance, Heat in 2010. The commercial, which featured the 1956 song "Fever", was shown after the water shed in the United Kingdom as it begins with an image of B…	When was her second perfume, Heat Rush, released?	56bfdbf2a10cfb1400551342	452	2011
657	Beyoncé has worked with Tommy Hilfiger for the fragrances True Star (singing a cover version of "Wishing on a Star") and True Star Gold; she also promoted Emporio Armani's Diamonds fragrance in 2007. Beyoncé launched her first official fragrance, Heat in 2010. The commercial, which featured the 1956 song "Fever", was shown after the water shed in the United Kingdom as it begins with an image of B…	What was Beyonce's third perfume named?	56bfdbf2a10cfb1400551343	535	Pulse
658	Beyoncé has worked with Tommy Hilfiger for the fragrances True Star (singing a cover version of "Wishing on a Star") and True Star Gold; she also promoted Emporio Armani's Diamonds fragrance in 2007. Beyoncé launched her first official fragrance, Heat in 2010. The commercial, which featured the 1956 song "Fever", was shown after the water shed in the United Kingdom as it begins with an image of B…	How many editions of Heat have been launched?	56bfdbf2a10cfb1400551344	654	six editions
659	Beyoncé has worked with Tommy Hilfiger for the fragrances True Star (singing a cover version of "Wishing on a Star") and True Star Gold; she also promoted Emporio Armani's Diamonds fragrance in 2007. Beyoncé launched her first official fragrance, Heat in 2010. The commercial, which featured the 1956 song "Fever", was shown after the water shed in the United Kingdom as it begins with an image of B…	Which Emporio Armani fragrance did Beyoncé promote in 2007?	56d4ee342ccc5a1400d8336d	172	Diamonds
660	Beyoncé has worked with Tommy Hilfiger for the fragrances True Star (singing a cover version of "Wishing on a Star") and True Star Gold; she also promoted Emporio Armani's Diamonds fragrance in 2007. Beyoncé launched her first official fragrance, Heat in 2010. The commercial, which featured the 1956 song "Fever", was shown after the water shed in the United Kingdom as it begins with an image of B…	What year did Beyoncé introduce her first fragrance?	56d4ee342ccc5a1400d8336e	255	2010.
661	Beyoncé has worked with Tommy Hilfiger for the fragrances True Star (singing a cover version of "Wishing on a Star") and True Star Gold; she also promoted Emporio Armani's Diamonds fragrance in 2007. Beyoncé launched her first official fragrance, Heat in 2010. The commercial, which featured the 1956 song "Fever", was shown after the water shed in the United Kingdom as it begins with an image of B…	What was Beyoncé's first fragrance called?	56d4ee342ccc5a1400d8336f	247	Heat
662	Beyoncé has worked with Tommy Hilfiger for the fragrances True Star (singing a cover version of "Wishing on a Star") and True Star Gold; she also promoted Emporio Armani's Diamonds fragrance in 2007. Beyoncé launched her first official fragrance, Heat in 2010. The commercial, which featured the 1956 song "Fever", was shown after the water shed in the United Kingdom as it begins with an image of B…	How many editions of Heat exist?	56d4ee342ccc5a1400d83370	654	six
663	The release of a video-game Starpower: Beyoncé was cancelled after Beyoncé pulled out of a $100 million with GateFive who alleged the cancellation meant the sacking of 70 staff and millions of pounds lost in development. It was settled out of court by her lawyers in June 2013 who said that they had cancelled because GateFive had lost its financial backers. Beyoncé also has had deals with American…	How young was Beyonce when she acquired deals from American Express and L'Oreal?	56bed17a3aeaaa14008c94bd	450	18
664	The release of a video-game Starpower: Beyoncé was cancelled after Beyoncé pulled out of a $100 million with GateFive who alleged the cancellation meant the sacking of 70 staff and millions of pounds lost in development. It was settled out of court by her lawyers in June 2013 who said that they had cancelled because GateFive had lost its financial backers. Beyoncé also has had deals with American…	What was the name of the video game that was cancelled for Beyonce?	56bed17a3aeaaa14008c94be	28	Starpower: Beyoncé
665	The release of a video-game Starpower: Beyoncé was cancelled after Beyoncé pulled out of a $100 million with GateFive who alleged the cancellation meant the sacking of 70 staff and millions of pounds lost in development. It was settled out of court by her lawyers in June 2013 who said that they had cancelled because GateFive had lost its financial backers. Beyoncé also has had deals with American…	When did Beyonce begin her deals with name brands?	56bfdd3fa10cfb140055134b	433	since the age of 18
666	The release of a video-game Starpower: Beyoncé was cancelled after Beyoncé pulled out of a $100 million with GateFive who alleged the cancellation meant the sacking of 70 staff and millions of pounds lost in development. It was settled out of court by her lawyers in June 2013 who said that they had cancelled because GateFive had lost its financial backers. Beyoncé also has had deals with American…	How many people lost jobs when Beyonce left the video game deal?	56bfdd3fa10cfb140055134d	168	70 staff
667	The release of a video-game Starpower: Beyoncé was cancelled after Beyoncé pulled out of a $100 million with GateFive who alleged the cancellation meant the sacking of 70 staff and millions of pounds lost in development. It was settled out of court by her lawyers in June 2013 who said that they had cancelled because GateFive had lost its financial backers. Beyoncé also has had deals with American…	How was the suit settled?	56bfdd3fa10cfb140055134e	236	out of court
668	The release of a video-game Starpower: Beyoncé was cancelled after Beyoncé pulled out of a $100 million with GateFive who alleged the cancellation meant the sacking of 70 staff and millions of pounds lost in development. It was settled out of court by her lawyers in June 2013 who said that they had cancelled because GateFive had lost its financial backers. Beyoncé also has had deals with American…	What was the name of the video game?	56bfdd3fa10cfb140055134f	28	Starpower: Beyoncé
669	The release of a video-game Starpower: Beyoncé was cancelled after Beyoncé pulled out of a $100 million with GateFive who alleged the cancellation meant the sacking of 70 staff and millions of pounds lost in development. It was settled out of court by her lawyers in June 2013 who said that they had cancelled because GateFive had lost its financial backers. Beyoncé also has had deals with American…	What video game did Beyoncé back out of?	56d4efd92ccc5a1400d83376	28	Starpower: Beyoncé
670	The release of a video-game Starpower: Beyoncé was cancelled after Beyoncé pulled out of a $100 million with GateFive who alleged the cancellation meant the sacking of 70 staff and millions of pounds lost in development. It was settled out of court by her lawyers in June 2013 who said that they had cancelled because GateFive had lost its financial backers. Beyoncé also has had deals with American…	What company was producing the video game?	56d4efd92ccc5a1400d83377	109	GateFive
671	The release of a video-game Starpower: Beyoncé was cancelled after Beyoncé pulled out of a $100 million with GateFive who alleged the cancellation meant the sacking of 70 staff and millions of pounds lost in development. It was settled out of court by her lawyers in June 2013 who said that they had cancelled because GateFive had lost its financial backers. Beyoncé also has had deals with American…	How many people lost their jobs over Beyoncé backing out of the deal?	56d4efd92ccc5a1400d83378	168	70
672	The release of a video-game Starpower: Beyoncé was cancelled after Beyoncé pulled out of a $100 million with GateFive who alleged the cancellation meant the sacking of 70 staff and millions of pounds lost in development. It was settled out of court by her lawyers in June 2013 who said that they had cancelled because GateFive had lost its financial backers. Beyoncé also has had deals with American…	When was the disagreement settled out of court?	56d4efd92ccc5a1400d83379	267	June 2013
673	In October 2014, it was announced that Beyoncé with her management company Parkwood Entertainment would be partnering with London-based fashion retailer Topshop, in a new 50/50 split subsidiary business named Parkwood Topshop Athletic Ltd. The new division was created for Topshop to break into the activewear market, with an athletic, street wear brand being produced. "Creating a partnership with …	Who did Bayonce's management go into business with in 2014?	56bed22d3aeaaa14008c94c1	136	fashion retailer Topshop
674	In October 2014, it was announced that Beyoncé with her management company Parkwood Entertainment would be partnering with London-based fashion retailer Topshop, in a new 50/50 split subsidiary business named Parkwood Topshop Athletic Ltd. The new division was created for Topshop to break into the activewear market, with an athletic, street wear brand being produced. "Creating a partnership with …	After their agreement together, Beyonce's and Topshop" new business was called what?	56bed22d3aeaaa14008c94c2	209	Parkwood Topshop Athletic Ltd
675	In October 2014, it was announced that Beyoncé with her management company Parkwood Entertainment would be partnering with London-based fashion retailer Topshop, in a new 50/50 split subsidiary business named Parkwood Topshop Athletic Ltd. The new division was created for Topshop to break into the activewear market, with an athletic, street wear brand being produced. "Creating a partnership with …	What type of clothing does Parkwood Topshop Athletic Ltd produce?	56bed22d3aeaaa14008c94c3	299	activewear
676	In October 2014, it was announced that Beyoncé with her management company Parkwood Entertainment would be partnering with London-based fashion retailer Topshop, in a new 50/50 split subsidiary business named Parkwood Topshop Athletic Ltd. The new division was created for Topshop to break into the activewear market, with an athletic, street wear brand being produced. "Creating a partnership with …	The company and products were set to be in stores when?	56bed22d3aeaaa14008c94c4	698	fall of 2015
677	In October 2014, it was announced that Beyoncé with her management company Parkwood Entertainment would be partnering with London-based fashion retailer Topshop, in a new 50/50 split subsidiary business named Parkwood Topshop Athletic Ltd. The new division was created for Topshop to break into the activewear market, with an athletic, street wear brand being produced. "Creating a partnership with …	Who did Beyonce partner with in London?	56bfdecca10cfb1400551355	153	Topshop
678	In October 2014, it was announced that Beyoncé with her management company Parkwood Entertainment would be partnering with London-based fashion retailer Topshop, in a new 50/50 split subsidiary business named Parkwood Topshop Athletic Ltd. The new division was created for Topshop to break into the activewear market, with an athletic, street wear brand being produced. "Creating a partnership with …	When will the new line launch?	56bfdecca10cfb1400551359	706	2015
679	In October 2014, it was announced that Beyoncé with her management company Parkwood Entertainment would be partnering with London-based fashion retailer Topshop, in a new 50/50 split subsidiary business named Parkwood Topshop Athletic Ltd. The new division was created for Topshop to break into the activewear market, with an athletic, street wear brand being produced. "Creating a partnership with …	What is the name of Beyoncé's management company?	56d4f5d32ccc5a1400d83380	75	Parkwood Entertainment
680	In October 2014, it was announced that Beyoncé with her management company Parkwood Entertainment would be partnering with London-based fashion retailer Topshop, in a new 50/50 split subsidiary business named Parkwood Topshop Athletic Ltd. The new division was created for Topshop to break into the activewear market, with an athletic, street wear brand being produced. "Creating a partnership with …	Who did Beyoncé and Parkwood Entertainment partner with in October 2014?	56d4f5d32ccc5a1400d83381	153	Topshop
681	In October 2014, it was announced that Beyoncé with her management company Parkwood Entertainment would be partnering with London-based fashion retailer Topshop, in a new 50/50 split subsidiary business named Parkwood Topshop Athletic Ltd. The new division was created for Topshop to break into the activewear market, with an athletic, street wear brand being produced. "Creating a partnership with …	Where is Topshop located?	56d4f5d32ccc5a1400d83382	123	London
682	In October 2014, it was announced that Beyoncé with her management company Parkwood Entertainment would be partnering with London-based fashion retailer Topshop, in a new 50/50 split subsidiary business named Parkwood Topshop Athletic Ltd. The new division was created for Topshop to break into the activewear market, with an athletic, street wear brand being produced. "Creating a partnership with …	What was the new division of Topshop because of the partnership?	56d4f5d32ccc5a1400d83383	299	activewear
683	On March 30, 2015, it was announced that Beyoncé is a co-owner, with various other music artists, in the music streaming service Tidal. The service specialises in lossless audio and high definition music videos. Beyoncé's husband Jay Z acquired the parent company of Tidal, Aspiro, in the first quarter of 2015. Including Beyoncé and Jay-Z, sixteen artist stakeholders (such as Kanye West, Rihanna, …	When was it discovered Beyonce was a co-owner of the music service, Tidal?	56bed2993aeaaa14008c94c9	3	March 30, 2015
684	On March 30, 2015, it was announced that Beyoncé is a co-owner, with various other music artists, in the music streaming service Tidal. The service specialises in lossless audio and high definition music videos. Beyoncé's husband Jay Z acquired the parent company of Tidal, Aspiro, in the first quarter of 2015. Including Beyoncé and Jay-Z, sixteen artist stakeholders (such as Kanye West, Rihanna, …	The parent company of Tidal became under the ownership of whom in 2015?	56bed2993aeaaa14008c94cb	230	Jay Z
685	On March 30, 2015, it was announced that Beyoncé is a co-owner, with various other music artists, in the music streaming service Tidal. The service specialises in lossless audio and high definition music videos. Beyoncé's husband Jay Z acquired the parent company of Tidal, Aspiro, in the first quarter of 2015. Including Beyoncé and Jay-Z, sixteen artist stakeholders (such as Kanye West, Rihanna, …	When was it announced that Beyonce was a co-owner in Tidal?	56bfe0a9a10cfb140055135f	3	March 30, 2015
686	On March 30, 2015, it was announced that Beyoncé is a co-owner, with various other music artists, in the music streaming service Tidal. The service specialises in lossless audio and high definition music videos. Beyoncé's husband Jay Z acquired the parent company of Tidal, Aspiro, in the first quarter of 2015. Including Beyoncé and Jay-Z, sixteen artist stakeholders (such as Kanye West, Rihanna, …	What kind of service is Tidal?	56bfe0a9a10cfb1400551361	105	music streaming service
687	On March 30, 2015, it was announced that Beyoncé is a co-owner, with various other music artists, in the music streaming service Tidal. The service specialises in lossless audio and high definition music videos. Beyoncé's husband Jay Z acquired the parent company of Tidal, Aspiro, in the first quarter of 2015. Including Beyoncé and Jay-Z, sixteen artist stakeholders (such as Kanye West, Rihanna, …	What is a criticism of other streaming services?	56bfe0a9a10cfb1400551363	763	low payout of royalties
688	On March 30, 2015, it was announced that Beyoncé is a co-owner, with various other music artists, in the music streaming service Tidal. The service specialises in lossless audio and high definition music videos. Beyoncé's husband Jay Z acquired the parent company of Tidal, Aspiro, in the first quarter of 2015. Including Beyoncé and Jay-Z, sixteen artist stakeholders (such as Kanye West, Rihanna, …	What music streaming system is Beyoncé part owner of?	56d4f63e2ccc5a1400d8338a	129	Tidal.
689	On March 30, 2015, it was announced that Beyoncé is a co-owner, with various other music artists, in the music streaming service Tidal. The service specialises in lossless audio and high definition music videos. Beyoncé's husband Jay Z acquired the parent company of Tidal, Aspiro, in the first quarter of 2015. Including Beyoncé and Jay-Z, sixteen artist stakeholders (such as Kanye West, Rihanna, …	What is the parent company of the music service Beyoncé owns part of?	56d4f63e2ccc5a1400d8338c	274	Aspiro
690	On March 30, 2015, it was announced that Beyoncé is a co-owner, with various other music artists, in the music streaming service Tidal. The service specialises in lossless audio and high definition music videos. Beyoncé's husband Jay Z acquired the parent company of Tidal, Aspiro, in the first quarter of 2015. Including Beyoncé and Jay-Z, sixteen artist stakeholders (such as Kanye West, Rihanna, …	Who acquired the parent company of the music service Beyoncé owns part of?	56d4f63e2ccc5a1400d8338d	230	Jay Z
691	On March 30, 2015, it was announced that Beyoncé is a co-owner, with various other music artists, in the music streaming service Tidal. The service specialises in lossless audio and high definition music videos. Beyoncé's husband Jay Z acquired the parent company of Tidal, Aspiro, in the first quarter of 2015. Including Beyoncé and Jay-Z, sixteen artist stakeholders (such as Kanye West, Rihanna, …	What music service is accused of providing low royalty amounts?	56d4f63e2ccc5a1400d8338e	717	Spotify
692	Beyoncé and her mother introduced House of Deréon, a contemporary women's fashion line, in 2005. The concept is inspired by three generations of women in their family, the name paying tribute to Beyoncé's grandmother, Agnèz Deréon, a respected seamstress. According to Tina, the overall style of the line best reflects her and Beyoncé's taste and style. Beyoncé and her mother founded their family's…	House of Dereon became known through Beyonce and which of Beyonce's relatives?	56bed32f3aeaaa14008c94cf	12	her mother
693	Beyoncé and her mother introduced House of Deréon, a contemporary women's fashion line, in 2005. The concept is inspired by three generations of women in their family, the name paying tribute to Beyoncé's grandmother, Agnèz Deréon, a respected seamstress. According to Tina, the overall style of the line best reflects her and Beyoncé's taste and style. Beyoncé and her mother founded their family's…	Beyonce's grandma's name was?	56bed32f3aeaaa14008c94d0	218	Agnèz Deréon
694	Beyoncé and her mother introduced House of Deréon, a contemporary women's fashion line, in 2005. The concept is inspired by three generations of women in their family, the name paying tribute to Beyoncé's grandmother, Agnèz Deréon, a respected seamstress. According to Tina, the overall style of the line best reflects her and Beyoncé's taste and style. Beyoncé and her mother founded their family's…	Beyonce's family's company name is what?	56bed32f3aeaaa14008c94d1	408	Beyond Productions
695	Beyoncé and her mother introduced House of Deréon, a contemporary women's fashion line, in 2005. The concept is inspired by three generations of women in their family, the name paying tribute to Beyoncé's grandmother, Agnèz Deréon, a respected seamstress. According to Tina, the overall style of the line best reflects her and Beyoncé's taste and style. Beyoncé and her mother founded their family's…	What types of garments are sold by Beyonce's clothing line?	56bed32f3aeaaa14008c94d2	670	sportswear, denim offerings with fur, outerwear and accessories that include handbags and footwear
696	Beyoncé and her mother introduced House of Deréon, a contemporary women's fashion line, in 2005. The concept is inspired by three generations of women in their family, the name paying tribute to Beyoncé's grandmother, Agnèz Deréon, a respected seamstress. According to Tina, the overall style of the line best reflects her and Beyoncé's taste and style. Beyoncé and her mother founded their family's…	Which two countries can you purchase Beyonce's clothing line?	56bed32f3aeaaa14008c94d3	834	US and Canada
697	Beyoncé and her mother introduced House of Deréon, a contemporary women's fashion line, in 2005. The concept is inspired by three generations of women in their family, the name paying tribute to Beyoncé's grandmother, Agnèz Deréon, a respected seamstress. According to Tina, the overall style of the line best reflects her and Beyoncé's taste and style. Beyoncé and her mother founded their family's…	Who partnered with Beyonce to start the clothing line, Dereon?	56bfe2a2a10cfb1400551369	12	her mother
698	Beyoncé and her mother introduced House of Deréon, a contemporary women's fashion line, in 2005. The concept is inspired by three generations of women in their family, the name paying tribute to Beyoncé's grandmother, Agnèz Deréon, a respected seamstress. According to Tina, the overall style of the line best reflects her and Beyoncé's taste and style. Beyoncé and her mother founded their family's…	When did Beyonce and her mother start Dereon?	56bfe2a2a10cfb140055136a	91	2005
699	Beyoncé and her mother introduced House of Deréon, a contemporary women's fashion line, in 2005. The concept is inspired by three generations of women in their family, the name paying tribute to Beyoncé's grandmother, Agnèz Deréon, a respected seamstress. According to Tina, the overall style of the line best reflects her and Beyoncé's taste and style. Beyoncé and her mother founded their family's…	Who was the business named for in Beyonce's family?	56bfe2a2a10cfb140055136b	205	grandmother, Agnèz Deréon
700	Beyoncé and her mother introduced House of Deréon, a contemporary women's fashion line, in 2005. The concept is inspired by three generations of women in their family, the name paying tribute to Beyoncé's grandmother, Agnèz Deréon, a respected seamstress. According to Tina, the overall style of the line best reflects her and Beyoncé's taste and style. Beyoncé and her mother founded their family's…	Where were items from the clothing line displayed?	56bfe2a2a10cfb140055136c	572	in Destiny's Child's shows and tours
701	Beyoncé and her mother introduced House of Deréon, a contemporary women's fashion line, in 2005. The concept is inspired by three generations of women in their family, the name paying tribute to Beyoncé's grandmother, Agnèz Deréon, a respected seamstress. According to Tina, the overall style of the line best reflects her and Beyoncé's taste and style. Beyoncé and her mother founded their family's…	Who shares in the House of Deréon fashion line introduction with Beyoncé?	56d4f6922ccc5a1400d83394	12	her mother
702	Beyoncé and her mother introduced House of Deréon, a contemporary women's fashion line, in 2005. The concept is inspired by three generations of women in their family, the name paying tribute to Beyoncé's grandmother, Agnèz Deréon, a respected seamstress. According to Tina, the overall style of the line best reflects her and Beyoncé's taste and style. Beyoncé and her mother founded their family's…	What is the name of the House of Deréon junior collection?	56d4f6922ccc5a1400d83397	526	Deréon.
703	In 2005, Beyoncé teamed up with House of Brands, a shoe company, to produce a range of footwear for House of Deréon. In January 2008, Starwave Mobile launched Beyoncé Fashion Diva, a "high-style" mobile game with a social networking component, featuring the House of Deréon collection. In July 2009, Beyoncé and her mother launched a new junior apparel label, Sasha Fierce for Deréon, for back-to-sc…	What type of accessory company did Beyonce partner with in 2005?	56bed38e3aeaaa14008c94d9	51	shoe
704	In 2005, Beyoncé teamed up with House of Brands, a shoe company, to produce a range of footwear for House of Deréon. In January 2008, Starwave Mobile launched Beyoncé Fashion Diva, a "high-style" mobile game with a social networking component, featuring the House of Deréon collection. In July 2009, Beyoncé and her mother launched a new junior apparel label, Sasha Fierce for Deréon, for back-to-sc…	In 2010, Beyonce released Dereon to what country?	56bed38e3aeaaa14008c94da	741	Brazil
705	In 2005, Beyoncé teamed up with House of Brands, a shoe company, to produce a range of footwear for House of Deréon. In January 2008, Starwave Mobile launched Beyoncé Fashion Diva, a "high-style" mobile game with a social networking component, featuring the House of Deréon collection. In July 2009, Beyoncé and her mother launched a new junior apparel label, Sasha Fierce for Deréon, for back-to-sc…	Back-to-school shopping was introduced in what year of Beyonce's clothing line?	56bed38e3aeaaa14008c94db	294	2009
706	In 2005, Beyoncé teamed up with House of Brands, a shoe company, to produce a range of footwear for House of Deréon. In January 2008, Starwave Mobile launched Beyoncé Fashion Diva, a "high-style" mobile game with a social networking component, featuring the House of Deréon collection. In July 2009, Beyoncé and her mother launched a new junior apparel label, Sasha Fierce for Deréon, for back-to-sc…	What did Beyonce's Fashion Diva feature?	56bfe4dfa10cfb1400551374	258	House of Deréon collection
707	In 2005, Beyoncé teamed up with House of Brands, a shoe company, to produce a range of footwear for House of Deréon. In January 2008, Starwave Mobile launched Beyoncé Fashion Diva, a "high-style" mobile game with a social networking component, featuring the House of Deréon collection. In July 2009, Beyoncé and her mother launched a new junior apparel label, Sasha Fierce for Deréon, for back-to-sc…	What new idea did Beyonce and her mother launch in 2009?	56bfe4dfa10cfb1400551375	360	Sasha Fierce for Deréon
708	In 2005, Beyoncé teamed up with House of Brands, a shoe company, to produce a range of footwear for House of Deréon. In January 2008, Starwave Mobile launched Beyoncé Fashion Diva, a "high-style" mobile game with a social networking component, featuring the House of Deréon collection. In July 2009, Beyoncé and her mother launched a new junior apparel label, Sasha Fierce for Deréon, for back-to-sc…	When did Beyonce partner with C&A to sell fashion in Brazil?	56bfe4dfa10cfb1400551377	638	May 27, 2010
709	In 2005, Beyoncé teamed up with House of Brands, a shoe company, to produce a range of footwear for House of Deréon. In January 2008, Starwave Mobile launched Beyoncé Fashion Diva, a "high-style" mobile game with a social networking component, featuring the House of Deréon collection. In July 2009, Beyoncé and her mother launched a new junior apparel label, Sasha Fierce for Deréon, for back-to-sc…	What company did Beyoncé get together with in 2005 to add shoes to her fashions?	56d4f6e02ccc5a1400d8339e	32	House of Brands
710	In 2005, Beyoncé teamed up with House of Brands, a shoe company, to produce a range of footwear for House of Deréon. In January 2008, Starwave Mobile launched Beyoncé Fashion Diva, a "high-style" mobile game with a social networking component, featuring the House of Deréon collection. In July 2009, Beyoncé and her mother launched a new junior apparel label, Sasha Fierce for Deréon, for back-to-sc…	What was the name of the game put out by Starwave Mobile in 2008 that featured Beyoncé fashions?	56d4f6e02ccc5a1400d8339f	159	Beyoncé Fashion Diva
711	In 2005, Beyoncé teamed up with House of Brands, a shoe company, to produce a range of footwear for House of Deréon. In January 2008, Starwave Mobile launched Beyoncé Fashion Diva, a "high-style" mobile game with a social networking component, featuring the House of Deréon collection. In July 2009, Beyoncé and her mother launched a new junior apparel label, Sasha Fierce for Deréon, for back-to-sc…	What was the name of the junior fashions launched in 2009 by Beyoncé and her mother?	56d4f6e02ccc5a1400d833a0	360	Sasha Fierce for Deréon
712	In 2005, Beyoncé teamed up with House of Brands, a shoe company, to produce a range of footwear for House of Deréon. In January 2008, Starwave Mobile launched Beyoncé Fashion Diva, a "high-style" mobile game with a social networking component, featuring the House of Deréon collection. In July 2009, Beyoncé and her mother launched a new junior apparel label, Sasha Fierce for Deréon, for back-to-sc…	Who did Beyoncé team up with in 2010 to get her fashions into Brazil?	56d4f6e02ccc5a1400d833a1	690	C&A
713	In 2005, Beyoncé teamed up with House of Brands, a shoe company, to produce a range of footwear for House of Deréon. In January 2008, Starwave Mobile launched Beyoncé Fashion Diva, a "high-style" mobile game with a social networking component, featuring the House of Deréon collection. In July 2009, Beyoncé and her mother launched a new junior apparel label, Sasha Fierce for Deréon, for back-to-sc…	Sasha Fierce for Deréon fashions were sold at stores that included Macy's and what other store?	56d4f6e02ccc5a1400d833a2	570	Dillard's
714	In October 2014, Beyoncé signed a deal to launch an activewear line of clothing with British fashion retailer Topshop. The 50-50 venture is called Parkwood Topshop Athletic Ltd and is scheduled to launch its first dance, fitness and sports ranges in autumn 2015. The line will launch in April 2016.	Beyonce, during October 2014, partnered with whom to produce an outdoor line of clothing?	56bed3e63aeaaa14008c94e0	110	Topshop
715	In October 2014, Beyoncé signed a deal to launch an activewear line of clothing with British fashion retailer Topshop. The 50-50 venture is called Parkwood Topshop Athletic Ltd and is scheduled to launch its first dance, fitness and sports ranges in autumn 2015. The line will launch in April 2016.	Beyonce and Topshops first products were to be sold in stores when?	56bed3e63aeaaa14008c94e1	250	autumn 2015
716	In October 2014, Beyoncé signed a deal to launch an activewear line of clothing with British fashion retailer Topshop. The 50-50 venture is called Parkwood Topshop Athletic Ltd and is scheduled to launch its first dance, fitness and sports ranges in autumn 2015. The line will launch in April 2016.	What is the new business called?	56bfe66ea10cfb140055137e	147	Parkwood Topshop Athletic Ltd
717	In October 2014, Beyoncé signed a deal to launch an activewear line of clothing with British fashion retailer Topshop. The 50-50 venture is called Parkwood Topshop Athletic Ltd and is scheduled to launch its first dance, fitness and sports ranges in autumn 2015. The line will launch in April 2016.	What is Beyonce's percentage of ownership in the new venture?	56bfe66ea10cfb1400551380	126	50
718	In October 2014, Beyoncé signed a deal to launch an activewear line of clothing with British fashion retailer Topshop. The 50-50 venture is called Parkwood Topshop Athletic Ltd and is scheduled to launch its first dance, fitness and sports ranges in autumn 2015. The line will launch in April 2016.	When will the full line appear?	56bfe66ea10cfb1400551381	287	April 2016
719	In October 2014, Beyoncé signed a deal to launch an activewear line of clothing with British fashion retailer Topshop. The 50-50 venture is called Parkwood Topshop Athletic Ltd and is scheduled to launch its first dance, fitness and sports ranges in autumn 2015. The line will launch in April 2016.	What company did Beyoncé contract with to sell clothing in England?	56d4f71e2ccc5a1400d833a8	110	Topshop
720	In October 2014, Beyoncé signed a deal to launch an activewear line of clothing with British fashion retailer Topshop. The 50-50 venture is called Parkwood Topshop Athletic Ltd and is scheduled to launch its first dance, fitness and sports ranges in autumn 2015. The line will launch in April 2016.	What is the name of the equal partnership's fashion line between Beyoncé and the British company to come out in 2016?	56d4f71e2ccc5a1400d833a9	147	Parkwood Topshop Athletic Ltd
721	In October 2014, Beyoncé signed a deal to launch an activewear line of clothing with British fashion retailer Topshop. The 50-50 venture is called Parkwood Topshop Athletic Ltd and is scheduled to launch its first dance, fitness and sports ranges in autumn 2015. The line will launch in April 2016.	What type of clothing does the British partnership with Beyoncé sell?	56d4f71e2ccc5a1400d833aa	52	activewear
722	After Hurricane Katrina in 2005, Beyoncé and Rowland founded the Survivor Foundation to provide transitional housing for victims in the Houston area, to which Beyoncé contributed an initial $250,000. The foundation has since expanded to work with other charities in the city, and also provided relief following Hurricane Ike three years later.	What national disaster caused Beyonce to create the Survivor Foundation?	56bed4553aeaaa14008c94e5	6	Hurricane Katrina
723	After Hurricane Katrina in 2005, Beyoncé and Rowland founded the Survivor Foundation to provide transitional housing for victims in the Houston area, to which Beyoncé contributed an initial $250,000. The foundation has since expanded to work with other charities in the city, and also provided relief following Hurricane Ike three years later.	How much cash did Beyonce put into the venture, the Survivor Foundation at startup?	56bed4553aeaaa14008c94e7	191	250,000
724	After Hurricane Katrina in 2005, Beyoncé and Rowland founded the Survivor Foundation to provide transitional housing for victims in the Houston area, to which Beyoncé contributed an initial $250,000. The foundation has since expanded to work with other charities in the city, and also provided relief following Hurricane Ike three years later.	What hurricane years later after Katrina did the organization provide support for?	56bed4553aeaaa14008c94e8	321	Ike
725	After Hurricane Katrina in 2005, Beyoncé and Rowland founded the Survivor Foundation to provide transitional housing for victims in the Houston area, to which Beyoncé contributed an initial $250,000. The foundation has since expanded to work with other charities in the city, and also provided relief following Hurricane Ike three years later.	What did Beyonce and Rowland found in 2005?	56bfe7eaa10cfb1400551387	61	the Survivor Foundation
726	After Hurricane Katrina in 2005, Beyoncé and Rowland founded the Survivor Foundation to provide transitional housing for victims in the Houston area, to which Beyoncé contributed an initial $250,000. The foundation has since expanded to work with other charities in the city, and also provided relief following Hurricane Ike three years later.	How much did Beyonce initially contribute to the foundation?	56bfe7eaa10cfb1400551389	190	$250,000
727	After Hurricane Katrina in 2005, Beyoncé and Rowland founded the Survivor Foundation to provide transitional housing for victims in the Houston area, to which Beyoncé contributed an initial $250,000. The foundation has since expanded to work with other charities in the city, and also provided relief following Hurricane Ike three years later.	How has this foundation changed in recent years?	56bfe7eaa10cfb140055138a	225	expanded to work with other charities
728	After Hurricane Katrina in 2005, Beyoncé and Rowland founded the Survivor Foundation to provide transitional housing for victims in the Houston area, to which Beyoncé contributed an initial $250,000. The foundation has since expanded to work with other charities in the city, and also provided relief following Hurricane Ike three years later.	What foundation did Beyoncé start after Hurricane Katrina?	56d4f7a22ccc5a1400d833ae	65	Survivor Foundation
729	After Hurricane Katrina in 2005, Beyoncé and Rowland founded the Survivor Foundation to provide transitional housing for victims in the Houston area, to which Beyoncé contributed an initial $250,000. The foundation has since expanded to work with other charities in the city, and also provided relief following Hurricane Ike three years later.	How much money did Beyoncé contribute at the beginning of her Hurricane Katrina foundation?	56d4f7a22ccc5a1400d833b0	190	$250,000.
730	After Hurricane Katrina in 2005, Beyoncé and Rowland founded the Survivor Foundation to provide transitional housing for victims in the Houston area, to which Beyoncé contributed an initial $250,000. The foundation has since expanded to work with other charities in the city, and also provided relief following Hurricane Ike three years later.	What other hurricane did Beyoncé's foundation help with?	56d4f7a22ccc5a1400d833b1	311	Hurricane Ike
731	Beyoncé participated in George Clooney and Wyclef Jean's Hope for Haiti Now: A Global Benefit for Earthquake Relief telethon and was named the official face of the limited edition CFDA "Fashion For Haiti" T-shirt, made by Theory which raised a total of $1 million. On March 5, 2010, Beyoncé and her mother Tina opened the Beyoncé Cosmetology Center at the Brooklyn Phoenix House, offering a seven-mo…	Who did Beyonce participate with in the Hope for Haiti Now: A Global Benefit?	56bed4c23aeaaa14008c94ed	24	George Clooney and Wyclef Jean
732	Beyoncé participated in George Clooney and Wyclef Jean's Hope for Haiti Now: A Global Benefit for Earthquake Relief telethon and was named the official face of the limited edition CFDA "Fashion For Haiti" T-shirt, made by Theory which raised a total of $1 million. On March 5, 2010, Beyoncé and her mother Tina opened the Beyoncé Cosmetology Center at the Brooklyn Phoenix House, offering a seven-mo…	Beyonce opened a cosmetology center in what location?	56bed4c23aeaaa14008c94ee	356	Brooklyn Phoenix House
733	Beyoncé participated in George Clooney and Wyclef Jean's Hope for Haiti Now: A Global Benefit for Earthquake Relief telethon and was named the official face of the limited edition CFDA "Fashion For Haiti" T-shirt, made by Theory which raised a total of $1 million. On March 5, 2010, Beyoncé and her mother Tina opened the Beyoncé Cosmetology Center at the Brooklyn Phoenix House, offering a seven-mo…	After Osama Bin Laden's death, what single did Beyonce cover?	56bed4c23aeaaa14008c94ef	781	God Bless the USA
734	Beyoncé participated in George Clooney and Wyclef Jean's Hope for Haiti Now: A Global Benefit for Earthquake Relief telethon and was named the official face of the limited edition CFDA "Fashion For Haiti" T-shirt, made by Theory which raised a total of $1 million. On March 5, 2010, Beyoncé and her mother Tina opened the Beyoncé Cosmetology Center at the Brooklyn Phoenix House, offering a seven-mo…	How much did the T-shirt with Beyonce's image on it make?	56bfeb09a10cfb1400551391	253	$1 million
735	Beyoncé participated in George Clooney and Wyclef Jean's Hope for Haiti Now: A Global Benefit for Earthquake Relief telethon and was named the official face of the limited edition CFDA "Fashion For Haiti" T-shirt, made by Theory which raised a total of $1 million. On March 5, 2010, Beyoncé and her mother Tina opened the Beyoncé Cosmetology Center at the Brooklyn Phoenix House, offering a seven-mo…	What enterprise did Beyonce and her mother start on March 5, 2010?	56bfeb09a10cfb1400551392	322	Beyoncé Cosmetology Center at the Brooklyn Phoenix House
736	Beyoncé participated in George Clooney and Wyclef Jean's Hope for Haiti Now: A Global Benefit for Earthquake Relief telethon and was named the official face of the limited edition CFDA "Fashion For Haiti" T-shirt, made by Theory which raised a total of $1 million. On March 5, 2010, Beyoncé and her mother Tina opened the Beyoncé Cosmetology Center at the Brooklyn Phoenix House, offering a seven-mo…	What charity benefited from the release of the song, God Bless the USA?	56bfeb09a10cfb1400551394	849	New York Police and Fire Widows' and Children's Benefit Fund
737	Beyoncé participated in George Clooney and Wyclef Jean's Hope for Haiti Now: A Global Benefit for Earthquake Relief telethon and was named the official face of the limited edition CFDA "Fashion For Haiti" T-shirt, made by Theory which raised a total of $1 million. On March 5, 2010, Beyoncé and her mother Tina opened the Beyoncé Cosmetology Center at the Brooklyn Phoenix House, offering a seven-mo…	What did she participate in with George Clooney?	56bfeb09a10cfb1400551395	57	Hope for Haiti Now: A Global Benefit
738	Beyoncé participated in George Clooney and Wyclef Jean's Hope for Haiti Now: A Global Benefit for Earthquake Relief telethon and was named the official face of the limited edition CFDA "Fashion For Haiti" T-shirt, made by Theory which raised a total of $1 million. On March 5, 2010, Beyoncé and her mother Tina opened the Beyoncé Cosmetology Center at the Brooklyn Phoenix House, offering a seven-mo…	Which two stars did Beyoncé help with their Haiti Earthquake organization?	56d4f9112ccc5a1400d833b6	24	George Clooney and Wyclef Jean
739	Beyoncé participated in George Clooney and Wyclef Jean's Hope for Haiti Now: A Global Benefit for Earthquake Relief telethon and was named the official face of the limited edition CFDA "Fashion For Haiti" T-shirt, made by Theory which raised a total of $1 million. On March 5, 2010, Beyoncé and her mother Tina opened the Beyoncé Cosmetology Center at the Brooklyn Phoenix House, offering a seven-mo…	What did Beyoncé open at the Brooklyn Phoenix House in 2010?	56d4f9112ccc5a1400d833b7	322	Beyoncé Cosmetology Center
740	Beyoncé participated in George Clooney and Wyclef Jean's Hope for Haiti Now: A Global Benefit for Earthquake Relief telethon and was named the official face of the limited edition CFDA "Fashion For Haiti" T-shirt, made by Theory which raised a total of $1 million. On March 5, 2010, Beyoncé and her mother Tina opened the Beyoncé Cosmetology Center at the Brooklyn Phoenix House, offering a seven-mo…	What Lee Greenwood song did Beyoncé cover after Osama bin Laden was killed?	56d4f9112ccc5a1400d833ba	781	God Bless the USA
741	In December, Beyoncé along with a variety of other celebrities teamed up and produced a video campaign for "Demand A Plan", a bipartisan effort by a group of 950 US mayors and others designed to influence the federal government into rethinking its gun control laws, following the Sandy Hook Elementary School shooting. Beyoncé became an ambassador for the 2012 World Humanitarian Day campaign donati…	Which national event caused Beyonce to produce "Demand a Plan?"	56bed5983aeaaa14008c94f3	280	Sandy Hook Elementary School shooting
742	In December, Beyoncé along with a variety of other celebrities teamed up and produced a video campaign for "Demand A Plan", a bipartisan effort by a group of 950 US mayors and others designed to influence the federal government into rethinking its gun control laws, following the Sandy Hook Elementary School shooting. Beyoncé became an ambassador for the 2012 World Humanitarian Day campaign donati…	What song did Beyonce contribute to the campaign?	56bed5983aeaaa14008c94f4	412	I Was Here
743	In December, Beyoncé along with a variety of other celebrities teamed up and produced a video campaign for "Demand A Plan", a bipartisan effort by a group of 950 US mayors and others designed to influence the federal government into rethinking its gun control laws, following the Sandy Hook Elementary School shooting. Beyoncé became an ambassador for the 2012 World Humanitarian Day campaign donati…	Beyonce is contributing to which food-donation campaign?	56bed5983aeaaa14008c94f5	1553	Miss a Meal
744	In December, Beyoncé along with a variety of other celebrities teamed up and produced a video campaign for "Demand A Plan", a bipartisan effort by a group of 950 US mayors and others designed to influence the federal government into rethinking its gun control laws, following the Sandy Hook Elementary School shooting. Beyoncé became an ambassador for the 2012 World Humanitarian Day campaign donati…	On June 1 , 2013 where was the concert held for "a Chime for Change"?	56bed5983aeaaa14008c94f6	765	London
745	In December, Beyoncé along with a variety of other celebrities teamed up and produced a video campaign for "Demand A Plan", a bipartisan effort by a group of 950 US mayors and others designed to influence the federal government into rethinking its gun control laws, following the Sandy Hook Elementary School shooting. Beyoncé became an ambassador for the 2012 World Humanitarian Day campaign donati…	Beyonce was speaking about whom when she said her gift was "finding the best qualities in every human being."?	56bed5983aeaaa14008c94f7	1277	her mother
746	In December, Beyoncé along with a variety of other celebrities teamed up and produced a video campaign for "Demand A Plan", a bipartisan effort by a group of 950 US mayors and others designed to influence the federal government into rethinking its gun control laws, following the Sandy Hook Elementary School shooting. Beyoncé became an ambassador for the 2012 World Humanitarian Day campaign donati…	The Demand a Plan video campaign followed what tragic event?	56bfed855a85de14001c7864	280	Sandy Hook Elementary School shooting.
747	In December, Beyoncé along with a variety of other celebrities teamed up and produced a video campaign for "Demand A Plan", a bipartisan effort by a group of 950 US mayors and others designed to influence the federal government into rethinking its gun control laws, following the Sandy Hook Elementary School shooting. Beyoncé became an ambassador for the 2012 World Humanitarian Day campaign donati…	What was the focus of the Gucci Chime for Change campaign?	56bfed855a85de14001c7866	616	spread female empowerment
748	In December, Beyoncé along with a variety of other celebrities teamed up and produced a video campaign for "Demand A Plan", a bipartisan effort by a group of 950 US mayors and others designed to influence the federal government into rethinking its gun control laws, following the Sandy Hook Elementary School shooting. Beyoncé became an ambassador for the 2012 World Humanitarian Day campaign donati…	What crowdfunding platform was used in the concert?	56bfed855a85de14001c7868	1409	Catapult
749	In December, Beyoncé along with a variety of other celebrities teamed up and produced a video campaign for "Demand A Plan", a bipartisan effort by a group of 950 US mayors and others designed to influence the federal government into rethinking its gun control laws, following the Sandy Hook Elementary School shooting. Beyoncé became an ambassador for the 2012 World Humanitarian Day campaign donati…	What is the name of the campaign that Beyoncé and others are involved in that deals with gun control?	56d4fa2e2ccc5a1400d833ca	108	Demand A Plan
750	In December, Beyoncé along with a variety of other celebrities teamed up and produced a video campaign for "Demand A Plan", a bipartisan effort by a group of 950 US mayors and others designed to influence the federal government into rethinking its gun control laws, following the Sandy Hook Elementary School shooting. Beyoncé became an ambassador for the 2012 World Humanitarian Day campaign donati…	What school shooting prompted the creation of Demand A Plan?	56d4fa2e2ccc5a1400d833cb	280	Sandy Hook Elementary School
751	In December, Beyoncé along with a variety of other celebrities teamed up and produced a video campaign for "Demand A Plan", a bipartisan effort by a group of 950 US mayors and others designed to influence the federal government into rethinking its gun control laws, following the Sandy Hook Elementary School shooting. Beyoncé became an ambassador for the 2012 World Humanitarian Day campaign donati…	What song did Beyoncé donate to the 2012 World Humanitarian Day campaign?	56d4fa2e2ccc5a1400d833cc	412	I Was Here
752	In December, Beyoncé along with a variety of other celebrities teamed up and produced a video campaign for "Demand A Plan", a bipartisan effort by a group of 950 US mayors and others designed to influence the federal government into rethinking its gun control laws, following the Sandy Hook Elementary School shooting. Beyoncé became an ambassador for the 2012 World Humanitarian Day campaign donati…	Who did Beyoncé work with in 2013 on the Chime for Change campaign?	56d4fa2e2ccc5a1400d833cd	533	Salma Hayek and Frida Giannini
0	Frédéric François Chopin (/ˈʃoʊpæn/; French pronunciation: ​[fʁe.de.ʁik fʁɑ̃.swa ʃɔ.pɛ̃]; 22 February or 1 March 1810 – 17 October 1849), born Fryderyk Franciszek Chopin,[n 1] was a Polish and French (by citizenship and birth of father) composer and a virtuoso pianist of the Romantic era, who wrote primarily for the solo piano. He gained and has maintained renown worldwide as one of the leading m…	What was Frédéric's nationalities?	56cbd2356d243a140015ed66	182	Polish and French
1	Frédéric François Chopin (/ˈʃoʊpæn/; French pronunciation: ​[fʁe.de.ʁik fʁɑ̃.swa ʃɔ.pɛ̃]; 22 February or 1 March 1810 – 17 October 1849), born Fryderyk Franciszek Chopin,[n 1] was a Polish and French (by citizenship and birth of father) composer and a virtuoso pianist of the Romantic era, who wrote primarily for the solo piano. He gained and has maintained renown worldwide as one of the leading m…	In what era was Frédéric active in?	56cbd2356d243a140015ed67	276	Romantic era
2	Frédéric François Chopin (/ˈʃoʊpæn/; French pronunciation: ​[fʁe.de.ʁik fʁɑ̃.swa ʃɔ.pɛ̃]; 22 February or 1 March 1810 – 17 October 1849), born Fryderyk Franciszek Chopin,[n 1] was a Polish and French (by citizenship and birth of father) composer and a virtuoso pianist of the Romantic era, who wrote primarily for the solo piano. He gained and has maintained renown worldwide as one of the leading m…	For what instrument did Frédéric write primarily for?	56cbd2356d243a140015ed68	318	solo piano
3	Frédéric François Chopin (/ˈʃoʊpæn/; French pronunciation: ​[fʁe.de.ʁik fʁɑ̃.swa ʃɔ.pɛ̃]; 22 February or 1 March 1810 – 17 October 1849), born Fryderyk Franciszek Chopin,[n 1] was a Polish and French (by citizenship and birth of father) composer and a virtuoso pianist of the Romantic era, who wrote primarily for the solo piano. He gained and has maintained renown worldwide as one of the leading m…	In what area was Frédéric born in?	56cbd2356d243a140015ed69	559	Duchy of Warsaw
4	Frédéric François Chopin (/ˈʃoʊpæn/; French pronunciation: ​[fʁe.de.ʁik fʁɑ̃.swa ʃɔ.pɛ̃]; 22 February or 1 March 1810 – 17 October 1849), born Fryderyk Franciszek Chopin,[n 1] was a Polish and French (by citizenship and birth of father) composer and a virtuoso pianist of the Romantic era, who wrote primarily for the solo piano. He gained and has maintained renown worldwide as one of the leading m…	At what age did Frédéric depart from Poland?	56cbd2356d243a140015ed6a	777	20
5	Frédéric François Chopin (/ˈʃoʊpæn/; French pronunciation: ​[fʁe.de.ʁik fʁɑ̃.swa ʃɔ.pɛ̃]; 22 February or 1 March 1810 – 17 October 1849), born Fryderyk Franciszek Chopin,[n 1] was a Polish and French (by citizenship and birth of father) composer and a virtuoso pianist of the Romantic era, who wrote primarily for the solo piano. He gained and has maintained renown worldwide as one of the leading m…	What year was Chopin born?	56ce0a3762d2951400fa69d6	113	1810
6	Frédéric François Chopin (/ˈʃoʊpæn/; French pronunciation: ​[fʁe.de.ʁik fʁɑ̃.swa ʃɔ.pɛ̃]; 22 February or 1 March 1810 – 17 October 1849), born Fryderyk Franciszek Chopin,[n 1] was a Polish and French (by citizenship and birth of father) composer and a virtuoso pianist of the Romantic era, who wrote primarily for the solo piano. He gained and has maintained renown worldwide as one of the leading m…	What era was Chopin active during?	56ce0a3762d2951400fa69d7	276	Romantic era
7	Frédéric François Chopin (/ˈʃoʊpæn/; French pronunciation: ​[fʁe.de.ʁik fʁɑ̃.swa ʃɔ.pɛ̃]; 22 February or 1 March 1810 – 17 October 1849), born Fryderyk Franciszek Chopin,[n 1] was a Polish and French (by citizenship and birth of father) composer and a virtuoso pianist of the Romantic era, who wrote primarily for the solo piano. He gained and has maintained renown worldwide as one of the leading m…	Where did Chopin grow up?	56ce0a3762d2951400fa69d8	568	Warsaw
8	Frédéric François Chopin (/ˈʃoʊpæn/; French pronunciation: ​[fʁe.de.ʁik fʁɑ̃.swa ʃɔ.pɛ̃]; 22 February or 1 March 1810 – 17 October 1849), born Fryderyk Franciszek Chopin,[n 1] was a Polish and French (by citizenship and birth of father) composer and a virtuoso pianist of the Romantic era, who wrote primarily for the solo piano. He gained and has maintained renown worldwide as one of the leading m…	What instrument did he mostly compose for?	56ce0a3762d2951400fa69d9	318	solo piano
9	Frédéric François Chopin (/ˈʃoʊpæn/; French pronunciation: ​[fʁe.de.ʁik fʁɑ̃.swa ʃɔ.pɛ̃]; 22 February or 1 March 1810 – 17 October 1849), born Fryderyk Franciszek Chopin,[n 1] was a Polish and French (by citizenship and birth of father) composer and a virtuoso pianist of the Romantic era, who wrote primarily for the solo piano. He gained and has maintained renown worldwide as one of the leading m…	At what age did Chopin leave Poland?	56ce0a3762d2951400fa69da	777	20
10	Frédéric François Chopin (/ˈʃoʊpæn/; French pronunciation: ​[fʁe.de.ʁik fʁɑ̃.swa ʃɔ.pɛ̃]; 22 February or 1 March 1810 – 17 October 1849), born Fryderyk Franciszek Chopin,[n 1] was a Polish and French (by citizenship and birth of father) composer and a virtuoso pianist of the Romantic era, who wrote primarily for the solo piano. He gained and has maintained renown worldwide as one of the leading m…	When did Chopin die?	56cf54a2aab44d1400b89006	120	17 October 1849
11	Frédéric François Chopin (/ˈʃoʊpæn/; French pronunciation: ​[fʁe.de.ʁik fʁɑ̃.swa ʃɔ.pɛ̃]; 22 February or 1 March 1810 – 17 October 1849), born Fryderyk Franciszek Chopin,[n 1] was a Polish and French (by citizenship and birth of father) composer and a virtuoso pianist of the Romantic era, who wrote primarily for the solo piano. He gained and has maintained renown worldwide as one of the leading m…	What was Chopin's full name?	56cf54a2aab44d1400b89008	143	Fryderyk Franciszek Chopin
12	Frédéric François Chopin (/ˈʃoʊpæn/; French pronunciation: ​[fʁe.de.ʁik fʁɑ̃.swa ʃɔ.pɛ̃]; 22 February or 1 March 1810 – 17 October 1849), born Fryderyk Franciszek Chopin,[n 1] was a Polish and French (by citizenship and birth of father) composer and a virtuoso pianist of the Romantic era, who wrote primarily for the solo piano. He gained and has maintained renown worldwide as one of the leading m…	The majority of Chopin's compositions were for what instrument?	56cf54a2aab44d1400b89009	318	solo piano
13	Frédéric François Chopin (/ˈʃoʊpæn/; French pronunciation: ​[fʁe.de.ʁik fʁɑ̃.swa ʃɔ.pɛ̃]; 22 February or 1 March 1810 – 17 October 1849), born Fryderyk Franciszek Chopin,[n 1] was a Polish and French (by citizenship and birth of father) composer and a virtuoso pianist of the Romantic era, who wrote primarily for the solo piano. He gained and has maintained renown worldwide as one of the leading m…	Chopin was active during what era?	56cf54a2aab44d1400b8900a	276	Romantic era
14	Frédéric François Chopin (/ˈʃoʊpæn/; French pronunciation: ​[fʁe.de.ʁik fʁɑ̃.swa ʃɔ.pɛ̃]; 22 February or 1 March 1810 – 17 October 1849), born Fryderyk Franciszek Chopin,[n 1] was a Polish and French (by citizenship and birth of father) composer and a virtuoso pianist of the Romantic era, who wrote primarily for the solo piano. He gained and has maintained renown worldwide as one of the leading m…	In what year was Chopin born?	56d1ca30e7d4791d009021a7	113	1810
15	Frédéric François Chopin (/ˈʃoʊpæn/; French pronunciation: ​[fʁe.de.ʁik fʁɑ̃.swa ʃɔ.pɛ̃]; 22 February or 1 March 1810 – 17 October 1849), born Fryderyk Franciszek Chopin,[n 1] was a Polish and French (by citizenship and birth of father) composer and a virtuoso pianist of the Romantic era, who wrote primarily for the solo piano. He gained and has maintained renown worldwide as one of the leading m…	In what city was Chopin born and raised?	56d1ca30e7d4791d009021a8	568	Warsaw
16	Frédéric François Chopin (/ˈʃoʊpæn/; French pronunciation: ​[fʁe.de.ʁik fʁɑ̃.swa ʃɔ.pɛ̃]; 22 February or 1 March 1810 – 17 October 1849), born Fryderyk Franciszek Chopin,[n 1] was a Polish and French (by citizenship and birth of father) composer and a virtuoso pianist of the Romantic era, who wrote primarily for the solo piano. He gained and has maintained renown worldwide as one of the leading m…	How old was Chopin when he left Poland?	56d1ca30e7d4791d009021a9	777	20
17	Frédéric François Chopin (/ˈʃoʊpæn/; French pronunciation: ​[fʁe.de.ʁik fʁɑ̃.swa ʃɔ.pɛ̃]; 22 February or 1 March 1810 – 17 October 1849), born Fryderyk Franciszek Chopin,[n 1] was a Polish and French (by citizenship and birth of father) composer and a virtuoso pianist of the Romantic era, who wrote primarily for the solo piano. He gained and has maintained renown worldwide as one of the leading m…	In what era of music did Chopin compose?	56d1ca30e7d4791d009021aa	276	Romantic
18	Frédéric François Chopin (/ˈʃoʊpæn/; French pronunciation: ​[fʁe.de.ʁik fʁɑ̃.swa ʃɔ.pɛ̃]; 22 February or 1 March 1810 – 17 October 1849), born Fryderyk Franciszek Chopin,[n 1] was a Polish and French (by citizenship and birth of father) composer and a virtuoso pianist of the Romantic era, who wrote primarily for the solo piano. He gained and has maintained renown worldwide as one of the leading m…	What year did Chopin die?	56d1ca30e7d4791d009021ab	131	1849
19	At the age of 21 he settled in Paris. Thereafter, during the last 18 years of his life, he gave only some 30 public performances, preferring the more intimate atmosphere of the salon. He supported himself by selling his compositions and teaching piano, for which he was in high demand. Chopin formed a friendship with Franz Liszt and was admired by many of his musical contemporaries, including Robe…	At what age did Frédéric move to Paris?	56cbd2f96d243a140015ed70	14	21
20	At the age of 21 he settled in Paris. Thereafter, during the last 18 years of his life, he gave only some 30 public performances, preferring the more intimate atmosphere of the salon. He supported himself by selling his compositions and teaching piano, for which he was in high demand. Chopin formed a friendship with Franz Liszt and was admired by many of his musical contemporaries, including Robe…	How many public performances was Frédéric estimated to have given during the remainder of his life?	56cbd2f96d243a140015ed71	106	30
21	At the age of 21 he settled in Paris. Thereafter, during the last 18 years of his life, he gave only some 30 public performances, preferring the more intimate atmosphere of the salon. He supported himself by selling his compositions and teaching piano, for which he was in high demand. Chopin formed a friendship with Franz Liszt and was admired by many of his musical contemporaries, including Robe…	In what year did Frédéric obtain citizenship in France?	56cbd2f96d243a140015ed72	415	1835
22	At the age of 21 he settled in Paris. Thereafter, during the last 18 years of his life, he gave only some 30 public performances, preferring the more intimate atmosphere of the salon. He supported himself by selling his compositions and teaching piano, for which he was in high demand. Chopin formed a friendship with Franz Liszt and was admired by many of his musical contemporaries, including Robe…	In what area had Frédéric's most productive period of composition taken place?	56cbd2f96d243a140015ed73	626	Majorca
23	At the age of 21 he settled in Paris. Thereafter, during the last 18 years of his life, he gave only some 30 public performances, preferring the more intimate atmosphere of the salon. He supported himself by selling his compositions and teaching piano, for which he was in high demand. Chopin formed a friendship with Franz Liszt and was admired by many of his musical contemporaries, including Robe…	What was Frédéric's most likely cause of death?	56cbd2f96d243a140015ed74	939	tuberculosis
24	At the age of 21 he settled in Paris. Thereafter, during the last 18 years of his life, he gave only some 30 public performances, preferring the more intimate atmosphere of the salon. He supported himself by selling his compositions and teaching piano, for which he was in high demand. Chopin formed a friendship with Franz Liszt and was admired by many of his musical contemporaries, including Robe…	Where did he end up living when he was 21?	56ce0d8662d2951400fa69e8	31	Paris
25	At the age of 21 he settled in Paris. Thereafter, during the last 18 years of his life, he gave only some 30 public performances, preferring the more intimate atmosphere of the salon. He supported himself by selling his compositions and teaching piano, for which he was in high demand. Chopin formed a friendship with Franz Liszt and was admired by many of his musical contemporaries, including Robe…	How many public shows did he perform during the last years of his life?	56ce0d8662d2951400fa69e9	106	30
26	At the age of 21 he settled in Paris. Thereafter, during the last 18 years of his life, he gave only some 30 public performances, preferring the more intimate atmosphere of the salon. He supported himself by selling his compositions and teaching piano, for which he was in high demand. Chopin formed a friendship with Franz Liszt and was admired by many of his musical contemporaries, including Robe…	What other composer did Chopin develop a friendship with?	56ce0d8662d2951400fa69ea	318	Franz Liszt
27	At the age of 21 he settled in Paris. Thereafter, during the last 18 years of his life, he gave only some 30 public performances, preferring the more intimate atmosphere of the salon. He supported himself by selling his compositions and teaching piano, for which he was in high demand. Chopin formed a friendship with Franz Liszt and was admired by many of his musical contemporaries, including Robe…	What year did he gain citizenship in France?	56ce0d8662d2951400fa69eb	415	1835
28	At the age of 21 he settled in Paris. Thereafter, during the last 18 years of his life, he gave only some 30 public performances, preferring the more intimate atmosphere of the salon. He supported himself by selling his compositions and teaching piano, for which he was in high demand. Chopin formed a friendship with Franz Liszt and was admired by many of his musical contemporaries, including Robe…	What is the name of the woman he had a relationship with from 1837-847?	56ce0d8662d2951400fa69ec	481	Maria Wodzińska
29	At the age of 21 he settled in Paris. Thereafter, during the last 18 years of his life, he gave only some 30 public performances, preferring the more intimate atmosphere of the salon. He supported himself by selling his compositions and teaching piano, for which he was in high demand. Chopin formed a friendship with Franz Liszt and was admired by many of his musical contemporaries, including Robe…	At what age did Chopin move to Paris?	56cf5734aab44d1400b89079	14	21
30	At the age of 21 he settled in Paris. Thereafter, during the last 18 years of his life, he gave only some 30 public performances, preferring the more intimate atmosphere of the salon. He supported himself by selling his compositions and teaching piano, for which he was in high demand. Chopin formed a friendship with Franz Liszt and was admired by many of his musical contemporaries, including Robe…	During the last 18 years he lived about how many times did Chopin perform in public?	56cf5734aab44d1400b8907a	106	30
31	At the age of 21 he settled in Paris. Thereafter, during the last 18 years of his life, he gave only some 30 public performances, preferring the more intimate atmosphere of the salon. He supported himself by selling his compositions and teaching piano, for which he was in high demand. Chopin formed a friendship with Franz Liszt and was admired by many of his musical contemporaries, including Robe…	What year did Chopin become a citizen of France?	56cf5734aab44d1400b8907c	415	1835
32	At the age of 21 he settled in Paris. Thereafter, during the last 18 years of his life, he gave only some 30 public performances, preferring the more intimate atmosphere of the salon. He supported himself by selling his compositions and teaching piano, for which he was in high demand. Chopin formed a friendship with Franz Liszt and was admired by many of his musical contemporaries, including Robe…	In the last years of his life who was the person that supported him financially?	56cf5734aab44d1400b8907d	773	Jane Stirling
33	At the age of 21 he settled in Paris. Thereafter, during the last 18 years of his life, he gave only some 30 public performances, preferring the more intimate atmosphere of the salon. He supported himself by selling his compositions and teaching piano, for which he was in high demand. Chopin formed a friendship with Franz Liszt and was admired by many of his musical contemporaries, including Robe…	In what year did Chopin become a French citizen?	56d1cd98e7d4791d009021e6	415	1835
34	At the age of 21 he settled in Paris. Thereafter, during the last 18 years of his life, he gave only some 30 public performances, preferring the more intimate atmosphere of the salon. He supported himself by selling his compositions and teaching piano, for which he was in high demand. Chopin formed a friendship with Franz Liszt and was admired by many of his musical contemporaries, including Robe…	Who gave Chopin money in the last years of his life?	56d1cd98e7d4791d009021e7	773	Jane Stirling
35	At the age of 21 he settled in Paris. Thereafter, during the last 18 years of his life, he gave only some 30 public performances, preferring the more intimate atmosphere of the salon. He supported himself by selling his compositions and teaching piano, for which he was in high demand. Chopin formed a friendship with Franz Liszt and was admired by many of his musical contemporaries, including Robe…	What was the likely cause of death for Chopin?	56d1cd98e7d4791d009021e8	939	tuberculosis
36	All of Chopin's compositions include the piano. Most are for solo piano, though he also wrote two piano concertos, a few chamber pieces, and some songs to Polish lyrics. His keyboard style is highly individual and often technically demanding; his own performances were noted for their nuance and sensitivity. Chopin invented the concept of instrumental ballade. His major piano works also include ma…	What instrument did every composition by Frédéric include?	56cbd4c56d243a140015ed7a	41	piano
37	All of Chopin's compositions include the piano. Most are for solo piano, though he also wrote two piano concertos, a few chamber pieces, and some songs to Polish lyrics. His keyboard style is highly individual and often technically demanding; his own performances were noted for their nuance and sensitivity. Chopin invented the concept of instrumental ballade. His major piano works also include ma…	What concept was Frédéric credited with creating?	56cbd4c56d243a140015ed7b	340	instrumental ballade
38	All of Chopin's compositions include the piano. Most are for solo piano, though he also wrote two piano concertos, a few chamber pieces, and some songs to Polish lyrics. His keyboard style is highly individual and often technically demanding; his own performances were noted for their nuance and sensitivity. Chopin invented the concept of instrumental ballade. His major piano works also include ma…	Whose music did Frédéric admire the most and thus provide influence on his work?	56cbd4c56d243a140015ed7c	620	J. S. Bach, Mozart and Schubert
39	All of Chopin's compositions include the piano. Most are for solo piano, though he also wrote two piano concertos, a few chamber pieces, and some songs to Polish lyrics. His keyboard style is highly individual and often technically demanding; his own performances were noted for their nuance and sensitivity. Chopin invented the concept of instrumental ballade. His major piano works also include ma…	What features marked Frédéric's performance style and made them unique?	56cbd4c56d243a140015ed7d	285	nuance and sensitivity
40	All of Chopin's compositions include the piano. Most are for solo piano, though he also wrote two piano concertos, a few chamber pieces, and some songs to Polish lyrics. His keyboard style is highly individual and often technically demanding; his own performances were noted for their nuance and sensitivity. Chopin invented the concept of instrumental ballade. His major piano works also include ma…	What establishments did Frédéric frequently visit in Paris that influenced his career?	56cbd4c56d243a140015ed7e	705	Paris salons
[truncated: 86,027 more rows]
