# Supplementary material for: FLMatchQA: a recursive neural network-based question answering with customized federated learning model
Source: PeerJ Comput Sci. 2024 Jun 28;10:e2092. doi: 10.7717/peerj-cs.2092 (PMC11232604; doi:10.7717/peerj-cs.2092)
Supplement: Supplemental Information 5 [file peerj-cs-10-2092-s005.zip › squad_csv/validation-squad.csv]

	context	question	id	answer_start	text
0	The Normans (Norman: Nourmands; French: Normands; Latin: Normanni) were the people who in the 10th and 11th centuries gave their name to Normandy, a region in France. They were descended from Norse ("Norman" comes from "Norseman") raiders and pirates from Denmark, Iceland and Norway who, under their leader Rollo, agreed to swear fealty to King Charles III of West Francia. Through generations of a…	In what country is Normandy located?	56ddde6b9a695914005b9628	159	France
1	The Normans (Norman: Nourmands; French: Normands; Latin: Normanni) were the people who in the 10th and 11th centuries gave their name to Normandy, a region in France. They were descended from Norse ("Norman" comes from "Norseman") raiders and pirates from Denmark, Iceland and Norway who, under their leader Rollo, agreed to swear fealty to King Charles III of West Francia. Through generations of a…	When were the Normans in Normandy?	56ddde6b9a695914005b9629	94	10th and 11th centuries
2	The Normans (Norman: Nourmands; French: Normands; Latin: Normanni) were the people who in the 10th and 11th centuries gave their name to Normandy, a region in France. They were descended from Norse ("Norman" comes from "Norseman") raiders and pirates from Denmark, Iceland and Norway who, under their leader Rollo, agreed to swear fealty to King Charles III of West Francia. Through generations of a…	When were the Normans in Normandy?	56ddde6b9a695914005b9629	87	in the 10th and 11th centuries
3	The Normans (Norman: Nourmands; French: Normands; Latin: Normanni) were the people who in the 10th and 11th centuries gave their name to Normandy, a region in France. They were descended from Norse ("Norman" comes from "Norseman") raiders and pirates from Denmark, Iceland and Norway who, under their leader Rollo, agreed to swear fealty to King Charles III of West Francia. Through generations of a…	From which countries did the Norse originate?	56ddde6b9a695914005b962a	256	Denmark, Iceland and Norway
4	The Normans (Norman: Nourmands; French: Normands; Latin: Normanni) were the people who in the 10th and 11th centuries gave their name to Normandy, a region in France. They were descended from Norse ("Norman" comes from "Norseman") raiders and pirates from Denmark, Iceland and Norway who, under their leader Rollo, agreed to swear fealty to King Charles III of West Francia. Through generations of a…	Who was the Norse leader?	56ddde6b9a695914005b962b	308	Rollo
5	The Normans (Norman: Nourmands; French: Normands; Latin: Normanni) were the people who in the 10th and 11th centuries gave their name to Normandy, a region in France. They were descended from Norse ("Norman" comes from "Norseman") raiders and pirates from Denmark, Iceland and Norway who, under their leader Rollo, agreed to swear fealty to King Charles III of West Francia. Through generations of a…	What century did the Normans first gain their separate identity?	56ddde6b9a695914005b962c	671	10th century
6	The Normans (Norman: Nourmands; French: Normands; Latin: Normanni) were the people who in the 10th and 11th centuries gave their name to Normandy, a region in France. They were descended from Norse ("Norman" comes from "Norseman") raiders and pirates from Denmark, Iceland and Norway who, under their leader Rollo, agreed to swear fealty to King Charles III of West Francia. Through generations of a…	What century did the Normans first gain their separate identity?	56ddde6b9a695914005b962c	649	the first half of the 10th century
7	The Normans (Norman: Nourmands; French: Normands; Latin: Normanni) were the people who in the 10th and 11th centuries gave their name to Normandy, a region in France. They were descended from Norse ("Norman" comes from "Norseman") raiders and pirates from Denmark, Iceland and Norway who, under their leader Rollo, agreed to swear fealty to King Charles III of West Francia. Through generations of a…	What century did the Normans first gain their separate identity?	56ddde6b9a695914005b962c	671	10th
8	The Norman dynasty had a major political, cultural and military impact on medieval Europe and even the Near East. The Normans were famed for their martial spirit and eventually for their Christian piety, becoming exponents of the Catholic orthodoxy into which they assimilated. They adopted the Gallo-Romance language of the Frankish land they settled, their dialect becoming known as Norman, Normau…	Who was the duke in the battle of Hastings?	56dddf4066d3e219004dad5f	1022	William the Conqueror
9	The Norman dynasty had a major political, cultural and military impact on medieval Europe and even the Near East. The Normans were famed for their martial spirit and eventually for their Christian piety, becoming exponents of the Catholic orthodoxy into which they assimilated. They adopted the Gallo-Romance language of the Frankish land they settled, their dialect becoming known as Norman, Normau…	Who ruled the duchy of Normandy	56dddf4066d3e219004dad60	573	Richard I
10	The Norman dynasty had a major political, cultural and military impact on medieval Europe and even the Near East. The Normans were famed for their martial spirit and eventually for their Christian piety, becoming exponents of the Catholic orthodoxy into which they assimilated. They adopted the Gallo-Romance language of the Frankish land they settled, their dialect becoming known as Norman, Normau…	What religion were the Normans	56dddf4066d3e219004dad61	230	Catholic
11	The Norman dynasty had a major political, cultural and military impact on medieval Europe and even the Near East. The Normans were famed for their martial spirit and eventually for their Christian piety, becoming exponents of the Catholic orthodoxy into which they assimilated. They adopted the Gallo-Romance language of the Frankish land they settled, their dialect becoming known as Norman, Normau…	What religion were the Normans	56dddf4066d3e219004dad61	230	Catholic orthodoxy
12	The English name "Normans" comes from the French words Normans/Normanz, plural of Normant, modern French normand, which is itself borrowed from Old Low Franconian Nortmann "Northman" or directly from Old Norse Norðmaðr, Latinized variously as Nortmannus, Normannus, or Nordmannus (recorded in Medieval Latin, 9th century) to mean "Norseman, Viking".	What is the original meaning of the word Norman?	56dde0379a695914005b9636	341	Viking
13	The English name "Normans" comes from the French words Normans/Normanz, plural of Normant, modern French normand, which is itself borrowed from Old Low Franconian Nortmann "Northman" or directly from Old Norse Norðmaðr, Latinized variously as Nortmannus, Normannus, or Nordmannus (recorded in Medieval Latin, 9th century) to mean "Norseman, Viking".	What is the original meaning of the word Norman?	56dde0379a695914005b9636	331	Norseman, Viking
14	The English name "Normans" comes from the French words Normans/Normanz, plural of Normant, modern French normand, which is itself borrowed from Old Low Franconian Nortmann "Northman" or directly from Old Norse Norðmaðr, Latinized variously as Nortmannus, Normannus, or Nordmannus (recorded in Medieval Latin, 9th century) to mean "Norseman, Viking".	When was the Latin version of the word Norman first recorded?	56dde0379a695914005b9637	309	9th century
15	In the course of the 10th century, the initially destructive incursions of Norse war bands into the rivers of France evolved into more permanent encampments that included local women and personal property. The Duchy of Normandy, which began in 911 as a fiefdom, was established by the treaty of Saint-Clair-sur-Epte between King Charles III of West Francia and the famed Viking ruler Rollo, and was …	When was the Duchy of Normandy founded?	56dde0ba66d3e219004dad75	244	911
16	In the course of the 10th century, the initially destructive incursions of Norse war bands into the rivers of France evolved into more permanent encampments that included local women and personal property. The Duchy of Normandy, which began in 911 as a fiefdom, was established by the treaty of Saint-Clair-sur-Epte between King Charles III of West Francia and the famed Viking ruler Rollo, and was …	Who did Rollo sign the treaty of Saint-Clair-sur-Epte with?	56dde0ba66d3e219004dad76	324	King Charles III
17	In the course of the 10th century, the initially destructive incursions of Norse war bands into the rivers of France evolved into more permanent encampments that included local women and personal property. The Duchy of Normandy, which began in 911 as a fiefdom, was established by the treaty of Saint-Clair-sur-Epte between King Charles III of West Francia and the famed Viking ruler Rollo, and was …	What river originally bounded the Duchy	56dde0ba66d3e219004dad77	711	Seine
18	In the course of the 10th century, the initially destructive incursions of Norse war bands into the rivers of France evolved into more permanent encampments that included local women and personal property. The Duchy of Normandy, which began in 911 as a fiefdom, was established by the treaty of Saint-Clair-sur-Epte between King Charles III of West Francia and the famed Viking ruler Rollo, and was …	What river originally bounded the Duchy	56dde0ba66d3e219004dad77	524	Epte
19	Before Rollo's arrival, its populations did not differ from Picardy or the Île-de-France, which were considered "Frankish". Earlier Viking settlers had begun arriving in the 880s, but were divided between colonies in the east (Roumois and Pays de Caux) around the low Seine valley and in the west in the Cotentin Peninsula, and were separated by traditional pagii, where the population remained abou…	Who upon arriving gave the original viking settlers a common identity?	56dde1d966d3e219004dad8d	7	Rollo
20	The descendants of Rollo's Vikings and their Frankish wives would replace the Norse religion and Old Norse language with Catholicism (Christianity) and the Gallo-Romance language of the local people, blending their maternal Frankish heritage with Old Norse traditions and customs to synthesize a unique "Norman" culture in the north of France. The Norman language was forged by the adoption of the i…	What was the Norman religion?	56dde27d9a695914005b9651	121	Catholicism
21	The descendants of Rollo's Vikings and their Frankish wives would replace the Norse religion and Old Norse language with Catholicism (Christianity) and the Gallo-Romance language of the local people, blending their maternal Frankish heritage with Old Norse traditions and customs to synthesize a unique "Norman" culture in the north of France. The Norman language was forged by the adoption of the i…	What part of France were the Normans located?	56dde27d9a695914005b9652	327	north
22	The descendants of Rollo's Vikings and their Frankish wives would replace the Norse religion and Old Norse language with Catholicism (Christianity) and the Gallo-Romance language of the local people, blending their maternal Frankish heritage with Old Norse traditions and customs to synthesize a unique "Norman" culture in the north of France. The Norman language was forged by the adoption of the i…	What part of France were the Normans located?	56dde27d9a695914005b9652	323	the north
23	The Normans thereafter adopted the growing feudal doctrines of the rest of France, and worked them into a functional hierarchical system in both Normandy and in England. The new Norman rulers were culturally and ethnically distinct from the old French aristocracy, most of whom traced their lineage to Franks of the Carolingian dynasty. Most Norman knights remained poor and land-hungry, and by 1066…	What was one of the Norman's major exports?	56dde2fa66d3e219004dad9b	428	fighting horsemen
24	Soon after the Normans began to enter Italy, they entered the Byzantine Empire and then Armenia, fighting against the Pechenegs, the Bulgars, and especially the Seljuk Turks. Norman mercenaries were first encouraged to come to the south by the Lombards to act against the Byzantines, but they soon fought in Byzantine service in Sicily. They were prominent alongside Varangian and Lombard contingent…	Who was the Normans' main enemy in Italy, the Byzantine Empire and Armenia?	56de0f6a4396321400ee257f	161	Seljuk Turks
25	Soon after the Normans began to enter Italy, they entered the Byzantine Empire and then Armenia, fighting against the Pechenegs, the Bulgars, and especially the Seljuk Turks. Norman mercenaries were first encouraged to come to the south by the Lombards to act against the Byzantines, but they soon fought in Byzantine service in Sicily. They were prominent alongside Varangian and Lombard contingent…	Who was the Normans' main enemy in Italy, the Byzantine Empire and Armenia?	56de0f6a4396321400ee257f	114	the Pechenegs, the Bulgars, and especially the Seljuk Turks
26	Soon after the Normans began to enter Italy, they entered the Byzantine Empire and then Armenia, fighting against the Pechenegs, the Bulgars, and especially the Seljuk Turks. Norman mercenaries were first encouraged to come to the south by the Lombards to act against the Byzantines, but they soon fought in Byzantine service in Sicily. They were prominent alongside Varangian and Lombard contingent…	Who was the Normans' main enemy in Italy, the Byzantine Empire and Armenia?	56de0f6a4396321400ee257f	157	the Seljuk Turks
27	One of the first Norman mercenaries to serve as a Byzantine general was Hervé in the 1050s. By then however, there were already Norman mercenaries serving as far away as Trebizond and Georgia. They were based at Malatya and Edessa, under the Byzantine duke of Antioch, Isaac Komnenos. In the 1060s, Robert Crispin led the Normans of Edessa against the Turks. Roussel de Bailleul even tried to carve …	When did Herve serve as a Byzantine general?	56de0ffd4396321400ee258d	85	1050s
28	One of the first Norman mercenaries to serve as a Byzantine general was Hervé in the 1050s. By then however, there were already Norman mercenaries serving as far away as Trebizond and Georgia. They were based at Malatya and Edessa, under the Byzantine duke of Antioch, Isaac Komnenos. In the 1060s, Robert Crispin led the Normans of Edessa against the Turks. Roussel de Bailleul even tried to carve …	When did Herve serve as a Byzantine general?	56de0ffd4396321400ee258d	78	in the 1050s
29	One of the first Norman mercenaries to serve as a Byzantine general was Hervé in the 1050s. By then however, there were already Norman mercenaries serving as far away as Trebizond and Georgia. They were based at Malatya and Edessa, under the Byzantine duke of Antioch, Isaac Komnenos. In the 1060s, Robert Crispin led the Normans of Edessa against the Turks. Roussel de Bailleul even tried to carve …	When did Robert Crispin go up against the Turks?	56de0ffd4396321400ee258e	292	1060s
30	One of the first Norman mercenaries to serve as a Byzantine general was Hervé in the 1050s. By then however, there were already Norman mercenaries serving as far away as Trebizond and Georgia. They were based at Malatya and Edessa, under the Byzantine duke of Antioch, Isaac Komnenos. In the 1060s, Robert Crispin led the Normans of Edessa against the Turks. Roussel de Bailleul even tried to carve …	When did Robert Crispin go up against the Turks?	56de0ffd4396321400ee258e	285	In the 1060s
31	One of the first Norman mercenaries to serve as a Byzantine general was Hervé in the 1050s. By then however, there were already Norman mercenaries serving as far away as Trebizond and Georgia. They were based at Malatya and Edessa, under the Byzantine duke of Antioch, Isaac Komnenos. In the 1060s, Robert Crispin led the Normans of Edessa against the Turks. Roussel de Bailleul even tried to carve …	Who ruined Roussel de Bailleul's plans for an independent state?	56de0ffd4396321400ee258f	522	Alexius Komnenos
32	Some Normans joined Turkish forces to aid in the destruction of the Armenians vassal-states of Sassoun and Taron in far eastern Anatolia. Later, many took up service with the Armenian state further south in Cilicia and the Taurus Mountains. A Norman named Oursel led a force of "Franks" into the upper Euphrates valley in northern Syria. From 1073 to 1074, 8,000 of the 20,000 troops of the Armenian…	What was the name of the Norman castle?	56de10b44396321400ee2593	539	Afranji
33	Some Normans joined Turkish forces to aid in the destruction of the Armenians vassal-states of Sassoun and Taron in far eastern Anatolia. Later, many took up service with the Armenian state further south in Cilicia and the Taurus Mountains. A Norman named Oursel led a force of "Franks" into the upper Euphrates valley in northern Syria. From 1073 to 1074, 8,000 of the 20,000 troops of the Armenian…	Who was the leader when the Franks entered the Euphrates valley?	56de10b44396321400ee2594	256	Oursel
34	Some Normans joined Turkish forces to aid in the destruction of the Armenians vassal-states of Sassoun and Taron in far eastern Anatolia. Later, many took up service with the Armenian state further south in Cilicia and the Taurus Mountains. A Norman named Oursel led a force of "Franks" into the upper Euphrates valley in northern Syria. From 1073 to 1074, 8,000 of the 20,000 troops of the Armenian…	Who did the Normans team up with in Anatolia?	56de10b44396321400ee2595	20	Turkish forces
35	Several families of Byzantine Greece were of Norman mercenary origin during the period of the Comnenian Restoration, when Byzantine emperors were seeking out western European warriors. The Raoulii were descended from an Italo-Norman named Raoul, the Petraliphae were descended from a Pierre d'Aulps, and that group of Albanian clans known as the Maniakates were descended from Normans who served und…	What were the origins of the Raouliii family?	56de11154396321400ee25aa	45	Norman mercenary
36	Several families of Byzantine Greece were of Norman mercenary origin during the period of the Comnenian Restoration, when Byzantine emperors were seeking out western European warriors. The Raoulii were descended from an Italo-Norman named Raoul, the Petraliphae were descended from a Pierre d'Aulps, and that group of Albanian clans known as the Maniakates were descended from Normans who served und…	What were the origins of the Raouliii family?	56de11154396321400ee25aa	217	an Italo-Norman named Raoul
37	Several families of Byzantine Greece were of Norman mercenary origin during the period of the Comnenian Restoration, when Byzantine emperors were seeking out western European warriors. The Raoulii were descended from an Italo-Norman named Raoul, the Petraliphae were descended from a Pierre d'Aulps, and that group of Albanian clans known as the Maniakates were descended from Normans who served und…	What were the origins of the Raouliii family?	56de11154396321400ee25aa	202	descended from an Italo-Norman named Raoul
38	Robert Guiscard, an other Norman adventurer previously elevated to the dignity of count of Apulia as the result of his military successes, ultimately drove the Byzantines out of southern Italy. Having obtained the consent of pope Gregory VII and acting as his vassal, Robert continued his campaign conquering the Balkan peninsula as a foothold for western feudal lords and the Catholic Church. After…	What was the name of the count of Apulia	56de148dcffd8e1900b4b5bc	0	Robert Guiscard
39	Robert Guiscard, an other Norman adventurer previously elevated to the dignity of count of Apulia as the result of his military successes, ultimately drove the Byzantines out of southern Italy. Having obtained the consent of pope Gregory VII and acting as his vassal, Robert continued his campaign conquering the Balkan peninsula as a foothold for western feudal lords and the Catholic Church. After…	When did Dyrrachium fall to the Normans?	56de148dcffd8e1900b4b5bd	1315	1082
40	Robert Guiscard, an other Norman adventurer previously elevated to the dignity of count of Apulia as the result of his military successes, ultimately drove the Byzantines out of southern Italy. Having obtained the consent of pope Gregory VII and acting as his vassal, Robert continued his campaign conquering the Balkan peninsula as a foothold for western feudal lords and the Catholic Church. After…	When did Dyrrachium fall to the Normans?	56de148dcffd8e1900b4b5bd	1306	February 1082
41	Robert Guiscard, an other Norman adventurer previously elevated to the dignity of count of Apulia as the result of his military successes, ultimately drove the Byzantines out of southern Italy. Having obtained the consent of pope Gregory VII and acting as his vassal, Robert continued his campaign conquering the Balkan peninsula as a foothold for western feudal lords and the Catholic Church. After…	How many men were in Robert's army?	56de148dcffd8e1900b4b5be	492	30,000
42	A few years after the First Crusade, in 1107, the Normans under the command of Bohemond, Robert's son, landed in Valona and besieged Dyrrachium using the most sophisticated military equipment of the time, but to no avail. Meanwhile, they occupied Petrela, the citadel of Mili at the banks of the river Deabolis, Gllavenica (Ballsh), Kanina and Jericho. This time, the Albanians sided with the Norman…	Where did the Normans and Byzantines sign the peace treaty?	56de15104396321400ee25b7	302	Deabolis
43	A few years after the First Crusade, in 1107, the Normans under the command of Bohemond, Robert's son, landed in Valona and besieged Dyrrachium using the most sophisticated military equipment of the time, but to no avail. Meanwhile, they occupied Petrela, the citadel of Mili at the banks of the river Deabolis, Gllavenica (Ballsh), Kanina and Jericho. This time, the Albanians sided with the Norman…	Where did the Normans and Byzantines sign the peace treaty?	56de15104396321400ee25b7	718	Deabolis
44	A few years after the First Crusade, in 1107, the Normans under the command of Bohemond, Robert's son, landed in Valona and besieged Dyrrachium using the most sophisticated military equipment of the time, but to no avail. Meanwhile, they occupied Petrela, the citadel of Mili at the banks of the river Deabolis, Gllavenica (Ballsh), Kanina and Jericho. This time, the Albanians sided with the Norman…	Who was Robert's son?	56de15104396321400ee25b8	79	Bohemond
45	A few years after the First Crusade, in 1107, the Normans under the command of Bohemond, Robert's son, landed in Valona and besieged Dyrrachium using the most sophisticated military equipment of the time, but to no avail. Meanwhile, they occupied Petrela, the citadel of Mili at the banks of the river Deabolis, Gllavenica (Ballsh), Kanina and Jericho. This time, the Albanians sided with the Norman…	What river was Petrela located by?	56de15104396321400ee25b9	302	Deabolis
46	A few years after the First Crusade, in 1107, the Normans under the command of Bohemond, Robert's son, landed in Valona and besieged Dyrrachium using the most sophisticated military equipment of the time, but to no avail. Meanwhile, they occupied Petrela, the citadel of Mili at the banks of the river Deabolis, Gllavenica (Ballsh), Kanina and Jericho. This time, the Albanians sided with the Norman…	What river was Petrela located by?	56de15104396321400ee25b9	292	the river Deabolis
47	The further decline of Byzantine state-of-affairs paved the road to a third attack in 1185, when a large Norman army invaded Dyrrachium, owing to the betrayal of high Byzantine officials. Some time later, Dyrrachium—one of the most important naval bases of the Adriatic—fell again to Byzantine hands.	When did the Normans attack Dyrrachium?	56de1563cffd8e1900b4b5c2	86	1185
48	The further decline of Byzantine state-of-affairs paved the road to a third attack in 1185, when a large Norman army invaded Dyrrachium, owing to the betrayal of high Byzantine officials. Some time later, Dyrrachium—one of the most important naval bases of the Adriatic—fell again to Byzantine hands.	When did the Normans attack Dyrrachium?	56de1563cffd8e1900b4b5c2	83	in 1185
49	The further decline of Byzantine state-of-affairs paved the road to a third attack in 1185, when a large Norman army invaded Dyrrachium, owing to the betrayal of high Byzantine officials. Some time later, Dyrrachium—one of the most important naval bases of the Adriatic—fell again to Byzantine hands.	What was the naval base called?	56de1563cffd8e1900b4b5c3	125	Dyrrachium
50	The further decline of Byzantine state-of-affairs paved the road to a third attack in 1185, when a large Norman army invaded Dyrrachium, owing to the betrayal of high Byzantine officials. Some time later, Dyrrachium—one of the most important naval bases of the Adriatic—fell again to Byzantine hands.	What was the naval base called?	56de1563cffd8e1900b4b5c3	205	Dyrrachium
51	The further decline of Byzantine state-of-affairs paved the road to a third attack in 1185, when a large Norman army invaded Dyrrachium, owing to the betrayal of high Byzantine officials. Some time later, Dyrrachium—one of the most important naval bases of the Adriatic—fell again to Byzantine hands.	Where was Dyrrachium located?	56de1563cffd8e1900b4b5c4	257	the Adriatic
52	The further decline of Byzantine state-of-affairs paved the road to a third attack in 1185, when a large Norman army invaded Dyrrachium, owing to the betrayal of high Byzantine officials. Some time later, Dyrrachium—one of the most important naval bases of the Adriatic—fell again to Byzantine hands.	Where was Dyrrachium located?	56de1563cffd8e1900b4b5c4	261	Adriatic
53	The Normans were in contact with England from an early date. Not only were their original Viking brethren still ravaging the English coasts, they occupied most of the important ports opposite England across the English Channel. This relationship eventually produced closer ties of blood through the marriage of Emma, sister of Duke Richard II of Normandy, and King Ethelred II of England. Because of…	Who did Emma Marry?	56de15dbcffd8e1900b4b5c8	360	King Ethelred II
54	The Normans were in contact with England from an early date. Not only were their original Viking brethren still ravaging the English coasts, they occupied most of the important ports opposite England across the English Channel. This relationship eventually produced closer ties of blood through the marriage of Emma, sister of Duke Richard II of Normandy, and King Ethelred II of England. Because of…	Who did Emma Marry?	56de15dbcffd8e1900b4b5c8	365	Ethelred II
55	The Normans were in contact with England from an early date. Not only were their original Viking brethren still ravaging the English coasts, they occupied most of the important ports opposite England across the English Channel. This relationship eventually produced closer ties of blood through the marriage of Emma, sister of Duke Richard II of Normandy, and King Ethelred II of England. Because of…	Who was Emma's brother?	56de15dbcffd8e1900b4b5c9	327	Duke Richard II
56	The Normans were in contact with England from an early date. Not only were their original Viking brethren still ravaging the English coasts, they occupied most of the important ports opposite England across the English Channel. This relationship eventually produced closer ties of blood through the marriage of Emma, sister of Duke Richard II of Normandy, and King Ethelred II of England. Because of…	To where did Ethelred flee?	56de15dbcffd8e1900b4b5ca	423	Normandy
57	The Normans were in contact with England from an early date. Not only were their original Viking brethren still ravaging the English coasts, they occupied most of the important ports opposite England across the English Channel. This relationship eventually produced closer ties of blood through the marriage of Emma, sister of Duke Richard II of Normandy, and King Ethelred II of England. Because of…	Who kicked Ethelred out?	56de15dbcffd8e1900b4b5cb	480	Sweyn Forkbeard
58	When finally Edward the Confessor returned from his father's refuge in 1041, at the invitation of his half-brother Harthacnut, he brought with him a Norman-educated mind. He also brought many Norman counsellors and fighters, some of whom established an English cavalry force. This concept never really took root, but it is a typical example of the attitudes of Edward. He appointed Robert of Jumiège…	Who was Edward the Confessor's half-brother?	56de1645cffd8e1900b4b5d0	115	Harthacnut
59	When finally Edward the Confessor returned from his father's refuge in 1041, at the invitation of his half-brother Harthacnut, he brought with him a Norman-educated mind. He also brought many Norman counsellors and fighters, some of whom established an English cavalry force. This concept never really took root, but it is a typical example of the attitudes of Edward. He appointed Robert of Jumiège…	When did Edward return?	56de1645cffd8e1900b4b5d1	71	1041
60	When finally Edward the Confessor returned from his father's refuge in 1041, at the invitation of his half-brother Harthacnut, he brought with him a Norman-educated mind. He also brought many Norman counsellors and fighters, some of whom established an English cavalry force. This concept never really took root, but it is a typical example of the attitudes of Edward. He appointed Robert of Jumiège…	When did Edward return?	56de1645cffd8e1900b4b5d1	68	in 1041
61	When finally Edward the Confessor returned from his father's refuge in 1041, at the invitation of his half-brother Harthacnut, he brought with him a Norman-educated mind. He also brought many Norman counsellors and fighters, some of whom established an English cavalry force. This concept never really took root, but it is a typical example of the attitudes of Edward. He appointed Robert of Jumiège…	Who did Edward make archbishop of Canterbury?	56de1645cffd8e1900b4b5d2	382	Robert of Jumièges
62	In 1066, Duke William II of Normandy conquered England killing King Harold II at the Battle of Hastings. The invading Normans and their descendants replaced the Anglo-Saxons as the ruling class of England. The nobility of England were part of a single Normans culture and many had lands on both sides of the channel. Early Norman kings of England, as Dukes of Normandy, owed homage to the King of Fr…	Where did Harold II die?	56de16ca4396321400ee25c5	85	Battle of Hastings
63	In 1066, Duke William II of Normandy conquered England killing King Harold II at the Battle of Hastings. The invading Normans and their descendants replaced the Anglo-Saxons as the ruling class of England. The nobility of England were part of a single Normans culture and many had lands on both sides of the channel. Early Norman kings of England, as Dukes of Normandy, owed homage to the King of Fr…	Where did Harold II die?	56de16ca4396321400ee25c5	81	the Battle of Hastings
64	In 1066, Duke William II of Normandy conquered England killing King Harold II at the Battle of Hastings. The invading Normans and their descendants replaced the Anglo-Saxons as the ruling class of England. The nobility of England were part of a single Normans culture and many had lands on both sides of the channel. Early Norman kings of England, as Dukes of Normandy, owed homage to the King of Fr…	Where did Harold II die?	56de16ca4396321400ee25c5	78	at the Battle of Hastings
65	In 1066, Duke William II of Normandy conquered England killing King Harold II at the Battle of Hastings. The invading Normans and their descendants replaced the Anglo-Saxons as the ruling class of England. The nobility of England were part of a single Normans culture and many had lands on both sides of the channel. Early Norman kings of England, as Dukes of Normandy, owed homage to the King of Fr…	Who killed Harold II?	56de16ca4396321400ee25c6	14	William II
66	In 1066, Duke William II of Normandy conquered England killing King Harold II at the Battle of Hastings. The invading Normans and their descendants replaced the Anglo-Saxons as the ruling class of England. The nobility of England were part of a single Normans culture and many had lands on both sides of the channel. Early Norman kings of England, as Dukes of Normandy, owed homage to the King of Fr…	Who killed Harold II?	56de16ca4396321400ee25c6	9	Duke William II
67	In 1066, Duke William II of Normandy conquered England killing King Harold II at the Battle of Hastings. The invading Normans and their descendants replaced the Anglo-Saxons as the ruling class of England. The nobility of England were part of a single Normans culture and many had lands on both sides of the channel. Early Norman kings of England, as Dukes of Normandy, owed homage to the King of Fr…	When was the Battle of Hastings?	56de16ca4396321400ee25c7	3	1066
68	In 1066, Duke William II of Normandy conquered England killing King Harold II at the Battle of Hastings. The invading Normans and their descendants replaced the Anglo-Saxons as the ruling class of England. The nobility of England were part of a single Normans culture and many had lands on both sides of the channel. Early Norman kings of England, as Dukes of Normandy, owed homage to the King of Fr…	When was the Battle of Hastings?	56de16ca4396321400ee25c7	0	In 1066
69	In 1066, Duke William II of Normandy conquered England killing King Harold II at the Battle of Hastings. The invading Normans and their descendants replaced the Anglo-Saxons as the ruling class of England. The nobility of England were part of a single Normans culture and many had lands on both sides of the channel. Early Norman kings of England, as Dukes of Normandy, owed homage to the King of Fr…	Who was the ruling class ahead of the Normans?	56de16ca4396321400ee25c8	161	Anglo-Saxons
70	In 1066, Duke William II of Normandy conquered England killing King Harold II at the Battle of Hastings. The invading Normans and their descendants replaced the Anglo-Saxons as the ruling class of England. The nobility of England were part of a single Normans culture and many had lands on both sides of the channel. Early Norman kings of England, as Dukes of Normandy, owed homage to the King of Fr…	Who was the ruling class ahead of the Normans?	56de16ca4396321400ee25c8	157	the Anglo-Saxons
71	Eventually, the Normans merged with the natives, combining languages and traditions. In the course of the Hundred Years' War, the Norman aristocracy often identified themselves as English. The Anglo-Norman language became distinct from the Latin language, something that was the subject of some humour by Geoffrey Chaucer. The Anglo-Norman language was eventually absorbed into the Anglo-Saxon langu…	What was the Anglo-Norman language's final form?	56de1728cffd8e1900b4b5d7	629	Modern English
72	The Normans had a profound effect on Irish culture and history after their invasion at Bannow Bay in 1169. Initially the Normans maintained a distinct culture and ethnicity. Yet, with time, they came to be subsumed into Irish culture to the point that it has been said that they became "more Irish than the Irish themselves." The Normans settled mostly in an area in the east of Ireland, later known…	In what year did the Norman's invade at Bannow Bay?	56de179dcffd8e1900b4b5da	101	1169
73	The Normans had a profound effect on Irish culture and history after their invasion at Bannow Bay in 1169. Initially the Normans maintained a distinct culture and ethnicity. Yet, with time, they came to be subsumed into Irish culture to the point that it has been said that they became "more Irish than the Irish themselves." The Normans settled mostly in an area in the east of Ireland, later known…	What country did the Normans invade in 1169?	56de179dcffd8e1900b4b5db	379	Ireland
74	The Normans had a profound effect on Irish culture and history after their invasion at Bannow Bay in 1169. Initially the Normans maintained a distinct culture and ethnicity. Yet, with time, they came to be subsumed into Irish culture to the point that it has been said that they became "more Irish than the Irish themselves." The Normans settled mostly in an area in the east of Ireland, later known…	What culture did the Normans combine with in Ireland?	56de179dcffd8e1900b4b5dc	37	Irish
75	The Normans had a profound effect on Irish culture and history after their invasion at Bannow Bay in 1169. Initially the Normans maintained a distinct culture and ethnicity. Yet, with time, they came to be subsumed into Irish culture to the point that it has been said that they became "more Irish than the Irish themselves." The Normans settled mostly in an area in the east of Ireland, later known…	What culture did the Normans combine with in Ireland?	56de179dcffd8e1900b4b5dc	220	Irish
76	One of the claimants of the English throne opposing William the Conqueror, Edgar Atheling, eventually fled to Scotland. King Malcolm III of Scotland married Edgar's sister Margaret, and came into opposition to William who had already disputed Scotland's southern borders. William invaded Scotland in 1072, riding as far as Abernethy where he met up with his fleet of ships. Malcolm submitted, paid h…	Who was Margaret's brother?	56de17f9cffd8e1900b4b5e0	75	Edgar
77	One of the claimants of the English throne opposing William the Conqueror, Edgar Atheling, eventually fled to Scotland. King Malcolm III of Scotland married Edgar's sister Margaret, and came into opposition to William who had already disputed Scotland's southern borders. William invaded Scotland in 1072, riding as far as Abernethy where he met up with his fleet of ships. Malcolm submitted, paid h…	Who was Margaret's brother?	56de17f9cffd8e1900b4b5e0	157	Edgar
78	One of the claimants of the English throne opposing William the Conqueror, Edgar Atheling, eventually fled to Scotland. King Malcolm III of Scotland married Edgar's sister Margaret, and came into opposition to William who had already disputed Scotland's southern borders. William invaded Scotland in 1072, riding as far as Abernethy where he met up with his fleet of ships. Malcolm submitted, paid h…	Who was Margaret's brother?	56de17f9cffd8e1900b4b5e0	75	Edgar Atheling
79	One of the claimants of the English throne opposing William the Conqueror, Edgar Atheling, eventually fled to Scotland. King Malcolm III of Scotland married Edgar's sister Margaret, and came into opposition to William who had already disputed Scotland's southern borders. William invaded Scotland in 1072, riding as far as Abernethy where he met up with his fleet of ships. Malcolm submitted, paid h…	Who was Margaret's husband?	56de17f9cffd8e1900b4b5e1	120	King Malcolm III of Scotland
80	One of the claimants of the English throne opposing William the Conqueror, Edgar Atheling, eventually fled to Scotland. King Malcolm III of Scotland married Edgar's sister Margaret, and came into opposition to William who had already disputed Scotland's southern borders. William invaded Scotland in 1072, riding as far as Abernethy where he met up with his fleet of ships. Malcolm submitted, paid h…	Who was Margaret's husband?	56de17f9cffd8e1900b4b5e1	120	King Malcolm III
81	One of the claimants of the English throne opposing William the Conqueror, Edgar Atheling, eventually fled to Scotland. King Malcolm III of Scotland married Edgar's sister Margaret, and came into opposition to William who had already disputed Scotland's southern borders. William invaded Scotland in 1072, riding as far as Abernethy where he met up with his fleet of ships. Malcolm submitted, paid h…	When was Scotland invaded by William?	56de17f9cffd8e1900b4b5e2	300	1072
82	One of the claimants of the English throne opposing William the Conqueror, Edgar Atheling, eventually fled to Scotland. King Malcolm III of Scotland married Edgar's sister Margaret, and came into opposition to William who had already disputed Scotland's southern borders. William invaded Scotland in 1072, riding as far as Abernethy where he met up with his fleet of ships. Malcolm submitted, paid h…	Who was the hostage?	56de17f9cffd8e1900b4b5e3	440	Duncan
83	Normans came into Scotland, building castles and founding noble families who would provide some future kings, such as Robert the Bruce, as well as founding a considerable number of the Scottish clans. King David I of Scotland, whose elder brother Alexander I had married Sybilla of Normandy, was instrumental in introducing Normans and Norman culture to Scotland, part of the process some scholars c…	Who did Alexander I marry?	56de3cd0cffd8e1900b4b6be	271	Sybilla of Normandy
84	Normans came into Scotland, building castles and founding noble families who would provide some future kings, such as Robert the Bruce, as well as founding a considerable number of the Scottish clans. King David I of Scotland, whose elder brother Alexander I had married Sybilla of Normandy, was instrumental in introducing Normans and Norman culture to Scotland, part of the process some scholars c…	Who did Alexander I marry?	56de3cd0cffd8e1900b4b6be	271	Sybilla
85	Normans came into Scotland, building castles and founding noble families who would provide some future kings, such as Robert the Bruce, as well as founding a considerable number of the Scottish clans. King David I of Scotland, whose elder brother Alexander I had married Sybilla of Normandy, was instrumental in introducing Normans and Norman culture to Scotland, part of the process some scholars c…	What culture's arrival in Scotland is know as the "Davidian Revolution"?	56de3cd0cffd8e1900b4b6bf	336	Norman
86	Even before the Norman Conquest of England, the Normans had come into contact with Wales. Edward the Confessor had set up the aforementioned Ralph as earl of Hereford and charged him with defending the Marches and warring with the Welsh. In these original ventures, the Normans failed to make any headway into Wales.	Where was Ralph earl of?	56de3d594396321400ee26ca	158	Hereford
87	Even before the Norman Conquest of England, the Normans had come into contact with Wales. Edward the Confessor had set up the aforementioned Ralph as earl of Hereford and charged him with defending the Marches and warring with the Welsh. In these original ventures, the Normans failed to make any headway into Wales.	Who was Ralph in charge of being at war with?	56de3d594396321400ee26cb	227	the Welsh
88	Even before the Norman Conquest of England, the Normans had come into contact with Wales. Edward the Confessor had set up the aforementioned Ralph as earl of Hereford and charged him with defending the Marches and warring with the Welsh. In these original ventures, the Normans failed to make any headway into Wales.	Who made Ralph earl?	56de3d594396321400ee26cc	90	Edward the Confessor
89	Subsequent to the Conquest, however, the Marches came completely under the dominance of William's most trusted Norman barons, including Bernard de Neufmarché, Roger of Montgomery in Shropshire and Hugh Lupus in Cheshire. These Normans began a long period of slow conquest during which almost all of Wales was at some point subject to Norman interference. Norman words, such as baron (barwn), first e…	What country was under the control of Norman barons?	56de3dbacffd8e1900b4b6d2	299	Wales
90	The legendary religious zeal of the Normans was exercised in religious wars long before the First Crusade carved out a Norman principality in Antioch. They were major foreign participants in the Reconquista in Iberia. In 1018, Roger de Tosny travelled to the Iberian Peninsula to carve out a state for himself from Moorish lands, but failed. In 1064, during the War of Barbastro, William of Montreui…	What year did Roger de Tosny fail to accomplish what he set out to do?	56de3e414396321400ee26d8	221	1018
91	The legendary religious zeal of the Normans was exercised in religious wars long before the First Crusade carved out a Norman principality in Antioch. They were major foreign participants in the Reconquista in Iberia. In 1018, Roger de Tosny travelled to the Iberian Peninsula to carve out a state for himself from Moorish lands, but failed. In 1064, during the War of Barbastro, William of Montreui…	What year did Roger de Tosny fail to accomplish what he set out to do?	56de3e414396321400ee26d8	345	1064
92	The legendary religious zeal of the Normans was exercised in religious wars long before the First Crusade carved out a Norman principality in Antioch. They were major foreign participants in the Reconquista in Iberia. In 1018, Roger de Tosny travelled to the Iberian Peninsula to carve out a state for himself from Moorish lands, but failed. In 1064, during the War of Barbastro, William of Montreui…	Who was in charge of the papal army in the War of Barbastro?	56de3e414396321400ee26d9	380	William of Montreuil
93	In 1096, Crusaders passing by the siege of Amalfi were joined by Bohemond of Taranto and his nephew Tancred with an army of Italo-Normans. Bohemond was the de facto leader of the Crusade during its passage through Asia Minor. After the successful Siege of Antioch in 1097, Bohemond began carving out an independent principality around that city. Tancred was instrumental in the conquest of Jerusalem…	When did the Siege of Antioch take place?	56de3ebc4396321400ee26e6	267	1097
94	In 1096, Crusaders passing by the siege of Amalfi were joined by Bohemond of Taranto and his nephew Tancred with an army of Italo-Normans. Bohemond was the de facto leader of the Crusade during its passage through Asia Minor. After the successful Siege of Antioch in 1097, Bohemond began carving out an independent principality around that city. Tancred was instrumental in the conquest of Jerusalem…	What was the name of Bohemond's nephew?	56de3ebc4396321400ee26e7	100	Tancred
95	In 1096, Crusaders passing by the siege of Amalfi were joined by Bohemond of Taranto and his nephew Tancred with an army of Italo-Normans. Bohemond was the de facto leader of the Crusade during its passage through Asia Minor. After the successful Siege of Antioch in 1097, Bohemond began carving out an independent principality around that city. Tancred was instrumental in the conquest of Jerusalem…	What major conquest did Tancred play a roll in?	56de3ebc4396321400ee26e8	390	Jerusalem
96	The conquest of Cyprus by the Anglo-Norman forces of the Third Crusade opened a new chapter in the history of the island, which would be under Western European domination for the following 380 years. Although not part of a planned operation, the conquest had much more permanent results than initially expected.	How long did Western Europe control Cyprus?	56de3efccffd8e1900b4b6fe	189	380 years
97	In April 1191 Richard the Lion-hearted left Messina with a large fleet in order to reach Acre. But a storm dispersed the fleet. After some searching, it was discovered that the boat carrying his sister and his fiancée Berengaria was anchored on the south coast of Cyprus, together with the wrecks of several other ships, including the treasure ship. Survivors of the wrecks had been taken prisoner b…	What ruined Richard's plans to reach Acre?	56de3f784396321400ee26fa	99	a storm
98	In April 1191 Richard the Lion-hearted left Messina with a large fleet in order to reach Acre. But a storm dispersed the fleet. After some searching, it was discovered that the boat carrying his sister and his fiancée Berengaria was anchored on the south coast of Cyprus, together with the wrecks of several other ships, including the treasure ship. Survivors of the wrecks had been taken prisoner b…	Who was Richard's fiancee?	56de3f784396321400ee26fb	218	Berengaria
99	In April 1191 Richard the Lion-hearted left Messina with a large fleet in order to reach Acre. But a storm dispersed the fleet. After some searching, it was discovered that the boat carrying his sister and his fiancée Berengaria was anchored on the south coast of Cyprus, together with the wrecks of several other ships, including the treasure ship. Survivors of the wrecks had been taken prisoner b…	What year did the storm hit Richard's fleet?	56de3f784396321400ee26fc	9	1191
100	In April 1191 Richard the Lion-hearted left Messina with a large fleet in order to reach Acre. But a storm dispersed the fleet. After some searching, it was discovered that the boat carrying his sister and his fiancée Berengaria was anchored on the south coast of Cyprus, together with the wrecks of several other ships, including the treasure ship. Survivors of the wrecks had been taken prisoner b…	Who ruled Cyprus in 1191?	56de3f784396321400ee26fd	421	Isaac Komnenos
101	In April 1191 Richard the Lion-hearted left Messina with a large fleet in order to reach Acre. But a storm dispersed the fleet. After some searching, it was discovered that the boat carrying his sister and his fiancée Berengaria was anchored on the south coast of Cyprus, together with the wrecks of several other ships, including the treasure ship. Survivors of the wrecks had been taken prisoner b…	Who ruled Cyprus in 1191?	56de3f784396321400ee26fd	522	Isaac
102	Various princes of the Holy Land arrived in Limassol at the same time, in particular Guy de Lusignan. All declared their support for Richard provided that he support Guy against his rival Conrad of Montferrat. The local barons abandoned Isaac, who considered making peace with Richard, joining him on the crusade, and offering his daughter in marriage to the person named by Richard. But Isaac chang…	Who was Guy's Rival?	56de40da4396321400ee2708	188	Conrad of Montferrat
103	Various princes of the Holy Land arrived in Limassol at the same time, in particular Guy de Lusignan. All declared their support for Richard provided that he support Guy against his rival Conrad of Montferrat. The local barons abandoned Isaac, who considered making peace with Richard, joining him on the crusade, and offering his daughter in marriage to the person named by Richard. But Isaac chang…	What were Isaac's chains made out of?	56de40da4396321400ee2709	565	silver
104	Various princes of the Holy Land arrived in Limassol at the same time, in particular Guy de Lusignan. All declared their support for Richard provided that he support Guy against his rival Conrad of Montferrat. The local barons abandoned Isaac, who considered making peace with Richard, joining him on the crusade, and offering his daughter in marriage to the person named by Richard. But Isaac chang…	Who led Richard's troops when Cyprus was conquered?	56de40da4396321400ee270a	85	Guy de Lusignan
105	Various princes of the Holy Land arrived in Limassol at the same time, in particular Guy de Lusignan. All declared their support for Richard provided that he support Guy against his rival Conrad of Montferrat. The local barons abandoned Isaac, who considered making peace with Richard, joining him on the crusade, and offering his daughter in marriage to the person named by Richard. But Isaac chang…	Who led Richard's troops when Cyprus was conquered?	56de40da4396321400ee270a	508	Guy de Lusignan
106	Between 1402 and 1405, the expedition led by the Norman noble Jean de Bethencourt and the Poitevine Gadifer de la Salle conquered the Canarian islands of Lanzarote, Fuerteventura and El Hierro off the Atlantic coast of Africa. Their troops were gathered in Normandy, Gascony and were later reinforced by Castilian colonists.	What continent are the Canarian Islands off the coast of?	56de49564396321400ee277a	219	Africa
107	Bethencourt took the title of King of the Canary Islands, as vassal to Henry III of Castile. In 1418, Jean's nephew Maciot de Bethencourt sold the rights to the islands to Enrique Pérez de Guzmán, 2nd Count de Niebla.	Who became the King of the Canary Islands?	56de49a8cffd8e1900b4b7a7	0	Bethencourt
108	Bethencourt took the title of King of the Canary Islands, as vassal to Henry III of Castile. In 1418, Jean's nephew Maciot de Bethencourt sold the rights to the islands to Enrique Pérez de Guzmán, 2nd Count de Niebla.	Who bought the rights?	56de49a8cffd8e1900b4b7a8	172	Enrique Pérez de Guzmán
109	Bethencourt took the title of King of the Canary Islands, as vassal to Henry III of Castile. In 1418, Jean's nephew Maciot de Bethencourt sold the rights to the islands to Enrique Pérez de Guzmán, 2nd Count de Niebla.	Who sold the rights?	56de49a8cffd8e1900b4b7a9	116	Maciot de Bethencourt
110	The customary law of Normandy was developed between the 10th and 13th centuries and survives today through the legal systems of Jersey and Guernsey in the Channel Islands. Norman customary law was transcribed in two customaries in Latin by two judges for use by them and their colleagues: These are the Très ancien coutumier (Very ancient customary), authored between 1200 and 1245; and the Grand co…	Where are Jersey and Guernsey	56de4a474396321400ee2786	155	Channel Islands
111	The customary law of Normandy was developed between the 10th and 13th centuries and survives today through the legal systems of Jersey and Guernsey in the Channel Islands. Norman customary law was transcribed in two customaries in Latin by two judges for use by them and their colleagues: These are the Très ancien coutumier (Very ancient customary), authored between 1200 and 1245; and the Grand co…	Where are Jersey and Guernsey	56de4a474396321400ee2786	151	the Channel Islands
112	The customary law of Normandy was developed between the 10th and 13th centuries and survives today through the legal systems of Jersey and Guernsey in the Channel Islands. Norman customary law was transcribed in two customaries in Latin by two judges for use by them and their colleagues: These are the Très ancien coutumier (Very ancient customary), authored between 1200 and 1245; and the Grand co…	How many customaries does Norman customary law have?	56de4a474396321400ee2787	212	two
113	Norman architecture typically stands out as a new stage in the architectural history of the regions they subdued. They spread a unique Romanesque idiom to England and Italy, and the encastellation of these regions with keeps in their north French style fundamentally altered the military landscape. Their style was characterised by rounded arches, particularly over windows and doorways, and massive…	What is the Norman architecture idiom?	56de4a89cffd8e1900b4b7bd	135	Romanesque
114	Norman architecture typically stands out as a new stage in the architectural history of the regions they subdued. They spread a unique Romanesque idiom to England and Italy, and the encastellation of these regions with keeps in their north French style fundamentally altered the military landscape. Their style was characterised by rounded arches, particularly over windows and doorways, and massive…	What kind of arches does Norman architecture have?	56de4a89cffd8e1900b4b7be	332	rounded
115	In England, the period of Norman architecture immediately succeeds that of the Anglo-Saxon and precedes the Early Gothic. In southern Italy, the Normans incorporated elements of Islamic, Lombard, and Byzantine building techniques into their own, initiating a unique style known as Norman-Arab architecture within the Kingdom of Sicily.	What architecture type came after Norman in England?	56de4b074396321400ee2793	108	Early Gothic
116	In England, the period of Norman architecture immediately succeeds that of the Anglo-Saxon and precedes the Early Gothic. In southern Italy, the Normans incorporated elements of Islamic, Lombard, and Byzantine building techniques into their own, initiating a unique style known as Norman-Arab architecture within the Kingdom of Sicily.	What architecture type came before Norman in England?	56de4b074396321400ee2794	79	Anglo-Saxon
117	In England, the period of Norman architecture immediately succeeds that of the Anglo-Saxon and precedes the Early Gothic. In southern Italy, the Normans incorporated elements of Islamic, Lombard, and Byzantine building techniques into their own, initiating a unique style known as Norman-Arab architecture within the Kingdom of Sicily.	What place had the Norman Arab architectural style?	56de4b074396321400ee2795	328	Sicily
118	In England, the period of Norman architecture immediately succeeds that of the Anglo-Saxon and precedes the Early Gothic. In southern Italy, the Normans incorporated elements of Islamic, Lombard, and Byzantine building techniques into their own, initiating a unique style known as Norman-Arab architecture within the Kingdom of Sicily.	What place had the Norman Arab architectural style?	56de4b074396321400ee2795	317	Kingdom of Sicily
119	In the visual arts, the Normans did not have the rich and distinctive traditions of the cultures they conquered. However, in the early 11th century the dukes began a programme of church reform, encouraging the Cluniac reform of monasteries and patronising intellectual pursuits, especially the proliferation of scriptoria and the reconstitution of a compilation of lost illuminated manuscripts. The …	When did the church reform begin?	56de4b5c4396321400ee2799	129	early 11th century
120	In the visual arts, the Normans did not have the rich and distinctive traditions of the cultures they conquered. However, in the early 11th century the dukes began a programme of church reform, encouraging the Cluniac reform of monasteries and patronising intellectual pursuits, especially the proliferation of scriptoria and the reconstitution of a compilation of lost illuminated manuscripts. The …	When did the church reform begin?	56de4b5c4396321400ee2799	135	11th century
121	In the visual arts, the Normans did not have the rich and distinctive traditions of the cultures they conquered. However, in the early 11th century the dukes began a programme of church reform, encouraging the Cluniac reform of monasteries and patronising intellectual pursuits, especially the proliferation of scriptoria and the reconstitution of a compilation of lost illuminated manuscripts. The …	When did the church reform begin?	56de4b5c4396321400ee2799	122	in the early 11th century
122	In the visual arts, the Normans did not have the rich and distinctive traditions of the cultures they conquered. However, in the early 11th century the dukes began a programme of church reform, encouraging the Cluniac reform of monasteries and patronising intellectual pursuits, especially the proliferation of scriptoria and the reconstitution of a compilation of lost illuminated manuscripts. The …	Who used the church to unify themselves?	56de4b5c4396321400ee279a	152	dukes
123	In the visual arts, the Normans did not have the rich and distinctive traditions of the cultures they conquered. However, in the early 11th century the dukes began a programme of church reform, encouraging the Cluniac reform of monasteries and patronising intellectual pursuits, especially the proliferation of scriptoria and the reconstitution of a compilation of lost illuminated manuscripts. The …	Who used the church to unify themselves?	56de4b5c4396321400ee279a	422	the dukes
124	In the visual arts, the Normans did not have the rich and distinctive traditions of the cultures they conquered. However, in the early 11th century the dukes began a programme of church reform, encouraging the Cluniac reform of monasteries and patronising intellectual pursuits, especially the proliferation of scriptoria and the reconstitution of a compilation of lost illuminated manuscripts. The …	Who used the church to unify themselves?	56de4b5c4396321400ee279a	426	dukes
125	The French Wars of Religion in the 16th century and French Revolution in the 18th successively destroyed much of what existed in the way of the architectural and artistic remnant of this Norman creativity. The former, with their violence, caused the wanton destruction of many Norman edifices; the latter, with its assault on religion, caused the purposeful destruction of religious objects of any t…	When were the French wars of religion?	56de4bb84396321400ee27a2	35	16th century
126	The French Wars of Religion in the 16th century and French Revolution in the 18th successively destroyed much of what existed in the way of the architectural and artistic remnant of this Norman creativity. The former, with their violence, caused the wanton destruction of many Norman edifices; the latter, with its assault on religion, caused the purposeful destruction of religious objects of any t…	When were the French wars of religion?	56de4bb84396321400ee27a2	31	the 16th century
127	The French Wars of Religion in the 16th century and French Revolution in the 18th successively destroyed much of what existed in the way of the architectural and artistic remnant of this Norman creativity. The former, with their violence, caused the wanton destruction of many Norman edifices; the latter, with its assault on religion, caused the purposeful destruction of religious objects of any t…	When were the French wars of religion?	56de4bb84396321400ee27a2	28	in the 16th century
128	By far the most famous work of Norman art is the Bayeux Tapestry, which is not a tapestry but a work of embroidery. It was commissioned by Odo, the Bishop of Bayeux and first Earl of Kent, employing natives from Kent who were learned in the Nordic traditions imported in the previous half century by the Danish Vikings.	What kind of needlework was used in the creation of the Bayeux Tapestry?	56de4c324396321400ee27ab	104	embroidery
129	By far the most famous work of Norman art is the Bayeux Tapestry, which is not a tapestry but a work of embroidery. It was commissioned by Odo, the Bishop of Bayeux and first Earl of Kent, employing natives from Kent who were learned in the Nordic traditions imported in the previous half century by the Danish Vikings.	What is Norman art's most well known piece?	56de4c324396321400ee27ac	49	Bayeux Tapestry
130	By far the most famous work of Norman art is the Bayeux Tapestry, which is not a tapestry but a work of embroidery. It was commissioned by Odo, the Bishop of Bayeux and first Earl of Kent, employing natives from Kent who were learned in the Nordic traditions imported in the previous half century by the Danish Vikings.	What is Norman art's most well known piece?	56de4c324396321400ee27ac	45	the Bayeux Tapestry
131	By far the most famous work of Norman art is the Bayeux Tapestry, which is not a tapestry but a work of embroidery. It was commissioned by Odo, the Bishop of Bayeux and first Earl of Kent, employing natives from Kent who were learned in the Nordic traditions imported in the previous half century by the Danish Vikings.	Who commissioned the Tapestry?	56de4c324396321400ee27ad	139	Odo
132	In Britain, Norman art primarily survives as stonework or metalwork, such as capitals and baptismal fonts. In southern Italy, however, Norman artwork survives plentifully in forms strongly influenced by its Greek, Lombard, and Arab forebears. Of the royal regalia preserved in Palermo, the crown is Byzantine in style and the coronation cloak is of Arab craftsmanship with Arabic inscriptions. Many …	What is the most important type of Norman art preserved in churches?	56de51244396321400ee27ef	466	mosaics
133	Normandy was the site of several important developments in the history of classical music in the 11th century. Fécamp Abbey and Saint-Evroul Abbey were centres of musical production and education. At Fécamp, under two Italian abbots, William of Volpiano and John of Ravenna, the system of denoting notes by letters was developed and taught. It is still the most common form of pitch representation i…	In what century did important classical music developments occur in Normandy?	56de51c64396321400ee27f7	97	11th
134	Normandy was the site of several important developments in the history of classical music in the 11th century. Fécamp Abbey and Saint-Evroul Abbey were centres of musical production and education. At Fécamp, under two Italian abbots, William of Volpiano and John of Ravenna, the system of denoting notes by letters was developed and taught. It is still the most common form of pitch representation i…	In what century did important classical music developments occur in Normandy?	56de51c64396321400ee27f7	93	the 11th
135	Normandy was the site of several important developments in the history of classical music in the 11th century. Fécamp Abbey and Saint-Evroul Abbey were centres of musical production and education. At Fécamp, under two Italian abbots, William of Volpiano and John of Ravenna, the system of denoting notes by letters was developed and taught. It is still the most common form of pitch representation i…	Who were the two abbots at Fécamp Abbey?	56de51c64396321400ee27f8	234	William of Volpiano and John of Ravenna
136	At Saint Evroul, a tradition of singing had developed and the choir achieved fame in Normandy. Under the Norman abbot Robert de Grantmesnil, several monks of Saint-Evroul fled to southern Italy, where they were patronised by Robert Guiscard and established a Latin monastery at Sant'Eufemia. There they continued the tradition of singing.	Where did the monks flee to?	56de52614396321400ee27fb	179	southern Italy
139	At Saint Evroul, a tradition of singing had developed and the choir achieved fame in Normandy. Under the Norman abbot Robert de Grantmesnil, several monks of Saint-Evroul fled to southern Italy, where they were patronised by Robert Guiscard and established a Latin monastery at Sant'Eufemia. There they continued the tradition of singing.	What monastery did the Saint-Evroul monks establish in Italy?	56de52614396321400ee27fc	259	Latin monastery at Sant'Eufemia.
140	At Saint Evroul, a tradition of singing had developed and the choir achieved fame in Normandy. Under the Norman abbot Robert de Grantmesnil, several monks of Saint-Evroul fled to southern Italy, where they were patronised by Robert Guiscard and established a Latin monastery at Sant'Eufemia. There they continued the tradition of singing.	What monastery did the Saint-Evroul monks establish in Italy?	56de52614396321400ee27fc	257	a Latin monastery at Sant'Eufemia
141	At Saint Evroul, a tradition of singing had developed and the choir achieved fame in Normandy. Under the Norman abbot Robert de Grantmesnil, several monks of Saint-Evroul fled to southern Italy, where they were patronised by Robert Guiscard and established a Latin monastery at Sant'Eufemia. There they continued the tradition of singing.	What monastery did the Saint-Evroul monks establish in Italy?	56de52614396321400ee27fc	278	Sant'Eufemia
142	At Saint Evroul, a tradition of singing had developed and the choir achieved fame in Normandy. Under the Norman abbot Robert de Grantmesnil, several monks of Saint-Evroul fled to southern Italy, where they were patronised by Robert Guiscard and established a Latin monastery at Sant'Eufemia. There they continued the tradition of singing.	Who patronized the monks in Italy?	56de52614396321400ee27fd	225	Robert Guiscard
145	At Saint Evroul, a tradition of singing had developed and the choir achieved fame in Normandy. Under the Norman abbot Robert de Grantmesnil, several monks of Saint-Evroul fled to southern Italy, where they were patronised by Robert Guiscard and established a Latin monastery at Sant'Eufemia. There they continued the tradition of singing.	What tradition were the Saint-Evroul monks known for?	56de52614396321400ee27fe	32	singing
147	At Saint Evroul, a tradition of singing had developed and the choir achieved fame in Normandy. Under the Norman abbot Robert de Grantmesnil, several monks of Saint-Evroul fled to southern Italy, where they were patronised by Robert Guiscard and established a Latin monastery at Sant'Eufemia. There they continued the tradition of singing.	What tradition were the Saint-Evroul monks known for?	56de52614396321400ee27fe	330	singing
0	Computational complexity theory is a branch of the theory of computation in theoretical computer science that focuses on classifying computational problems according to their inherent difficulty, and relating those classes to each other. A computational problem is understood to be a task that is in principle amenable to being solved by a computer, which is equivalent to stating that the problem m…	What branch of theoretical computer science deals with broadly classifying computational problems by difficulty and class of relationship?	56e16182e3433e1400422e28	0	Computational complexity theory
1	Computational complexity theory is a branch of the theory of computation in theoretical computer science that focuses on classifying computational problems according to their inherent difficulty, and relating those classes to each other. A computational problem is understood to be a task that is in principle amenable to being solved by a computer, which is equivalent to stating that the problem m…	By what main attribute are computational problems classified utilizing computational complexity theory?	56e16182e3433e1400422e29	175	inherent difficulty
2	Computational complexity theory is a branch of the theory of computation in theoretical computer science that focuses on classifying computational problems according to their inherent difficulty, and relating those classes to each other. A computational problem is understood to be a task that is in principle amenable to being solved by a computer, which is equivalent to stating that the problem m…	By what main attribute are computational problems classified utilizing computational complexity theory?	56e16182e3433e1400422e29	169	their inherent difficulty
3	Computational complexity theory is a branch of the theory of computation in theoretical computer science that focuses on classifying computational problems according to their inherent difficulty, and relating those classes to each other. A computational problem is understood to be a task that is in principle amenable to being solved by a computer, which is equivalent to stating that the problem m…	What is the term for a task that generally lends itself to being solved by a computer?	56e16182e3433e1400422e2a	133	computational problems
4	Computational complexity theory is a branch of the theory of computation in theoretical computer science that focuses on classifying computational problems according to their inherent difficulty, and relating those classes to each other. A computational problem is understood to be a task that is in principle amenable to being solved by a computer, which is equivalent to stating that the problem m…	What is the term for a task that generally lends itself to being solved by a computer?	56e16182e3433e1400422e2a	238	A computational problem
5	Computational complexity theory is a branch of the theory of computation in theoretical computer science that focuses on classifying computational problems according to their inherent difficulty, and relating those classes to each other. A computational problem is understood to be a task that is in principle amenable to being solved by a computer, which is equivalent to stating that the problem m…	What is the term for a task that generally lends itself to being solved by a computer?	56e16182e3433e1400422e2a	240	computational problem
6	A problem is regarded as inherently difficult if its solution requires significant resources, whatever the algorithm used. The theory formalizes this intuition, by introducing mathematical models of computation to study these problems and quantifying the amount of resources needed to solve them, such as time and storage. Other complexity measures are also used, such as the amount of communication…	What measure of a computational problem broadly defines the inherent difficulty of the solution?	56e16839cd28a01900c67887	46	if its solution requires significant resources
7	A problem is regarded as inherently difficult if its solution requires significant resources, whatever the algorithm used. The theory formalizes this intuition, by introducing mathematical models of computation to study these problems and quantifying the amount of resources needed to solve them, such as time and storage. Other complexity measures are also used, such as the amount of communication…	What measure of a computational problem broadly defines the inherent difficulty of the solution?	56e16839cd28a01900c67887	49	its solution requires significant resources
8	A problem is regarded as inherently difficult if its solution requires significant resources, whatever the algorithm used. The theory formalizes this intuition, by introducing mathematical models of computation to study these problems and quantifying the amount of resources needed to solve them, such as time and storage. Other complexity measures are also used, such as the amount of communication…	What method is used to intuitively assess or quantify the amount of resources required to solve a computational problem?	56e16839cd28a01900c67888	176	mathematical models of computation
9	A problem is regarded as inherently difficult if its solution requires significant resources, whatever the algorithm used. The theory formalizes this intuition, by introducing mathematical models of computation to study these problems and quantifying the amount of resources needed to solve them, such as time and storage. Other complexity measures are also used, such as the amount of communication…	What are two basic primary resources used to guage complexity?	56e16839cd28a01900c67889	305	time and storage
10	A problem is regarded as inherently difficult if its solution requires significant resources, whatever the algorithm used. The theory formalizes this intuition, by introducing mathematical models of computation to study these problems and quantifying the amount of resources needed to solve them, such as time and storage. Other complexity measures are also used, such as the amount of communication…	What unit is measured to determine circuit complexity?	56e16839cd28a01900c6788a	440	number of gates in a circuit
11	A problem is regarded as inherently difficult if its solution requires significant resources, whatever the algorithm used. The theory formalizes this intuition, by introducing mathematical models of computation to study these problems and quantifying the amount of resources needed to solve them, such as time and storage. Other complexity measures are also used, such as the amount of communication…	What unit is measured to determine circuit complexity?	56e16839cd28a01900c6788a	440	number of gates
12	A problem is regarded as inherently difficult if its solution requires significant resources, whatever the algorithm used. The theory formalizes this intuition, by introducing mathematical models of computation to study these problems and quantifying the amount of resources needed to solve them, such as time and storage. Other complexity measures are also used, such as the amount of communication…	What practical role does defining the complexity of problems play in everyday computing?	56e16839cd28a01900c6788b	615	determine the practical limits on what computers can and cannot do
13	A problem is regarded as inherently difficult if its solution requires significant resources, whatever the algorithm used. The theory formalizes this intuition, by introducing mathematical models of computation to study these problems and quantifying the amount of resources needed to solve them, such as time and storage. Other complexity measures are also used, such as the amount of communication…	What practical role does defining the complexity of problems play in everyday computing?	56e16839cd28a01900c6788b	649	what computers can and cannot do
14	Closely related fields in theoretical computer science are analysis of algorithms and computability theory. A key distinction between analysis of algorithms and computational complexity theory is that the former is devoted to analyzing the amount of resources needed by a particular algorithm to solve a problem, whereas the latter asks a more general question about all possible algorithms that cou…	What two fields of theoretical computer science closely mirror computational complexity theory?	56e17644e3433e1400422f40	59	analysis of algorithms and computability theory
15	Closely related fields in theoretical computer science are analysis of algorithms and computability theory. A key distinction between analysis of algorithms and computational complexity theory is that the former is devoted to analyzing the amount of resources needed by a particular algorithm to solve a problem, whereas the latter asks a more general question about all possible algorithms that cou…	What field of computer science analyzes the resource requirements of a specific algorithm isolated unto itself within a given problem?	56e17644e3433e1400422f41	59	analysis of algorithms
16	Closely related fields in theoretical computer science are analysis of algorithms and computability theory. A key distinction between analysis of algorithms and computational complexity theory is that the former is devoted to analyzing the amount of resources needed by a particular algorithm to solve a problem, whereas the latter asks a more general question about all possible algorithms that cou…	What field of computer science analyzes the resource requirements of a specific algorithm isolated unto itself within a given problem?	56e17644e3433e1400422f41	134	analysis of algorithms
17	Closely related fields in theoretical computer science are analysis of algorithms and computability theory. A key distinction between analysis of algorithms and computational complexity theory is that the former is devoted to analyzing the amount of resources needed by a particular algorithm to solve a problem, whereas the latter asks a more general question about all possible algorithms that cou…	What field of computer science analyzes all possible algorithms in aggregate to determine the resource requirements needed to solve to a given problem?	56e17644e3433e1400422f42	161	computational complexity theory
18	Closely related fields in theoretical computer science are analysis of algorithms and computability theory. A key distinction between analysis of algorithms and computational complexity theory is that the former is devoted to analyzing the amount of resources needed by a particular algorithm to solve a problem, whereas the latter asks a more general question about all possible algorithms that cou…	What field of computer science is primarily concerned with determining the likelihood of whether or not a problem can ultimately be solved using algorithms?	56e17644e3433e1400422f43	86	computability theory
19	Closely related fields in theoretical computer science are analysis of algorithms and computability theory. A key distinction between analysis of algorithms and computational complexity theory is that the former is devoted to analyzing the amount of resources needed by a particular algorithm to solve a problem, whereas the latter asks a more general question about all possible algorithms that cou…	What field of computer science is primarily concerned with determining the likelihood of whether or not a problem can ultimately be solved using algorithms?	56e17644e3433e1400422f43	663	computability theory
20	A computational problem can be viewed as an infinite collection of instances together with a solution for every instance. The input string for a computational problem is referred to as a problem instance, and should not be confused with the problem itself. In computational complexity theory, a problem refers to the abstract question to be solved. In contrast, an instance of this problem is a rath…	What is the name given to the input string of a computational problem?	56e17a7ccd28a01900c679a1	187	problem instance
21	A computational problem can be viewed as an infinite collection of instances together with a solution for every instance. The input string for a computational problem is referred to as a problem instance, and should not be confused with the problem itself. In computational complexity theory, a problem refers to the abstract question to be solved. In contrast, an instance of this problem is a rath…	What is the name given to the input string of a computational problem?	56e17a7ccd28a01900c679a1	185	a problem instance
22	A computational problem can be viewed as an infinite collection of instances together with a solution for every instance. The input string for a computational problem is referred to as a problem instance, and should not be confused with the problem itself. In computational complexity theory, a problem refers to the abstract question to be solved. In contrast, an instance of this problem is a rath…	In computational complexity theory, what is the term given to describe the baseline abstract question needing to be solved?	56e17a7ccd28a01900c679a2	237	the problem
23	A computational problem can be viewed as an infinite collection of instances together with a solution for every instance. The input string for a computational problem is referred to as a problem instance, and should not be confused with the problem itself. In computational complexity theory, a problem refers to the abstract question to be solved. In contrast, an instance of this problem is a rath…	In computational complexity theory, what is the term given to describe the baseline abstract question needing to be solved?	56e17a7ccd28a01900c679a2	293	a problem
24	A computational problem can be viewed as an infinite collection of instances together with a solution for every instance. The input string for a computational problem is referred to as a problem instance, and should not be confused with the problem itself. In computational complexity theory, a problem refers to the abstract question to be solved. In contrast, an instance of this problem is a rath…	In computational complexity theory, what is the term given to describe the baseline abstract question needing to be solved?	56e17a7ccd28a01900c679a2	295	problem
25	A computational problem can be viewed as an infinite collection of instances together with a solution for every instance. The input string for a computational problem is referred to as a problem instance, and should not be confused with the problem itself. In computational complexity theory, a problem refers to the abstract question to be solved. In contrast, an instance of this problem is a rath…	Is a problem instance typically characterized as abstract or concrete?	56e17a7ccd28a01900c679a3	402	concrete
26	A computational problem can be viewed as an infinite collection of instances together with a solution for every instance. The input string for a computational problem is referred to as a problem instance, and should not be confused with the problem itself. In computational complexity theory, a problem refers to the abstract question to be solved. In contrast, an instance of this problem is a rath…	Is a problem instance typically characterized as abstract or concrete?	56e17a7ccd28a01900c679a3	317	abstract
27	A computational problem can be viewed as an infinite collection of instances together with a solution for every instance. The input string for a computational problem is referred to as a problem instance, and should not be confused with the problem itself. In computational complexity theory, a problem refers to the abstract question to be solved. In contrast, an instance of this problem is a rath…	What is another name for any given measure of input associated with a problem?	56e17a7ccd28a01900c679a4	67	instances
28	A computational problem can be viewed as an infinite collection of instances together with a solution for every instance. The input string for a computational problem is referred to as a problem instance, and should not be confused with the problem itself. In computational complexity theory, a problem refers to the abstract question to be solved. In contrast, an instance of this problem is a rath…	What is another name for any given measure of input associated with a problem?	56e17a7ccd28a01900c679a4	675	the instance
29	A computational problem can be viewed as an infinite collection of instances together with a solution for every instance. The input string for a computational problem is referred to as a problem instance, and should not be confused with the problem itself. In computational complexity theory, a problem refers to the abstract question to be solved. In contrast, an instance of this problem is a rath…	What is another name for any given measure of input associated with a problem?	56e17a7ccd28a01900c679a4	679	instance
30	A computational problem can be viewed as an infinite collection of instances together with a solution for every instance. The input string for a computational problem is referred to as a problem instance, and should not be confused with the problem itself. In computational complexity theory, a problem refers to the abstract question to be solved. In contrast, an instance of this problem is a rath…	What is the general term used to describe the output to any given input in a problem instance?	56e17a7ccd28a01900c679a5	93	solution
31	A computational problem can be viewed as an infinite collection of instances together with a solution for every instance. The input string for a computational problem is referred to as a problem instance, and should not be confused with the problem itself. In computational complexity theory, a problem refers to the abstract question to be solved. In contrast, an instance of this problem is a rath…	What is the general term used to describe the output to any given input in a problem instance?	56e17a7ccd28a01900c679a5	730	the solution
32	A computational problem can be viewed as an infinite collection of instances together with a solution for every instance. The input string for a computational problem is referred to as a problem instance, and should not be confused with the problem itself. In computational complexity theory, a problem refers to the abstract question to be solved. In contrast, an instance of this problem is a rath…	What is the general term used to describe the output to any given input in a problem instance?	56e17a7ccd28a01900c679a5	734	solution
33	To further highlight the difference between a problem and an instance, consider the following instance of the decision version of the traveling salesman problem: Is there a route of at most 2000 kilometres passing through all of Germany's 15 largest cities? The quantitative answer to this particular problem instance is of little use for solving other instances of the problem, such as asking for a…	By how many kilometers does the traveling salesman problem seek to classify a route between the 15 largest cities in Germany?	56e17e6ee3433e1400422f7f	190	2000
34	To further highlight the difference between a problem and an instance, consider the following instance of the decision version of the traveling salesman problem: Is there a route of at most 2000 kilometres passing through all of Germany's 15 largest cities? The quantitative answer to this particular problem instance is of little use for solving other instances of the problem, such as asking for a…	What is one example of an instance that the quantitative answer to the traveling salesman problem fails to answer?	56e17e6ee3433e1400422f80	400	round trip through all sites in Milan
35	To further highlight the difference between a problem and an instance, consider the following instance of the decision version of the traveling salesman problem: Is there a route of at most 2000 kilometres passing through all of Germany's 15 largest cities? The quantitative answer to this particular problem instance is of little use for solving other instances of the problem, such as asking for a…	What is one example of an instance that the quantitative answer to the traveling salesman problem fails to answer?	56e17e6ee3433e1400422f80	387	asking for a round trip through all sites in Milan whose total length is at most 10 km
36	To further highlight the difference between a problem and an instance, consider the following instance of the decision version of the traveling salesman problem: Is there a route of at most 2000 kilometres passing through all of Germany's 15 largest cities? The quantitative answer to this particular problem instance is of little use for solving other instances of the problem, such as asking for a…	What is one example of an instance that the quantitative answer to the traveling salesman problem fails to answer?	56e17e6ee3433e1400422f80	398	a round trip through all sites in Milan whose total length is at most 10 km
37	To further highlight the difference between a problem and an instance, consider the following instance of the decision version of the traveling salesman problem: Is there a route of at most 2000 kilometres passing through all of Germany's 15 largest cities? The quantitative answer to this particular problem instance is of little use for solving other instances of the problem, such as asking for a…	What does computational complexity theory most specifically seek to answer?	56e17e6ee3433e1400422f81	520	computational problems
38	When considering computational problems, a problem instance is a string over an alphabet. Usually, the alphabet is taken to be the binary alphabet (i.e., the set {0,1}), and thus the strings are bitstrings. As in a real-world computer, mathematical objects other than bitstrings must be suitably encoded. For example, integers can be represented in binary notation, and graphs can be encoded directl…	In a computational problem, what can be described as a string over an alphabet?	56e181d9e3433e1400422fa0	43	problem instance
39	When considering computational problems, a problem instance is a string over an alphabet. Usually, the alphabet is taken to be the binary alphabet (i.e., the set {0,1}), and thus the strings are bitstrings. As in a real-world computer, mathematical objects other than bitstrings must be suitably encoded. For example, integers can be represented in binary notation, and graphs can be encoded directl…	In a computational problem, what can be described as a string over an alphabet?	56e181d9e3433e1400422fa0	41	a problem instance
40	When considering computational problems, a problem instance is a string over an alphabet. Usually, the alphabet is taken to be the binary alphabet (i.e., the set {0,1}), and thus the strings are bitstrings. As in a real-world computer, mathematical objects other than bitstrings must be suitably encoded. For example, integers can be represented in binary notation, and graphs can be encoded directl…	What is the name of the alphabet is most commonly used in a problem instance?	56e181d9e3433e1400422fa1	131	binary alphabet
41	When considering computational problems, a problem instance is a string over an alphabet. Usually, the alphabet is taken to be the binary alphabet (i.e., the set {0,1}), and thus the strings are bitstrings. As in a real-world computer, mathematical objects other than bitstrings must be suitably encoded. For example, integers can be represented in binary notation, and graphs can be encoded directl…	What is the name of the alphabet is most commonly used in a problem instance?	56e181d9e3433e1400422fa1	131	binary
42	When considering computational problems, a problem instance is a string over an alphabet. Usually, the alphabet is taken to be the binary alphabet (i.e., the set {0,1}), and thus the strings are bitstrings. As in a real-world computer, mathematical objects other than bitstrings must be suitably encoded. For example, integers can be represented in binary notation, and graphs can be encoded directl…	What is another term for the string of a problem instance?	56e181d9e3433e1400422fa2	195	bitstrings
43	When considering computational problems, a problem instance is a string over an alphabet. Usually, the alphabet is taken to be the binary alphabet (i.e., the set {0,1}), and thus the strings are bitstrings. As in a real-world computer, mathematical objects other than bitstrings must be suitably encoded. For example, integers can be represented in binary notation, and graphs can be encoded directl…	In the encoding of mathematical objects, what is the way in which integers are commonly expressed?	56e181d9e3433e1400422fa3	349	binary notation
44	When considering computational problems, a problem instance is a string over an alphabet. Usually, the alphabet is taken to be the binary alphabet (i.e., the set {0,1}), and thus the strings are bitstrings. As in a real-world computer, mathematical objects other than bitstrings must be suitably encoded. For example, integers can be represented in binary notation, and graphs can be encoded directl…	What is one way in which graphs can be encoded?	56e181d9e3433e1400422fa4	411	adjacency matrices
45	When considering computational problems, a problem instance is a string over an alphabet. Usually, the alphabet is taken to be the binary alphabet (i.e., the set {0,1}), and thus the strings are bitstrings. As in a real-world computer, mathematical objects other than bitstrings must be suitably encoded. For example, integers can be represented in binary notation, and graphs can be encoded directl…	What is one way in which graphs can be encoded?	56e181d9e3433e1400422fa4	392	directly via their adjacency matrices
46	Decision problems are one of the central objects of study in computational complexity theory. A decision problem is a special type of computational problem whose answer is either yes or no, or alternately either 1 or 0. A decision problem can be viewed as a formal language, where the members of the language are instances whose output is yes, and the non-members are those instances whose output is…	What kind of problems are one of the main topics studied in computational complexity theory?	56e190bce3433e1400422fc8	0	Decision problems
47	Decision problems are one of the central objects of study in computational complexity theory. A decision problem is a special type of computational problem whose answer is either yes or no, or alternately either 1 or 0. A decision problem can be viewed as a formal language, where the members of the language are instances whose output is yes, and the non-members are those instances whose output is…	What kind of problems are one of the main topics studied in computational complexity theory?	56e190bce3433e1400422fc8	0	Decision
48	Decision problems are one of the central objects of study in computational complexity theory. A decision problem is a special type of computational problem whose answer is either yes or no, or alternately either 1 or 0. A decision problem can be viewed as a formal language, where the members of the language are instances whose output is yes, and the non-members are those instances whose output is…	What are the two simple word responses to a decision problem?	56e190bce3433e1400422fc9	179	yes or no
49	Decision problems are one of the central objects of study in computational complexity theory. A decision problem is a special type of computational problem whose answer is either yes or no, or alternately either 1 or 0. A decision problem can be viewed as a formal language, where the members of the language are instances whose output is yes, and the non-members are those instances whose output is…	What are the two integer responses to a decision problem?	56e190bce3433e1400422fca	212	1 or 0
50	Decision problems are one of the central objects of study in computational complexity theory. A decision problem is a special type of computational problem whose answer is either yes or no, or alternately either 1 or 0. A decision problem can be viewed as a formal language, where the members of the language are instances whose output is yes, and the non-members are those instances whose output is…	What will the output be for a member of the language of a decision problem?	56e190bce3433e1400422fcb	179	yes
51	Decision problems are one of the central objects of study in computational complexity theory. A decision problem is a special type of computational problem whose answer is either yes or no, or alternately either 1 or 0. A decision problem can be viewed as a formal language, where the members of the language are instances whose output is yes, and the non-members are those instances whose output is…	What will the output be for a member of the language of a decision problem?	56e190bce3433e1400422fcb	339	yes
52	Decision problems are one of the central objects of study in computational complexity theory. A decision problem is a special type of computational problem whose answer is either yes or no, or alternately either 1 or 0. A decision problem can be viewed as a formal language, where the members of the language are instances whose output is yes, and the non-members are those instances whose output is…	What answer denotes that an algorithm has accepted an input string?	56e190bce3433e1400422fcc	179	yes
53	Decision problems are one of the central objects of study in computational complexity theory. A decision problem is a special type of computational problem whose answer is either yes or no, or alternately either 1 or 0. A decision problem can be viewed as a formal language, where the members of the language are instances whose output is yes, and the non-members are those instances whose output is…	What answer denotes that an algorithm has accepted an input string?	56e190bce3433e1400422fcc	605	yes
54	An example of a decision problem is the following. The input is an arbitrary graph. The problem consists in deciding whether the given graph is connected, or not. The formal language associated with this decision problem is then the set of all connected graphs—of course, to obtain a precise definition of this language, one has to decide how graphs are encoded as binary strings.	What kind of graph is an example of an input used in a decision problem?	56e19557e3433e1400422fee	67	arbitrary graph
55	An example of a decision problem is the following. The input is an arbitrary graph. The problem consists in deciding whether the given graph is connected, or not. The formal language associated with this decision problem is then the set of all connected graphs—of course, to obtain a precise definition of this language, one has to decide how graphs are encoded as binary strings.	What kind of graph is an example of an input used in a decision problem?	56e19557e3433e1400422fee	67	arbitrary
56	An example of a decision problem is the following. The input is an arbitrary graph. The problem consists in deciding whether the given graph is connected, or not. The formal language associated with this decision problem is then the set of all connected graphs—of course, to obtain a precise definition of this language, one has to decide how graphs are encoded as binary strings.	What is the term for the set of all connected graphs related to this decision problem?	56e19557e3433e1400422ff0	167	formal language
57	An example of a decision problem is the following. The input is an arbitrary graph. The problem consists in deciding whether the given graph is connected, or not. The formal language associated with this decision problem is then the set of all connected graphs—of course, to obtain a precise definition of this language, one has to decide how graphs are encoded as binary strings.	What is the term for the set of all connected graphs related to this decision problem?	56e19557e3433e1400422ff0	163	The formal language
58	An example of a decision problem is the following. The input is an arbitrary graph. The problem consists in deciding whether the given graph is connected, or not. The formal language associated with this decision problem is then the set of all connected graphs—of course, to obtain a precise definition of this language, one has to decide how graphs are encoded as binary strings.	What is the term for the set of all connected graphs related to this decision problem?	56e19557e3433e1400422ff0	163	The formal language associated with this decision problem
59	An example of a decision problem is the following. The input is an arbitrary graph. The problem consists in deciding whether the given graph is connected, or not. The formal language associated with this decision problem is then the set of all connected graphs—of course, to obtain a precise definition of this language, one has to decide how graphs are encoded as binary strings.	What encoding decision needs to be made in order to determine an exact definition of the formal language?	56e19557e3433e1400422ff1	339	how graphs are encoded as binary strings
60	A function problem is a computational problem where a single output (of a total function) is expected for every input, but the output is more complex than that of a decision problem, that is, it isn't just yes or no. Notable examples include the traveling salesman problem and the integer factorization problem.	A function problem is an example of what?	56e19724cd28a01900c679f6	22	a computational problem
61	A function problem is a computational problem where a single output (of a total function) is expected for every input, but the output is more complex than that of a decision problem, that is, it isn't just yes or no. Notable examples include the traveling salesman problem and the integer factorization problem.	How many outputs are expected for each input in a function problem?	56e19724cd28a01900c679f7	52	a single output
62	A function problem is a computational problem where a single output (of a total function) is expected for every input, but the output is more complex than that of a decision problem, that is, it isn't just yes or no. Notable examples include the traveling salesman problem and the integer factorization problem.	How many outputs are expected for each input in a function problem?	56e19724cd28a01900c679f7	54	single
63	A function problem is a computational problem where a single output (of a total function) is expected for every input, but the output is more complex than that of a decision problem, that is, it isn't just yes or no. Notable examples include the traveling salesman problem and the integer factorization problem.	The traveling salesman problem is an example of what type of problem?	56e19724cd28a01900c679f8	0	A function problem
64	A function problem is a computational problem where a single output (of a total function) is expected for every input, but the output is more complex than that of a decision problem, that is, it isn't just yes or no. Notable examples include the traveling salesman problem and the integer factorization problem.	The traveling salesman problem is an example of what type of problem?	56e19724cd28a01900c679f8	2	function
65	A function problem is a computational problem where a single output (of a total function) is expected for every input, but the output is more complex than that of a decision problem, that is, it isn't just yes or no. Notable examples include the traveling salesman problem and the integer factorization problem.	The traveling salesman problem is an example of what type of problem?	56e19724cd28a01900c679f8	2	function problem
66	A function problem is a computational problem where a single output (of a total function) is expected for every input, but the output is more complex than that of a decision problem, that is, it isn't just yes or no. Notable examples include the traveling salesman problem and the integer factorization problem.	In addition to the traveling salesman problem, what is another example of a function problem?	56e19724cd28a01900c679f9	277	the integer factorization problem
67	A function problem is a computational problem where a single output (of a total function) is expected for every input, but the output is more complex than that of a decision problem, that is, it isn't just yes or no. Notable examples include the traveling salesman problem and the integer factorization problem.	In addition to the traveling salesman problem, what is another example of a function problem?	56e19724cd28a01900c679f9	281	integer factorization
68	A function problem is a computational problem where a single output (of a total function) is expected for every input, but the output is more complex than that of a decision problem, that is, it isn't just yes or no. Notable examples include the traveling salesman problem and the integer factorization problem.	In addition to the traveling salesman problem, what is another example of a function problem?	56e19724cd28a01900c679f9	281	integer factorization problem
69	A function problem is a computational problem where a single output (of a total function) is expected for every input, but the output is more complex than that of a decision problem, that is, it isn't just yes or no. Notable examples include the traveling salesman problem and the integer factorization problem.	Is the output of a functional problem typically characterized by a simple or complex answer?	56e19724cd28a01900c679fa	142	complex
70	It is tempting to think that the notion of function problems is much richer than the notion of decision problems. However, this is not really the case, since function problems can be recast as decision problems. For example, the multiplication of two integers can be expressed as the set of triples (a, b, c) such that the relation a × b = c holds. Deciding whether a given triple is a member of thi…	How can function problems typically be restated?	56e1a0dccd28a01900c67a2e	95	decision problems
71	It is tempting to think that the notion of function problems is much richer than the notion of decision problems. However, this is not really the case, since function problems can be recast as decision problems. For example, the multiplication of two integers can be expressed as the set of triples (a, b, c) such that the relation a × b = c holds. Deciding whether a given triple is a member of thi…	How can function problems typically be restated?	56e1a0dccd28a01900c67a2e	190	as decision problems
72	It is tempting to think that the notion of function problems is much richer than the notion of decision problems. However, this is not really the case, since function problems can be recast as decision problems. For example, the multiplication of two integers can be expressed as the set of triples (a, b, c) such that the relation a × b = c holds. Deciding whether a given triple is a member of thi…	If two integers are multiplied and output a value, what is this expression set called?	56e1a0dccd28a01900c67a2f	284	set of triples
73	It is tempting to think that the notion of function problems is much richer than the notion of decision problems. However, this is not really the case, since function problems can be recast as decision problems. For example, the multiplication of two integers can be expressed as the set of triples (a, b, c) such that the relation a × b = c holds. Deciding whether a given triple is a member of thi…	If two integers are multiplied and output a value, what is this expression set called?	56e1a0dccd28a01900c67a2f	374	triple
74	It is tempting to think that the notion of function problems is much richer than the notion of decision problems. However, this is not really the case, since function problems can be recast as decision problems. For example, the multiplication of two integers can be expressed as the set of triples (a, b, c) such that the relation a × b = c holds. Deciding whether a given triple is a member of thi…	If two integers are multiplied and output a value, what is this expression set called?	56e1a0dccd28a01900c67a2f	280	the set of triples (a, b, c) such that the relation a × b = c holds
75	To measure the difficulty of solving a computational problem, one may wish to see how much time the best algorithm requires to solve the problem. However, the running time may, in general, depend on the instance. In particular, larger instances will require more time to solve. Thus the time required to solve a problem (or the space required, or any measure of complexity) is calculated as a functi…	What is a commonly used measurement used to determine the complexity of a computational problem?	56e1a38de3433e140042305c	82	how much time the best algorithm requires to solve the problem
76	To measure the difficulty of solving a computational problem, one may wish to see how much time the best algorithm requires to solve the problem. However, the running time may, in general, depend on the instance. In particular, larger instances will require more time to solve. Thus the time required to solve a problem (or the space required, or any measure of complexity) is calculated as a functi…	What is a commonly used measurement used to determine the complexity of a computational problem?	56e1a38de3433e140042305c	91	time
77	To measure the difficulty of solving a computational problem, one may wish to see how much time the best algorithm requires to solve the problem. However, the running time may, in general, depend on the instance. In particular, larger instances will require more time to solve. Thus the time required to solve a problem (or the space required, or any measure of complexity) is calculated as a functi…	What is one variable on which the running time may be contingent?	56e1a38de3433e140042305d	199	the instance
78	To measure the difficulty of solving a computational problem, one may wish to see how much time the best algorithm requires to solve the problem. However, the running time may, in general, depend on the instance. In particular, larger instances will require more time to solve. Thus the time required to solve a problem (or the space required, or any measure of complexity) is calculated as a functi…	What is one variable on which the running time may be contingent?	56e1a38de3433e140042305d	405	the size of the instance
79	To measure the difficulty of solving a computational problem, one may wish to see how much time the best algorithm requires to solve the problem. However, the running time may, in general, depend on the instance. In particular, larger instances will require more time to solve. Thus the time required to solve a problem (or the space required, or any measure of complexity) is calculated as a functi…	How is the time needed to obtain the solution to a problem calculated?	56e1a38de3433e140042305e	388	as a function of the size of the instance
80	To measure the difficulty of solving a computational problem, one may wish to see how much time the best algorithm requires to solve the problem. However, the running time may, in general, depend on the instance. In particular, larger instances will require more time to solve. Thus the time required to solve a problem (or the space required, or any measure of complexity) is calculated as a functi…	How is the time needed to obtain the solution to a problem calculated?	56e1a38de3433e140042305e	391	a function of the size of the instance
81	To measure the difficulty of solving a computational problem, one may wish to see how much time the best algorithm requires to solve the problem. However, the running time may, in general, depend on the instance. In particular, larger instances will require more time to solve. Thus the time required to solve a problem (or the space required, or any measure of complexity) is calculated as a functi…	In what unit is the size of the input measured?	56e1a38de3433e140042305f	484	bits
82	To measure the difficulty of solving a computational problem, one may wish to see how much time the best algorithm requires to solve the problem. However, the running time may, in general, depend on the instance. In particular, larger instances will require more time to solve. Thus the time required to solve a problem (or the space required, or any measure of complexity) is calculated as a functi…	Complexity theory seeks to define the relationship between the scale of algorithms with respect to what other variable?	56e1a38de3433e1400423060	551	an increase in the input size
83	To measure the difficulty of solving a computational problem, one may wish to see how much time the best algorithm requires to solve the problem. However, the running time may, in general, depend on the instance. In particular, larger instances will require more time to solve. Thus the time required to solve a problem (or the space required, or any measure of complexity) is calculated as a functi…	Complexity theory seeks to define the relationship between the scale of algorithms with respect to what other variable?	56e1a38de3433e1400423060	570	input size
84	If the input size is n, the time taken can be expressed as a function of n. Since the time taken on different inputs of the same size can be different, the worst-case time complexity T(n) is defined to be the maximum time taken over all inputs of size n. If T(n) is a polynomial in n, then the algorithm is said to be a polynomial time algorithm. Cobham's thesis says that a problem can be solved wi…	Whose thesis states that the solution to a problem is solvable with reasonable resources assuming it allows for a polynomial time algorithm?	56e1a564cd28a01900c67a48	347	Cobham's thesis
85	If the input size is n, the time taken can be expressed as a function of n. Since the time taken on different inputs of the same size can be different, the worst-case time complexity T(n) is defined to be the maximum time taken over all inputs of size n. If T(n) is a polynomial in n, then the algorithm is said to be a polynomial time algorithm. Cobham's thesis says that a problem can be solved wi…	Whose thesis states that the solution to a problem is solvable with reasonable resources assuming it allows for a polynomial time algorithm?	56e1a564cd28a01900c67a48	347	Cobham's
86	If the input size is n, the time taken can be expressed as a function of n. Since the time taken on different inputs of the same size can be different, the worst-case time complexity T(n) is defined to be the maximum time taken over all inputs of size n. If T(n) is a polynomial in n, then the algorithm is said to be a polynomial time algorithm. Cobham's thesis says that a problem can be solved wi…	Whose thesis states that the solution to a problem is solvable with reasonable resources assuming it allows for a polynomial time algorithm?	56e1a564cd28a01900c67a48	347	Cobham
87	If the input size is n, the time taken can be expressed as a function of n. Since the time taken on different inputs of the same size can be different, the worst-case time complexity T(n) is defined to be the maximum time taken over all inputs of size n. If T(n) is a polynomial in n, then the algorithm is said to be a polynomial time algorithm. Cobham's thesis says that a problem can be solved wi…	If input size is is equal to n, what can respectively be assumed is the function of n?	56e1a564cd28a01900c67a49	24	the time taken
88	If the input size is n, the time taken can be expressed as a function of n. Since the time taken on different inputs of the same size can be different, the worst-case time complexity T(n) is defined to be the maximum time taken over all inputs of size n. If T(n) is a polynomial in n, then the algorithm is said to be a polynomial time algorithm. Cobham's thesis says that a problem can be solved wi…	What term corresponds to the maximum measurement of time across all functions of n?	56e1a564cd28a01900c67a4a	156	worst-case time complexity
89	If the input size is n, the time taken can be expressed as a function of n. Since the time taken on different inputs of the same size can be different, the worst-case time complexity T(n) is defined to be the maximum time taken over all inputs of size n. If T(n) is a polynomial in n, then the algorithm is said to be a polynomial time algorithm. Cobham's thesis says that a problem can be solved wi…	What term corresponds to the maximum measurement of time across all functions of n?	56e1a564cd28a01900c67a4a	152	the worst-case time complexity
90	If the input size is n, the time taken can be expressed as a function of n. Since the time taken on different inputs of the same size can be different, the worst-case time complexity T(n) is defined to be the maximum time taken over all inputs of size n. If T(n) is a polynomial in n, then the algorithm is said to be a polynomial time algorithm. Cobham's thesis says that a problem can be solved wi…	How is worst-case time complexity written as an expression?	56e1a564cd28a01900c67a4b	183	T(n)
91	If the input size is n, the time taken can be expressed as a function of n. Since the time taken on different inputs of the same size can be different, the worst-case time complexity T(n) is defined to be the maximum time taken over all inputs of size n. If T(n) is a polynomial in n, then the algorithm is said to be a polynomial time algorithm. Cobham's thesis says that a problem can be solved wi…	Assuming that T represents a polynomial in T(n), what is the term given to the corresponding algorithm?	56e1a564cd28a01900c67a4c	320	polynomial time algorithm
92	If the input size is n, the time taken can be expressed as a function of n. Since the time taken on different inputs of the same size can be different, the worst-case time complexity T(n) is defined to be the maximum time taken over all inputs of size n. If T(n) is a polynomial in n, then the algorithm is said to be a polynomial time algorithm. Cobham's thesis says that a problem can be solved wi…	Assuming that T represents a polynomial in T(n), what is the term given to the corresponding algorithm?	56e1a564cd28a01900c67a4c	320	polynomial time
93	A Turing machine is a mathematical model of a general computing machine. It is a theoretical device that manipulates symbols contained on a strip of tape. Turing machines are not intended as a practical computing technology, but rather as a thought experiment representing a computing machine—anything from an advanced supercomputer to a mathematician with a pencil and paper. It is believed that if…	What is the term for a mathematical model that theoretically represents a general computing machine?	56e1aba0e3433e1400423094	0	A Turing machine
94	A Turing machine is a mathematical model of a general computing machine. It is a theoretical device that manipulates symbols contained on a strip of tape. Turing machines are not intended as a practical computing technology, but rather as a thought experiment representing a computing machine—anything from an advanced supercomputer to a mathematician with a pencil and paper. It is believed that if…	What is the term for a mathematical model that theoretically represents a general computing machine?	56e1aba0e3433e1400423094	2	Turing machine
95	A Turing machine is a mathematical model of a general computing machine. It is a theoretical device that manipulates symbols contained on a strip of tape. Turing machines are not intended as a practical computing technology, but rather as a thought experiment representing a computing machine—anything from an advanced supercomputer to a mathematician with a pencil and paper. It is believed that if…	It is generally assumed that a Turing machine can solve anything capable of also being solved using what?	56e1aba0e3433e1400423095	427	an algorithm
96	A Turing machine is a mathematical model of a general computing machine. It is a theoretical device that manipulates symbols contained on a strip of tape. Turing machines are not intended as a practical computing technology, but rather as a thought experiment representing a computing machine—anything from an advanced supercomputer to a mathematician with a pencil and paper. It is believed that if…	What is the most commonplace model utilized in complexity theory?	56e1aba0e3433e1400423097	924	the Turing machine
97	A Turing machine is a mathematical model of a general computing machine. It is a theoretical device that manipulates symbols contained on a strip of tape. Turing machines are not intended as a practical computing technology, but rather as a thought experiment representing a computing machine—anything from an advanced supercomputer to a mathematician with a pencil and paper. It is believed that if…	What is the most commonplace model utilized in complexity theory?	56e1aba0e3433e1400423097	928	Turing machine
98	A Turing machine is a mathematical model of a general computing machine. It is a theoretical device that manipulates symbols contained on a strip of tape. Turing machines are not intended as a practical computing technology, but rather as a thought experiment representing a computing machine—anything from an advanced supercomputer to a mathematician with a pencil and paper. It is believed that if…	What does a Turing machine handle on a strip of tape?	56e1aba0e3433e1400423098	117	symbols
99	A deterministic Turing machine is the most basic Turing machine, which uses a fixed set of rules to determine its future actions. A probabilistic Turing machine is a deterministic Turing machine with an extra supply of random bits. The ability to make probabilistic decisions often helps algorithms solve problems more efficiently. Algorithms that use random bits are called randomized algorithms. A…	What is generally considered to be the most basic iteration of a Turing machine?	56e1aff7cd28a01900c67a68	0	A deterministic Turing machine
100	A deterministic Turing machine is the most basic Turing machine, which uses a fixed set of rules to determine its future actions. A probabilistic Turing machine is a deterministic Turing machine with an extra supply of random bits. The ability to make probabilistic decisions often helps algorithms solve problems more efficiently. Algorithms that use random bits are called randomized algorithms. A…	What is generally considered to be the most basic iteration of a Turing machine?	56e1aff7cd28a01900c67a68	2	deterministic
101	A deterministic Turing machine is the most basic Turing machine, which uses a fixed set of rules to determine its future actions. A probabilistic Turing machine is a deterministic Turing machine with an extra supply of random bits. The ability to make probabilistic decisions often helps algorithms solve problems more efficiently. Algorithms that use random bits are called randomized algorithms. A…	What is generally considered to be the most basic iteration of a Turing machine?	56e1aff7cd28a01900c67a68	2	deterministic Turing machine
102	A deterministic Turing machine is the most basic Turing machine, which uses a fixed set of rules to determine its future actions. A probabilistic Turing machine is a deterministic Turing machine with an extra supply of random bits. The ability to make probabilistic decisions often helps algorithms solve problems more efficiently. Algorithms that use random bits are called randomized algorithms. A…	What fixed set of factors determine the actions of a deterministic Turing machine	56e1aff7cd28a01900c67a69	91	rules
103	A deterministic Turing machine is the most basic Turing machine, which uses a fixed set of rules to determine its future actions. A probabilistic Turing machine is a deterministic Turing machine with an extra supply of random bits. The ability to make probabilistic decisions often helps algorithms solve problems more efficiently. Algorithms that use random bits are called randomized algorithms. A…	What fixed set of factors determine the actions of a deterministic Turing machine	56e1aff7cd28a01900c67a69	76	a fixed set of rules to determine its future actions
104	A deterministic Turing machine is the most basic Turing machine, which uses a fixed set of rules to determine its future actions. A probabilistic Turing machine is a deterministic Turing machine with an extra supply of random bits. The ability to make probabilistic decisions often helps algorithms solve problems more efficiently. Algorithms that use random bits are called randomized algorithms. A…	What is the term used to identify a deterministic Turing machine that has additional random bits?	56e1aff7cd28a01900c67a6a	130	A probabilistic Turing machine
105	A deterministic Turing machine is the most basic Turing machine, which uses a fixed set of rules to determine its future actions. A probabilistic Turing machine is a deterministic Turing machine with an extra supply of random bits. The ability to make probabilistic decisions often helps algorithms solve problems more efficiently. Algorithms that use random bits are called randomized algorithms. A…	What is the term used to identify a deterministic Turing machine that has additional random bits?	56e1aff7cd28a01900c67a6a	132	probabilistic
106	A deterministic Turing machine is the most basic Turing machine, which uses a fixed set of rules to determine its future actions. A probabilistic Turing machine is a deterministic Turing machine with an extra supply of random bits. The ability to make probabilistic decisions often helps algorithms solve problems more efficiently. Algorithms that use random bits are called randomized algorithms. A…	What is the term used to identify a deterministic Turing machine that has additional random bits?	56e1aff7cd28a01900c67a6a	132	probabilistic Turing machine
107	A deterministic Turing machine is the most basic Turing machine, which uses a fixed set of rules to determine its future actions. A probabilistic Turing machine is a deterministic Turing machine with an extra supply of random bits. The ability to make probabilistic decisions often helps algorithms solve problems more efficiently. Algorithms that use random bits are called randomized algorithms. A…	What type of Turing machine is capable of multiple actions and extends into a variety of computational paths?	56e1aff7cd28a01900c67a6b	398	A non-deterministic Turing machine
108	A deterministic Turing machine is the most basic Turing machine, which uses a fixed set of rules to determine its future actions. A probabilistic Turing machine is a deterministic Turing machine with an extra supply of random bits. The ability to make probabilistic decisions often helps algorithms solve problems more efficiently. Algorithms that use random bits are called randomized algorithms. A…	What type of Turing machine is capable of multiple actions and extends into a variety of computational paths?	56e1aff7cd28a01900c67a6b	400	non-deterministic
109	A deterministic Turing machine is the most basic Turing machine, which uses a fixed set of rules to determine its future actions. A probabilistic Turing machine is a deterministic Turing machine with an extra supply of random bits. The ability to make probabilistic decisions often helps algorithms solve problems more efficiently. Algorithms that use random bits are called randomized algorithms. A…	What type of Turing machine is capable of multiple actions and extends into a variety of computational paths?	56e1aff7cd28a01900c67a6b	400	non-deterministic Turing machine
110	A deterministic Turing machine is the most basic Turing machine, which uses a fixed set of rules to determine its future actions. A probabilistic Turing machine is a deterministic Turing machine with an extra supply of random bits. The ability to make probabilistic decisions often helps algorithms solve problems more efficiently. Algorithms that use random bits are called randomized algorithms. A…	What is the term given to algorithms that utilize random bits?	56e1aff7cd28a01900c67a6c	375	randomized algorithms
111	Many types of Turing machines are used to define complexity classes, such as deterministic Turing machines, probabilistic Turing machines, non-deterministic Turing machines, quantum Turing machines, symmetric Turing machines and alternating Turing machines. They are all equally powerful in principle, but when resources (such as time or space) are bounded, some of these may be more powerful than o…	Turing machines are commonly employed to define what?	56e1b00ce3433e140042309e	49	complexity classes
112	Many types of Turing machines are used to define complexity classes, such as deterministic Turing machines, probabilistic Turing machines, non-deterministic Turing machines, quantum Turing machines, symmetric Turing machines and alternating Turing machines. They are all equally powerful in principle, but when resources (such as time or space) are bounded, some of these may be more powerful than o…	What are two factors that directly effect how powerful a Turing machine may or may not be?	56e1b00ce3433e140042309f	330	time or space
113	Many types of Turing machines are used to define complexity classes, such as deterministic Turing machines, probabilistic Turing machines, non-deterministic Turing machines, quantum Turing machines, symmetric Turing machines and alternating Turing machines. They are all equally powerful in principle, but when resources (such as time or space) are bounded, some of these may be more powerful than o…	In the determination of complexity classes, what are two examples of types of Turing machines?	56e1b00ce3433e14004230a1	108	probabilistic Turing machines, non-deterministic Turing machines
114	Many machine models different from the standard multi-tape Turing machines have been proposed in the literature, for example random access machines. Perhaps surprisingly, each of these models can be converted to another without providing any extra computational power. The time and memory consumption of these alternate models may vary. What all these models have in common is that the machines oper…	What is an example of a machine model that deviates from a generally accepted multi-tape Turing machine?	56e1b169cd28a01900c67a72	125	random access machines
115	Many machine models different from the standard multi-tape Turing machines have been proposed in the literature, for example random access machines. Perhaps surprisingly, each of these models can be converted to another without providing any extra computational power. The time and memory consumption of these alternate models may vary. What all these models have in common is that the machines oper…	In considering Turing machines and alternate variables, what measurement left unaffected by conversion between machine models?	56e1b169cd28a01900c67a73	248	computational power
116	Many machine models different from the standard multi-tape Turing machines have been proposed in the literature, for example random access machines. Perhaps surprisingly, each of these models can be converted to another without providing any extra computational power. The time and memory consumption of these alternate models may vary. What all these models have in common is that the machines oper…	What two resources commonly consumed by alternate models are typically known to vary?	56e1b169cd28a01900c67a74	273	time and memory
117	Many machine models different from the standard multi-tape Turing machines have been proposed in the literature, for example random access machines. Perhaps surprisingly, each of these models can be converted to another without providing any extra computational power. The time and memory consumption of these alternate models may vary. What all these models have in common is that the machines oper…	What two resources commonly consumed by alternate models are typically known to vary?	56e1b169cd28a01900c67a74	273	time and memory consumption
118	Many machine models different from the standard multi-tape Turing machines have been proposed in the literature, for example random access machines. Perhaps surprisingly, each of these models can be converted to another without providing any extra computational power. The time and memory consumption of these alternate models may vary. What all these models have in common is that the machines oper…	What commonality do alternate machine models, such as random access machines, share with Turing machines?	56e1b169cd28a01900c67a75	382	the machines operate deterministically
119	Many machine models different from the standard multi-tape Turing machines have been proposed in the literature, for example random access machines. Perhaps surprisingly, each of these models can be converted to another without providing any extra computational power. The time and memory consumption of these alternate models may vary. What all these models have in common is that the machines oper…	What commonality do alternate machine models, such as random access machines, share with Turing machines?	56e1b169cd28a01900c67a75	403	deterministically
120	However, some computational problems are easier to analyze in terms of more unusual resources. For example, a non-deterministic Turing machine is a computational model that is allowed to branch out to check many different possibilities at once. The non-deterministic Turing machine has very little to do with how we physically want to compute algorithms, but its branching exactly captures many of t…	What type of Turing machine can be characterized by checking multiple possibilities at the same time?	56e1b355e3433e14004230b0	110	non-deterministic
121	However, some computational problems are easier to analyze in terms of more unusual resources. For example, a non-deterministic Turing machine is a computational model that is allowed to branch out to check many different possibilities at once. The non-deterministic Turing machine has very little to do with how we physically want to compute algorithms, but its branching exactly captures many of t…	What type of Turing machine can be characterized by checking multiple possibilities at the same time?	56e1b355e3433e14004230b0	110	non-deterministic Turing machine
122	However, some computational problems are easier to analyze in terms of more unusual resources. For example, a non-deterministic Turing machine is a computational model that is allowed to branch out to check many different possibilities at once. The non-deterministic Turing machine has very little to do with how we physically want to compute algorithms, but its branching exactly captures many of t…	What often affects or facilitates ease of analysis in computational problems?	56e1b355e3433e14004230b1	76	unusual resources
123	However, some computational problems are easier to analyze in terms of more unusual resources. For example, a non-deterministic Turing machine is a computational model that is allowed to branch out to check many different possibilities at once. The non-deterministic Turing machine has very little to do with how we physically want to compute algorithms, but its branching exactly captures many of t…	What often affects or facilitates ease of analysis in computational problems?	56e1b355e3433e14004230b1	71	more unusual resources
124	However, some computational problems are easier to analyze in terms of more unusual resources. For example, a non-deterministic Turing machine is a computational model that is allowed to branch out to check many different possibilities at once. The non-deterministic Turing machine has very little to do with how we physically want to compute algorithms, but its branching exactly captures many of t…	A non-deterministic Turing machine has the ability to capture what facet of useful analysis?	56e1b355e3433e14004230b2	402	mathematical models
125	However, some computational problems are easier to analyze in terms of more unusual resources. For example, a non-deterministic Turing machine is a computational model that is allowed to branch out to check many different possibilities at once. The non-deterministic Turing machine has very little to do with how we physically want to compute algorithms, but its branching exactly captures many of t…	A non-deterministic Turing machine has the ability to capture what facet of useful analysis?	56e1b355e3433e14004230b2	363	branching
126	However, some computational problems are easier to analyze in terms of more unusual resources. For example, a non-deterministic Turing machine is a computational model that is allowed to branch out to check many different possibilities at once. The non-deterministic Turing machine has very little to do with how we physically want to compute algorithms, but its branching exactly captures many of t…	What is the most critical resource in the analysis of computational problems associated with non-deterministic Turing machines?	56e1b355e3433e14004230b3	468	time
127	However, some computational problems are easier to analyze in terms of more unusual resources. For example, a non-deterministic Turing machine is a computational model that is allowed to branch out to check many different possibilities at once. The non-deterministic Turing machine has very little to do with how we physically want to compute algorithms, but its branching exactly captures many of t…	What is the most critical resource in the analysis of computational problems associated with non-deterministic Turing machines?	56e1b355e3433e14004230b3	450	non-deterministic time
128	For a precise definition of what it means to solve a problem using a given amount of time and space, a computational model such as the deterministic Turing machine is used. The time required by a deterministic Turing machine M on input x is the total number of state transitions, or steps, the machine makes before it halts and outputs the answer ("yes" or "no"). A Turing machine M is said to opera…	The time required to output an answer on a deterministic Turing machine is expressed as what?	56e1b62ecd28a01900c67aa3	261	state transitions
129	For a precise definition of what it means to solve a problem using a given amount of time and space, a computational model such as the deterministic Turing machine is used. The time required by a deterministic Turing machine M on input x is the total number of state transitions, or steps, the machine makes before it halts and outputs the answer ("yes" or "no"). A Turing machine M is said to opera…	The time required to output an answer on a deterministic Turing machine is expressed as what?	56e1b62ecd28a01900c67aa3	241	the total number of state transitions, or steps
130	For a precise definition of what it means to solve a problem using a given amount of time and space, a computational model such as the deterministic Turing machine is used. The time required by a deterministic Turing machine M on input x is the total number of state transitions, or steps, the machine makes before it halts and outputs the answer ("yes" or "no"). A Turing machine M is said to opera…	The time required to output an answer on a deterministic Turing machine is expressed as what?	56e1b62ecd28a01900c67aa3	245	total number of state transitions, or steps, the machine makes before it halts and outputs the answer
131	For a precise definition of what it means to solve a problem using a given amount of time and space, a computational model such as the deterministic Turing machine is used. The time required by a deterministic Turing machine M on input x is the total number of state transitions, or steps, the machine makes before it halts and outputs the answer ("yes" or "no"). A Turing machine M is said to opera…	Complexity theory classifies problems based on what primary attribute?	56e1b62ecd28a01900c67aa4	695	difficulty
132	For a precise definition of what it means to solve a problem using a given amount of time and space, a computational model such as the deterministic Turing machine is used. The time required by a deterministic Turing machine M on input x is the total number of state transitions, or steps, the machine makes before it halts and outputs the answer ("yes" or "no"). A Turing machine M is said to opera…	What is the expression used to identify any given series of problems capable of being solved within time on a deterministic Turing machine?	56e1b62ecd28a01900c67aa5	873	DTIME(f(n))
133	For a precise definition of what it means to solve a problem using a given amount of time and space, a computational model such as the deterministic Turing machine is used. The time required by a deterministic Turing machine M on input x is the total number of state transitions, or steps, the machine makes before it halts and outputs the answer ("yes" or "no"). A Turing machine M is said to opera…	What is the expression used to identify any given series of problems capable of being solved within time on a deterministic Turing machine?	56e1b62ecd28a01900c67aa5	873	DTIME(f(n)).
134	For a precise definition of what it means to solve a problem using a given amount of time and space, a computational model such as the deterministic Turing machine is used. The time required by a deterministic Turing machine M on input x is the total number of state transitions, or steps, the machine makes before it halts and outputs the answer ("yes" or "no"). A Turing machine M is said to opera…	What is the most critical resource measured to in assessing the determination of a Turing machine's ability to solve any given set of problems?	56e1b62ecd28a01900c67aa6	85	time
135	For a precise definition of what it means to solve a problem using a given amount of time and space, a computational model such as the deterministic Turing machine is used. The time required by a deterministic Turing machine M on input x is the total number of state transitions, or steps, the machine makes before it halts and outputs the answer ("yes" or "no"). A Turing machine M is said to opera…	What is the most critical resource measured to in assessing the determination of a Turing machine's ability to solve any given set of problems?	56e1b62ecd28a01900c67aa6	583	time
136	Analogous definitions can be made for space requirements. Although time and space are the most well-known complexity resources, any complexity measure can be viewed as a computational resource. Complexity measures are very generally defined by the Blum complexity axioms. Other complexity measures used in complexity theory include communication complexity, circuit complexity, and decision tree com…	Time and space are both examples of what type of resource?	56e1b754cd28a01900c67abc	106	complexity resources
137	Analogous definitions can be made for space requirements. Although time and space are the most well-known complexity resources, any complexity measure can be viewed as a computational resource. Complexity measures are very generally defined by the Blum complexity axioms. Other complexity measures used in complexity theory include communication complexity, circuit complexity, and decision tree com…	Time and space are both examples of what type of resource?	56e1b754cd28a01900c67abc	106	complexity
138	Analogous definitions can be made for space requirements. Although time and space are the most well-known complexity resources, any complexity measure can be viewed as a computational resource. Complexity measures are very generally defined by the Blum complexity axioms. Other complexity measures used in complexity theory include communication complexity, circuit complexity, and decision tree com…	A complexity resource can also be described as what other type of resource?	56e1b754cd28a01900c67abd	170	computational resource
139	Analogous definitions can be made for space requirements. Although time and space are the most well-known complexity resources, any complexity measure can be viewed as a computational resource. Complexity measures are very generally defined by the Blum complexity axioms. Other complexity measures used in complexity theory include communication complexity, circuit complexity, and decision tree com…	A complexity resource can also be described as what other type of resource?	56e1b754cd28a01900c67abd	170	computational
140	Analogous definitions can be made for space requirements. Although time and space are the most well-known complexity resources, any complexity measure can be viewed as a computational resource. Complexity measures are very generally defined by the Blum complexity axioms. Other complexity measures used in complexity theory include communication complexity, circuit complexity, and decision tree com…	What is typically used to broadly define complexity measures?	56e1b754cd28a01900c67abe	248	Blum complexity axioms
141	Analogous definitions can be made for space requirements. Although time and space are the most well-known complexity resources, any complexity measure can be viewed as a computational resource. Complexity measures are very generally defined by the Blum complexity axioms. Other complexity measures used in complexity theory include communication complexity, circuit complexity, and decision tree com…	What is typically used to broadly define complexity measures?	56e1b754cd28a01900c67abe	244	the Blum complexity axioms
142	Analogous definitions can be made for space requirements. Although time and space are the most well-known complexity resources, any complexity measure can be viewed as a computational resource. Complexity measures are very generally defined by the Blum complexity axioms. Other complexity measures used in complexity theory include communication complexity, circuit complexity, and decision tree com…	Communication complexity is an example of what type of measure?	56e1b754cd28a01900c67abf	194	Complexity measures
143	Analogous definitions can be made for space requirements. Although time and space are the most well-known complexity resources, any complexity measure can be viewed as a computational resource. Complexity measures are very generally defined by the Blum complexity axioms. Other complexity measures used in complexity theory include communication complexity, circuit complexity, and decision tree com…	Communication complexity is an example of what type of measure?	56e1b754cd28a01900c67abf	278	complexity measures
144	Analogous definitions can be made for space requirements. Although time and space are the most well-known complexity resources, any complexity measure can be viewed as a computational resource. Complexity measures are very generally defined by the Blum complexity axioms. Other complexity measures used in complexity theory include communication complexity, circuit complexity, and decision tree com…	Communication complexity is an example of what type of measure?	56e1b754cd28a01900c67abf	278	complexity
145	Analogous definitions can be made for space requirements. Although time and space are the most well-known complexity resources, any complexity measure can be viewed as a computational resource. Complexity measures are very generally defined by the Blum complexity axioms. Other complexity measures used in complexity theory include communication complexity, circuit complexity, and decision tree com…	Decision tree is an example of what type of measure?	56e1b754cd28a01900c67ac0	194	Complexity measures
146	Analogous definitions can be made for space requirements. Although time and space are the most well-known complexity resources, any complexity measure can be viewed as a computational resource. Complexity measures are very generally defined by the Blum complexity axioms. Other complexity measures used in complexity theory include communication complexity, circuit complexity, and decision tree com…	Decision tree is an example of what type of measure?	56e1b754cd28a01900c67ac0	278	complexity measures
147	Analogous definitions can be made for space requirements. Although time and space are the most well-known complexity resources, any complexity measure can be viewed as a computational resource. Complexity measures are very generally defined by the Blum complexity axioms. Other complexity measures used in complexity theory include communication complexity, circuit complexity, and decision tree com…	Decision tree is an example of what type of measure?	56e1b754cd28a01900c67ac0	396	complexity
148	The best, worst and average case complexity refer to three different ways of measuring the time complexity (or any other complexity measure) of different inputs of the same size. Since some inputs of size n may be faster to solve than others, we define the following complexities:	What are the three primary expressions used to represent case complexity?	56e1b8f3e3433e14004230e6	4	best, worst and average
149	The best, worst and average case complexity refer to three different ways of measuring the time complexity (or any other complexity measure) of different inputs of the same size. Since some inputs of size n may be faster to solve than others, we define the following complexities:	What are the three primary expressions used to represent case complexity?	56e1b8f3e3433e14004230e6	4	best, worst and average case
150	The best, worst and average case complexity refer to three different ways of measuring the time complexity (or any other complexity measure) of different inputs of the same size. Since some inputs of size n may be faster to solve than others, we define the following complexities:	What are the three primary expressions used to represent case complexity?	56e1b8f3e3433e14004230e6	4	best, worst and average case complexity
151	The best, worst and average case complexity refer to three different ways of measuring the time complexity (or any other complexity measure) of different inputs of the same size. Since some inputs of size n may be faster to solve than others, we define the following complexities:	Case complexity likelihoods provide variable probabilities of what general measure?	56e1b8f3e3433e14004230e7	121	complexity measure
152	The best, worst and average case complexity refer to three different ways of measuring the time complexity (or any other complexity measure) of different inputs of the same size. Since some inputs of size n may be faster to solve than others, we define the following complexities:	Case complexity likelihoods provide variable probabilities of what general measure?	56e1b8f3e3433e14004230e7	121	complexity
153	The best, worst and average case complexity refer to three different ways of measuring the time complexity (or any other complexity measure) of different inputs of the same size. Since some inputs of size n may be faster to solve than others, we define the following complexities:	What is one common example of a critical complexity measure?	56e1b8f3e3433e14004230e8	91	time
154	The best, worst and average case complexity refer to three different ways of measuring the time complexity (or any other complexity measure) of different inputs of the same size. Since some inputs of size n may be faster to solve than others, we define the following complexities:	What is one common example of a critical complexity measure?	56e1b8f3e3433e14004230e8	91	time complexity
155	The best, worst and average case complexity refer to three different ways of measuring the time complexity (or any other complexity measure) of different inputs of the same size. Since some inputs of size n may be faster to solve than others, we define the following complexities:	Case complexities provide three likelihoods of what differing variable that remains the same size?	56e1b8f3e3433e14004230e9	154	inputs
156	For example, consider the deterministic sorting algorithm quicksort. This solves the problem of sorting a list of integers that is given as the input. The worst-case is when the input is sorted or sorted in reverse order, and the algorithm takes time O(n2) for this case. If we assume that all possible permutations of the input list are equally likely, the average time taken for sorting is O(n log…	What provides a solution to a list of integers provided as input that ned to be sorted?	56e1ba41cd28a01900c67ae0	26	deterministic sorting algorithm quicksort
157	For example, consider the deterministic sorting algorithm quicksort. This solves the problem of sorting a list of integers that is given as the input. The worst-case is when the input is sorted or sorted in reverse order, and the algorithm takes time O(n2) for this case. If we assume that all possible permutations of the input list are equally likely, the average time taken for sorting is O(n log…	What provides a solution to a list of integers provided as input that ned to be sorted?	56e1ba41cd28a01900c67ae0	58	quicksort
158	For example, consider the deterministic sorting algorithm quicksort. This solves the problem of sorting a list of integers that is given as the input. The worst-case is when the input is sorted or sorted in reverse order, and the algorithm takes time O(n2) for this case. If we assume that all possible permutations of the input list are equally likely, the average time taken for sorting is O(n log…	What provides a solution to a list of integers provided as input that ned to be sorted?	56e1ba41cd28a01900c67ae0	22	the deterministic sorting algorithm quicksort
159	For example, consider the deterministic sorting algorithm quicksort. This solves the problem of sorting a list of integers that is given as the input. The worst-case is when the input is sorted or sorted in reverse order, and the algorithm takes time O(n2) for this case. If we assume that all possible permutations of the input list are equally likely, the average time taken for sorting is O(n log…	When extensive time is required to sort integers, this represents what case complexity?	56e1ba41cd28a01900c67ae1	155	worst-case
160	For example, consider the deterministic sorting algorithm quicksort. This solves the problem of sorting a list of integers that is given as the input. The worst-case is when the input is sorted or sorted in reverse order, and the algorithm takes time O(n2) for this case. If we assume that all possible permutations of the input list are equally likely, the average time taken for sorting is O(n log…	When extensive time is required to sort integers, this represents what case complexity?	56e1ba41cd28a01900c67ae1	155	worst
161	For example, consider the deterministic sorting algorithm quicksort. This solves the problem of sorting a list of integers that is given as the input. The worst-case is when the input is sorted or sorted in reverse order, and the algorithm takes time O(n2) for this case. If we assume that all possible permutations of the input list are equally likely, the average time taken for sorting is O(n log…	What is the expression used to denote a worst case complexity as expressed by time taken?	56e1ba41cd28a01900c67ae2	251	O(n2)
162	To classify the computation time (or similar resources, such as space consumption), one is interested in proving upper and lower bounds on the minimum amount of time required by the most efficient algorithm solving a given problem. The complexity of an algorithm is usually taken to be its worst-case complexity, unless specified otherwise. Analyzing a particular algorithm falls under the field of …	Classification of resources is contingent on determining the upper and lower bounds of minimum time required by what?	56e1bc3ae3433e1400423104	178	the most efficient algorithm
163	To classify the computation time (or similar resources, such as space consumption), one is interested in proving upper and lower bounds on the minimum amount of time required by the most efficient algorithm solving a given problem. The complexity of an algorithm is usually taken to be its worst-case complexity, unless specified otherwise. Analyzing a particular algorithm falls under the field of …	Classification of resources is contingent on determining the upper and lower bounds of minimum time required by what?	56e1bc3ae3433e1400423104	178	the most efficient algorithm solving a given problem
164	To classify the computation time (or similar resources, such as space consumption), one is interested in proving upper and lower bounds on the minimum amount of time required by the most efficient algorithm solving a given problem. The complexity of an algorithm is usually taken to be its worst-case complexity, unless specified otherwise. Analyzing a particular algorithm falls under the field of …	The analysis of a specific algorithm is typically assigned to what field of computational science?	56e1bc3ae3433e1400423105	399	analysis of algorithms
165	To classify the computation time (or similar resources, such as space consumption), one is interested in proving upper and lower bounds on the minimum amount of time required by the most efficient algorithm solving a given problem. The complexity of an algorithm is usually taken to be its worst-case complexity, unless specified otherwise. Analyzing a particular algorithm falls under the field of …	Which bound of time is more difficult to establish?	56e1bc3ae3433e1400423106	123	lower bounds
166	To classify the computation time (or similar resources, such as space consumption), one is interested in proving upper and lower bounds on the minimum amount of time required by the most efficient algorithm solving a given problem. The complexity of an algorithm is usually taken to be its worst-case complexity, unless specified otherwise. Analyzing a particular algorithm falls under the field of …	Which bound of time is more difficult to establish?	56e1bc3ae3433e1400423106	597	lower
167	To classify the computation time (or similar resources, such as space consumption), one is interested in proving upper and lower bounds on the minimum amount of time required by the most efficient algorithm solving a given problem. The complexity of an algorithm is usually taken to be its worst-case complexity, unless specified otherwise. Analyzing a particular algorithm falls under the field of …	Which bound of time is more difficult to establish?	56e1bc3ae3433e1400423106	597	lower bounds
168	To classify the computation time (or similar resources, such as space consumption), one is interested in proving upper and lower bounds on the minimum amount of time required by the most efficient algorithm solving a given problem. The complexity of an algorithm is usually taken to be its worst-case complexity, unless specified otherwise. Analyzing a particular algorithm falls under the field of …	A specific algorithm demonstrating T(n) represents what measure of time complexity?	56e1bc3ae3433e1400423107	434	upper bound
169	To classify the computation time (or similar resources, such as space consumption), one is interested in proving upper and lower bounds on the minimum amount of time required by the most efficient algorithm solving a given problem. The complexity of an algorithm is usually taken to be its worst-case complexity, unless specified otherwise. Analyzing a particular algorithm falls under the field of …	A specific algorithm demonstrating T(n) represents what measure of time complexity?	56e1bc3ae3433e1400423107	113	upper and lower bounds
170	To classify the computation time (or similar resources, such as space consumption), one is interested in proving upper and lower bounds on the minimum amount of time required by the most efficient algorithm solving a given problem. The complexity of an algorithm is usually taken to be its worst-case complexity, unless specified otherwise. Analyzing a particular algorithm falls under the field of …	What is the colloquial phrase used to convey the continuum of algorithms with unlimited availability irrespective of time?	56e1bc3ae3433e1400423108	676	all possible algorithms
171	To classify the computation time (or similar resources, such as space consumption), one is interested in proving upper and lower bounds on the minimum amount of time required by the most efficient algorithm solving a given problem. The complexity of an algorithm is usually taken to be its worst-case complexity, unless specified otherwise. Analyzing a particular algorithm falls under the field of …	What is the colloquial phrase used to convey the continuum of algorithms with unlimited availability irrespective of time?	56e1bc3ae3433e1400423108	740	all possible algorithms
172	Upper and lower bounds are usually stated using the big O notation, which hides constant factors and smaller terms. This makes the bounds independent of the specific details of the computational model used. For instance, if T(n) = 7n2 + 15n + 40, in big O notation one would write T(n) = O(n2).	What expression is generally used to convey upper or lower bounds?	56e1bd4acd28a01900c67afc	52	big O notation
173	Upper and lower bounds are usually stated using the big O notation, which hides constant factors and smaller terms. This makes the bounds independent of the specific details of the computational model used. For instance, if T(n) = 7n2 + 15n + 40, in big O notation one would write T(n) = O(n2).	What does a big O notation hide?	56e1bd4acd28a01900c67afd	80	constant factors and smaller terms
174	Upper and lower bounds are usually stated using the big O notation, which hides constant factors and smaller terms. This makes the bounds independent of the specific details of the computational model used. For instance, if T(n) = 7n2 + 15n + 40, in big O notation one would write T(n) = O(n2).	How would one write T(n) = 7n2 + 15n + 40 in big O notation?	56e1bd4acd28a01900c67afe	281	T(n) = O(n2)
175	Upper and lower bounds are usually stated using the big O notation, which hides constant factors and smaller terms. This makes the bounds independent of the specific details of the computational model used. For instance, if T(n) = 7n2 + 15n + 40, in big O notation one would write T(n) = O(n2).	Big O notation provides autonomy to upper and lower bounds with relationship to what?	56e1bd4acd28a01900c67aff	177	the computational model
176	Upper and lower bounds are usually stated using the big O notation, which hides constant factors and smaller terms. This makes the bounds independent of the specific details of the computational model used. For instance, if T(n) = 7n2 + 15n + 40, in big O notation one would write T(n) = O(n2).	Big O notation provides autonomy to upper and lower bounds with relationship to what?	56e1bd4acd28a01900c67aff	157	specific details of the computational model used
177	Upper and lower bounds are usually stated using the big O notation, which hides constant factors and smaller terms. This makes the bounds independent of the specific details of the computational model used. For instance, if T(n) = 7n2 + 15n + 40, in big O notation one would write T(n) = O(n2).	Big O notation provides autonomy to upper and lower bounds with relationship to what?	56e1bd4acd28a01900c67aff	153	the specific details of the computational model used
178	Of course, some complexity classes have complicated definitions that do not fit into this framework. Thus, a typical complexity class has a definition like the following:	What has complicated definitions that prevent classification into a framework?	56e1c0f6cd28a01900c67b2c	16	complexity classes
179	Of course, some complexity classes have complicated definitions that do not fit into this framework. Thus, a typical complexity class has a definition like the following:	What has complicated definitions that prevent classification into a framework?	56e1c0f6cd28a01900c67b2c	11	some complexity classes
180	Of course, some complexity classes have complicated definitions that do not fit into this framework. Thus, a typical complexity class has a definition like the following:	Complexity classes are generally classified into what?	56e1c0f6cd28a01900c67b2d	90	framework
181	Of course, some complexity classes have complicated definitions that do not fit into this framework. Thus, a typical complexity class has a definition like the following:	Difficulty in establishing a framework for complexity classes can be caused by what variable?	56e1c0f6cd28a01900c67b2e	40	complicated definitions
182	Of course, some complexity classes have complicated definitions that do not fit into this framework. Thus, a typical complexity class has a definition like the following:	Difficulty in establishing a framework for complexity classes can be caused by what variable?	56e1c0f6cd28a01900c67b2e	52	definitions
183	But bounding the computation time above by some concrete function f(n) often yields complexity classes that depend on the chosen machine model. For instance, the language {xx | x is any binary string} can be solved in linear time on a multi-tape Turing machine, but necessarily requires quadratic time in the model of single-tape Turing machines. If we allow polynomial variations in running time, C…	Concrete bounding of computation time frequently produces complexity classes contingent upon what?	56e1c2eee3433e1400423134	122	chosen machine model
184	But bounding the computation time above by some concrete function f(n) often yields complexity classes that depend on the chosen machine model. For instance, the language {xx | x is any binary string} can be solved in linear time on a multi-tape Turing machine, but necessarily requires quadratic time in the model of single-tape Turing machines. If we allow polynomial variations in running time, C…	Concrete bounding of computation time frequently produces complexity classes contingent upon what?	56e1c2eee3433e1400423134	118	the chosen machine model
185	But bounding the computation time above by some concrete function f(n) often yields complexity classes that depend on the chosen machine model. For instance, the language {xx | x is any binary string} can be solved in linear time on a multi-tape Turing machine, but necessarily requires quadratic time in the model of single-tape Turing machines. If we allow polynomial variations in running time, C…	A multi-tape Turing machine requires what type of time for a solution?	56e1c2eee3433e1400423135	218	linear time
186	But bounding the computation time above by some concrete function f(n) often yields complexity classes that depend on the chosen machine model. For instance, the language {xx | x is any binary string} can be solved in linear time on a multi-tape Turing machine, but necessarily requires quadratic time in the model of single-tape Turing machines. If we allow polynomial variations in running time, C…	A multi-tape Turing machine requires what type of time for a solution?	56e1c2eee3433e1400423135	218	linear
187	But bounding the computation time above by some concrete function f(n) often yields complexity classes that depend on the chosen machine model. For instance, the language {xx | x is any binary string} can be solved in linear time on a multi-tape Turing machine, but necessarily requires quadratic time in the model of single-tape Turing machines. If we allow polynomial variations in running time, C…	A language solved in quadratic time implies the use of what type of Turing machine?	56e1c2eee3433e1400423136	318	single-tape Turing machines
188	But bounding the computation time above by some concrete function f(n) often yields complexity classes that depend on the chosen machine model. For instance, the language {xx | x is any binary string} can be solved in linear time on a multi-tape Turing machine, but necessarily requires quadratic time in the model of single-tape Turing machines. If we allow polynomial variations in running time, C…	A language solved in quadratic time implies the use of what type of Turing machine?	56e1c2eee3433e1400423136	318	single-tape
189	But bounding the computation time above by some concrete function f(n) often yields complexity classes that depend on the chosen machine model. For instance, the language {xx | x is any binary string} can be solved in linear time on a multi-tape Turing machine, but necessarily requires quadratic time in the model of single-tape Turing machines. If we allow polynomial variations in running time, C…	What thesis specifies that a polynomial relationship exists within time complexities in a computational model?	56e1c2eee3433e1400423137	398	Cobham-Edmonds thesis
190	But bounding the computation time above by some concrete function f(n) often yields complexity classes that depend on the chosen machine model. For instance, the language {xx | x is any binary string} can be solved in linear time on a multi-tape Turing machine, but necessarily requires quadratic time in the model of single-tape Turing machines. If we allow polynomial variations in running time, C…	What thesis specifies that a polynomial relationship exists within time complexities in a computational model?	56e1c2eee3433e1400423137	398	Cobham-Edmonds
191	But bounding the computation time above by some concrete function f(n) often yields complexity classes that depend on the chosen machine model. For instance, the language {xx | x is any binary string} can be solved in linear time on a multi-tape Turing machine, but necessarily requires quadratic time in the model of single-tape Turing machines. If we allow polynomial variations in running time, C…	Decision problems capable of being solved by a deterministic Turing machine while maintaining adherence to polynomial time belong to what class?	56e1c2eee3433e1400423138	597	complexity class P
192	But bounding the computation time above by some concrete function f(n) often yields complexity classes that depend on the chosen machine model. For instance, the language {xx | x is any binary string} can be solved in linear time on a multi-tape Turing machine, but necessarily requires quadratic time in the model of single-tape Turing machines. If we allow polynomial variations in running time, C…	Decision problems capable of being solved by a deterministic Turing machine while maintaining adherence to polynomial time belong to what class?	56e1c2eee3433e1400423138	614	P
193	Many important complexity classes can be defined by bounding the time or space used by the algorithm. Some important complexity classes of decision problems defined in this manner are the following:	What are two examples of measurements are bound within algorithms to establish complexity classes?	56e1c3e1e3433e1400423148	65	time or space
194	Many important complexity classes can be defined by bounding the time or space used by the algorithm. Some important complexity classes of decision problems defined in this manner are the following:	What function is used by algorithms to define measurements like time or space?	56e1c3e1e3433e1400423149	52	bounding
195	Many important complexity classes can be defined by bounding the time or space used by the algorithm. Some important complexity classes of decision problems defined in this manner are the following:	Bounding of time and space or similar measurements is often used by algorithms to define what?	56e1c3e1e3433e140042314a	15	complexity classes
196	Other important complexity classes include BPP, ZPP and RP, which are defined using probabilistic Turing machines; AC and NC, which are defined using Boolean circuits; and BQP and QMA, which are defined using quantum Turing machines. #P is an important complexity class of counting problems (not decision problems). Classes like IP and AM are defined using Interactive proof systems. ALL is the clas…	What are three examples of complexity classes associated with definitions established by probabilistic Turing machines?	56e1c4fce3433e140042314e	43	BPP, ZPP and RP
197	Other important complexity classes include BPP, ZPP and RP, which are defined using probabilistic Turing machines; AC and NC, which are defined using Boolean circuits; and BQP and QMA, which are defined using quantum Turing machines. #P is an important complexity class of counting problems (not decision problems). Classes like IP and AM are defined using Interactive proof systems. ALL is the clas…	AC and NC are complexity classes typically associated with what type of circuit?	56e1c4fce3433e140042314f	150	Boolean
198	Other important complexity classes include BPP, ZPP and RP, which are defined using probabilistic Turing machines; AC and NC, which are defined using Boolean circuits; and BQP and QMA, which are defined using quantum Turing machines. #P is an important complexity class of counting problems (not decision problems). Classes like IP and AM are defined using Interactive proof systems. ALL is the clas…	AC and NC are complexity classes typically associated with what type of circuit?	56e1c4fce3433e140042314f	150	Boolean circuits;
199	Other important complexity classes include BPP, ZPP and RP, which are defined using probabilistic Turing machines; AC and NC, which are defined using Boolean circuits; and BQP and QMA, which are defined using quantum Turing machines. #P is an important complexity class of counting problems (not decision problems). Classes like IP and AM are defined using Interactive proof systems. ALL is the clas…	BQP and QMA are examples of complexity classes most commonly associated with what type of Turing machine?	56e1c4fce3433e1400423150	209	quantum
200	Other important complexity classes include BPP, ZPP and RP, which are defined using probabilistic Turing machines; AC and NC, which are defined using Boolean circuits; and BQP and QMA, which are defined using quantum Turing machines. #P is an important complexity class of counting problems (not decision problems). Classes like IP and AM are defined using Interactive proof systems. ALL is the clas…	What is the expression used to represent a complexity class of counting problems?	56e1c4fce3433e1400423151	234	#P
201	Other important complexity classes include BPP, ZPP and RP, which are defined using probabilistic Turing machines; AC and NC, which are defined using Boolean circuits; and BQP and QMA, which are defined using quantum Turing machines. #P is an important complexity class of counting problems (not decision problems). Classes like IP and AM are defined using Interactive proof systems. ALL is the clas…	IP and AM are most commonly defined by what type of proof system?	56e1c4fce3433e1400423152	357	Interactive
202	For the complexity classes defined in this way, it is desirable to prove that relaxing the requirements on (say) computation time indeed defines a bigger set of problems. In particular, although DTIME(n) is contained in DTIME(n2), it would be interesting to know if the inclusion is strict. For time and space requirements, the answer to such questions is given by the time and space hierarchy theor…	What is an example of a measurement within a complexity class that would create a bigger set of problems if the bounds were relaxed?	56e1c720e3433e140042316a	113	computation time
203	For the complexity classes defined in this way, it is desirable to prove that relaxing the requirements on (say) computation time indeed defines a bigger set of problems. In particular, although DTIME(n) is contained in DTIME(n2), it would be interesting to know if the inclusion is strict. For time and space requirements, the answer to such questions is given by the time and space hierarchy theor…	In what expression can one expect to find DTIME(n)	56e1c720e3433e140042316b	220	DTIME(n2)
204	For the complexity classes defined in this way, it is desirable to prove that relaxing the requirements on (say) computation time indeed defines a bigger set of problems. In particular, although DTIME(n) is contained in DTIME(n2), it would be interesting to know if the inclusion is strict. For time and space requirements, the answer to such questions is given by the time and space hierarchy theor…	What theorems are responsible for determining questions of time and space requirements?	56e1c720e3433e140042316c	369	time and space hierarchy theorems
205	For the complexity classes defined in this way, it is desirable to prove that relaxing the requirements on (say) computation time indeed defines a bigger set of problems. In particular, although DTIME(n) is contained in DTIME(n2), it would be interesting to know if the inclusion is strict. For time and space requirements, the answer to such questions is given by the time and space hierarchy theor…	Resources are constrained by hierarchy theorems to produce what?	56e1c720e3433e140042316d	472	a proper hierarchy on the classes defined
206	For the complexity classes defined in this way, it is desirable to prove that relaxing the requirements on (say) computation time indeed defines a bigger set of problems. In particular, although DTIME(n) is contained in DTIME(n2), it would be interesting to know if the inclusion is strict. For time and space requirements, the answer to such questions is given by the time and space hierarchy theor…	Resources are constrained by hierarchy theorems to produce what?	56e1c720e3433e140042316d	472	a proper hierarchy on the classes
207	For the complexity classes defined in this way, it is desirable to prove that relaxing the requirements on (say) computation time indeed defines a bigger set of problems. In particular, although DTIME(n) is contained in DTIME(n2), it would be interesting to know if the inclusion is strict. For time and space requirements, the answer to such questions is given by the time and space hierarchy theor…	Resources are constrained by hierarchy theorems to produce what?	56e1c720e3433e140042316d	472	a proper hierarchy
208	For the complexity classes defined in this way, it is desirable to prove that relaxing the requirements on (say) computation time indeed defines a bigger set of problems. In particular, although DTIME(n) is contained in DTIME(n2), it would be interesting to know if the inclusion is strict. For time and space requirements, the answer to such questions is given by the time and space hierarchy theor…	What kind of statement is made in the effort of establishing the time and space requirements needed to enhance the ultimate number of problems solved?	56e1c720e3433e140042316e	714	quantitative statements
209	For the complexity classes defined in this way, it is desirable to prove that relaxing the requirements on (say) computation time indeed defines a bigger set of problems. In particular, although DTIME(n) is contained in DTIME(n2), it would be interesting to know if the inclusion is strict. For time and space requirements, the answer to such questions is given by the time and space hierarchy theor…	What kind of statement is made in the effort of establishing the time and space requirements needed to enhance the ultimate number of problems solved?	56e1c720e3433e140042316e	714	quantitative
210	The time and space hierarchy theorems form the basis for most separation results of complexity classes. For instance, the time hierarchy theorem tells us that P is strictly contained in EXPTIME, and the space hierarchy theorem tells us that L is strictly contained in PSPACE.	What is the foundation for separation results within complexity classes?	56e1c7e2cd28a01900c67b74	4	time and space hierarchy theorems
211	The time and space hierarchy theorems form the basis for most separation results of complexity classes. For instance, the time hierarchy theorem tells us that P is strictly contained in EXPTIME, and the space hierarchy theorem tells us that L is strictly contained in PSPACE.	What is the foundation for separation results within complexity classes?	56e1c7e2cd28a01900c67b74	0	The time and space hierarchy theorems
212	The time and space hierarchy theorems form the basis for most separation results of complexity classes. For instance, the time hierarchy theorem tells us that P is strictly contained in EXPTIME, and the space hierarchy theorem tells us that L is strictly contained in PSPACE.	What is responsible for constraining P according to the time hierarchy theorem?	56e1c7e2cd28a01900c67b75	186	EXPTIME
213	The time and space hierarchy theorems form the basis for most separation results of complexity classes. For instance, the time hierarchy theorem tells us that P is strictly contained in EXPTIME, and the space hierarchy theorem tells us that L is strictly contained in PSPACE.	Within what variable is L constrained according to the space hierarchy theorem?	56e1c7e2cd28a01900c67b76	268	PSPACE
214	Many complexity classes are defined using the concept of a reduction. A reduction is a transformation of one problem into another problem. It captures the informal notion of a problem being at least as difficult as another problem. For instance, if a problem X can be solved using an algorithm for Y, X is no more difficult than Y, and we say that X reduces to Y. There are many different types of r…	What concept is frequently used to define complexity classes?	56e1c9bfe3433e1400423192	59	reduction
215	Many complexity classes are defined using the concept of a reduction. A reduction is a transformation of one problem into another problem. It captures the informal notion of a problem being at least as difficult as another problem. For instance, if a problem X can be solved using an algorithm for Y, X is no more difficult than Y, and we say that X reduces to Y. There are many different types of r…	What concept is frequently used to define complexity classes?	56e1c9bfe3433e1400423192	57	a reduction
216	Many complexity classes are defined using the concept of a reduction. A reduction is a transformation of one problem into another problem. It captures the informal notion of a problem being at least as difficult as another problem. For instance, if a problem X can be solved using an algorithm for Y, X is no more difficult than Y, and we say that X reduces to Y. There are many different types of r…	Reduction essentially takes one problem and converts into what?	56e1c9bfe3433e1400423193	122	another problem
217	Many complexity classes are defined using the concept of a reduction. A reduction is a transformation of one problem into another problem. It captures the informal notion of a problem being at least as difficult as another problem. For instance, if a problem X can be solved using an algorithm for Y, X is no more difficult than Y, and we say that X reduces to Y. There are many different types of r…	According to reduction, if X and Y can be solved by the same algorithm then X performs what function in relationship to Y?	56e1c9bfe3433e1400423194	350	reduces
218	Many complexity classes are defined using the concept of a reduction. A reduction is a transformation of one problem into another problem. It captures the informal notion of a problem being at least as difficult as another problem. For instance, if a problem X can be solved using an algorithm for Y, X is no more difficult than Y, and we say that X reduces to Y. There are many different types of r…	According to reduction, if X and Y can be solved by the same algorithm then X performs what function in relationship to Y?	56e1c9bfe3433e1400423194	348	X reduces to Y
219	Many complexity classes are defined using the concept of a reduction. A reduction is a transformation of one problem into another problem. It captures the informal notion of a problem being at least as difficult as another problem. For instance, if a problem X can be solved using an algorithm for Y, X is no more difficult than Y, and we say that X reduces to Y. There are many different types of r…	What are two examples of different types of reduction?	56e1c9bfe3433e1400423195	469	Karp reductions and Levin reductions
220	Many complexity classes are defined using the concept of a reduction. A reduction is a transformation of one problem into another problem. It captures the informal notion of a problem being at least as difficult as another problem. For instance, if a problem X can be solved using an algorithm for Y, X is no more difficult than Y, and we say that X reduces to Y. There are many different types of r…	What are two examples of different types of reduction?	56e1c9bfe3433e1400423195	452	Cook reductions, Karp reductions
221	Many complexity classes are defined using the concept of a reduction. A reduction is a transformation of one problem into another problem. It captures the informal notion of a problem being at least as difficult as another problem. For instance, if a problem X can be solved using an algorithm for Y, X is no more difficult than Y, and we say that X reduces to Y. There are many different types of r…	Polynomial time reductions are an example of what?	56e1c9bfe3433e1400423196	511	the bound on the complexity of reductions
222	Many complexity classes are defined using the concept of a reduction. A reduction is a transformation of one problem into another problem. It captures the informal notion of a problem being at least as difficult as another problem. For instance, if a problem X can be solved using an algorithm for Y, X is no more difficult than Y, and we say that X reduces to Y. There are many different types of r…	Polynomial time reductions are an example of what?	56e1c9bfe3433e1400423196	389	types of reductions
223	The most commonly used reduction is a polynomial-time reduction. This means that the reduction process takes polynomial time. For example, the problem of squaring an integer can be reduced to the problem of multiplying two integers. This means an algorithm for multiplying two integers can be used to square an integer. Indeed, this can be done by giving the same input to both inputs of the multipl…	What is the most frequently employed type of reduction?	56e1cbe2cd28a01900c67bac	38	polynomial-time reduction
224	The most commonly used reduction is a polynomial-time reduction. This means that the reduction process takes polynomial time. For example, the problem of squaring an integer can be reduced to the problem of multiplying two integers. This means an algorithm for multiplying two integers can be used to square an integer. Indeed, this can be done by giving the same input to both inputs of the multipl…	What is the most frequently employed type of reduction?	56e1cbe2cd28a01900c67bac	38	polynomial-time
225	The most commonly used reduction is a polynomial-time reduction. This means that the reduction process takes polynomial time. For example, the problem of squaring an integer can be reduced to the problem of multiplying two integers. This means an algorithm for multiplying two integers can be used to square an integer. Indeed, this can be done by giving the same input to both inputs of the multipl…	What equates to a squared integer according to polynomial time reduction?	56e1cbe2cd28a01900c67bad	207	multiplying two integers
226	The most commonly used reduction is a polynomial-time reduction. This means that the reduction process takes polynomial time. For example, the problem of squaring an integer can be reduced to the problem of multiplying two integers. This means an algorithm for multiplying two integers can be used to square an integer. Indeed, this can be done by giving the same input to both inputs of the multipl…	What measurement of time is used in polynomial time reduction?	56e1cbe2cd28a01900c67bae	109	polynomial time
227	The most commonly used reduction is a polynomial-time reduction. This means that the reduction process takes polynomial time. For example, the problem of squaring an integer can be reduced to the problem of multiplying two integers. This means an algorithm for multiplying two integers can be used to square an integer. Indeed, this can be done by giving the same input to both inputs of the multipl…	What measurement of time is used in polynomial time reduction?	56e1cbe2cd28a01900c67bae	109	polynomial
228	The most commonly used reduction is a polynomial-time reduction. This means that the reduction process takes polynomial time. For example, the problem of squaring an integer can be reduced to the problem of multiplying two integers. This means an algorithm for multiplying two integers can be used to square an integer. Indeed, this can be done by giving the same input to both inputs of the multipl…	What would need to remain constant in a multiplication algorithm to produce the same outcome whether multiplying or squaring two integers?	56e1cbe2cd28a01900c67baf	364	input
229	The most commonly used reduction is a polynomial-time reduction. This means that the reduction process takes polynomial time. For example, the problem of squaring an integer can be reduced to the problem of multiplying two integers. This means an algorithm for multiplying two integers can be used to square an integer. Indeed, this can be done by giving the same input to both inputs of the multipl…	According to polynomial time reduction squaring can ultimately be logically reduced to what?	56e1cbe2cd28a01900c67bb0	392	multiplication
230	The most commonly used reduction is a polynomial-time reduction. This means that the reduction process takes polynomial time. For example, the problem of squaring an integer can be reduced to the problem of multiplying two integers. This means an algorithm for multiplying two integers can be used to square an integer. Indeed, this can be done by giving the same input to both inputs of the multipl…	According to polynomial time reduction squaring can ultimately be logically reduced to what?	56e1cbe2cd28a01900c67bb0	520	multiplication
231	This motivates the concept of a problem being hard for a complexity class. A problem X is hard for a class of problems C if every problem in C can be reduced to X. Thus no problem in C is harder than X, since an algorithm for X allows us to solve any problem in C. Of course, the notion of hard problems depends on the type of reduction being used. For complexity classes larger than P, polynomial-t…	The complexity of problems often depends on what?	56e1ce08e3433e14004231a4	315	the type of reduction being used
232	This motivates the concept of a problem being hard for a complexity class. A problem X is hard for a class of problems C if every problem in C can be reduced to X. Thus no problem in C is harder than X, since an algorithm for X allows us to solve any problem in C. Of course, the notion of hard problems depends on the type of reduction being used. For complexity classes larger than P, polynomial-t…	What would create a conflict between a problem X and problem C within the context of reduction?	56e1ce08e3433e14004231a5	121	if every problem in C can be reduced to X
233	This motivates the concept of a problem being hard for a complexity class. A problem X is hard for a class of problems C if every problem in C can be reduced to X. Thus no problem in C is harder than X, since an algorithm for X allows us to solve any problem in C. Of course, the notion of hard problems depends on the type of reduction being used. For complexity classes larger than P, polynomial-t…	What would create a conflict between a problem X and problem C within the context of reduction?	56e1ce08e3433e14004231a5	172	problem in C is harder than X
234	This motivates the concept of a problem being hard for a complexity class. A problem X is hard for a class of problems C if every problem in C can be reduced to X. Thus no problem in C is harder than X, since an algorithm for X allows us to solve any problem in C. Of course, the notion of hard problems depends on the type of reduction being used. For complexity classes larger than P, polynomial-t…	An algorithm for X which reduces to C would us to do what?	56e1ce08e3433e14004231a6	241	solve any problem in C
235	This motivates the concept of a problem being hard for a complexity class. A problem X is hard for a class of problems C if every problem in C can be reduced to X. Thus no problem in C is harder than X, since an algorithm for X allows us to solve any problem in C. Of course, the notion of hard problems depends on the type of reduction being used. For complexity classes larger than P, polynomial-t…	A problem set that that is hard for the expression NP can also be stated how?	56e1ce08e3433e14004231a8	503	NP-hard
236	This motivates the concept of a problem being hard for a complexity class. A problem X is hard for a class of problems C if every problem in C can be reduced to X. Thus no problem in C is harder than X, since an algorithm for X allows us to solve any problem in C. Of course, the notion of hard problems depends on the type of reduction being used. For complexity classes larger than P, polynomial-t…	A problem set that that is hard for the expression NP can also be stated how?	56e1ce08e3433e14004231a8	503	NP-hard problems
237	If a problem X is in C and hard for C, then X is said to be complete for C. This means that X is the hardest problem in C. (Since many problems could be equally hard, one might say that X is one of the hardest problems in C.) Thus the class of NP-complete problems contains the most difficult problems in NP, in the sense that they are the ones most likely not to be in P. Because the problem P = NP…	The hardest problems in NP can be analogously written as what class of problems?	56e1d9fee3433e14004231cb	244	NP-complete
238	If a problem X is in C and hard for C, then X is said to be complete for C. This means that X is the hardest problem in C. (Since many problems could be equally hard, one might say that X is one of the hardest problems in C.) Thus the class of NP-complete problems contains the most difficult problems in NP, in the sense that they are the ones most likely not to be in P. Because the problem P = NP…	NP complete problems contain the lowest likelihood of being located in what problem class?	56e1d9fee3433e14004231cc	244	NP
239	If a problem X is in C and hard for C, then X is said to be complete for C. This means that X is the hardest problem in C. (Since many problems could be equally hard, one might say that X is one of the hardest problems in C.) Thus the class of NP-complete problems contains the most difficult problems in NP, in the sense that they are the ones most likely not to be in P. Because the problem P = NP…	NP complete problems contain the lowest likelihood of being located in what problem class?	56e1d9fee3433e14004231cc	370	P
240	If a problem X is in C and hard for C, then X is said to be complete for C. This means that X is the hardest problem in C. (Since many problems could be equally hard, one might say that X is one of the hardest problems in C.) Thus the class of NP-complete problems contains the most difficult problems in NP, in the sense that they are the ones most likely not to be in P. Because the problem P = NP…	If P = NP is unsolved, and reduction is applied to a known NP-complete problem vis a vis Π2 to Π1, what conclusion can be drawn for Π1?	56e1d9fee3433e14004231cd	513	there is no known polynomial-time solution
241	If a problem X is in C and hard for C, then X is said to be complete for C. This means that X is the hardest problem in C. (Since many problems could be equally hard, one might say that X is one of the hardest problems in C.) Thus the class of NP-complete problems contains the most difficult problems in NP, in the sense that they are the ones most likely not to be in P. Because the problem P = NP…	If P = NP is unsolved, and reduction is applied to a known NP-complete problem vis a vis Π2 to Π1, what conclusion can be drawn for Π1?	56e1d9fee3433e14004231cd	522	no known polynomial-time solution
242	If a problem X is in C and hard for C, then X is said to be complete for C. This means that X is the hardest problem in C. (Since many problems could be equally hard, one might say that X is one of the hardest problems in C.) Thus the class of NP-complete problems contains the most difficult problems in NP, in the sense that they are the ones most likely not to be in P. Because the problem P = NP…	If polynomial time can be utilized within an NP-complete problem, what does the imply P is equal to?	56e1d9fee3433e14004231ce	244	NP
243	If a problem X is in C and hard for C, then X is said to be complete for C. This means that X is the hardest problem in C. (Since many problems could be equally hard, one might say that X is one of the hardest problems in C.) Thus the class of NP-complete problems contains the most difficult problems in NP, in the sense that they are the ones most likely not to be in P. Because the problem P = NP…	If polynomial time can be utilized within an NP-complete problem, what does the imply P is equal to?	56e1d9fee3433e14004231ce	810	NP
244	The complexity class P is often seen as a mathematical abstraction modeling those computational tasks that admit an efficient algorithm. This hypothesis is called the Cobham–Edmonds thesis. The complexity class NP, on the other hand, contains many problems that people would like to solve efficiently, but for which no efficient algorithm is known, such as the Boolean satisfiability problem, the Ha…	What complexity class is characterized by a computational tasks and efficient algorithms?	56e1dc62cd28a01900c67bca	21	P
245	The complexity class P is often seen as a mathematical abstraction modeling those computational tasks that admit an efficient algorithm. This hypothesis is called the Cobham–Edmonds thesis. The complexity class NP, on the other hand, contains many problems that people would like to solve efficiently, but for which no efficient algorithm is known, such as the Boolean satisfiability problem, the Ha…	What hypothesis is associated with the complexity class of P viewed as a mathematical abstraction with efficient algorithmic functionality?	56e1dc62cd28a01900c67bcb	167	Cobham–Edmonds thesis
246	The complexity class P is often seen as a mathematical abstraction modeling those computational tasks that admit an efficient algorithm. This hypothesis is called the Cobham–Edmonds thesis. The complexity class NP, on the other hand, contains many problems that people would like to solve efficiently, but for which no efficient algorithm is known, such as the Boolean satisfiability problem, the Ha…	What complexity class is commonly characterized by unknown algorithms to enhance solvability?	56e1dc62cd28a01900c67bcc	211	NP
247	The complexity class P is often seen as a mathematical abstraction modeling those computational tasks that admit an efficient algorithm. This hypothesis is called the Cobham–Edmonds thesis. The complexity class NP, on the other hand, contains many problems that people would like to solve efficiently, but for which no efficient algorithm is known, such as the Boolean satisfiability problem, the Ha…	What is an example of a problem that rests within the NP complexity class?	56e1dc62cd28a01900c67bcd	361	Boolean satisfiability problem
248	The complexity class P is often seen as a mathematical abstraction modeling those computational tasks that admit an efficient algorithm. This hypothesis is called the Cobham–Edmonds thesis. The complexity class NP, on the other hand, contains many problems that people would like to solve efficiently, but for which no efficient algorithm is known, such as the Boolean satisfiability problem, the Ha…	In what theoretical machine is it confirmed that a problem in P belies membership in the NP class?	56e1dc62cd28a01900c67bce	472	Turing machines
249	The complexity class P is often seen as a mathematical abstraction modeling those computational tasks that admit an efficient algorithm. This hypothesis is called the Cobham–Edmonds thesis. The complexity class NP, on the other hand, contains many problems that people would like to solve efficiently, but for which no efficient algorithm is known, such as the Boolean satisfiability problem, the Ha…	In what theoretical machine is it confirmed that a problem in P belies membership in the NP class?	56e1dc62cd28a01900c67bce	458	deterministic Turing machines
250	The question of whether P equals NP is one of the most important open questions in theoretical computer science because of the wide implications of a solution. If the answer is yes, many important problems can be shown to have more efficient solutions. These include various types of integer programming problems in operations research, many problems in logistics, protein structure prediction in bi…	If P is ultimately proven to be equal tot NP, what effect would this have on the efficiency of problems?	56e1ddfce3433e14004231d5	227	more efficient solutions
251	The question of whether P equals NP is one of the most important open questions in theoretical computer science because of the wide implications of a solution. If the answer is yes, many important problems can be shown to have more efficient solutions. These include various types of integer programming problems in operations research, many problems in logistics, protein structure prediction in bi…	If P is ultimately proven to be equal tot NP, what effect would this have on the efficiency of problems?	56e1ddfce3433e14004231d5	213	shown to have more efficient solutions
252	The question of whether P equals NP is one of the most important open questions in theoretical computer science because of the wide implications of a solution. If the answer is yes, many important problems can be shown to have more efficient solutions. These include various types of integer programming problems in operations research, many problems in logistics, protein structure prediction in bi…	If P is ultimately proven to be equal tot NP, what effect would this have on the efficiency of problems?	56e1ddfce3433e14004231d5	182	many important problems can be shown to have more efficient solutions
253	The question of whether P equals NP is one of the most important open questions in theoretical computer science because of the wide implications of a solution. If the answer is yes, many important problems can be shown to have more efficient solutions. These include various types of integer programming problems in operations research, many problems in logistics, protein structure prediction in bi…	What is a particular problem in biology that would benefit from determining that P = NP?	56e1ddfce3433e14004231d6	365	protein structure prediction
254	The question of whether P equals NP is one of the most important open questions in theoretical computer science because of the wide implications of a solution. If the answer is yes, many important problems can be shown to have more efficient solutions. These include various types of integer programming problems in operations research, many problems in logistics, protein structure prediction in bi…	What is the prize offered for finding a solution to P=NP?	56e1ddfce3433e14004231d8	595	$1,000,000
255	The question of whether P equals NP is one of the most important open questions in theoretical computer science because of the wide implications of a solution. If the answer is yes, many important problems can be shown to have more efficient solutions. These include various types of integer programming problems in operations research, many problems in logistics, protein structure prediction in bi…	What is the prize offered for finding a solution to P=NP?	56e1ddfce3433e14004231d8	593	US$1,000,000
256	It was shown by Ladner that if P ≠ NP then there exist problems in NP that are neither in P nor NP-complete. Such problems are called NP-intermediate problems. The graph isomorphism problem, the discrete logarithm problem and the integer factorization problem are examples of problems believed to be NP-intermediate. They are some of the very few NP problems not known to be in P or to be NP-complet…	Who demonstrated that P= NP implies problems not present in P or NP-complete?	56e1ded7cd28a01900c67bd4	16	Ladner
257	It was shown by Ladner that if P ≠ NP then there exist problems in NP that are neither in P nor NP-complete. Such problems are called NP-intermediate problems. The graph isomorphism problem, the discrete logarithm problem and the integer factorization problem are examples of problems believed to be NP-intermediate. They are some of the very few NP problems not known to be in P or to be NP-complet…	What is the name for a problem that meets Ladner's assertion?	56e1ded7cd28a01900c67bd5	134	NP-intermediate problems
258	It was shown by Ladner that if P ≠ NP then there exist problems in NP that are neither in P nor NP-complete. Such problems are called NP-intermediate problems. The graph isomorphism problem, the discrete logarithm problem and the integer factorization problem are examples of problems believed to be NP-intermediate. They are some of the very few NP problems not known to be in P or to be NP-complet…	What is the name for a problem that meets Ladner's assertion?	56e1ded7cd28a01900c67bd5	134	NP-intermediate
259	It was shown by Ladner that if P ≠ NP then there exist problems in NP that are neither in P nor NP-complete. Such problems are called NP-intermediate problems. The graph isomorphism problem, the discrete logarithm problem and the integer factorization problem are examples of problems believed to be NP-intermediate. They are some of the very few NP problems not known to be in P or to be NP-complet…	What is an example of an NP-intermediate problem not known to exist in P or NP-complete?	56e1ded7cd28a01900c67bd6	164	graph isomorphism problem
260	It was shown by Ladner that if P ≠ NP then there exist problems in NP that are neither in P nor NP-complete. Such problems are called NP-intermediate problems. The graph isomorphism problem, the discrete logarithm problem and the integer factorization problem are examples of problems believed to be NP-intermediate. They are some of the very few NP problems not known to be in P or to be NP-complet…	What is an example of an NP-intermediate problem not known to exist in P or NP-complete?	56e1ded7cd28a01900c67bd6	191	the discrete logarithm problem
261	It was shown by Ladner that if P ≠ NP then there exist problems in NP that are neither in P nor NP-complete. Such problems are called NP-intermediate problems. The graph isomorphism problem, the discrete logarithm problem and the integer factorization problem are examples of problems believed to be NP-intermediate. They are some of the very few NP problems not known to be in P or to be NP-complet…	What is an example of an NP-intermediate problem not known to exist in P or NP-complete?	56e1ded7cd28a01900c67bd6	164	graph isomorphism problem, the discrete logarithm problem and the integer factorization problem
262	The graph isomorphism problem is the computational problem of determining whether two finite graphs are isomorphic. An important unsolved problem in complexity theory is whether the graph isomorphism problem is in P, NP-complete, or NP-intermediate. The answer is not known, but it is believed that the problem is at least not NP-complete. If graph isomorphism is NP-complete, the polynomial time hi…	What is the problem attributed to defining if two finite graphs are isomorphic?	56e1e9dfe3433e14004231fc	0	The graph isomorphism problem
263	The graph isomorphism problem is the computational problem of determining whether two finite graphs are isomorphic. An important unsolved problem in complexity theory is whether the graph isomorphism problem is in P, NP-complete, or NP-intermediate. The answer is not known, but it is believed that the problem is at least not NP-complete. If graph isomorphism is NP-complete, the polynomial time hi…	What is the problem attributed to defining if two finite graphs are isomorphic?	56e1e9dfe3433e14004231fc	4	graph isomorphism
264	The graph isomorphism problem is the computational problem of determining whether two finite graphs are isomorphic. An important unsolved problem in complexity theory is whether the graph isomorphism problem is in P, NP-complete, or NP-intermediate. The answer is not known, but it is believed that the problem is at least not NP-complete. If graph isomorphism is NP-complete, the polynomial time hi…	What class is most commonly not ascribed to the graph isomorphism problem in spite of definitive determination?	56e1e9dfe3433e14004231fd	217	NP-complete
265	The graph isomorphism problem is the computational problem of determining whether two finite graphs are isomorphic. An important unsolved problem in complexity theory is whether the graph isomorphism problem is in P, NP-complete, or NP-intermediate. The answer is not known, but it is believed that the problem is at least not NP-complete. If graph isomorphism is NP-complete, the polynomial time hi…	What class is most commonly not ascribed to the graph isomorphism problem in spite of definitive determination?	56e1e9dfe3433e14004231fd	327	NP-complete
266	The graph isomorphism problem is the computational problem of determining whether two finite graphs are isomorphic. An important unsolved problem in complexity theory is whether the graph isomorphism problem is in P, NP-complete, or NP-intermediate. The answer is not known, but it is believed that the problem is at least not NP-complete. If graph isomorphism is NP-complete, the polynomial time hi…	What finite hierarchy implies that the graph isomorphism problem is NP-complete?	56e1e9dfe3433e14004231fe	381	polynomial time hierarchy
267	The graph isomorphism problem is the computational problem of determining whether two finite graphs are isomorphic. An important unsolved problem in complexity theory is whether the graph isomorphism problem is in P, NP-complete, or NP-intermediate. The answer is not known, but it is believed that the problem is at least not NP-complete. If graph isomorphism is NP-complete, the polynomial time hi…	What finite hierarchy implies that the graph isomorphism problem is NP-complete?	56e1e9dfe3433e14004231fe	381	polynomial time
268	The graph isomorphism problem is the computational problem of determining whether two finite graphs are isomorphic. An important unsolved problem in complexity theory is whether the graph isomorphism problem is in P, NP-complete, or NP-intermediate. The answer is not known, but it is believed that the problem is at least not NP-complete. If graph isomorphism is NP-complete, the polynomial time hi…	To what level would the polynomial time hierarchy collapse if graph isomorphism is NP-complete?	56e1e9dfe3433e14004231ff	424	second level
269	The graph isomorphism problem is the computational problem of determining whether two finite graphs are isomorphic. An important unsolved problem in complexity theory is whether the graph isomorphism problem is in P, NP-complete, or NP-intermediate. The answer is not known, but it is believed that the problem is at least not NP-complete. If graph isomorphism is NP-complete, the polynomial time hi…	To what level would the polynomial time hierarchy collapse if graph isomorphism is NP-complete?	56e1e9dfe3433e14004231ff	424	second
270	The graph isomorphism problem is the computational problem of determining whether two finite graphs are isomorphic. An important unsolved problem in complexity theory is whether the graph isomorphism problem is in P, NP-complete, or NP-intermediate. The answer is not known, but it is believed that the problem is at least not NP-complete. If graph isomorphism is NP-complete, the polynomial time hi…	Who are commonly associated with the algorithm typically considered the most effective with respect to finite polynomial hierarchy and graph isomorphism?	56e1e9dfe3433e1400423200	637	Laszlo Babai and Eugene Luks
271	The graph isomorphism problem is the computational problem of determining whether two finite graphs are isomorphic. An important unsolved problem in complexity theory is whether the graph isomorphism problem is in P, NP-complete, or NP-intermediate. The answer is not known, but it is believed that the problem is at least not NP-complete. If graph isomorphism is NP-complete, the polynomial time hi…	Who are commonly associated with the algorithm typically considered the most effective with respect to finite polynomial hierarchy and graph isomorphism?	56e1e9dfe3433e1400423200	644	Babai and Eugene Luks
272	The integer factorization problem is the computational problem of determining the prime factorization of a given integer. Phrased as a decision problem, it is the problem of deciding whether the input has a factor less than k. No efficient integer factorization algorithm is known, and this fact forms the basis of several modern cryptographic systems, such as the RSA algorithm. The integer factori…	What computational problem is commonly associated with prime factorization?	56e1ec83cd28a01900c67c0a	0	The integer factorization problem
273	The integer factorization problem is the computational problem of determining the prime factorization of a given integer. Phrased as a decision problem, it is the problem of deciding whether the input has a factor less than k. No efficient integer factorization algorithm is known, and this fact forms the basis of several modern cryptographic systems, such as the RSA algorithm. The integer factori…	What computational problem is commonly associated with prime factorization?	56e1ec83cd28a01900c67c0a	4	integer factorization
274	The integer factorization problem is the computational problem of determining the prime factorization of a given integer. Phrased as a decision problem, it is the problem of deciding whether the input has a factor less than k. No efficient integer factorization algorithm is known, and this fact forms the basis of several modern cryptographic systems, such as the RSA algorithm. The integer factori…	What computational problem is commonly associated with prime factorization?	56e1ec83cd28a01900c67c0a	4	integer factorization problem
275	The integer factorization problem is the computational problem of determining the prime factorization of a given integer. Phrased as a decision problem, it is the problem of deciding whether the input has a factor less than k. No efficient integer factorization algorithm is known, and this fact forms the basis of several modern cryptographic systems, such as the RSA algorithm. The integer factori…	The integer factorization problem essentially seeks to determine if the value of of an input is less than what variable?	56e1ec83cd28a01900c67c0b	224	k
276	The integer factorization problem is the computational problem of determining the prime factorization of a given integer. Phrased as a decision problem, it is the problem of deciding whether the input has a factor less than k. No efficient integer factorization algorithm is known, and this fact forms the basis of several modern cryptographic systems, such as the RSA algorithm. The integer factori…	That there currently exists no known integer factorization problem underpins what commonly used system?	56e1ec83cd28a01900c67c0c	323	modern cryptographic systems
277	The integer factorization problem is the computational problem of determining the prime factorization of a given integer. Phrased as a decision problem, it is the problem of deciding whether the input has a factor less than k. No efficient integer factorization algorithm is known, and this fact forms the basis of several modern cryptographic systems, such as the RSA algorithm. The integer factori…	That there currently exists no known integer factorization problem underpins what commonly used system?	56e1ec83cd28a01900c67c0c	365	RSA algorithm
278	The integer factorization problem is the computational problem of determining the prime factorization of a given integer. Phrased as a decision problem, it is the problem of deciding whether the input has a factor less than k. No efficient integer factorization algorithm is known, and this fact forms the basis of several modern cryptographic systems, such as the RSA algorithm. The integer factori…	What is the most well-known algorithm associated with the integer factorization problem?	56e1ec83cd28a01900c67c0e	641	the general number field sieve
279	The integer factorization problem is the computational problem of determining the prime factorization of a given integer. Phrased as a decision problem, it is the problem of deciding whether the input has a factor less than k. No efficient integer factorization algorithm is known, and this fact forms the basis of several modern cryptographic systems, such as the RSA algorithm. The integer factori…	What is the most well-known algorithm associated with the integer factorization problem?	56e1ec83cd28a01900c67c0e	365	RSA
280	The integer factorization problem is the computational problem of determining the prime factorization of a given integer. Phrased as a decision problem, it is the problem of deciding whether the input has a factor less than k. No efficient integer factorization algorithm is known, and this fact forms the basis of several modern cryptographic systems, such as the RSA algorithm. The integer factori…	What is the most well-known algorithm associated with the integer factorization problem?	56e1ec83cd28a01900c67c0e	645	general number field sieve
281	Many known complexity classes are suspected to be unequal, but this has not been proved. For instance P ⊆ NP ⊆ PP ⊆ PSPACE, but it is possible that P = PSPACE. If P is not equal to NP, then P is not equal to PSPACE either. Since there are many known complexity classes between P and PSPACE, such as RP, BPP, PP, BQP, MA, PH, etc., it is possible that all these complexity classes collapse to one cla…	What is the unproven assumption generally ascribed to the value of complexity classes?	56e1ee4de3433e1400423210	34	suspected to be unequal
282	Many known complexity classes are suspected to be unequal, but this has not been proved. For instance P ⊆ NP ⊆ PP ⊆ PSPACE, but it is possible that P = PSPACE. If P is not equal to NP, then P is not equal to PSPACE either. Since there are many known complexity classes between P and PSPACE, such as RP, BPP, PP, BQP, MA, PH, etc., it is possible that all these complexity classes collapse to one cla…	What is the unproven assumption generally ascribed to the value of complexity classes?	56e1ee4de3433e1400423210	50	unequal
283	Many known complexity classes are suspected to be unequal, but this has not been proved. For instance P ⊆ NP ⊆ PP ⊆ PSPACE, but it is possible that P = PSPACE. If P is not equal to NP, then P is not equal to PSPACE either. Since there are many known complexity classes between P and PSPACE, such as RP, BPP, PP, BQP, MA, PH, etc., it is possible that all these complexity classes collapse to one cla…	What is the unproven assumption generally ascribed to the value of complexity classes?	56e1ee4de3433e1400423210	0	Many known complexity classes are suspected to be unequal
284	Many known complexity classes are suspected to be unequal, but this has not been proved. For instance P ⊆ NP ⊆ PP ⊆ PSPACE, but it is possible that P = PSPACE. If P is not equal to NP, then P is not equal to PSPACE either. Since there are many known complexity classes between P and PSPACE, such as RP, BPP, PP, BQP, MA, PH, etc., it is possible that all these complexity classes collapse to one cla…	What is an expression that can be used to illustrate the suspected inequality of complexity classes?	56e1ee4de3433e1400423211	102	P ⊆ NP ⊆ PP ⊆ PSPACE
285	Many known complexity classes are suspected to be unequal, but this has not been proved. For instance P ⊆ NP ⊆ PP ⊆ PSPACE, but it is possible that P = PSPACE. If P is not equal to NP, then P is not equal to PSPACE either. Since there are many known complexity classes between P and PSPACE, such as RP, BPP, PP, BQP, MA, PH, etc., it is possible that all these complexity classes collapse to one cla…	Where can the complexity classes RP, BPP, PP, BQP, MA, and PH be located?	56e1ee4de3433e1400423212	269	between P and PSPACE
286	Many known complexity classes are suspected to be unequal, but this has not been proved. For instance P ⊆ NP ⊆ PP ⊆ PSPACE, but it is possible that P = PSPACE. If P is not equal to NP, then P is not equal to PSPACE either. Since there are many known complexity classes between P and PSPACE, such as RP, BPP, PP, BQP, MA, PH, etc., it is possible that all these complexity classes collapse to one cla…	What evidence between and among complexity classes would signify a theoretical watershed for complexity theory?	56e1ee4de3433e1400423214	403	Proving that any of these classes are unequal
287	Along the same lines, co-NP is the class containing the complement problems (i.e. problems with the yes/no answers reversed) of NP problems. It is believed that NP is not equal to co-NP; however, it has not yet been proven. It has been shown that if these two complexity classes are not equal then P is not equal to NP.	In what complexity class do complement problems of NP problems exist?	56e1efa0e3433e140042321a	22	co-NP
288	Along the same lines, co-NP is the class containing the complement problems (i.e. problems with the yes/no answers reversed) of NP problems. It is believed that NP is not equal to co-NP; however, it has not yet been proven. It has been shown that if these two complexity classes are not equal then P is not equal to NP.	How do the yes/no answers of a complement problem of NP appear?	56e1efa0e3433e140042321b	115	reversed
289	Along the same lines, co-NP is the class containing the complement problems (i.e. problems with the yes/no answers reversed) of NP problems. It is believed that NP is not equal to co-NP; however, it has not yet been proven. It has been shown that if these two complexity classes are not equal then P is not equal to NP.	What is commonly believed to be the value relationship between P and co-NP	56e1efa0e3433e140042321c	167	not equal
290	Along the same lines, co-NP is the class containing the complement problems (i.e. problems with the yes/no answers reversed) of NP problems. It is believed that NP is not equal to co-NP; however, it has not yet been proven. It has been shown that if these two complexity classes are not equal then P is not equal to NP.	What is commonly believed to be the value relationship between P and co-NP	56e1efa0e3433e140042321c	303	not equal
291	Along the same lines, co-NP is the class containing the complement problems (i.e. problems with the yes/no answers reversed) of NP problems. It is believed that NP is not equal to co-NP; however, it has not yet been proven. It has been shown that if these two complexity classes are not equal then P is not equal to NP.	What implication can be derived for P and NP if P and co-NP are established to be unequal?	56e1efa0e3433e140042321d	298	P is not equal to NP
292	Along the same lines, co-NP is the class containing the complement problems (i.e. problems with the yes/no answers reversed) of NP problems. It is believed that NP is not equal to co-NP; however, it has not yet been proven. It has been shown that if these two complexity classes are not equal then P is not equal to NP.	What implication can be derived for P and NP if P and co-NP are established to be unequal?	56e1efa0e3433e140042321d	303	not equal
293	Similarly, it is not known if L (the set of all problems that can be solved in logarithmic space) is strictly contained in P or equal to P. Again, there are many complexity classes between the two, such as NL and NC, and it is not known if they are distinct or equal classes.	What variable is associated with all problems solved within logarithmic space?	56e1f10ee3433e1400423222	30	L
294	Similarly, it is not known if L (the set of all problems that can be solved in logarithmic space) is strictly contained in P or equal to P. Again, there are many complexity classes between the two, such as NL and NC, and it is not known if they are distinct or equal classes.	Though unkown, what are the most commonly ascribed attributes of L in relation to P	56e1f10ee3433e1400423223	101	strictly contained in P or equal to P
295	Similarly, it is not known if L (the set of all problems that can be solved in logarithmic space) is strictly contained in P or equal to P. Again, there are many complexity classes between the two, such as NL and NC, and it is not known if they are distinct or equal classes.	Though unkown, what are the most commonly ascribed attributes of L in relation to P	56e1f10ee3433e1400423223	110	contained in P or equal to P.
296	Similarly, it is not known if L (the set of all problems that can be solved in logarithmic space) is strictly contained in P or equal to P. Again, there are many complexity classes between the two, such as NL and NC, and it is not known if they are distinct or equal classes.	What lies between L and P that prevents a definitive determination of the relationship between L and P?	56e1f10ee3433e1400423224	162	complexity classes
297	Similarly, it is not known if L (the set of all problems that can be solved in logarithmic space) is strictly contained in P or equal to P. Again, there are many complexity classes between the two, such as NL and NC, and it is not known if they are distinct or equal classes.	What lies between L and P that prevents a definitive determination of the relationship between L and P?	56e1f10ee3433e1400423224	157	many complexity classes
298	Similarly, it is not known if L (the set of all problems that can be solved in logarithmic space) is strictly contained in P or equal to P. Again, there are many complexity classes between the two, such as NL and NC, and it is not known if they are distinct or equal classes.	What are two complexity classes between L and P?	56e1f10ee3433e1400423225	206	NL and NC
299	Similarly, it is not known if L (the set of all problems that can be solved in logarithmic space) is strictly contained in P or equal to P. Again, there are many complexity classes between the two, such as NL and NC, and it is not known if they are distinct or equal classes.	What is unknown about the complexity classes between L and P that further prevents determining the value relationship between L and P?	56e1f10ee3433e1400423226	237	if they are distinct or equal classes
300	Problems that can be solved in theory (e.g., given large but finite time), but which in practice take too long for their solutions to be useful, are known as intractable problems. In complexity theory, problems that lack polynomial-time solutions are considered to be intractable for more than the smallest inputs. In fact, the Cobham–Edmonds thesis states that only those problems that can be solve…	Problems capable of theoretical solutions but consuming unreasonable time in practical application are known as what?	56e1fc57e3433e140042322c	158	intractable problems
301	Problems that can be solved in theory (e.g., given large but finite time), but which in practice take too long for their solutions to be useful, are known as intractable problems. In complexity theory, problems that lack polynomial-time solutions are considered to be intractable for more than the smallest inputs. In fact, the Cobham–Edmonds thesis states that only those problems that can be solve…	Problems capable of theoretical solutions but consuming unreasonable time in practical application are known as what?	56e1fc57e3433e140042322c	158	intractable
302	Problems that can be solved in theory (e.g., given large but finite time), but which in practice take too long for their solutions to be useful, are known as intractable problems. In complexity theory, problems that lack polynomial-time solutions are considered to be intractable for more than the smallest inputs. In fact, the Cobham–Edmonds thesis states that only those problems that can be solve…	Intractable problems lacking polynomial time solutions necessarily negate the practical efficacy of what type of algorithm?	56e1fc57e3433e140042322f	673	exponential-time algorithms
303	Problems that can be solved in theory (e.g., given large but finite time), but which in practice take too long for their solutions to be useful, are known as intractable problems. In complexity theory, problems that lack polynomial-time solutions are considered to be intractable for more than the smallest inputs. In fact, the Cobham–Edmonds thesis states that only those problems that can be solve…	Intractable problems lacking polynomial time solutions necessarily negate the practical efficacy of what type of algorithm?	56e1fc57e3433e140042322f	673	exponential-time
304	Problems that can be solved in theory (e.g., given large but finite time), but which in practice take too long for their solutions to be useful, are known as intractable problems. In complexity theory, problems that lack polynomial-time solutions are considered to be intractable for more than the smallest inputs. In fact, the Cobham–Edmonds thesis states that only those problems that can be solve…	If NP is not equal to P, viewed through this lens, what type of problems can also be considered intractable?	56e1fc57e3433e1400423230	605	NP-complete problems
305	Problems that can be solved in theory (e.g., given large but finite time), but which in practice take too long for their solutions to be useful, are known as intractable problems. In complexity theory, problems that lack polynomial-time solutions are considered to be intractable for more than the smallest inputs. In fact, the Cobham–Edmonds thesis states that only those problems that can be solve…	If NP is not equal to P, viewed through this lens, what type of problems can also be considered intractable?	56e1fc57e3433e1400423230	605	NP-complete
306	What intractability means in practice is open to debate. Saying that a problem is not in P does not imply that all large cases of the problem are hard or even that most of them are. For example, the decision problem in Presburger arithmetic has been shown not to be in P, yet algorithms have been written that solve the problem in reasonable times in most cases. Similarly, algorithms can solve the …	What eponymous variation of arithmetic presents a decision problem not evidenced in P?	56e1febfe3433e1400423236	219	Presburger arithmetic
307	What intractability means in practice is open to debate. Saying that a problem is not in P does not imply that all large cases of the problem are hard or even that most of them are. For example, the decision problem in Presburger arithmetic has been shown not to be in P, yet algorithms have been written that solve the problem in reasonable times in most cases. Similarly, algorithms can solve the …	What eponymous variation of arithmetic presents a decision problem not evidenced in P?	56e1febfe3433e1400423236	219	Presburger
308	What intractability means in practice is open to debate. Saying that a problem is not in P does not imply that all large cases of the problem are hard or even that most of them are. For example, the decision problem in Presburger arithmetic has been shown not to be in P, yet algorithms have been written that solve the problem in reasonable times in most cases. Similarly, algorithms can solve the …	Despite the Presburger problem, and in view of intractability, what has been done to establish solutions in reasonable periods of time?	56e1febfe3433e1400423237	276	algorithms have been written
309	What intractability means in practice is open to debate. Saying that a problem is not in P does not imply that all large cases of the problem are hard or even that most of them are. For example, the decision problem in Presburger arithmetic has been shown not to be in P, yet algorithms have been written that solve the problem in reasonable times in most cases. Similarly, algorithms can solve the …	Despite the Presburger problem, and in view of intractability, what has been done to establish solutions in reasonable periods of time?	56e1febfe3433e1400423237	276	algorithms have been written that solve the problem in reasonable times in most cases
310	What intractability means in practice is open to debate. Saying that a problem is not in P does not imply that all large cases of the problem are hard or even that most of them are. For example, the decision problem in Presburger arithmetic has been shown not to be in P, yet algorithms have been written that solve the problem in reasonable times in most cases. Similarly, algorithms can solve the …	What is an example of a problem to which effective algorithms have provided a solution in spite of the intractability associated with the breadth of sizes?	56e1febfe3433e1400423238	399	NP-complete knapsack problem
311	What intractability means in practice is open to debate. Saying that a problem is not in P does not imply that all large cases of the problem are hard or even that most of them are. For example, the decision problem in Presburger arithmetic has been shown not to be in P, yet algorithms have been written that solve the problem in reasonable times in most cases. Similarly, algorithms can solve the …	What is an example of a problem to which effective algorithms have provided a solution in spite of the intractability associated with the breadth of sizes?	56e1febfe3433e1400423238	399	NP-complete knapsack
312	What intractability means in practice is open to debate. Saying that a problem is not in P does not imply that all large cases of the problem are hard or even that most of them are. For example, the decision problem in Presburger arithmetic has been shown not to be in P, yet algorithms have been written that solve the problem in reasonable times in most cases. Similarly, algorithms can solve the …	What is an example of a problem to which effective algorithms have provided a solution in spite of the intractability associated with the breadth of sizes?	56e1febfe3433e1400423238	395	the NP-complete knapsack problem
313	What intractability means in practice is open to debate. Saying that a problem is not in P does not imply that all large cases of the problem are hard or even that most of them are. For example, the decision problem in Presburger arithmetic has been shown not to be in P, yet algorithms have been written that solve the problem in reasonable times in most cases. Similarly, algorithms can solve the …	How quickly can an algorithm solve an NP-complete knapsack problem?	56e1febfe3433e1400423239	455	in less than quadratic time
314	What intractability means in practice is open to debate. Saying that a problem is not in P does not imply that all large cases of the problem are hard or even that most of them are. For example, the decision problem in Presburger arithmetic has been shown not to be in P, yet algorithms have been written that solve the problem in reasonable times in most cases. Similarly, algorithms can solve the …	How quickly can an algorithm solve an NP-complete knapsack problem?	56e1febfe3433e1400423239	458	less than quadratic time
315	What intractability means in practice is open to debate. Saying that a problem is not in P does not imply that all large cases of the problem are hard or even that most of them are. For example, the decision problem in Presburger arithmetic has been shown not to be in P, yet algorithms have been written that solve the problem in reasonable times in most cases. Similarly, algorithms can solve the …	What is the example of another problem characterized by large instances that is routinely solved by SAT handlers employing efficient algorithms?	56e1febfe3433e140042323a	539	NP-complete Boolean satisfiability problem
316	What intractability means in practice is open to debate. Saying that a problem is not in P does not imply that all large cases of the problem are hard or even that most of them are. For example, the decision problem in Presburger arithmetic has been shown not to be in P, yet algorithms have been written that solve the problem in reasonable times in most cases. Similarly, algorithms can solve the …	What is the example of another problem characterized by large instances that is routinely solved by SAT handlers employing efficient algorithms?	56e1febfe3433e140042323a	539	NP-complete Boolean satisfiability
317	What intractability means in practice is open to debate. Saying that a problem is not in P does not imply that all large cases of the problem are hard or even that most of them are. For example, the decision problem in Presburger arithmetic has been shown not to be in P, yet algorithms have been written that solve the problem in reasonable times in most cases. Similarly, algorithms can solve the …	What is the example of another problem characterized by large instances that is routinely solved by SAT handlers employing efficient algorithms?	56e1febfe3433e140042323a	535	the NP-complete Boolean satisfiability problem
318	Before the actual research explicitly devoted to the complexity of algorithmic problems started off, numerous foundations were laid out by various researchers. Most influential among these was the definition of Turing machines by Alan Turing in 1936, which turned out to be a very robust and flexible simplification of a computer.	What tactic did researchers employ to offset the former deficit of work surrounding the complexity of algorithmic problems?	56e200e4cd28a01900c67c14	110	foundations were laid out
319	Before the actual research explicitly devoted to the complexity of algorithmic problems started off, numerous foundations were laid out by various researchers. Most influential among these was the definition of Turing machines by Alan Turing in 1936, which turned out to be a very robust and flexible simplification of a computer.	What tactic did researchers employ to offset the former deficit of work surrounding the complexity of algorithmic problems?	56e200e4cd28a01900c67c14	101	numerous foundations were laid out
320	Before the actual research explicitly devoted to the complexity of algorithmic problems started off, numerous foundations were laid out by various researchers. Most influential among these was the definition of Turing machines by Alan Turing in 1936, which turned out to be a very robust and flexible simplification of a computer.	What tactic did researchers employ to offset the former deficit of work surrounding the complexity of algorithmic problems?	56e200e4cd28a01900c67c14	101	numerous foundations were laid out by various researchers
321	Before the actual research explicitly devoted to the complexity of algorithmic problems started off, numerous foundations were laid out by various researchers. Most influential among these was the definition of Turing machines by Alan Turing in 1936, which turned out to be a very robust and flexible simplification of a computer.	Who was the most influential researcher among those grappling with the deficit of work surrounding the complexity posed by algorithmic problems?	56e200e4cd28a01900c67c15	230	Alan Turing
322	Before the actual research explicitly devoted to the complexity of algorithmic problems started off, numerous foundations were laid out by various researchers. Most influential among these was the definition of Turing machines by Alan Turing in 1936, which turned out to be a very robust and flexible simplification of a computer.	What theoretical device is attributed to Alan Turing?	56e200e4cd28a01900c67c16	211	Turing machines
323	Before the actual research explicitly devoted to the complexity of algorithmic problems started off, numerous foundations were laid out by various researchers. Most influential among these was the definition of Turing machines by Alan Turing in 1936, which turned out to be a very robust and flexible simplification of a computer.	In what year was the Alan Turing's definitional model of a computing device received?	56e200e4cd28a01900c67c17	245	1936
324	Before the actual research explicitly devoted to the complexity of algorithmic problems started off, numerous foundations were laid out by various researchers. Most influential among these was the definition of Turing machines by Alan Turing in 1936, which turned out to be a very robust and flexible simplification of a computer.	In the most basic sense what did a Turing machine emulate?	56e200e4cd28a01900c67c18	319	a computer
325	As Fortnow & Homer (2003) point out, the beginning of systematic studies in computational complexity is attributed to the seminal paper "On the Computational Complexity of Algorithms" by Juris Hartmanis and Richard Stearns (1965), which laid out the definitions of time and space complexity and proved the hierarchy theorems. Also, in 1965 Edmonds defined a "good" algorithm as one with running time…	What paper is commonly considered the bellwether ushering in systematic studies computational complexity?	56e202e9e3433e1400423240	137	On the Computational Complexity of Algorithms
326	As Fortnow & Homer (2003) point out, the beginning of systematic studies in computational complexity is attributed to the seminal paper "On the Computational Complexity of Algorithms" by Juris Hartmanis and Richard Stearns (1965), which laid out the definitions of time and space complexity and proved the hierarchy theorems. Also, in 1965 Edmonds defined a "good" algorithm as one with running time…	What paper is commonly considered the bellwether ushering in systematic studies computational complexity?	56e202e9e3433e1400423240	136	"On the Computational Complexity of Algorithms"
327	As Fortnow & Homer (2003) point out, the beginning of systematic studies in computational complexity is attributed to the seminal paper "On the Computational Complexity of Algorithms" by Juris Hartmanis and Richard Stearns (1965), which laid out the definitions of time and space complexity and proved the hierarchy theorems. Also, in 1965 Edmonds defined a "good" algorithm as one with running time…	What individuals were responsible for authoring "On the Computational Complexity of Algorithms"?	56e202e9e3433e1400423241	187	Juris Hartmanis and Richard Stearns
328	As Fortnow & Homer (2003) point out, the beginning of systematic studies in computational complexity is attributed to the seminal paper "On the Computational Complexity of Algorithms" by Juris Hartmanis and Richard Stearns (1965), which laid out the definitions of time and space complexity and proved the hierarchy theorems. Also, in 1965 Edmonds defined a "good" algorithm as one with running time…	In what year was Hatmanis and Stearn's seminal work in computational complexity received?	56e202e9e3433e1400423242	224	1965
329	As Fortnow & Homer (2003) point out, the beginning of systematic studies in computational complexity is attributed to the seminal paper "On the Computational Complexity of Algorithms" by Juris Hartmanis and Richard Stearns (1965), which laid out the definitions of time and space complexity and proved the hierarchy theorems. Also, in 1965 Edmonds defined a "good" algorithm as one with running time…	What complex measurements were defined by "On the Computational Complexity of Algorithms"?	56e202e9e3433e1400423243	265	time and space
330	As Fortnow & Homer (2003) point out, the beginning of systematic studies in computational complexity is attributed to the seminal paper "On the Computational Complexity of Algorithms" by Juris Hartmanis and Richard Stearns (1965), which laid out the definitions of time and space complexity and proved the hierarchy theorems. Also, in 1965 Edmonds defined a "good" algorithm as one with running time…	What complex measurements were defined by "On the Computational Complexity of Algorithms"?	56e202e9e3433e1400423243	250	definitions of time and space complexity
331	As Fortnow & Homer (2003) point out, the beginning of systematic studies in computational complexity is attributed to the seminal paper "On the Computational Complexity of Algorithms" by Juris Hartmanis and Richard Stearns (1965), which laid out the definitions of time and space complexity and proved the hierarchy theorems. Also, in 1965 Edmonds defined a "good" algorithm as one with running time…	What complex measurements were defined by "On the Computational Complexity of Algorithms"?	56e202e9e3433e1400423243	265	time and space complexity
332	As Fortnow & Homer (2003) point out, the beginning of systematic studies in computational complexity is attributed to the seminal paper "On the Computational Complexity of Algorithms" by Juris Hartmanis and Richard Stearns (1965), which laid out the definitions of time and space complexity and proved the hierarchy theorems. Also, in 1965 Edmonds defined a "good" algorithm as one with running time…	In what year did Edmond's characterize a "good" algorithm?	56e202e9e3433e1400423244	224	1965
333	As Fortnow & Homer (2003) point out, the beginning of systematic studies in computational complexity is attributed to the seminal paper "On the Computational Complexity of Algorithms" by Juris Hartmanis and Richard Stearns (1965), which laid out the definitions of time and space complexity and proved the hierarchy theorems. Also, in 1965 Edmonds defined a "good" algorithm as one with running time…	In what year did Edmond's characterize a "good" algorithm?	56e202e9e3433e1400423244	335	1965
334	Earlier papers studying problems solvable by Turing machines with specific bounded resources include John Myhill's definition of linear bounded automata (Myhill 1960), Raymond Smullyan's study of rudimentary sets (1961), as well as Hisao Yamada's paper on real-time computations (1962). Somewhat earlier, Boris Trakhtenbrot (1956), a pioneer in the field from the USSR, studied another specific comp…	Who provided a definition of linear bounded automata in 1960?	56e2042ecd28a01900c67c1e	102	John Myhill
335	Earlier papers studying problems solvable by Turing machines with specific bounded resources include John Myhill's definition of linear bounded automata (Myhill 1960), Raymond Smullyan's study of rudimentary sets (1961), as well as Hisao Yamada's paper on real-time computations (1962). Somewhat earlier, Boris Trakhtenbrot (1956), a pioneer in the field from the USSR, studied another specific comp…	In what year did Raymond Sullivan publish a study of rudimentary sets?	56e2042ecd28a01900c67c1f	215	1961
336	Earlier papers studying problems solvable by Turing machines with specific bounded resources include John Myhill's definition of linear bounded automata (Myhill 1960), Raymond Smullyan's study of rudimentary sets (1961), as well as Hisao Yamada's paper on real-time computations (1962). Somewhat earlier, Boris Trakhtenbrot (1956), a pioneer in the field from the USSR, studied another specific comp…	In 1962, who was responsible for the authorship of a paper published on real time-computations?	56e2042ecd28a01900c67c20	233	Hisao Yamada
337	Even though some proofs of complexity-theoretic theorems regularly assume some concrete choice of input encoding, one tries to keep the discussion abstract enough to be independent of the choice of encoding. This can be achieved by ensuring that different representations can be transformed into each other efficiently.	What is the concrete choice typically assumed by most complexity-theoretic theorems?	56e20a27cd28a01900c67c24	98	input encoding
338	Even though some proofs of complexity-theoretic theorems regularly assume some concrete choice of input encoding, one tries to keep the discussion abstract enough to be independent of the choice of encoding. This can be achieved by ensuring that different representations can be transformed into each other efficiently.	In the effort of maintaining a level of abstraction, what choice is typically left independent?	56e20a27cd28a01900c67c25	104	encoding
339	Even though some proofs of complexity-theoretic theorems regularly assume some concrete choice of input encoding, one tries to keep the discussion abstract enough to be independent of the choice of encoding. This can be achieved by ensuring that different representations can be transformed into each other efficiently.	In the effort of maintaining a level of abstraction, what choice is typically left independent?	56e20a27cd28a01900c67c25	198	encoding
340	In 1967, Manuel Blum developed an axiomatic complexity theory based on his axioms and proved an important result, the so-called, speed-up theorem. The field really began to flourish in 1971 when the US researcher Stephen Cook and, working independently, Leonid Levin in the USSR, proved that there exist practically relevant problems that are NP-complete. In 1972, Richard Karp took this idea a leap…	Who is responsible for axiomatic complexity theory?	56e20a3ae3433e140042324a	9	Manuel Blum
343	In 1967, Manuel Blum developed an axiomatic complexity theory based on his axioms and proved an important result, the so-called, speed-up theorem. The field really began to flourish in 1971 when the US researcher Stephen Cook and, working independently, Leonid Levin in the USSR, proved that there exist practically relevant problems that are NP-complete. In 1972, Richard Karp took this idea a leap…	What theorem was implicated by Manuel Blum's axioms?	56e20a3ae3433e140042324b	129	speed-up theorem
346	In 1967, Manuel Blum developed an axiomatic complexity theory based on his axioms and proved an important result, the so-called, speed-up theorem. The field really began to flourish in 1971 when the US researcher Stephen Cook and, working independently, Leonid Levin in the USSR, proved that there exist practically relevant problems that are NP-complete. In 1972, Richard Karp took this idea a leap…	What is the paper written by Richard Karp in 1972 that ushered in a new era of understanding between intractability and NP-complete problems?	56e20a3ae3433e140042324d	433	"Reducibility Among Combinatorial Problems"
347	In 1967, Manuel Blum developed an axiomatic complexity theory based on his axioms and proved an important result, the so-called, speed-up theorem. The field really began to flourish in 1971 when the US researcher Stephen Cook and, working independently, Leonid Levin in the USSR, proved that there exist practically relevant problems that are NP-complete. In 1972, Richard Karp took this idea a leap…	What is the paper written by Richard Karp in 1972 that ushered in a new era of understanding between intractability and NP-complete problems?	56e20a3ae3433e140042324d	434	Reducibility Among Combinatorial Problems
349	In 1967, Manuel Blum developed an axiomatic complexity theory based on his axioms and proved an important result, the so-called, speed-up theorem. The field really began to flourish in 1971 when the US researcher Stephen Cook and, working independently, Leonid Levin in the USSR, proved that there exist practically relevant problems that are NP-complete. In 1972, Richard Karp took this idea a leap…	How many combinatory and graph theoretical problems, formerly believed to be plagued by intractability, did Karp's paper address?	56e20a3ae3433e140042324e	502	21
0	Southern California, often abbreviated SoCal, is a geographic and cultural region that generally comprises California's southernmost 10 counties. The region is traditionally described as "eight counties", based on demographics and economic ties: Imperial, Los Angeles, Orange, Riverside, San Bernardino, San Diego, Santa Barbara, and Ventura. The more extensive 10-county definition, including Kern …	What is Southern California often abbreviated as?	5705e26d75f01819005e76d4	39	SoCal
1	Southern California, often abbreviated SoCal, is a geographic and cultural region that generally comprises California's southernmost 10 counties. The region is traditionally described as "eight counties", based on demographics and economic ties: Imperial, Los Angeles, Orange, Riverside, San Bernardino, San Diego, Santa Barbara, and Ventura. The more extensive 10-county definition, including Kern …	Despite being traditionall described as "eight counties", how many counties does this region actually have?	5705e26d75f01819005e76d5	133	10 counties
2	Southern California, often abbreviated SoCal, is a geographic and cultural region that generally comprises California's southernmost 10 counties. The region is traditionally described as "eight counties", based on demographics and economic ties: Imperial, Los Angeles, Orange, Riverside, San Bernardino, San Diego, Santa Barbara, and Ventura. The more extensive 10-county definition, including Kern …	Despite being traditionall described as "eight counties", how many counties does this region actually have?	5705e26d75f01819005e76d5	133	10
3	Southern California, often abbreviated SoCal, is a geographic and cultural region that generally comprises California's southernmost 10 counties. The region is traditionally described as "eight counties", based on demographics and economic ties: Imperial, Los Angeles, Orange, Riverside, San Bernardino, San Diego, Santa Barbara, and Ventura. The more extensive 10-county definition, including Kern …	What is a major importance of Southern California in relation to California and the United States?	5705e26d75f01819005e76d6	514	economic center
4	Southern California, often abbreviated SoCal, is a geographic and cultural region that generally comprises California's southernmost 10 counties. The region is traditionally described as "eight counties", based on demographics and economic ties: Imperial, Los Angeles, Orange, Riverside, San Bernardino, San Diego, Santa Barbara, and Ventura. The more extensive 10-county definition, including Kern …	What is a major importance of Southern California in relation to California and the United States?	5705e26d75f01819005e76d6	508	major economic center
5	Southern California, often abbreviated SoCal, is a geographic and cultural region that generally comprises California's southernmost 10 counties. The region is traditionally described as "eight counties", based on demographics and economic ties: Imperial, Los Angeles, Orange, Riverside, San Bernardino, San Diego, Santa Barbara, and Ventura. The more extensive 10-county definition, including Kern …	What are the ties that best described what the "eight counties" are based on?	5705e26d75f01819005e76d7	214	demographics and economic ties
6	Southern California, often abbreviated SoCal, is a geographic and cultural region that generally comprises California's southernmost 10 counties. The region is traditionally described as "eight counties", based on demographics and economic ties: Imperial, Los Angeles, Orange, Riverside, San Bernardino, San Diego, Santa Barbara, and Ventura. The more extensive 10-county definition, including Kern …	What are the ties that best described what the "eight counties" are based on?	5705e26d75f01819005e76d7	231	economic
7	Southern California, often abbreviated SoCal, is a geographic and cultural region that generally comprises California's southernmost 10 counties. The region is traditionally described as "eight counties", based on demographics and economic ties: Imperial, Los Angeles, Orange, Riverside, San Bernardino, San Diego, Santa Barbara, and Ventura. The more extensive 10-county definition, including Kern …	What are the ties that best described what the "eight counties" are based on?	5705e26d75f01819005e76d7	214	demographics and economic
8	Southern California, often abbreviated SoCal, is a geographic and cultural region that generally comprises California's southernmost 10 counties. The region is traditionally described as "eight counties", based on demographics and economic ties: Imperial, Los Angeles, Orange, Riverside, San Bernardino, San Diego, Santa Barbara, and Ventura. The more extensive 10-county definition, including Kern …	The reasons for the las two counties to be added are based on what?	5705e26d75f01819005e76d8	451	historical political divisions
9	The 8- and 10-county definitions are not used for the greater Southern California Megaregion, one of the 11 megaregions of the United States. The megaregion's area is more expansive, extending east into Las Vegas, Nevada, and south across the Mexican border into Tijuana.	What is the name of the region that is not defined by the eight or 10 county definitions?	5705e33f52bb89140068964c	62	Southern California Megaregion
10	The 8- and 10-county definitions are not used for the greater Southern California Megaregion, one of the 11 megaregions of the United States. The megaregion's area is more expansive, extending east into Las Vegas, Nevada, and south across the Mexican border into Tijuana.	What is the name of the region that is not defined by the eight or 10 county definitions?	5705e33f52bb89140068964c	50	the greater Southern California Megaregion
11	The 8- and 10-county definitions are not used for the greater Southern California Megaregion, one of the 11 megaregions of the United States. The megaregion's area is more expansive, extending east into Las Vegas, Nevada, and south across the Mexican border into Tijuana.	How many megaregions are there in the United States?	5705e33f52bb89140068964d	105	11
12	The 8- and 10-county definitions are not used for the greater Southern California Megaregion, one of the 11 megaregions of the United States. The megaregion's area is more expansive, extending east into Las Vegas, Nevada, and south across the Mexican border into Tijuana.	What is the name of the state that the megaregion expands to in the east?	5705e33f52bb89140068964e	214	Nevada
13	The 8- and 10-county definitions are not used for the greater Southern California Megaregion, one of the 11 megaregions of the United States. The megaregion's area is more expansive, extending east into Las Vegas, Nevada, and south across the Mexican border into Tijuana.	Which border does the megaregion extend over?	5705e33f52bb89140068964f	243	Mexican
14	The 8- and 10-county definitions are not used for the greater Southern California Megaregion, one of the 11 megaregions of the United States. The megaregion's area is more expansive, extending east into Las Vegas, Nevada, and south across the Mexican border into Tijuana.	What is the name of the area past the border that the megaregion extends into?	5705e33f52bb891400689650	263	Tijuana
15	Southern California includes the heavily built-up urban area stretching along the Pacific coast from Ventura, through the Greater Los Angeles Area and the Inland Empire, and down to Greater San Diego. Southern California's population encompasses seven metropolitan areas, or MSAs: the Los Angeles metropolitan area, consisting of Los Angeles and Orange counties; the Inland Empire, consisting of Riv…	Which coastline does Southern California touch?	5705e3f252bb89140068966a	82	Pacific
16	Southern California includes the heavily built-up urban area stretching along the Pacific coast from Ventura, through the Greater Los Angeles Area and the Inland Empire, and down to Greater San Diego. Southern California's population encompasses seven metropolitan areas, or MSAs: the Los Angeles metropolitan area, consisting of Los Angeles and Orange counties; the Inland Empire, consisting of Riv…	How many metropolitan areas does Southern California's population encompass?	5705e3f252bb89140068966b	246	seven
17	Southern California includes the heavily built-up urban area stretching along the Pacific coast from Ventura, through the Greater Los Angeles Area and the Inland Empire, and down to Greater San Diego. Southern California's population encompasses seven metropolitan areas, or MSAs: the Los Angeles metropolitan area, consisting of Los Angeles and Orange counties; the Inland Empire, consisting of Riv…	How many inhabitants does the Los Angeles area contain?	5705e3f252bb89140068966c	691	12 million
18	Southern California includes the heavily built-up urban area stretching along the Pacific coast from Ventura, through the Greater Los Angeles Area and the Inland Empire, and down to Greater San Diego. Southern California's population encompasses seven metropolitan areas, or MSAs: the Los Angeles metropolitan area, consisting of Los Angeles and Orange counties; the Inland Empire, consisting of Riv…	How many inhabitants does the Los Angeles area contain?	5705e3f252bb89140068966c	686	over 12 million inhabitants
19	Southern California includes the heavily built-up urban area stretching along the Pacific coast from Ventura, through the Greater Los Angeles Area and the Inland Empire, and down to Greater San Diego. Southern California's population encompasses seven metropolitan areas, or MSAs: the Los Angeles metropolitan area, consisting of Los Angeles and Orange counties; the Inland Empire, consisting of Riv…	Which of the three heavily populated areas has the least number of inhabitants?	5705e3f252bb89140068966d	793	San Diego
20	Southern California includes the heavily built-up urban area stretching along the Pacific coast from Ventura, through the Greater Los Angeles Area and the Inland Empire, and down to Greater San Diego. Southern California's population encompasses seven metropolitan areas, or MSAs: the Los Angeles metropolitan area, consisting of Los Angeles and Orange counties; the Inland Empire, consisting of Riv…	Which of the three heavily populated areas has the least number of inhabitants?	5705e3f252bb89140068966d	789	the San Diego area
21	Southern California includes the heavily built-up urban area stretching along the Pacific coast from Ventura, through the Greater Los Angeles Area and the Inland Empire, and down to Greater San Diego. Southern California's population encompasses seven metropolitan areas, or MSAs: the Los Angeles metropolitan area, consisting of Los Angeles and Orange counties; the Inland Empire, consisting of Riv…	How many people does the Greater Los Angeles Area have?	5705e3f252bb89140068966e	1020	17.5 million
22	Southern California includes the heavily built-up urban area stretching along the Pacific coast from Ventura, through the Greater Los Angeles Area and the Inland Empire, and down to Greater San Diego. Southern California's population encompasses seven metropolitan areas, or MSAs: the Los Angeles metropolitan area, consisting of Los Angeles and Orange counties; the Inland Empire, consisting of Riv…	How many people does the Greater Los Angeles Area have?	5705e3f252bb89140068966e	1015	over 17.5 million
23	To the east is the Colorado Desert and the Colorado River at the border with Arizona, and the Mojave Desert at the border with the state of Nevada. To the south is the Mexico–United States border.	What is the name of the water body that is found to the east?	5705e4fe75f01819005e7704	43	Colorado River
24	To the east is the Colorado Desert and the Colorado River at the border with Arizona, and the Mojave Desert at the border with the state of Nevada. To the south is the Mexico–United States border.	What is the name of the water body that is found to the east?	5705e4fe75f01819005e7704	39	the Colorado River
25	To the east is the Colorado Desert and the Colorado River at the border with Arizona, and the Mojave Desert at the border with the state of Nevada. To the south is the Mexico–United States border.	What is the name of the desert on the border of Arizona?	5705e4fe75f01819005e7705	19	Colorado Desert
26	To the east is the Colorado Desert and the Colorado River at the border with Arizona, and the Mojave Desert at the border with the state of Nevada. To the south is the Mexico–United States border.	What is the name of the desert on the border of Arizona?	5705e4fe75f01819005e7705	15	the Colorado Desert
27	To the east is the Colorado Desert and the Colorado River at the border with Arizona, and the Mojave Desert at the border with the state of Nevada. To the south is the Mexico–United States border.	What is the name of the desert near the border of Nevada?	5705e4fe75f01819005e7706	94	Mojave Desert
28	To the east is the Colorado Desert and the Colorado River at the border with Arizona, and the Mojave Desert at the border with the state of Nevada. To the south is the Mexico–United States border.	What is the name of the desert near the border of Nevada?	5705e4fe75f01819005e7706	90	the Mojave Desert
29	To the east is the Colorado Desert and the Colorado River at the border with Arizona, and the Mojave Desert at the border with the state of Nevada. To the south is the Mexico–United States border.	What is the name of the border to the south?	5705e4fe75f01819005e7707	168	Mexico–United States border
30	To the east is the Colorado Desert and the Colorado River at the border with Arizona, and the Mojave Desert at the border with the state of Nevada. To the south is the Mexico–United States border.	What is the name of the border to the south?	5705e4fe75f01819005e7707	164	the Mexico–United States border
31	Within southern California are two major cities, Los Angeles and San Diego, as well as three of the country's largest metropolitan areas. With a population of 3,792,621, Los Angeles is the most populous city in California and the second most populous in the United States. To the south and with a population of 1,307,402 is San Diego, the second most populous city in the state and the eighth most p…	The cities of Los Angeles and San Diego are a part of which state?	5705e63175f01819005e7720	16	California
32	Within southern California are two major cities, Los Angeles and San Diego, as well as three of the country's largest metropolitan areas. With a population of 3,792,621, Los Angeles is the most populous city in California and the second most populous in the United States. To the south and with a population of 1,307,402 is San Diego, the second most populous city in the state and the eighth most p…	What is the population of Los Angeles?	5705e63175f01819005e7721	159	3,792,621
33	Within southern California are two major cities, Los Angeles and San Diego, as well as three of the country's largest metropolitan areas. With a population of 3,792,621, Los Angeles is the most populous city in California and the second most populous in the United States. To the south and with a population of 1,307,402 is San Diego, the second most populous city in the state and the eighth most p…	Which city is the most populous in California?	5705e63175f01819005e7722	170	Los Angeles
34	Within southern California are two major cities, Los Angeles and San Diego, as well as three of the country's largest metropolitan areas. With a population of 3,792,621, Los Angeles is the most populous city in California and the second most populous in the United States. To the south and with a population of 1,307,402 is San Diego, the second most populous city in the state and the eighth most p…	Which city is the most populous in California?	5705e63175f01819005e7722	49	Los Angeles
35	Within southern California are two major cities, Los Angeles and San Diego, as well as three of the country's largest metropolitan areas. With a population of 3,792,621, Los Angeles is the most populous city in California and the second most populous in the United States. To the south and with a population of 1,307,402 is San Diego, the second most populous city in the state and the eighth most p…	What is the eighth most populous city in the nation?	5705e63175f01819005e7723	324	San Diego
36	Within southern California are two major cities, Los Angeles and San Diego, as well as three of the country's largest metropolitan areas. With a population of 3,792,621, Los Angeles is the most populous city in California and the second most populous in the United States. To the south and with a population of 1,307,402 is San Diego, the second most populous city in the state and the eighth most p…	In which cardinal direction from Los Angeles is San Diego?	5705e63175f01819005e7724	280	south
37	Its counties of Los Angeles, Orange, San Diego, San Bernardino, and Riverside are the five most populous in the state and all are in the top 15 most populous counties in the United States.	Orange, San Diego, Riverside and San Bernardino make up four of the five counties. What is the name of the last county?	5705e99452bb891400689688	16	Los Angeles
38	Its counties of Los Angeles, Orange, San Diego, San Bernardino, and Riverside are the five most populous in the state and all are in the top 15 most populous counties in the United States.	Orange, San Diego, Riverside and San Bernardino make up four of the five counties. What is the name of the last county?	5705e99452bb891400689688	68	Riverside
39	Its counties of Los Angeles, Orange, San Diego, San Bernardino, and Riverside are the five most populous in the state and all are in the top 15 most populous counties in the United States.	What country are all the counties in?	5705e99452bb891400689689	174	United States
40	Its counties of Los Angeles, Orange, San Diego, San Bernardino, and Riverside are the five most populous in the state and all are in the top 15 most populous counties in the United States.	What country are all the counties in?	5705e99452bb891400689689	170	the United States
41	Its counties of Los Angeles, Orange, San Diego, San Bernardino, and Riverside are the five most populous in the state and all are in the top 15 most populous counties in the United States.	What country are all the counties in?	5705e99452bb891400689689	16	Los Angeles
42	Its counties of Los Angeles, Orange, San Diego, San Bernardino, and Riverside are the five most populous in the state and all are in the top 15 most populous counties in the United States.	What are Los Angeles, Orange, San Diego, San Bernardino and Riverside?	5705e99452bb89140068968a	4	counties
43	Its counties of Los Angeles, Orange, San Diego, San Bernardino, and Riverside are the five most populous in the state and all are in the top 15 most populous counties in the United States.	What are Los Angeles, Orange, San Diego, San Bernardino and Riverside?	5705e99452bb89140068968a	86	five most populous in the state
44	Its counties of Los Angeles, Orange, San Diego, San Bernardino, and Riverside are the five most populous in the state and all are in the top 15 most populous counties in the United States.	What is the lowest ranking one of the counties could have in terms of most populous counties in the United States?	5705e99452bb89140068968b	141	15
45	Its counties of Los Angeles, Orange, San Diego, San Bernardino, and Riverside are the five most populous in the state and all are in the top 15 most populous counties in the United States.	What is the lowest ranking one of the counties could have in terms of most populous counties in the United States?	5705e99452bb89140068968b	68	Riverside
46	Its counties of Los Angeles, Orange, San Diego, San Bernardino, and Riverside are the five most populous in the state and all are in the top 15 most populous counties in the United States.	What is the smallest geographical region discussed?	5705e99452bb89140068968c	4	counties
47	Its counties of Los Angeles, Orange, San Diego, San Bernardino, and Riverside are the five most populous in the state and all are in the top 15 most populous counties in the United States.	What is the smallest geographical region discussed?	5705e99452bb89140068968c	68	Riverside
48	The motion picture, television, and music industry is centered on the Los Angeles in southern California. Hollywood, a district within Los Angeles, is also a name associated with the motion picture industry. Headquartered in southern California are The Walt Disney Company (which also owns ABC), Sony Pictures, Universal, MGM, Paramount Pictures, 20th Century Fox, and Warner Brothers. Universal, Wa…	What is the name given to the district that is associated with the motion picture industry?	5705eb3375f01819005e7764	106	Hollywood
49	The motion picture, television, and music industry is centered on the Los Angeles in southern California. Hollywood, a district within Los Angeles, is also a name associated with the motion picture industry. Headquartered in southern California are The Walt Disney Company (which also owns ABC), Sony Pictures, Universal, MGM, Paramount Pictures, 20th Century Fox, and Warner Brothers. Universal, Wa…	Which city does the Hollywood district belong to?	5705eb3375f01819005e7765	135	Los Angeles
50	The motion picture, television, and music industry is centered on the Los Angeles in southern California. Hollywood, a district within Los Angeles, is also a name associated with the motion picture industry. Headquartered in southern California are The Walt Disney Company (which also owns ABC), Sony Pictures, Universal, MGM, Paramount Pictures, 20th Century Fox, and Warner Brothers. Universal, Wa…	Which city does the Hollywood district belong to?	5705eb3375f01819005e7765	70	Los Angeles
51	The motion picture, television, and music industry is centered on the Los Angeles in southern California. Hollywood, a district within Los Angeles, is also a name associated with the motion picture industry. Headquartered in southern California are The Walt Disney Company (which also owns ABC), Sony Pictures, Universal, MGM, Paramount Pictures, 20th Century Fox, and Warner Brothers. Universal, Wa…	Which company owns ABC?	5705eb3375f01819005e7766	249	The Walt Disney Company
52	The motion picture, television, and music industry is centered on the Los Angeles in southern California. Hollywood, a district within Los Angeles, is also a name associated with the motion picture industry. Headquartered in southern California are The Walt Disney Company (which also owns ABC), Sony Pictures, Universal, MGM, Paramount Pictures, 20th Century Fox, and Warner Brothers. Universal, Wa…	Other than the motion picture and television industry, what other major industry is centered in Los Angeles?	5705eb3375f01819005e7767	36	music
53	The motion picture, television, and music industry is centered on the Los Angeles in southern California. Hollywood, a district within Los Angeles, is also a name associated with the motion picture industry. Headquartered in southern California are The Walt Disney Company (which also owns ABC), Sony Pictures, Universal, MGM, Paramount Pictures, 20th Century Fox, and Warner Brothers. Universal, Wa…	Other than the motion picture and television industry, what other major industry is centered in Los Angeles?	5705eb3375f01819005e7767	432	major record companies
54	The motion picture, television, and music industry is centered on the Los Angeles in southern California. Hollywood, a district within Los Angeles, is also a name associated with the motion picture industry. Headquartered in southern California are The Walt Disney Company (which also owns ABC), Sony Pictures, Universal, MGM, Paramount Pictures, 20th Century Fox, and Warner Brothers. Universal, Wa…	Other than Universal and Warner Brothers, what other company runs a major record company?	5705eb3375f01819005e7768	418	Sony
55	Southern California is also home to a large home grown surf and skateboard culture. Companies such as Volcom, Quiksilver, No Fear, RVCA, and Body Glove are all headquartered here. Professional skateboarder Tony Hawk, professional surfers Rob Machado, Tim Curran, Bobby Martinez, Pat O'Connell, Dane Reynolds, and Chris Ward, and professional snowboarder Shaun White live in southern California. Some…	Other than surf, what other culture is southern California home to?	5705ec1675f01819005e776e	64	skateboard
56	Southern California is also home to a large home grown surf and skateboard culture. Companies such as Volcom, Quiksilver, No Fear, RVCA, and Body Glove are all headquartered here. Professional skateboarder Tony Hawk, professional surfers Rob Machado, Tim Curran, Bobby Martinez, Pat O'Connell, Dane Reynolds, and Chris Ward, and professional snowboarder Shaun White live in southern California. Some…	What is the name of the professional skateboarder that lives in southern California?	5705ec1675f01819005e776f	206	Tony Hawk
57	Southern California is also home to a large home grown surf and skateboard culture. Companies such as Volcom, Quiksilver, No Fear, RVCA, and Body Glove are all headquartered here. Professional skateboarder Tony Hawk, professional surfers Rob Machado, Tim Curran, Bobby Martinez, Pat O'Connell, Dane Reynolds, and Chris Ward, and professional snowboarder Shaun White live in southern California. Some…	What famous snowbaorder lives in southern California?	5705ec1675f01819005e7770	354	Shaun White
58	Southern California is also home to a large home grown surf and skateboard culture. Companies such as Volcom, Quiksilver, No Fear, RVCA, and Body Glove are all headquartered here. Professional skateboarder Tony Hawk, professional surfers Rob Machado, Tim Curran, Bobby Martinez, Pat O'Connell, Dane Reynolds, and Chris Ward, and professional snowboarder Shaun White live in southern California. Some…	Southern California is second to which island in terms of famous serf breaks?	5705ec1675f01819005e7771	580	Oahu
59	Southern California is also home to a large home grown surf and skateboard culture. Companies such as Volcom, Quiksilver, No Fear, RVCA, and Body Glove are all headquartered here. Professional skateboarder Tony Hawk, professional surfers Rob Machado, Tim Curran, Bobby Martinez, Pat O'Connell, Dane Reynolds, and Chris Ward, and professional snowboarder Shaun White live in southern California. Some…	What is the shortened name of the annual yacht race that takes place?	5705ec1675f01819005e7772	873	Transpac
60	Many locals and tourists frequent the southern California coast for its popular beaches, and the desert city of Palm Springs is popular for its resort feel and nearby open spaces.	What is the name of the desert city?	5705eccb52bb8914006896b8	112	Palm Springs
61	Many locals and tourists frequent the southern California coast for its popular beaches, and the desert city of Palm Springs is popular for its resort feel and nearby open spaces.	Other than the desert city why do many locals and tourists frequent southern California?	5705eccb52bb8914006896b9	80	beaches
62	Many locals and tourists frequent the southern California coast for its popular beaches, and the desert city of Palm Springs is popular for its resort feel and nearby open spaces.	Other than the desert city why do many locals and tourists frequent southern California?	5705eccb52bb8914006896b9	64	for its popular beaches
63	Many locals and tourists frequent the southern California coast for its popular beaches, and the desert city of Palm Springs is popular for its resort feel and nearby open spaces.	Which region of California is Palm Springs located in?	5705eccb52bb8914006896ba	38	southern
64	Many locals and tourists frequent the southern California coast for its popular beaches, and the desert city of Palm Springs is popular for its resort feel and nearby open spaces.	Which region of California is Palm Springs located in?	5705eccb52bb8914006896ba	93	the desert
65	Many locals and tourists frequent the southern California coast for its popular beaches, and the desert city of Palm Springs is popular for its resort feel and nearby open spaces.	Other than for its resort feel, what is Palm Springs popular for?	5705eccb52bb8914006896bb	167	open spaces
66	Many locals and tourists frequent the southern California coast for its popular beaches, and the desert city of Palm Springs is popular for its resort feel and nearby open spaces.	Other than for its resort feel, what is Palm Springs popular for?	5705eccb52bb8914006896bb	160	nearby open spaces
67	"Southern California" is not a formal geographic designation, and definitions of what constitutes southern California vary. Geographically, California's north-south midway point lies at exactly 37° 9' 58.23" latitude, around 11 miles (18 km) south of San Jose; however, this does not coincide with popular use of the term. When the state is divided into two areas (northern and southern California),…	Geographically speaking, where is California's north - south midway point in terms of latitude?	5705edcd52bb8914006896ca	194	37° 9' 58.23"
68	"Southern California" is not a formal geographic designation, and definitions of what constitutes southern California vary. Geographically, California's north-south midway point lies at exactly 37° 9' 58.23" latitude, around 11 miles (18 km) south of San Jose; however, this does not coincide with popular use of the term. When the state is divided into two areas (northern and southern California),…	How many miles south of San Jose is the north - south midway point located?	5705edcd52bb8914006896cb	225	11
69	"Southern California" is not a formal geographic designation, and definitions of what constitutes southern California vary. Geographically, California's north-south midway point lies at exactly 37° 9' 58.23" latitude, around 11 miles (18 km) south of San Jose; however, this does not coincide with popular use of the term. When the state is divided into two areas (northern and southern California),…	The term "southern" California usually refers to how many of the southern-most counties of the state?	5705edcd52bb8914006896cc	453	ten
70	"Southern California" is not a formal geographic designation, and definitions of what constitutes southern California vary. Geographically, California's north-south midway point lies at exactly 37° 9' 58.23" latitude, around 11 miles (18 km) south of San Jose; however, this does not coincide with popular use of the term. When the state is divided into two areas (northern and southern California),…	Other than Point Conception, what landmark is used in the other definition of southern California?	5705edcd52bb8914006896cd	740	Tehachapi Mountains
71	"Southern California" is not a formal geographic designation, and definitions of what constitutes southern California vary. Geographically, California's north-south midway point lies at exactly 37° 9' 58.23" latitude, around 11 miles (18 km) south of San Jose; however, this does not coincide with popular use of the term. When the state is divided into two areas (northern and southern California),…	Point Conception is an example of a landmark among what boundary of southern California?	5705edcd52bb8914006896ce	767	northern
72	"Southern California" is not a formal geographic designation, and definitions of what constitutes southern California vary. Geographically, California's north-south midway point lies at exactly 37° 9' 58.23" latitude, around 11 miles (18 km) south of San Jose; however, this does not coincide with popular use of the term. When the state is divided into two areas (northern and southern California),…	Point Conception is an example of a landmark among what boundary of southern California?	5705edcd52bb8914006896ce	736	the Tehachapi Mountains
73	Though there is no official definition for the northern boundary of southern California, such a division has existed from the time when Mexico ruled California, and political disputes raged between the Californios of Monterey in the upper part and Los Angeles in the lower part of Alta California. Following the acquisition of California by the United States, the division continued as part of the a…	Which country used to rule California?	5705eee952bb8914006896de	136	Mexico
74	Though there is no official definition for the northern boundary of southern California, such a division has existed from the time when Mexico ruled California, and political disputes raged between the Californios of Monterey in the upper part and Los Angeles in the lower part of Alta California. Following the acquisition of California by the United States, the division continued as part of the a…	Los Angeles is in the lower part of what?	5705eee952bb8914006896df	281	Alta California
75	Though there is no official definition for the northern boundary of southern California, such a division has existed from the time when Mexico ruled California, and political disputes raged between the Californios of Monterey in the upper part and Los Angeles in the lower part of Alta California. Following the acquisition of California by the United States, the division continued as part of the a…	Which Californio is located in the upper part?	5705eee952bb8914006896e0	217	Monterey
76	Though there is no official definition for the northern boundary of southern California, such a division has existed from the time when Mexico ruled California, and political disputes raged between the Californios of Monterey in the upper part and Los Angeles in the lower part of Alta California. Following the acquisition of California by the United States, the division continued as part of the a…	What was the name of the legislation passed in 1850?	5705eee952bb8914006896e1	523	the Missouri Compromise
77	Though there is no official definition for the northern boundary of southern California, such a division has existed from the time when Mexico ruled California, and political disputes raged between the Californios of Monterey in the upper part and Los Angeles in the lower part of Alta California. Following the acquisition of California by the United States, the division continued as part of the a…	What was the name of the legislation passed in 1850?	5705eee952bb8914006896e1	572	the Compromise of 1850
78	Though there is no official definition for the northern boundary of southern California, such a division has existed from the time when Mexico ruled California, and political disputes raged between the Californios of Monterey in the upper part and Los Angeles in the lower part of Alta California. Following the acquisition of California by the United States, the division continued as part of the a…	What was the name of the legislation passed in 1850?	5705eee952bb8914006896e1	576	Compromise of 1850
79	Though there is no official definition for the northern boundary of southern California, such a division has existed from the time when Mexico ruled California, and political disputes raged between the Californios of Monterey in the upper part and Los Angeles in the lower part of Alta California. Following the acquisition of California by the United States, the division continued as part of the a…	The legislation allowed California to be admitted to the Union as what kind of state?	5705eee952bb8914006896e2	647	free
80	Though there is no official definition for the northern boundary of southern California, such a division has existed from the time when Mexico ruled California, and political disputes raged between the Californios of Monterey in the upper part and Los Angeles in the lower part of Alta California. Following the acquisition of California by the United States, the division continued as part of the a…	The legislation allowed California to be admitted to the Union as what kind of state?	5705eee952bb8914006896e2	645	a free state
81	Subsequently, Californios (dissatisfied with inequitable taxes and land laws) and pro-slavery southerners in the lightly populated "Cow Counties" of southern California attempted three times in the 1850s to achieve a separate statehood or territorial status separate from Northern California. The last attempt, the Pico Act of 1859, was passed by the California State Legislature and signed by the S…	Other than land laws, what else were the Californios dissatisfied with?	5705f09e75f01819005e77a4	45	inequitable taxes
82	Subsequently, Californios (dissatisfied with inequitable taxes and land laws) and pro-slavery southerners in the lightly populated "Cow Counties" of southern California attempted three times in the 1850s to achieve a separate statehood or territorial status separate from Northern California. The last attempt, the Pico Act of 1859, was passed by the California State Legislature and signed by the S…	What was the name given to the regions in which the pro - slavery southerners lived?	5705f09e75f01819005e77a5	132	Cow Counties
83	Subsequently, Californios (dissatisfied with inequitable taxes and land laws) and pro-slavery southerners in the lightly populated "Cow Counties" of southern California attempted three times in the 1850s to achieve a separate statehood or territorial status separate from Northern California. The last attempt, the Pico Act of 1859, was passed by the California State Legislature and signed by the S…	How many times did southern California attempt to achieve a separate statehood?	5705f09e75f01819005e77a6	179	three
84	Subsequently, Californios (dissatisfied with inequitable taxes and land laws) and pro-slavery southerners in the lightly populated "Cow Counties" of southern California attempted three times in the 1850s to achieve a separate statehood or territorial status separate from Northern California. The last attempt, the Pico Act of 1859, was passed by the California State Legislature and signed by the S…	What was the percentage of people that voted in favor of the Pico Act of 1859?	5705f09e75f01819005e77a7	470	75
85	Subsequently, Californios (dissatisfied with inequitable taxes and land laws) and pro-slavery southerners in the lightly populated "Cow Counties" of southern California attempted three times in the 1850s to achieve a separate statehood or territorial status separate from Northern California. The last attempt, the Pico Act of 1859, was passed by the California State Legislature and signed by the S…	What was the percentage of people that voted in favor of the Pico Act of 1859?	5705f09e75f01819005e77a7	470	75%
86	Subsequently, Californios (dissatisfied with inequitable taxes and land laws) and pro-slavery southerners in the lightly populated "Cow Counties" of southern California attempted three times in the 1850s to achieve a separate statehood or territorial status separate from Northern California. The last attempt, the Pico Act of 1859, was passed by the California State Legislature and signed by the S…	Which Senator was a strong advocate for the Pico Act?	5705f09e75f01819005e77a8	790	Milton Latham
87	In 1900, the Los Angeles Times defined southern California as including "the seven counties of Los Angeles, San Bernardino, Orange, Riverside, San Diego, Ventura and Santa Barbara." In 1999, the Times added a newer county—Imperial—to that list.	Which newspaper defined southern California?	5705f13d52bb8914006896f0	13	Los Angeles Times
88	In 1900, the Los Angeles Times defined southern California as including "the seven counties of Los Angeles, San Bernardino, Orange, Riverside, San Diego, Ventura and Santa Barbara." In 1999, the Times added a newer county—Imperial—to that list.	Which newspaper defined southern California?	5705f13d52bb8914006896f0	9	the Los Angeles Times
89	In 1900, the Los Angeles Times defined southern California as including "the seven counties of Los Angeles, San Bernardino, Orange, Riverside, San Diego, Ventura and Santa Barbara." In 1999, the Times added a newer county—Imperial—to that list.	In which year did the newspaper define southern California?	5705f13d52bb8914006896f1	3	1900
90	In 1900, the Los Angeles Times defined southern California as including "the seven counties of Los Angeles, San Bernardino, Orange, Riverside, San Diego, Ventura and Santa Barbara." In 1999, the Times added a newer county—Imperial—to that list.	In which year did the newspaper change its previous definition?	5705f13d52bb8914006896f2	185	1999
91	In 1900, the Los Angeles Times defined southern California as including "the seven counties of Los Angeles, San Bernardino, Orange, Riverside, San Diego, Ventura and Santa Barbara." In 1999, the Times added a newer county—Imperial—to that list.	What was the newer county added to the list?	5705f13d52bb8914006896f3	222	Imperial
92	In 1900, the Los Angeles Times defined southern California as including "the seven counties of Los Angeles, San Bernardino, Orange, Riverside, San Diego, Ventura and Santa Barbara." In 1999, the Times added a newer county—Imperial—to that list.	What was the newer county added to the list?	5705f13d52bb8914006896f3	185	1999
93	In 1900, the Los Angeles Times defined southern California as including "the seven counties of Los Angeles, San Bernardino, Orange, Riverside, San Diego, Ventura and Santa Barbara." In 1999, the Times added a newer county—Imperial—to that list.	How many counties initially made up the definition of southern California?	5705f13d52bb8914006896f4	77	seven
94	The state is most commonly divided and promoted by its regional tourism groups as consisting of northern, central, and southern California regions. The two AAA Auto Clubs of the state, the California State Automobile Association and the Automobile Club of Southern California, choose to simplify matters by dividing the state along the lines where their jurisdictions for membership apply, as either…	Which organizations most commonly divide and promote the state?	5705f36452bb891400689718	55	regional tourism groups
95	The state is most commonly divided and promoted by its regional tourism groups as consisting of northern, central, and southern California regions. The two AAA Auto Clubs of the state, the California State Automobile Association and the Automobile Club of Southern California, choose to simplify matters by dividing the state along the lines where their jurisdictions for membership apply, as either…	Which organizations most commonly divide and promote the state?	5705f36452bb891400689718	156	AAA Auto Clubs
96	The state is most commonly divided and promoted by its regional tourism groups as consisting of northern, central, and southern California regions. The two AAA Auto Clubs of the state, the California State Automobile Association and the Automobile Club of Southern California, choose to simplify matters by dividing the state along the lines where their jurisdictions for membership apply, as either…	Other than the Automobile Club of Southern California, what other AAA Auto Club chose to simplify the divide?	5705f36452bb891400689719	189	California State Automobile Association
97	The state is most commonly divided and promoted by its regional tourism groups as consisting of northern, central, and southern California regions. The two AAA Auto Clubs of the state, the California State Automobile Association and the Automobile Club of Southern California, choose to simplify matters by dividing the state along the lines where their jurisdictions for membership apply, as either…	Other than the Automobile Club of Southern California, what other AAA Auto Club chose to simplify the divide?	5705f36452bb891400689719	185	the California State Automobile Association
98	The state is most commonly divided and promoted by its regional tourism groups as consisting of northern, central, and southern California regions. The two AAA Auto Clubs of the state, the California State Automobile Association and the Automobile Club of Southern California, choose to simplify matters by dividing the state along the lines where their jurisdictions for membership apply, as either…	The two AAA clubs divided the state into a northern and southern California as opposed to what point of view?	5705f36452bb89140068971a	452	three-region
99	The state is most commonly divided and promoted by its regional tourism groups as consisting of northern, central, and southern California regions. The two AAA Auto Clubs of the state, the California State Automobile Association and the Automobile Club of Southern California, choose to simplify matters by dividing the state along the lines where their jurisdictions for membership apply, as either…	The two AAA clubs divided the state into a northern and southern California as opposed to what point of view?	5705f36452bb89140068971a	448	the three-region point of view
100	The state is most commonly divided and promoted by its regional tourism groups as consisting of northern, central, and southern California regions. The two AAA Auto Clubs of the state, the California State Automobile Association and the Automobile Club of Southern California, choose to simplify matters by dividing the state along the lines where their jurisdictions for membership apply, as either…	Which mountain range influenced the split of the regions?	5705f36452bb89140068971b	538	Tehachapis
101	The state is most commonly divided and promoted by its regional tourism groups as consisting of northern, central, and southern California regions. The two AAA Auto Clubs of the state, the California State Automobile Association and the Automobile Club of Southern California, choose to simplify matters by dividing the state along the lines where their jurisdictions for membership apply, as either…	Which mountain range influenced the split of the regions?	5705f36452bb89140068971b	534	the Tehachapis
102	The state is most commonly divided and promoted by its regional tourism groups as consisting of northern, central, and southern California regions. The two AAA Auto Clubs of the state, the California State Automobile Association and the Automobile Club of Southern California, choose to simplify matters by dividing the state along the lines where their jurisdictions for membership apply, as either…	In the definition based off the mountain range, which region would the desert portions of north Los Angeles County be included in?	5705f36452bb89140068971c	773	southern
103	The state is most commonly divided and promoted by its regional tourism groups as consisting of northern, central, and southern California regions. The two AAA Auto Clubs of the state, the California State Automobile Association and the Automobile Club of Southern California, choose to simplify matters by dividing the state along the lines where their jurisdictions for membership apply, as either…	In the definition based off the mountain range, which region would the desert portions of north Los Angeles County be included in?	5705f36452bb89140068971c	773	southern California
104	Southern California consists of a heavily developed urban environment, home to some of the largest urban areas in the state, along with vast areas that have been left undeveloped. It is the third most populated megalopolis in the United States, after the Great Lakes Megalopolis and the Northeastern megalopolis. Much of southern California is famous for its large, spread-out, suburban communities …	Where does southern California's megalopolis standard in terms of population nationwide?	5705f7c875f01819005e77dc	190	third
105	Southern California consists of a heavily developed urban environment, home to some of the largest urban areas in the state, along with vast areas that have been left undeveloped. It is the third most populated megalopolis in the United States, after the Great Lakes Megalopolis and the Northeastern megalopolis. Much of southern California is famous for its large, spread-out, suburban communities …	Although southern california consts of a heavily developed urban environment, how much of it has been left undeveloped?	5705f7c875f01819005e77dd	136	vast areas
106	Southern California consists of a heavily developed urban environment, home to some of the largest urban areas in the state, along with vast areas that have been left undeveloped. It is the third most populated megalopolis in the United States, after the Great Lakes Megalopolis and the Northeastern megalopolis. Much of southern California is famous for its large, spread-out, suburban communities …	Southern Californian communities are well known to be large, spread - out, and what other characteristic?	5705f7c875f01819005e77de	378	suburban
107	Southern California consists of a heavily developed urban environment, home to some of the largest urban areas in the state, along with vast areas that have been left undeveloped. It is the third most populated megalopolis in the United States, after the Great Lakes Megalopolis and the Northeastern megalopolis. Much of southern California is famous for its large, spread-out, suburban communities …	Southern Californian communities are well known to be large, spread - out, and what other characteristic?	5705f7c875f01819005e77de	378	suburban communities and use of automobiles and highways
108	Southern California consists of a heavily developed urban environment, home to some of the largest urban areas in the state, along with vast areas that have been left undeveloped. It is the third most populated megalopolis in the United States, after the Great Lakes Megalopolis and the Northeastern megalopolis. Much of southern California is famous for its large, spread-out, suburban communities …	Outside of its use of automobiles, what else is southern California famous for using?	5705f7c875f01819005e77df	426	highways
109	Southern California consists of a heavily developed urban environment, home to some of the largest urban areas in the state, along with vast areas that have been left undeveloped. It is the third most populated megalopolis in the United States, after the Great Lakes Megalopolis and the Northeastern megalopolis. Much of southern California is famous for its large, spread-out, suburban communities …	What kind of region can be found inside the urban area of southern California?	5705f7c875f01819005e77e0	680	international metropolitan
110	Southern California consists of a heavily developed urban environment, home to some of the largest urban areas in the state, along with vast areas that have been left undeveloped. It is the third most populated megalopolis in the United States, after the Great Lakes Megalopolis and the Northeastern megalopolis. Much of southern California is famous for its large, spread-out, suburban communities …	What kind of region can be found inside the urban area of southern California?	5705f7c875f01819005e77e0	677	an international metropolitan region
111	Traveling south on Interstate 5, the main gap to continued urbanization is Camp Pendleton. The cities and communities along Interstate 15 and Interstate 215 are so inter-related that Temecula and Murrieta have as much connection with the San Diego metropolitan area as they do with the Inland Empire. To the east, the United States Census Bureau considers the San Bernardino and Riverside County are…	What is the main gap to continued urbanization?	5705fb7f52bb891400689750	75	Camp Pendleton
112	Traveling south on Interstate 5, the main gap to continued urbanization is Camp Pendleton. The cities and communities along Interstate 15 and Interstate 215 are so inter-related that Temecula and Murrieta have as much connection with the San Diego metropolitan area as they do with the Inland Empire. To the east, the United States Census Bureau considers the San Bernardino and Riverside County are…	Other than the San Diego metropolitan area, what other area are the communities along Interstates 15 and 215 connected with?	5705fb7f52bb891400689751	286	Inland Empire
113	Traveling south on Interstate 5, the main gap to continued urbanization is Camp Pendleton. The cities and communities along Interstate 15 and Interstate 215 are so inter-related that Temecula and Murrieta have as much connection with the San Diego metropolitan area as they do with the Inland Empire. To the east, the United States Census Bureau considers the San Bernardino and Riverside County are…	Other than the San Diego metropolitan area, what other area are the communities along Interstates 15 and 215 connected with?	5705fb7f52bb891400689751	183	Temecula and Murrieta
114	Traveling south on Interstate 5, the main gap to continued urbanization is Camp Pendleton. The cities and communities along Interstate 15 and Interstate 215 are so inter-related that Temecula and Murrieta have as much connection with the San Diego metropolitan area as they do with the Inland Empire. To the east, the United States Census Bureau considers the San Bernardino and Riverside County are…	Who considers Los Angeles County to be a separate metropolitan area?	5705fb7f52bb891400689752	318	United States Census Bureau
115	Traveling south on Interstate 5, the main gap to continued urbanization is Camp Pendleton. The cities and communities along Interstate 15 and Interstate 215 are so inter-related that Temecula and Murrieta have as much connection with the San Diego metropolitan area as they do with the Inland Empire. To the east, the United States Census Bureau considers the San Bernardino and Riverside County are…	Who considers Los Angeles County to be a separate metropolitan area?	5705fb7f52bb891400689752	314	the United States Census Bureau
116	Traveling south on Interstate 5, the main gap to continued urbanization is Camp Pendleton. The cities and communities along Interstate 15 and Interstate 215 are so inter-related that Temecula and Murrieta have as much connection with the San Diego metropolitan area as they do with the Inland Empire. To the east, the United States Census Bureau considers the San Bernardino and Riverside County are…	Other than L.A. which other county do many people commute to?	5705fb7f52bb891400689753	521	Orange
117	Traveling south on Interstate 5, the main gap to continued urbanization is Camp Pendleton. The cities and communities along Interstate 15 and Interstate 215 are so inter-related that Temecula and Murrieta have as much connection with the San Diego metropolitan area as they do with the Inland Empire. To the east, the United States Census Bureau considers the San Bernardino and Riverside County are…	Other than L.A. which other county do many people commute to?	5705fb7f52bb891400689753	521	Orange Counties
118	Traveling south on Interstate 5, the main gap to continued urbanization is Camp Pendleton. The cities and communities along Interstate 15 and Interstate 215 are so inter-related that Temecula and Murrieta have as much connection with the San Diego metropolitan area as they do with the Inland Empire. To the east, the United States Census Bureau considers the San Bernardino and Riverside County are…	Other than the 1980s, in which decade did most of San Bernardino and Riverside Counties develop?	5705fb7f52bb891400689754	688	1990s
119	Southern California contains a Mediterranean climate, with infrequent rain and many sunny days. Summers are hot and dry, while winters are a bit warm or mild and wet. Serious rain can occur unusually. In the summers, temperature ranges are 90-60's while as winters are 70-50's, usually all of Southern California have Mediterranean climate. But snow is very rare in the Southwest of the state, it oc…	What kind of climate does southern California maintain?	5705fc3a52bb89140068976a	31	Mediterranean
120	Southern California contains a Mediterranean climate, with infrequent rain and many sunny days. Summers are hot and dry, while winters are a bit warm or mild and wet. Serious rain can occur unusually. In the summers, temperature ranges are 90-60's while as winters are 70-50's, usually all of Southern California have Mediterranean climate. But snow is very rare in the Southwest of the state, it oc…	What kind of climate does southern California maintain?	5705fc3a52bb89140068976a	29	a Mediterranean climate
121	Southern California contains a Mediterranean climate, with infrequent rain and many sunny days. Summers are hot and dry, while winters are a bit warm or mild and wet. Serious rain can occur unusually. In the summers, temperature ranges are 90-60's while as winters are 70-50's, usually all of Southern California have Mediterranean climate. But snow is very rare in the Southwest of the state, it oc…	Other than many sunny days, what characteristic is typical for the climate in souther California?	5705fc3a52bb89140068976b	59	infrequent rain
122	Southern California contains a Mediterranean climate, with infrequent rain and many sunny days. Summers are hot and dry, while winters are a bit warm or mild and wet. Serious rain can occur unusually. In the summers, temperature ranges are 90-60's while as winters are 70-50's, usually all of Southern California have Mediterranean climate. But snow is very rare in the Southwest of the state, it oc…	What is the low end of the temperature range in summer?	5705fc3a52bb89140068976c	243	60's
123	Southern California contains a Mediterranean climate, with infrequent rain and many sunny days. Summers are hot and dry, while winters are a bit warm or mild and wet. Serious rain can occur unusually. In the summers, temperature ranges are 90-60's while as winters are 70-50's, usually all of Southern California have Mediterranean climate. But snow is very rare in the Southwest of the state, it oc…	How frequent is snow in the Southwest of the state?	5705fc3a52bb89140068976d	353	very rare
124	Southern California contains a Mediterranean climate, with infrequent rain and many sunny days. Summers are hot and dry, while winters are a bit warm or mild and wet. Serious rain can occur unusually. In the summers, temperature ranges are 90-60's while as winters are 70-50's, usually all of Southern California have Mediterranean climate. But snow is very rare in the Southwest of the state, it oc…	What is the high end of the temperature range in winter?	5705fc3a52bb89140068976e	269	70
125	Southern California consists of one of the more varied collections of geologic, topographic, and natural ecosystem landscapes in a diversity outnumbering other major regions in the state and country. The region spans from Pacific Ocean islands, shorelines, beaches, and coastal plains, through the Transverse and Peninsular Ranges with their peaks, into the large and small interior valleys, to the …	What term best describes southern California's collection of landscapes?	5705fd8475f01819005e7840	48	varied
126	Southern California consists of one of the more varied collections of geologic, topographic, and natural ecosystem landscapes in a diversity outnumbering other major regions in the state and country. The region spans from Pacific Ocean islands, shorelines, beaches, and coastal plains, through the Transverse and Peninsular Ranges with their peaks, into the large and small interior valleys, to the …	What term best describes southern California's collection of landscapes?	5705fd8475f01819005e7840	97	natural ecosystem
127	Southern California consists of one of the more varied collections of geologic, topographic, and natural ecosystem landscapes in a diversity outnumbering other major regions in the state and country. The region spans from Pacific Ocean islands, shorelines, beaches, and coastal plains, through the Transverse and Peninsular Ranges with their peaks, into the large and small interior valleys, to the …	The region spans starting at islands found in which body of water?	5705fd8475f01819005e7841	222	Pacific Ocean
128	Southern California consists of one of the more varied collections of geologic, topographic, and natural ecosystem landscapes in a diversity outnumbering other major regions in the state and country. The region spans from Pacific Ocean islands, shorelines, beaches, and coastal plains, through the Transverse and Peninsular Ranges with their peaks, into the large and small interior valleys, to the …	What type of landscapes other than geologic and natural ecosystem landscapes can be found in southern California?	5705fd8475f01819005e7842	80	topographic
129	Southern California consists of one of the more varied collections of geologic, topographic, and natural ecosystem landscapes in a diversity outnumbering other major regions in the state and country. The region spans from Pacific Ocean islands, shorelines, beaches, and coastal plains, through the Transverse and Peninsular Ranges with their peaks, into the large and small interior valleys, to the …	The region spans which mountains other than the Transverse ranges?	5705fd8475f01819005e7843	313	Peninsular
130	Southern California consists of one of the more varied collections of geologic, topographic, and natural ecosystem landscapes in a diversity outnumbering other major regions in the state and country. The region spans from Pacific Ocean islands, shorelines, beaches, and coastal plains, through the Transverse and Peninsular Ranges with their peaks, into the large and small interior valleys, to the …	The region spans which mountains other than the Transverse ranges?	5705fd8475f01819005e7843	313	Peninsular Ranges
131	Southern California consists of one of the more varied collections of geologic, topographic, and natural ecosystem landscapes in a diversity outnumbering other major regions in the state and country. The region spans from Pacific Ocean islands, shorelines, beaches, and coastal plains, through the Transverse and Peninsular Ranges with their peaks, into the large and small interior valleys, to the …	The mountain ranges tail off into what kind of geographical formation?	5705fd8475f01819005e7844	383	valleys
132	Southern California consists of one of the more varied collections of geologic, topographic, and natural ecosystem landscapes in a diversity outnumbering other major regions in the state and country. The region spans from Pacific Ocean islands, shorelines, beaches, and coastal plains, through the Transverse and Peninsular Ranges with their peaks, into the large and small interior valleys, to the …	The mountain ranges tail off into what kind of geographical formation?	5705fd8475f01819005e7844	374	interior valleys
133	Each year, the southern California area has about 10,000 earthquakes. Nearly all of them are so small that they are not felt. Only several hundred are greater than magnitude 3.0, and only about 15–20 are greater than magnitude 4.0. The magnitude 6.7 1994 Northridge earthquake was particularly destructive, causing a substantial number of deaths, injuries, and structural collapses. It caused the mo…	How many earthquakes does southern California experience in a year?	5705fec152bb89140068977a	50	10,000
134	Each year, the southern California area has about 10,000 earthquakes. Nearly all of them are so small that they are not felt. Only several hundred are greater than magnitude 3.0, and only about 15–20 are greater than magnitude 4.0. The magnitude 6.7 1994 Northridge earthquake was particularly destructive, causing a substantial number of deaths, injuries, and structural collapses. It caused the mo…	Generally speaking, what size are the earthquakes that hit southern California?	5705fec152bb89140068977b	96	small
135	Each year, the southern California area has about 10,000 earthquakes. Nearly all of them are so small that they are not felt. Only several hundred are greater than magnitude 3.0, and only about 15–20 are greater than magnitude 4.0. The magnitude 6.7 1994 Northridge earthquake was particularly destructive, causing a substantial number of deaths, injuries, and structural collapses. It caused the mo…	What magnitude was the 1994 Northridge earthquake?	5705fec152bb89140068977c	246	6.7
136	Each year, the southern California area has about 10,000 earthquakes. Nearly all of them are so small that they are not felt. Only several hundred are greater than magnitude 3.0, and only about 15–20 are greater than magnitude 4.0. The magnitude 6.7 1994 Northridge earthquake was particularly destructive, causing a substantial number of deaths, injuries, and structural collapses. It caused the mo…	What kind of destruction did the 1994 earthquake cause the most of in US history?	5705fec152bb89140068977d	402	property damage
137	Each year, the southern California area has about 10,000 earthquakes. Nearly all of them are so small that they are not felt. Only several hundred are greater than magnitude 3.0, and only about 15–20 are greater than magnitude 4.0. The magnitude 6.7 1994 Northridge earthquake was particularly destructive, causing a substantial number of deaths, injuries, and structural collapses. It caused the mo…	How much was the 1994 earthquake estimated to have cost?	5705fec152bb89140068977e	471	$20 billion
138	Each year, the southern California area has about 10,000 earthquakes. Nearly all of them are so small that they are not felt. Only several hundred are greater than magnitude 3.0, and only about 15–20 are greater than magnitude 4.0. The magnitude 6.7 1994 Northridge earthquake was particularly destructive, causing a substantial number of deaths, injuries, and structural collapses. It caused the mo…	How much was the 1994 earthquake estimated to have cost?	5705fec152bb89140068977e	466	over $20 billion
139	Many faults are able to produce a magnitude 6.7+ earthquake, such as the San Andreas Fault, which can produce a magnitude 8.0 event. Other faults include the San Jacinto Fault, the Puente Hills Fault, and the Elsinore Fault Zone. The USGS has released a California Earthquake forecast which models Earthquake occurrence in California.	Which fault can produce a magnitude earthquake of 8.0?	5705ffde52bb891400689784	73	San Andreas
140	Many faults are able to produce a magnitude 6.7+ earthquake, such as the San Andreas Fault, which can produce a magnitude 8.0 event. Other faults include the San Jacinto Fault, the Puente Hills Fault, and the Elsinore Fault Zone. The USGS has released a California Earthquake forecast which models Earthquake occurrence in California.	Which fault can produce a magnitude earthquake of 8.0?	5705ffde52bb891400689784	69	the San Andreas Fault
141	Many faults are able to produce a magnitude 6.7+ earthquake, such as the San Andreas Fault, which can produce a magnitude 8.0 event. Other faults include the San Jacinto Fault, the Puente Hills Fault, and the Elsinore Fault Zone. The USGS has released a California Earthquake forecast which models Earthquake occurrence in California.	Which fault can produce a magnitude earthquake of 8.0?	5705ffde52bb891400689784	73	San Andreas Fault
142	Many faults are able to produce a magnitude 6.7+ earthquake, such as the San Andreas Fault, which can produce a magnitude 8.0 event. Other faults include the San Jacinto Fault, the Puente Hills Fault, and the Elsinore Fault Zone. The USGS has released a California Earthquake forecast which models Earthquake occurrence in California.	What magnitude of earthquake can many faults produce?	5705ffde52bb891400689785	44	6.7
143	Many faults are able to produce a magnitude 6.7+ earthquake, such as the San Andreas Fault, which can produce a magnitude 8.0 event. Other faults include the San Jacinto Fault, the Puente Hills Fault, and the Elsinore Fault Zone. The USGS has released a California Earthquake forecast which models Earthquake occurrence in California.	What magnitude of earthquake can many faults produce?	5705ffde52bb891400689785	44	6.7+
144	Many faults are able to produce a magnitude 6.7+ earthquake, such as the San Andreas Fault, which can produce a magnitude 8.0 event. Other faults include the San Jacinto Fault, the Puente Hills Fault, and the Elsinore Fault Zone. The USGS has released a California Earthquake forecast which models Earthquake occurrence in California.	Other than the San Jacinto Fault, and the Elsinore Fault, name one other fault.	5705ffde52bb891400689786	181	Puente Hills
145	Many faults are able to produce a magnitude 6.7+ earthquake, such as the San Andreas Fault, which can produce a magnitude 8.0 event. Other faults include the San Jacinto Fault, the Puente Hills Fault, and the Elsinore Fault Zone. The USGS has released a California Earthquake forecast which models Earthquake occurrence in California.	Other than the San Jacinto Fault, and the Elsinore Fault, name one other fault.	5705ffde52bb891400689786	177	the Puente Hills Fault
146	Many faults are able to produce a magnitude 6.7+ earthquake, such as the San Andreas Fault, which can produce a magnitude 8.0 event. Other faults include the San Jacinto Fault, the Puente Hills Fault, and the Elsinore Fault Zone. The USGS has released a California Earthquake forecast which models Earthquake occurrence in California.	Other than the San Jacinto Fault, and the Elsinore Fault, name one other fault.	5705ffde52bb891400689786	181	Puente Hills Fault
147	Many faults are able to produce a magnitude 6.7+ earthquake, such as the San Andreas Fault, which can produce a magnitude 8.0 event. Other faults include the San Jacinto Fault, the Puente Hills Fault, and the Elsinore Fault Zone. The USGS has released a California Earthquake forecast which models Earthquake occurrence in California.	Which organization released a California Earthquake forecast?	5705ffde52bb891400689787	234	USGS
148	Many faults are able to produce a magnitude 6.7+ earthquake, such as the San Andreas Fault, which can produce a magnitude 8.0 event. Other faults include the San Jacinto Fault, the Puente Hills Fault, and the Elsinore Fault Zone. The USGS has released a California Earthquake forecast which models Earthquake occurrence in California.	Which organization released a California Earthquake forecast?	5705ffde52bb891400689787	230	The USGS
149	Many faults are able to produce a magnitude 6.7+ earthquake, such as the San Andreas Fault, which can produce a magnitude 8.0 event. Other faults include the San Jacinto Fault, the Puente Hills Fault, and the Elsinore Fault Zone. The USGS has released a California Earthquake forecast which models Earthquake occurrence in California.	The earthquake forecast models what features of earthquakes in California?	5705ffde52bb891400689788	309	occurrence
150	Southern California is divided culturally, politically, and economically into distinctive regions, each containing its own culture and atmosphere, anchored usually by a city with both national and sometimes global recognition, which are often the hub of economic activity for its respective region and being home to many tourist destinations. Each region is further divided into many culturally dist…	Southern California's distinctive regions are divided culturally, politically and what other trait?	570602fa52bb89140068979e	60	economically
151	Southern California is divided culturally, politically, and economically into distinctive regions, each containing its own culture and atmosphere, anchored usually by a city with both national and sometimes global recognition, which are often the hub of economic activity for its respective region and being home to many tourist destinations. Each region is further divided into many culturally dist…	Outside of national recognition, what other kind of recognition do some of the cities get?	570602fa52bb89140068979f	207	global
152	Southern California is divided culturally, politically, and economically into distinctive regions, each containing its own culture and atmosphere, anchored usually by a city with both national and sometimes global recognition, which are often the hub of economic activity for its respective region and being home to many tourist destinations. Each region is further divided into many culturally dist…	Cities that anchor the regions are often the hub for what kind of activity?	570602fa52bb8914006897a0	254	economic
153	Southern California is divided culturally, politically, and economically into distinctive regions, each containing its own culture and atmosphere, anchored usually by a city with both national and sometimes global recognition, which are often the hub of economic activity for its respective region and being home to many tourist destinations. Each region is further divided into many culturally dist…	Cities that anchor the regions are often the hub for what kind of activity?	570602fa52bb8914006897a0	254	economic activity
154	As of the 2010 United States Census, southern California has a population of 22,680,010. Despite a reputation for high growth rates, southern California's rate grew less than the state average of 10.0% in the 2000s as California's growth became concentrated in the northern part of the state due to a stronger, tech-oriented economy in the Bay Area and an emerging Greater Sacramento region.	Southern California had a population of 22,680,010 according to the census from which year?	570603c475f01819005e7882	10	2010
155	As of the 2010 United States Census, southern California has a population of 22,680,010. Despite a reputation for high growth rates, southern California's rate grew less than the state average of 10.0% in the 2000s as California's growth became concentrated in the northern part of the state due to a stronger, tech-oriented economy in the Bay Area and an emerging Greater Sacramento region.	What does southern California have a reputation for?	570603c475f01819005e7883	114	high growth rates
156	As of the 2010 United States Census, southern California has a population of 22,680,010. Despite a reputation for high growth rates, southern California's rate grew less than the state average of 10.0% in the 2000s as California's growth became concentrated in the northern part of the state due to a stronger, tech-oriented economy in the Bay Area and an emerging Greater Sacramento region.	What is the state average growth rate?	570603c475f01819005e7884	196	10.0%
157	As of the 2010 United States Census, southern California has a population of 22,680,010. Despite a reputation for high growth rates, southern California's rate grew less than the state average of 10.0% in the 2000s as California's growth became concentrated in the northern part of the state due to a stronger, tech-oriented economy in the Bay Area and an emerging Greater Sacramento region.	What kind of economy did northern California start to grow in the 2000s?	570603c475f01819005e7885	311	tech-oriented
158	As of the 2010 United States Census, southern California has a population of 22,680,010. Despite a reputation for high growth rates, southern California's rate grew less than the state average of 10.0% in the 2000s as California's growth became concentrated in the northern part of the state due to a stronger, tech-oriented economy in the Bay Area and an emerging Greater Sacramento region.	Which region began to grow and assert itself in the 2000s?	570603c475f01819005e7886	365	Greater Sacramento
159	Southern California consists of one Combined Statistical Area, eight Metropolitan Statistical Areas, one international metropolitan area, and multiple metropolitan divisions. The region is home to two extended metropolitan areas that exceed five million in population. These are the Greater Los Angeles Area at 17,786,419, and San Diego–Tijuana at 5,105,768. Of these metropolitan areas, the Los Ang…	What is the name associated with the eight areas that make up a part of southern California?	5706074552bb8914006897d4	69	Metropolitan Statistical Areas
160	Southern California consists of one Combined Statistical Area, eight Metropolitan Statistical Areas, one international metropolitan area, and multiple metropolitan divisions. The region is home to two extended metropolitan areas that exceed five million in population. These are the Greater Los Angeles Area at 17,786,419, and San Diego–Tijuana at 5,105,768. Of these metropolitan areas, the Los Ang…	How many extended metropolitan areas are there?	5706074552bb8914006897d5	197	two
161	Southern California consists of one Combined Statistical Area, eight Metropolitan Statistical Areas, one international metropolitan area, and multiple metropolitan divisions. The region is home to two extended metropolitan areas that exceed five million in population. These are the Greater Los Angeles Area at 17,786,419, and San Diego–Tijuana at 5,105,768. Of these metropolitan areas, the Los Ang…	Each of the extended metropolitan areas has a population that exceeds what number?	5706074552bb8914006897d6	241	five million
162	Southern California consists of one Combined Statistical Area, eight Metropolitan Statistical Areas, one international metropolitan area, and multiple metropolitan divisions. The region is home to two extended metropolitan areas that exceed five million in population. These are the Greater Los Angeles Area at 17,786,419, and San Diego–Tijuana at 5,105,768. Of these metropolitan areas, the Los Ang…	What does the El Centro metropolitan area and San Diego-Carslbad-San Marcos metropolitan area form?	5706074552bb8914006897d7	672	Southern Border Region
163	Southern California consists of one Combined Statistical Area, eight Metropolitan Statistical Areas, one international metropolitan area, and multiple metropolitan divisions. The region is home to two extended metropolitan areas that exceed five million in population. These are the Greater Los Angeles Area at 17,786,419, and San Diego–Tijuana at 5,105,768. Of these metropolitan areas, the Los Ang…	What does the El Centro metropolitan area and San Diego-Carslbad-San Marcos metropolitan area form?	5706074552bb8914006897d7	668	the Southern Border Region
164	Southern California consists of one Combined Statistical Area, eight Metropolitan Statistical Areas, one international metropolitan area, and multiple metropolitan divisions. The region is home to two extended metropolitan areas that exceed five million in population. These are the Greater Los Angeles Area at 17,786,419, and San Diego–Tijuana at 5,105,768. Of these metropolitan areas, the Los Ang…	What is the population of the Greater Los Angeles Area?	5706074552bb8914006897d8	311	17,786,419
165	Los Angeles (at 3.7 million people) and San Diego (at 1.3 million people), both in southern California, are the two largest cities in all of California (and two of the eight largest cities in the United States). In southern California there are also twelve cities with more than 200,000 residents and 34 cities over 100,000 in population. Many of southern California's most developed cities lie alon…	What is the largest city in all of California?	570607f575f01819005e78b4	0	Los Angeles
166	Los Angeles (at 3.7 million people) and San Diego (at 1.3 million people), both in southern California, are the two largest cities in all of California (and two of the eight largest cities in the United States). In southern California there are also twelve cities with more than 200,000 residents and 34 cities over 100,000 in population. Many of southern California's most developed cities lie alon…	What is the population of the second largest city in California?	570607f575f01819005e78b5	54	1.3 million
167	Los Angeles (at 3.7 million people) and San Diego (at 1.3 million people), both in southern California, are the two largest cities in all of California (and two of the eight largest cities in the United States). In southern California there are also twelve cities with more than 200,000 residents and 34 cities over 100,000 in population. Many of southern California's most developed cities lie alon…	What is the population of the second largest city in California?	570607f575f01819005e78b5	40	San Diego
168	Los Angeles (at 3.7 million people) and San Diego (at 1.3 million people), both in southern California, are the two largest cities in all of California (and two of the eight largest cities in the United States). In southern California there are also twelve cities with more than 200,000 residents and 34 cities over 100,000 in population. Many of southern California's most developed cities lie alon…	How many cities in southern California have over 200,000 residents?	570607f575f01819005e78b6	250	twelve
169	Los Angeles (at 3.7 million people) and San Diego (at 1.3 million people), both in southern California, are the two largest cities in all of California (and two of the eight largest cities in the United States). In southern California there are also twelve cities with more than 200,000 residents and 34 cities over 100,000 in population. Many of southern California's most developed cities lie alon…	There are 34 cities in southern California that have a population exceeding what number?	570607f575f01819005e78b7	316	100,000
170	Los Angeles (at 3.7 million people) and San Diego (at 1.3 million people), both in southern California, are the two largest cities in all of California (and two of the eight largest cities in the United States). In southern California there are also twelve cities with more than 200,000 residents and 34 cities over 100,000 in population. Many of southern California's most developed cities lie alon…	Other than San Bernardino, which other developed southern Californian city is not in close proximity to the coast?	570607f575f01819005e78b8	478	Riverside
171	Southern California's economy is diverse and one of the largest in the United States. It is dominated and heavily dependent upon abundance of petroleum, as opposed to other regions where automobiles not nearly as dominant, the vast majority of transport runs on this fuel. Southern California is famous for tourism and Hollywood (film, television, and music). Other industries include software, auto…	What resource is the economy of southern California depedent on?	5706094b52bb8914006897de	142	petroleum
172	Southern California's economy is diverse and one of the largest in the United States. It is dominated and heavily dependent upon abundance of petroleum, as opposed to other regions where automobiles not nearly as dominant, the vast majority of transport runs on this fuel. Southern California is famous for tourism and Hollywood (film, television, and music). Other industries include software, auto…	Southern California is most famous for tourism and what notably named district?	5706094b52bb8914006897df	319	Hollywood
173	Southern California's economy is diverse and one of the largest in the United States. It is dominated and heavily dependent upon abundance of petroleum, as opposed to other regions where automobiles not nearly as dominant, the vast majority of transport runs on this fuel. Southern California is famous for tourism and Hollywood (film, television, and music). Other industries include software, auto…	The region was a leader in what event between 2001 - 2007?	5706094b52bb8914006897e0	495	the housing bubble
174	Southern California's economy is diverse and one of the largest in the United States. It is dominated and heavily dependent upon abundance of petroleum, as opposed to other regions where automobiles not nearly as dominant, the vast majority of transport runs on this fuel. Southern California is famous for tourism and Hollywood (film, television, and music). Other industries include software, auto…	Southern California's economy can be described as one of the largest in the United States and what other characteristic?	5706094b52bb8914006897e1	33	diverse
175	Southern California's economy is diverse and one of the largest in the United States. It is dominated and heavily dependent upon abundance of petroleum, as opposed to other regions where automobiles not nearly as dominant, the vast majority of transport runs on this fuel. Southern California is famous for tourism and Hollywood (film, television, and music). Other industries include software, auto…	What was the effect of the housing crash on the region?	5706094b52bb8914006897e2	538	heavily impacted
176	Since the 1920s, motion pictures, petroleum and aircraft manufacturing have been major industries. In one of the richest agricultural regions in the U.S., cattle and citrus were major industries until farmlands were turned into suburbs. Although military spending cutbacks have had an impact, aerospace continues to be a major factor.	Motion pictures, petroleum and aircraft manufacturing have been major industries since which decade?	57060a1175f01819005e78d2	10	1920s
177	Since the 1920s, motion pictures, petroleum and aircraft manufacturing have been major industries. In one of the richest agricultural regions in the U.S., cattle and citrus were major industries until farmlands were turned into suburbs. Although military spending cutbacks have had an impact, aerospace continues to be a major factor.	What characteristic best describes the agricultural regions that could be found?	57060a1175f01819005e78d3	113	richest
178	Since the 1920s, motion pictures, petroleum and aircraft manufacturing have been major industries. In one of the richest agricultural regions in the U.S., cattle and citrus were major industries until farmlands were turned into suburbs. Although military spending cutbacks have had an impact, aerospace continues to be a major factor.	What characteristic best describes the agricultural regions that could be found?	57060a1175f01819005e78d3	113	rich
179	Since the 1920s, motion pictures, petroleum and aircraft manufacturing have been major industries. In one of the richest agricultural regions in the U.S., cattle and citrus were major industries until farmlands were turned into suburbs. Although military spending cutbacks have had an impact, aerospace continues to be a major factor.	What characteristic best describes the agricultural regions that could be found?	57060a1175f01819005e78d3	102	one of the richest
180	Since the 1920s, motion pictures, petroleum and aircraft manufacturing have been major industries. In one of the richest agricultural regions in the U.S., cattle and citrus were major industries until farmlands were turned into suburbs. Although military spending cutbacks have had an impact, aerospace continues to be a major factor.	Which type of livestock was the argricultural region known for?	57060a1175f01819005e78d4	155	cattle
181	Since the 1920s, motion pictures, petroleum and aircraft manufacturing have been major industries. In one of the richest agricultural regions in the U.S., cattle and citrus were major industries until farmlands were turned into suburbs. Although military spending cutbacks have had an impact, aerospace continues to be a major factor.	Outside of livestock, what else was considered a major industry in the agriculture regions?	57060a1175f01819005e78d5	166	citrus
182	Since the 1920s, motion pictures, petroleum and aircraft manufacturing have been major industries. In one of the richest agricultural regions in the U.S., cattle and citrus were major industries until farmlands were turned into suburbs. Although military spending cutbacks have had an impact, aerospace continues to be a major factor.	What industry has managed to survive major military spending cutbacks?	57060a1175f01819005e78d6	293	aerospace
183	Southern California is home to many major business districts. Central business districts (CBD) include Downtown Los Angeles, Downtown San Diego, Downtown San Bernardino, Downtown Bakersfield, South Coast Metro and Downtown Riverside.	What type of district is southern California home to many of?	57060a6e52bb8914006897f8	42	business
184	Southern California is home to many major business districts. Central business districts (CBD) include Downtown Los Angeles, Downtown San Diego, Downtown San Bernardino, Downtown Bakersfield, South Coast Metro and Downtown Riverside.	What type of district is southern California home to many of?	57060a6e52bb8914006897f8	36	major business
185	Southern California is home to many major business districts. Central business districts (CBD) include Downtown Los Angeles, Downtown San Diego, Downtown San Bernardino, Downtown Bakersfield, South Coast Metro and Downtown Riverside.	What does CBD stand for?	57060a6e52bb8914006897f9	62	Central business districts
186	Southern California is home to many major business districts. Central business districts (CBD) include Downtown Los Angeles, Downtown San Diego, Downtown San Bernardino, Downtown Bakersfield, South Coast Metro and Downtown Riverside.	What is the only district in the CBD to not have "downtown" in it's name?	57060a6e52bb8914006897fa	192	South Coast Metro
187	Within the Los Angeles Area are the major business districts of Downtown Burbank, Downtown Santa Monica, Downtown Glendale and Downtown Long Beach. Los Angeles itself has many business districts including the Downtown Los Angeles central business district as well as those lining the Wilshire Boulevard Miracle Mile including Century City, Westwood and Warner Center in the San Fernando Valley.	Downtown Burbank is an example of what kind of district?	57060cc352bb89140068980e	42	business
188	Within the Los Angeles Area are the major business districts of Downtown Burbank, Downtown Santa Monica, Downtown Glendale and Downtown Long Beach. Los Angeles itself has many business districts including the Downtown Los Angeles central business district as well as those lining the Wilshire Boulevard Miracle Mile including Century City, Westwood and Warner Center in the San Fernando Valley.	Downtown Burbank is an example of what kind of district?	57060cc352bb89140068980e	36	major business districts
189	Within the Los Angeles Area are the major business districts of Downtown Burbank, Downtown Santa Monica, Downtown Glendale and Downtown Long Beach. Los Angeles itself has many business districts including the Downtown Los Angeles central business district as well as those lining the Wilshire Boulevard Miracle Mile including Century City, Westwood and Warner Center in the San Fernando Valley.	Downtown Burbank is an example of what kind of district?	57060cc352bb89140068980e	36	major business
190	Within the Los Angeles Area are the major business districts of Downtown Burbank, Downtown Santa Monica, Downtown Glendale and Downtown Long Beach. Los Angeles itself has many business districts including the Downtown Los Angeles central business district as well as those lining the Wilshire Boulevard Miracle Mile including Century City, Westwood and Warner Center in the San Fernando Valley.	Downtown Santa Monica and Downtown Glendale are a part of which area?	57060cc352bb89140068980f	11	Los Angeles Area
191	Within the Los Angeles Area are the major business districts of Downtown Burbank, Downtown Santa Monica, Downtown Glendale and Downtown Long Beach. Los Angeles itself has many business districts including the Downtown Los Angeles central business district as well as those lining the Wilshire Boulevard Miracle Mile including Century City, Westwood and Warner Center in the San Fernando Valley.	Downtown Santa Monica and Downtown Glendale are a part of which area?	57060cc352bb89140068980f	7	the Los Angeles Area
192	Within the Los Angeles Area are the major business districts of Downtown Burbank, Downtown Santa Monica, Downtown Glendale and Downtown Long Beach. Los Angeles itself has many business districts including the Downtown Los Angeles central business district as well as those lining the Wilshire Boulevard Miracle Mile including Century City, Westwood and Warner Center in the San Fernando Valley.	Downtown Santa Monica and Downtown Glendale are a part of which area?	57060cc352bb89140068980f	36	major business
193	Within the Los Angeles Area are the major business districts of Downtown Burbank, Downtown Santa Monica, Downtown Glendale and Downtown Long Beach. Los Angeles itself has many business districts including the Downtown Los Angeles central business district as well as those lining the Wilshire Boulevard Miracle Mile including Century City, Westwood and Warner Center in the San Fernando Valley.	Warner Center is located in which area?	57060cc352bb891400689810	374	San Fernando Valley
194	Within the Los Angeles Area are the major business districts of Downtown Burbank, Downtown Santa Monica, Downtown Glendale and Downtown Long Beach. Los Angeles itself has many business districts including the Downtown Los Angeles central business district as well as those lining the Wilshire Boulevard Miracle Mile including Century City, Westwood and Warner Center in the San Fernando Valley.	Warner Center is located in which area?	57060cc352bb891400689810	370	the San Fernando Valley
195	Within the Los Angeles Area are the major business districts of Downtown Burbank, Downtown Santa Monica, Downtown Glendale and Downtown Long Beach. Los Angeles itself has many business districts including the Downtown Los Angeles central business district as well as those lining the Wilshire Boulevard Miracle Mile including Century City, Westwood and Warner Center in the San Fernando Valley.	Century City is an example of a district that belongs to which city?	57060cc352bb891400689811	148	Los Angeles
196	Within the Los Angeles Area are the major business districts of Downtown Burbank, Downtown Santa Monica, Downtown Glendale and Downtown Long Beach. Los Angeles itself has many business districts including the Downtown Los Angeles central business district as well as those lining the Wilshire Boulevard Miracle Mile including Century City, Westwood and Warner Center in the San Fernando Valley.	Century City is an example of a district that belongs to which city?	57060cc352bb891400689811	218	Los Angeles
197	The San Bernardino-Riverside area maintains the business districts of Downtown San Bernardino, Hospitality Business/Financial Centre, University Town which are in San Bernardino and Downtown Riverside.	The Sand Bernardino - Riverside area maintains what kind of district?	57060df252bb891400689820	48	business
198	The San Bernardino-Riverside area maintains the business districts of Downtown San Bernardino, Hospitality Business/Financial Centre, University Town which are in San Bernardino and Downtown Riverside.	The Sand Bernardino - Riverside area maintains what kind of district?	57060df252bb891400689820	48	business districts
199	The San Bernardino-Riverside area maintains the business districts of Downtown San Bernardino, Hospitality Business/Financial Centre, University Town which are in San Bernardino and Downtown Riverside.	Other than San Bernardino, what is the name of the other city that maintains the districts including University Town?	57060df252bb891400689821	19	Riverside
200	The San Bernardino-Riverside area maintains the business districts of Downtown San Bernardino, Hospitality Business/Financial Centre, University Town which are in San Bernardino and Downtown Riverside.	Other than San Bernardino, what is the name of the other city that maintains the districts including University Town?	57060df252bb891400689821	182	Downtown Riverside
201	The San Bernardino-Riverside area maintains the business districts of Downtown San Bernardino, Hospitality Business/Financial Centre, University Town which are in San Bernardino and Downtown Riverside.	Other than Downtown San Bernardino, and University Town, what is the name of another business district in the San Bernardino-Riverside area?	57060df252bb891400689822	95	Hospitality Business/Financial Centre
202	The San Bernardino-Riverside area maintains the business districts of Downtown San Bernardino, Hospitality Business/Financial Centre, University Town which are in San Bernardino and Downtown Riverside.	Other than Downtown San Bernardino, and University Town, what is the name of another business district in the San Bernardino-Riverside area?	57060df252bb891400689822	182	Downtown Riverside
203	Orange County is a rapidly developing business center that includes Downtown Santa Ana, the South Coast Metro and Newport Center districts; as well as the Irvine business centers of The Irvine Spectrum, West Irvine, and international corporations headquartered at the University of California, Irvine. West Irvine includes the Irvine Tech Center and Jamboree Business Parks.	Which county is developing its business center?	57060eaf75f01819005e7910	0	Orange
204	Orange County is a rapidly developing business center that includes Downtown Santa Ana, the South Coast Metro and Newport Center districts; as well as the Irvine business centers of The Irvine Spectrum, West Irvine, and international corporations headquartered at the University of California, Irvine. West Irvine includes the Irvine Tech Center and Jamboree Business Parks.	Which county is developing its business center?	57060eaf75f01819005e7910	0	Orange County
205	Orange County is a rapidly developing business center that includes Downtown Santa Ana, the South Coast Metro and Newport Center districts; as well as the Irvine business centers of The Irvine Spectrum, West Irvine, and international corporations headquartered at the University of California, Irvine. West Irvine includes the Irvine Tech Center and Jamboree Business Parks.	Where are international corporations headquartered?	57060eaf75f01819005e7911	268	University of California, Irvine
206	Orange County is a rapidly developing business center that includes Downtown Santa Ana, the South Coast Metro and Newport Center districts; as well as the Irvine business centers of The Irvine Spectrum, West Irvine, and international corporations headquartered at the University of California, Irvine. West Irvine includes the Irvine Tech Center and Jamboree Business Parks.	Where are international corporations headquartered?	57060eaf75f01819005e7911	264	the University of California, Irvine
207	Orange County is a rapidly developing business center that includes Downtown Santa Ana, the South Coast Metro and Newport Center districts; as well as the Irvine business centers of The Irvine Spectrum, West Irvine, and international corporations headquartered at the University of California, Irvine. West Irvine includes the Irvine Tech Center and Jamboree Business Parks.	Where are international corporations headquartered?	57060eaf75f01819005e7911	268	University of California
208	Orange County is a rapidly developing business center that includes Downtown Santa Ana, the South Coast Metro and Newport Center districts; as well as the Irvine business centers of The Irvine Spectrum, West Irvine, and international corporations headquartered at the University of California, Irvine. West Irvine includes the Irvine Tech Center and Jamboree Business Parks.	Jamboree Business Parks belongs to which business center?	57060eaf75f01819005e7912	302	West Irvine
209	Orange County is a rapidly developing business center that includes Downtown Santa Ana, the South Coast Metro and Newport Center districts; as well as the Irvine business centers of The Irvine Spectrum, West Irvine, and international corporations headquartered at the University of California, Irvine. West Irvine includes the Irvine Tech Center and Jamboree Business Parks.	What other business district does Orange County envelop outside of Downtown Santa Ana and Newport Center?	57060eaf75f01819005e7913	92	South Coast Metro
210	Orange County is a rapidly developing business center that includes Downtown Santa Ana, the South Coast Metro and Newport Center districts; as well as the Irvine business centers of The Irvine Spectrum, West Irvine, and international corporations headquartered at the University of California, Irvine. West Irvine includes the Irvine Tech Center and Jamboree Business Parks.	What other business district does Orange County envelop outside of Downtown Santa Ana and Newport Center?	57060eaf75f01819005e7913	88	the South Coast Metro
211	Orange County is a rapidly developing business center that includes Downtown Santa Ana, the South Coast Metro and Newport Center districts; as well as the Irvine business centers of The Irvine Spectrum, West Irvine, and international corporations headquartered at the University of California, Irvine. West Irvine includes the Irvine Tech Center and Jamboree Business Parks.	At what rate is Orange County developing its business centers?	57060eaf75f01819005e7914	19	rapidly
212	Downtown San Diego is the central business district of San Diego, though the city is filled with business districts. These include Carmel Valley, Del Mar Heights, Mission Valley, Rancho Bernardo, Sorrento Mesa, and University City. Most of these districts are located in Northern San Diego and some within North County regions.	What is the central business district of San Diego?	57060f3e75f01819005e7922	0	Downtown San Diego
213	Downtown San Diego is the central business district of San Diego, though the city is filled with business districts. These include Carmel Valley, Del Mar Heights, Mission Valley, Rancho Bernardo, Sorrento Mesa, and University City. Most of these districts are located in Northern San Diego and some within North County regions.	What is the central business district of San Diego?	57060f3e75f01819005e7922	0	Downtown
214	Downtown San Diego is the central business district of San Diego, though the city is filled with business districts. These include Carmel Valley, Del Mar Heights, Mission Valley, Rancho Bernardo, Sorrento Mesa, and University City. Most of these districts are located in Northern San Diego and some within North County regions.	Other than its main central business district, where are the majority of San Diego's business districts located?	57060f3e75f01819005e7923	271	Northern San Diego
215	Downtown San Diego is the central business district of San Diego, though the city is filled with business districts. These include Carmel Valley, Del Mar Heights, Mission Valley, Rancho Bernardo, Sorrento Mesa, and University City. Most of these districts are located in Northern San Diego and some within North County regions.	Outside of Northern San Diego, which other region contains business districts?	57060f3e75f01819005e7924	306	North County
216	Downtown San Diego is the central business district of San Diego, though the city is filled with business districts. These include Carmel Valley, Del Mar Heights, Mission Valley, Rancho Bernardo, Sorrento Mesa, and University City. Most of these districts are located in Northern San Diego and some within North County regions.	Outside of Northern San Diego, which other region contains business districts?	57060f3e75f01819005e7924	306	North County regions
217	Downtown San Diego is the central business district of San Diego, though the city is filled with business districts. These include Carmel Valley, Del Mar Heights, Mission Valley, Rancho Bernardo, Sorrento Mesa, and University City. Most of these districts are located in Northern San Diego and some within North County regions.	University City is an example of a business district located in which city?	57060f3e75f01819005e7925	55	San Diego
218	Downtown San Diego is the central business district of San Diego, though the city is filled with business districts. These include Carmel Valley, Del Mar Heights, Mission Valley, Rancho Bernardo, Sorrento Mesa, and University City. Most of these districts are located in Northern San Diego and some within North County regions.	University City is an example of a business district located in which city?	57060f3e75f01819005e7925	9	San Diego
219	Southern California is home to Los Angeles International Airport, the second-busiest airport in the United States by passenger volume (see World's busiest airports by passenger traffic) and the third by international passenger volume (see Busiest airports in the United States by international passenger traffic); San Diego International Airport the busiest single runway airport in the world; Van N…	What is the second busiest airport in the United States?	570610b275f01819005e792a	31	Los Angeles International Airport
220	Southern California is home to Los Angeles International Airport, the second-busiest airport in the United States by passenger volume (see World's busiest airports by passenger traffic) and the third by international passenger volume (see Busiest airports in the United States by international passenger traffic); San Diego International Airport the busiest single runway airport in the world; Van N…	What is the metric they use to determine how busy airports are?	570610b275f01819005e792b	117	passenger volume
221	Southern California is home to Los Angeles International Airport, the second-busiest airport in the United States by passenger volume (see World's busiest airports by passenger traffic) and the third by international passenger volume (see Busiest airports in the United States by international passenger traffic); San Diego International Airport the busiest single runway airport in the world; Van N…	What ranking in terms of busiest airports from international passenger volume is the Los Angeles International Airport?	570610b275f01819005e792c	194	third
222	Southern California is home to Los Angeles International Airport, the second-busiest airport in the United States by passenger volume (see World's busiest airports by passenger traffic) and the third by international passenger volume (see Busiest airports in the United States by international passenger traffic); San Diego International Airport the busiest single runway airport in the world; Van N…	Which airport is home to the busiest single runway in the world?	570610b275f01819005e792d	314	San Diego International Airport
223	Southern California is home to Los Angeles International Airport, the second-busiest airport in the United States by passenger volume (see World's busiest airports by passenger traffic) and the third by international passenger volume (see Busiest airports in the United States by international passenger traffic); San Diego International Airport the busiest single runway airport in the world; Van N…	What is the world's busiest general aviation airport?	570610b275f01819005e792e	394	Van Nuys Airport
224	Six of the seven lines of the commuter rail system, Metrolink, run out of Downtown Los Angeles, connecting Los Angeles, Ventura, San Bernardino, Riverside, Orange, and San Diego counties with the other line connecting San Bernardino, Riverside, and Orange counties directly.	What is the name of the commuter rail system?	5706111a52bb89140068984c	52	Metrolink
225	Six of the seven lines of the commuter rail system, Metrolink, run out of Downtown Los Angeles, connecting Los Angeles, Ventura, San Bernardino, Riverside, Orange, and San Diego counties with the other line connecting San Bernardino, Riverside, and Orange counties directly.	How many lines does the commuter rail system have?	5706111a52bb89140068984d	11	seven
226	Six of the seven lines of the commuter rail system, Metrolink, run out of Downtown Los Angeles, connecting Los Angeles, Ventura, San Bernardino, Riverside, Orange, and San Diego counties with the other line connecting San Bernardino, Riverside, and Orange counties directly.	How many lines run out of Downtown Los Angeles?	5706111a52bb89140068984e	0	Six
227	Six of the seven lines of the commuter rail system, Metrolink, run out of Downtown Los Angeles, connecting Los Angeles, Ventura, San Bernardino, Riverside, Orange, and San Diego counties with the other line connecting San Bernardino, Riverside, and Orange counties directly.	A single line connects San Bernardino, Riverside and what other county?	5706111a52bb89140068984f	249	Orange
228	Southern California is also home to the Port of Los Angeles, the United States' busiest commercial port; the adjacent Port of Long Beach, the United States' second busiest container port; and the Port of San Diego.	What is the United States busiest commercial port?	570611c475f01819005e793c	40	Port of Los Angeles
229	Southern California is also home to the Port of Los Angeles, the United States' busiest commercial port; the adjacent Port of Long Beach, the United States' second busiest container port; and the Port of San Diego.	What is the United States busiest commercial port?	570611c475f01819005e793c	36	the Port of Los Angeles
230	Southern California is also home to the Port of Los Angeles, the United States' busiest commercial port; the adjacent Port of Long Beach, the United States' second busiest container port; and the Port of San Diego.	What is the second busiest container port in the United States?	570611c475f01819005e793d	196	Port of San Diego
231	Southern California is also home to the Port of Los Angeles, the United States' busiest commercial port; the adjacent Port of Long Beach, the United States' second busiest container port; and the Port of San Diego.	What is the second busiest container port in the United States?	570611c475f01819005e793d	118	Port of Long Beach
232	Southern California is also home to the Port of Los Angeles, the United States' busiest commercial port; the adjacent Port of Long Beach, the United States' second busiest container port; and the Port of San Diego.	The Port of Long Beach belongs to which region of California?	570611c475f01819005e793e	0	Southern
233	Southern California is also home to the Port of Los Angeles, the United States' busiest commercial port; the adjacent Port of Long Beach, the United States' second busiest container port; and the Port of San Diego.	The Port of Long Beach belongs to which region of California?	570611c475f01819005e793e	0	Southern California
234	The Tech Coast is a moniker that has gained use as a descriptor for the region's diversified technology and industrial base as well as its multitude of prestigious and world-renowned research universities and other public and private institutions. Amongst these include 5 University of California campuses (Irvine, Los Angeles, Riverside, Santa Barbara, and San Diego); 12 California State Universit…	What is the moniker that is being used to describe the region's diversified technology?	5706139252bb891400689864	0	The Tech Coast
235	The Tech Coast is a moniker that has gained use as a descriptor for the region's diversified technology and industrial base as well as its multitude of prestigious and world-renowned research universities and other public and private institutions. Amongst these include 5 University of California campuses (Irvine, Los Angeles, Riverside, Santa Barbara, and San Diego); 12 California State Universit…	What is the moniker that is being used to describe the region's diversified technology?	5706139252bb891400689864	4	Tech Coast
236	The Tech Coast is a moniker that has gained use as a descriptor for the region's diversified technology and industrial base as well as its multitude of prestigious and world-renowned research universities and other public and private institutions. Amongst these include 5 University of California campuses (Irvine, Los Angeles, Riverside, Santa Barbara, and San Diego); 12 California State Universit…	What kind of universities is the region famous for?	5706139252bb891400689865	183	research
237	The Tech Coast is a moniker that has gained use as a descriptor for the region's diversified technology and industrial base as well as its multitude of prestigious and world-renowned research universities and other public and private institutions. Amongst these include 5 University of California campuses (Irvine, Los Angeles, Riverside, Santa Barbara, and San Diego); 12 California State Universit…	What kind of university is the California Institute of Technology?	5706139252bb891400689866	579	private
238	The Tech Coast is a moniker that has gained use as a descriptor for the region's diversified technology and industrial base as well as its multitude of prestigious and world-renowned research universities and other public and private institutions. Amongst these include 5 University of California campuses (Irvine, Los Angeles, Riverside, Santa Barbara, and San Diego); 12 California State Universit…	How many campuses does the University of California have?	5706139252bb891400689867	270	5
239	The Tech Coast is a moniker that has gained use as a descriptor for the region's diversified technology and industrial base as well as its multitude of prestigious and world-renowned research universities and other public and private institutions. Amongst these include 5 University of California campuses (Irvine, Los Angeles, Riverside, Santa Barbara, and San Diego); 12 California State Universit…	How many campuses does the California State University have?	5706139252bb891400689868	370	12
240	Professional sports teams in Southern California include teams from the NFL (Los Angeles Rams, San Diego Chargers); NBA (Los Angeles Lakers, Los Angeles Clippers); MLB (Los Angeles Dodgers, Los Angeles Angels of Anaheim, San Diego Padres); NHL (Los Angeles Kings, Anaheim Ducks); and MLS (LA Galaxy).	The Los Angeles Rams are an example of what kind of sports team?	5706143575f01819005e7950	72	NFL
241	Professional sports teams in Southern California include teams from the NFL (Los Angeles Rams, San Diego Chargers); NBA (Los Angeles Lakers, Los Angeles Clippers); MLB (Los Angeles Dodgers, Los Angeles Angels of Anaheim, San Diego Padres); NHL (Los Angeles Kings, Anaheim Ducks); and MLS (LA Galaxy).	The Los Angeles Rams are an example of what kind of sports team?	5706143575f01819005e7950	0	Professional
242	Professional sports teams in Southern California include teams from the NFL (Los Angeles Rams, San Diego Chargers); NBA (Los Angeles Lakers, Los Angeles Clippers); MLB (Los Angeles Dodgers, Los Angeles Angels of Anaheim, San Diego Padres); NHL (Los Angeles Kings, Anaheim Ducks); and MLS (LA Galaxy).	The Los Angeles Clippers are a team belonging to which sport?	5706143575f01819005e7951	116	NBA
243	Professional sports teams in Southern California include teams from the NFL (Los Angeles Rams, San Diego Chargers); NBA (Los Angeles Lakers, Los Angeles Clippers); MLB (Los Angeles Dodgers, Los Angeles Angels of Anaheim, San Diego Padres); NHL (Los Angeles Kings, Anaheim Ducks); and MLS (LA Galaxy).	The Los Angeles Angels of Anaheim are from which sport?	5706143575f01819005e7952	164	MLB
244	Professional sports teams in Southern California include teams from the NFL (Los Angeles Rams, San Diego Chargers); NBA (Los Angeles Lakers, Los Angeles Clippers); MLB (Los Angeles Dodgers, Los Angeles Angels of Anaheim, San Diego Padres); NHL (Los Angeles Kings, Anaheim Ducks); and MLS (LA Galaxy).	What is the other NHL team aside from the Anaheim Ducks to reside in Southern California?	5706143575f01819005e7953	245	Los Angeles Kings
245	Professional sports teams in Southern California include teams from the NFL (Los Angeles Rams, San Diego Chargers); NBA (Los Angeles Lakers, Los Angeles Clippers); MLB (Los Angeles Dodgers, Los Angeles Angels of Anaheim, San Diego Padres); NHL (Los Angeles Kings, Anaheim Ducks); and MLS (LA Galaxy).	What is the lone MLS team that belongs to southern California?	5706143575f01819005e7954	289	LA Galaxy
246	From 2005 to 2014, there were two Major League Soccer teams in Los Angeles — the LA Galaxy and Chivas USA — that both played at the StubHub Center and were local rivals. However, Chivas were suspended following the 2014 MLS season, with a second MLS team scheduled to return in 2018.	Which team was suspended from the MLS?	5706149552bb891400689880	95	Chivas USA
247	From 2005 to 2014, there were two Major League Soccer teams in Los Angeles — the LA Galaxy and Chivas USA — that both played at the StubHub Center and were local rivals. However, Chivas were suspended following the 2014 MLS season, with a second MLS team scheduled to return in 2018.	Which team was suspended from the MLS?	5706149552bb891400689880	179	Chivas
248	From 2005 to 2014, there were two Major League Soccer teams in Los Angeles — the LA Galaxy and Chivas USA — that both played at the StubHub Center and were local rivals. However, Chivas were suspended following the 2014 MLS season, with a second MLS team scheduled to return in 2018.	How many teams did Los Angeles used to have?	5706149552bb891400689881	30	two
249	From 2005 to 2014, there were two Major League Soccer teams in Los Angeles — the LA Galaxy and Chivas USA — that both played at the StubHub Center and were local rivals. However, Chivas were suspended following the 2014 MLS season, with a second MLS team scheduled to return in 2018.	Which year resulted in the suspension of one of the two soccer teams?	5706149552bb891400689882	13	2014
250	From 2005 to 2014, there were two Major League Soccer teams in Los Angeles — the LA Galaxy and Chivas USA — that both played at the StubHub Center and were local rivals. However, Chivas were suspended following the 2014 MLS season, with a second MLS team scheduled to return in 2018.	Which year resulted in the suspension of one of the two soccer teams?	5706149552bb891400689882	215	2014
251	From 2005 to 2014, there were two Major League Soccer teams in Los Angeles — the LA Galaxy and Chivas USA — that both played at the StubHub Center and were local rivals. However, Chivas were suspended following the 2014 MLS season, with a second MLS team scheduled to return in 2018.	What was the name of the stadium that the teams played in?	5706149552bb891400689883	132	StubHub Center
252	From 2005 to 2014, there were two Major League Soccer teams in Los Angeles — the LA Galaxy and Chivas USA — that both played at the StubHub Center and were local rivals. However, Chivas were suspended following the 2014 MLS season, with a second MLS team scheduled to return in 2018.	What was the name of the stadium that the teams played in?	5706149552bb891400689883	128	the StubHub Center
253	From 2005 to 2014, there were two Major League Soccer teams in Los Angeles — the LA Galaxy and Chivas USA — that both played at the StubHub Center and were local rivals. However, Chivas were suspended following the 2014 MLS season, with a second MLS team scheduled to return in 2018.	When is the suspended team scheduled to return?	5706149552bb891400689884	278	2018
254	From 2005 to 2014, there were two Major League Soccer teams in Los Angeles — the LA Galaxy and Chivas USA — that both played at the StubHub Center and were local rivals. However, Chivas were suspended following the 2014 MLS season, with a second MLS team scheduled to return in 2018.	When is the suspended team scheduled to return?	5706149552bb891400689884	275	in 2018
255	College sports are also popular in southern California. The UCLA Bruins and the USC Trojans both field teams in NCAA Division I in the Pac-12 Conference, and there is a longtime rivalry between the schools.	What other kind of sport is popular in southern California?	570614ff52bb89140068988a	0	College
256	College sports are also popular in southern California. The UCLA Bruins and the USC Trojans both field teams in NCAA Division I in the Pac-12 Conference, and there is a longtime rivalry between the schools.	The Bruins belong to which college?	570614ff52bb89140068988b	60	UCLA
257	College sports are also popular in southern California. The UCLA Bruins and the USC Trojans both field teams in NCAA Division I in the Pac-12 Conference, and there is a longtime rivalry between the schools.	What is the name of the team from USC?	570614ff52bb89140068988c	84	Trojans
258	College sports are also popular in southern California. The UCLA Bruins and the USC Trojans both field teams in NCAA Division I in the Pac-12 Conference, and there is a longtime rivalry between the schools.	Which conference do the teams in southern California play in?	570614ff52bb89140068988d	135	Pac-12
259	College sports are also popular in southern California. The UCLA Bruins and the USC Trojans both field teams in NCAA Division I in the Pac-12 Conference, and there is a longtime rivalry between the schools.	Which conference do the teams in southern California play in?	570614ff52bb89140068988d	131	the Pac-12
260	College sports are also popular in southern California. The UCLA Bruins and the USC Trojans both field teams in NCAA Division I in the Pac-12 Conference, and there is a longtime rivalry between the schools.	The two listed teams play for which NCAA group?	570614ff52bb89140068988e	117	Division I
261	Rugby is also a growing sport in southern California, particularly at the high school level, with increasing numbers of schools adding rugby as an official school sport.	What is a growing sport in southern California?	5706155352bb891400689894	0	Rugby
264	Rugby is also a growing sport in southern California, particularly at the high school level, with increasing numbers of schools adding rugby as an official school sport.	At which level of education is this sport becoming more popular?	5706155352bb891400689895	74	high school
267	Rugby is also a growing sport in southern California, particularly at the high school level, with increasing numbers of schools adding rugby as an official school sport.	What is rugby rapidly becoming with high schools?	5706155352bb891400689896	144	an official school sport
268	Rugby is also a growing sport in southern California, particularly at the high school level, with increasing numbers of schools adding rugby as an official school sport.	What is rugby rapidly becoming with high schools?	5706155352bb891400689896	144	an official school
269	Rugby is also a growing sport in southern California, particularly at the high school level, with increasing numbers of schools adding rugby as an official school sport.	What is rugby rapidly becoming with high schools?	5706155352bb891400689896	147	official school sport
0	Formed in November 1990 by the equal merger of Sky Television and British Satellite Broadcasting, BSkyB became the UK's largest digital subscription television company. Following BSkyB's 2014 acquisition of Sky Italia and a majority 90.04% interest in Sky Deutschland in November 2014, its holding company British Sky Broadcasting Group plc changed its name to Sky plc. The United Kingdom operations…	What company was formed by the merger of Sky Television and British Satellite Broadcasting?	57092322efce8f15003a7db0	98	BSkyB
1	Formed in November 1990 by the equal merger of Sky Television and British Satellite Broadcasting, BSkyB became the UK's largest digital subscription television company. Following BSkyB's 2014 acquisition of Sky Italia and a majority 90.04% interest in Sky Deutschland in November 2014, its holding company British Sky Broadcasting Group plc changed its name to Sky plc. The United Kingdom operations…	Who is the UK's largest digital subscription television company?	57092322efce8f15003a7db1	98	BSkyB
2	Formed in November 1990 by the equal merger of Sky Television and British Satellite Broadcasting, BSkyB became the UK's largest digital subscription television company. Following BSkyB's 2014 acquisition of Sky Italia and a majority 90.04% interest in Sky Deutschland in November 2014, its holding company British Sky Broadcasting Group plc changed its name to Sky plc. The United Kingdom operations…	What year did BSkyB acquire Sky Italia?	57092322efce8f15003a7db2	187	2014
3	Formed in November 1990 by the equal merger of Sky Television and British Satellite Broadcasting, BSkyB became the UK's largest digital subscription television company. Following BSkyB's 2014 acquisition of Sky Italia and a majority 90.04% interest in Sky Deutschland in November 2014, its holding company British Sky Broadcasting Group plc changed its name to Sky plc. The United Kingdom operations…	What is the name of the holding company for BSkyB?	57092322efce8f15003a7db3	361	Sky plc
4	Formed in November 1990 by the equal merger of Sky Television and British Satellite Broadcasting, BSkyB became the UK's largest digital subscription television company. Following BSkyB's 2014 acquisition of Sky Italia and a majority 90.04% interest in Sky Deutschland in November 2014, its holding company British Sky Broadcasting Group plc changed its name to Sky plc. The United Kingdom operations…	What is the name of the holding company for BSkyB?	57092322efce8f15003a7db3	306	British Sky Broadcasting Group plc
5	Formed in November 1990 by the equal merger of Sky Television and British Satellite Broadcasting, BSkyB became the UK's largest digital subscription television company. Following BSkyB's 2014 acquisition of Sky Italia and a majority 90.04% interest in Sky Deutschland in November 2014, its holding company British Sky Broadcasting Group plc changed its name to Sky plc. The United Kingdom operations…	What is the name of the United Kingdom operation for BSkyB?	57092322efce8f15003a7db4	471	Sky UK Limited
6	Following a lengthy legal battle with the European Commission, which deemed the exclusivity of the rights to be against the interests of competition and the consumer, BSkyB's monopoly came to an end from the 2007–08 season. In May 2006, the Irish broadcaster Setanta Sports was awarded two of the six Premier League packages that the English FA offered to broadcasters. Sky picked up the remaining f…	What year was Setanta Sports awarded Primeier Leage rights to broadcast?	57094a79efce8f15003a7dc4	231	2006
7	Following a lengthy legal battle with the European Commission, which deemed the exclusivity of the rights to be against the interests of competition and the consumer, BSkyB's monopoly came to an end from the 2007–08 season. In May 2006, the Irish broadcaster Setanta Sports was awarded two of the six Premier League packages that the English FA offered to broadcasters. Sky picked up the remaining f…	How many of the six total packages available to broadcasters was Setanta awarded?	57094a79efce8f15003a7dc5	286	two
8	Following a lengthy legal battle with the European Commission, which deemed the exclusivity of the rights to be against the interests of competition and the consumer, BSkyB's monopoly came to an end from the 2007–08 season. In May 2006, the Irish broadcaster Setanta Sports was awarded two of the six Premier League packages that the English FA offered to broadcasters. Sky picked up the remaining f…	Who purhcased the remaining 4 pacakages available to broadcasters?	57094a79efce8f15003a7dc6	370	Sky
9	Following a lengthy legal battle with the European Commission, which deemed the exclusivity of the rights to be against the interests of competition and the consumer, BSkyB's monopoly came to an end from the 2007–08 season. In May 2006, the Irish broadcaster Setanta Sports was awarded two of the six Premier League packages that the English FA offered to broadcasters. Sky picked up the remaining f…	How much did Sky bid to win the 4 broadcast pacakges they bought?	57094a79efce8f15003a7dc7	407	£1.3bn
10	Following a lengthy legal battle with the European Commission, which deemed the exclusivity of the rights to be against the interests of competition and the consumer, BSkyB's monopoly came to an end from the 2007–08 season. In May 2006, the Irish broadcaster Setanta Sports was awarded two of the six Premier League packages that the English FA offered to broadcasters. Sky picked up the remaining f…	How much did Sky bid to win the 4 broadcast pacakges they bought?	57094a79efce8f15003a7dc7	441	£4.2bn
11	While BSkyB had been excluded from being a part of the ONdigital consortium, thereby making them a competitor by default, BSkyB was able to join ITV Digital's free-to-air replacement, Freeview, in which it holds an equal stake with the BBC, ITV, Channel 4 and National Grid Wireless. Prior to October 2005, three BSkyB channels were available on this platform: Sky News, Sky Three, and Sky Sports Ne…	What consortium was BSkyB excluded from?	57094b4f9928a814004714f6	55	ONdigital
12	While BSkyB had been excluded from being a part of the ONdigital consortium, thereby making them a competitor by default, BSkyB was able to join ITV Digital's free-to-air replacement, Freeview, in which it holds an equal stake with the BBC, ITV, Channel 4 and National Grid Wireless. Prior to October 2005, three BSkyB channels were available on this platform: Sky News, Sky Three, and Sky Sports Ne…	Who did BSkyB team up with because it was not part of the consortium?	57094b4f9928a814004714f7	184	Freeview
13	While BSkyB had been excluded from being a part of the ONdigital consortium, thereby making them a competitor by default, BSkyB was able to join ITV Digital's free-to-air replacement, Freeview, in which it holds an equal stake with the BBC, ITV, Channel 4 and National Grid Wireless. Prior to October 2005, three BSkyB channels were available on this platform: Sky News, Sky Three, and Sky Sports Ne…	Who did BSkyB team up with because it was not part of the consortium?	57094b4f9928a814004714f7	145	ITV Digital
14	While BSkyB had been excluded from being a part of the ONdigital consortium, thereby making them a competitor by default, BSkyB was able to join ITV Digital's free-to-air replacement, Freeview, in which it holds an equal stake with the BBC, ITV, Channel 4 and National Grid Wireless. Prior to October 2005, three BSkyB channels were available on this platform: Sky News, Sky Three, and Sky Sports Ne…	How many BSkyB channels were available to customers prior to October 2005?	57094b4f9928a814004714f8	307	three
15	While BSkyB had been excluded from being a part of the ONdigital consortium, thereby making them a competitor by default, BSkyB was able to join ITV Digital's free-to-air replacement, Freeview, in which it holds an equal stake with the BBC, ITV, Channel 4 and National Grid Wireless. Prior to October 2005, three BSkyB channels were available on this platform: Sky News, Sky Three, and Sky Sports Ne…	What channel replaced Sky Travel?	57094b4f9928a814004714f9	485	Sky Three
16	While BSkyB had been excluded from being a part of the ONdigital consortium, thereby making them a competitor by default, BSkyB was able to join ITV Digital's free-to-air replacement, Freeview, in which it holds an equal stake with the BBC, ITV, Channel 4 and National Grid Wireless. Prior to October 2005, three BSkyB channels were available on this platform: Sky News, Sky Three, and Sky Sports Ne…	What was Sky Travel later rebranded as?	57094b4f9928a814004714fa	553	Pick TV
17	BSkyB initially charged additional subscription fees for using a Sky+ PVR with their service; waiving the charge for subscribers whose package included two or more premium channels. This changed as from 1 July 2007, and now customers that have Sky+ and subscribe to any BSkyB subscription package get Sky+ included at no extra charge. Customers that do not subscribe to BSkyB's channels can still pa…	What service did BSkyB chare additional subscription fees for?	57094ca7efce8f15003a7dd6	65	Sky+ PVR
18	BSkyB initially charged additional subscription fees for using a Sky+ PVR with their service; waiving the charge for subscribers whose package included two or more premium channels. This changed as from 1 July 2007, and now customers that have Sky+ and subscribe to any BSkyB subscription package get Sky+ included at no extra charge. Customers that do not subscribe to BSkyB's channels can still pa…	When did Sky launch a TV advertising campaign target towards women?	57094ca7efce8f15003a7dd7	801	September 2007
19	BSkyB initially charged additional subscription fees for using a Sky+ PVR with their service; waiving the charge for subscribers whose package included two or more premium channels. This changed as from 1 July 2007, and now customers that have Sky+ and subscribe to any BSkyB subscription package get Sky+ included at no extra charge. Customers that do not subscribe to BSkyB's channels can still pa…	When did Sky launch a TV advertising campaign target towards women?	57094ca7efce8f15003a7dd7	894	March 2008
20	BSkyB initially charged additional subscription fees for using a Sky+ PVR with their service; waiving the charge for subscribers whose package included two or more premium channels. This changed as from 1 July 2007, and now customers that have Sky+ and subscribe to any BSkyB subscription package get Sky+ included at no extra charge. Customers that do not subscribe to BSkyB's channels can still pa…	WHat allows customers to get Sky+ functions if they do not subscribe to BSkyB's channels?	57094ca7efce8f15003a7dd8	403	monthly fee
21	BSkyB initially charged additional subscription fees for using a Sky+ PVR with their service; waiving the charge for subscribers whose package included two or more premium channels. This changed as from 1 July 2007, and now customers that have Sky+ and subscribe to any BSkyB subscription package get Sky+ included at no extra charge. Customers that do not subscribe to BSkyB's channels can still pa…	WHat allows customers to get Sky+ functions if they do not subscribe to BSkyB's channels?	57094ca7efce8f15003a7dd8	401	a monthly fee
22	BSkyB initially charged additional subscription fees for using a Sky+ PVR with their service; waiving the charge for subscribers whose package included two or more premium channels. This changed as from 1 July 2007, and now customers that have Sky+ and subscribe to any BSkyB subscription package get Sky+ included at no extra charge. Customers that do not subscribe to BSkyB's channels can still pa…	WHat allows customers to get Sky+ functions if they do not subscribe to BSkyB's channels?	57094ca7efce8f15003a7dd8	760	SkyHD box
23	BSkyB initially charged additional subscription fees for using a Sky+ PVR with their service; waiving the charge for subscribers whose package included two or more premium channels. This changed as from 1 July 2007, and now customers that have Sky+ and subscribe to any BSkyB subscription package get Sky+ included at no extra charge. Customers that do not subscribe to BSkyB's channels can still pa…	When did BSkyB discontinue the Sky+ Box?	57094ca7efce8f15003a7dd9	444	January 2010
24	BSkyB initially charged additional subscription fees for using a Sky+ PVR with their service; waiving the charge for subscribers whose package included two or more premium channels. This changed as from 1 July 2007, and now customers that have Sky+ and subscribe to any BSkyB subscription package get Sky+ included at no extra charge. Customers that do not subscribe to BSkyB's channels can still pa…	When did BSkyB discontinue the Sky+ Box?	57094ca7efce8f15003a7dd9	441	In January 2010
25	BSkyB initially charged additional subscription fees for using a Sky+ PVR with their service; waiving the charge for subscribers whose package included two or more premium channels. This changed as from 1 July 2007, and now customers that have Sky+ and subscribe to any BSkyB subscription package get Sky+ included at no extra charge. Customers that do not subscribe to BSkyB's channels can still pa…	When did BSkyB discontinue the Sky+ Box?	57094ca7efce8f15003a7dd9	652	February 2011
26	BSkyB initially charged additional subscription fees for using a Sky+ PVR with their service; waiving the charge for subscribers whose package included two or more premium channels. This changed as from 1 July 2007, and now customers that have Sky+ and subscribe to any BSkyB subscription package get Sky+ included at no extra charge. Customers that do not subscribe to BSkyB's channels can still pa…	What replaced the Sky+Box?	57094ca7efce8f15003a7dda	570	Sky+HD Box
27	BSkyB utilises the VideoGuard pay-TV scrambling system owned by NDS, a Cisco Systems company. There are tight controls over use of VideoGuard decoders; they are not available as stand-alone DVB CAMs (conditional-access modules). BSkyB has design authority over all digital satellite receivers capable of receiving their service. The receivers, though designed and built by different manufacturers, m…	What is the name of the TV scrambling system BSkyB uses?	57094d489928a8140047150a	19	VideoGuard
28	BSkyB utilises the VideoGuard pay-TV scrambling system owned by NDS, a Cisco Systems company. There are tight controls over use of VideoGuard decoders; they are not available as stand-alone DVB CAMs (conditional-access modules). BSkyB has design authority over all digital satellite receivers capable of receiving their service. The receivers, though designed and built by different manufacturers, m…	What is the name of the TV scrambling system BSkyB uses?	57094d489928a8140047150a	19	VideoGuard pay-TV
29	BSkyB utilises the VideoGuard pay-TV scrambling system owned by NDS, a Cisco Systems company. There are tight controls over use of VideoGuard decoders; they are not available as stand-alone DVB CAMs (conditional-access modules). BSkyB has design authority over all digital satellite receivers capable of receiving their service. The receivers, though designed and built by different manufacturers, m…	Who is VideoGuard owned by?	57094d489928a8140047150b	64	NDS
30	BSkyB utilises the VideoGuard pay-TV scrambling system owned by NDS, a Cisco Systems company. There are tight controls over use of VideoGuard decoders; they are not available as stand-alone DVB CAMs (conditional-access modules). BSkyB has design authority over all digital satellite receivers capable of receiving their service. The receivers, though designed and built by different manufacturers, m…	Who is the parent company of NDS?	57094d489928a8140047150c	71	Cisco Systems
31	BSkyB utilises the VideoGuard pay-TV scrambling system owned by NDS, a Cisco Systems company. There are tight controls over use of VideoGuard decoders; they are not available as stand-alone DVB CAMs (conditional-access modules). BSkyB has design authority over all digital satellite receivers capable of receiving their service. The receivers, though designed and built by different manufacturers, m…	Who is the parent company of NDS?	57094d489928a8140047150c	71	Cisco Systems company
32	BSkyB utilises the VideoGuard pay-TV scrambling system owned by NDS, a Cisco Systems company. There are tight controls over use of VideoGuard decoders; they are not available as stand-alone DVB CAMs (conditional-access modules). BSkyB has design authority over all digital satellite receivers capable of receiving their service. The receivers, though designed and built by different manufacturers, m…	Who has design authority over all of the digital satellite receivers that are capable of using their service?	57094d489928a8140047150d	229	BSkyB
33	BSkyB utilises the VideoGuard pay-TV scrambling system owned by NDS, a Cisco Systems company. There are tight controls over use of VideoGuard decoders; they are not available as stand-alone DVB CAMs (conditional-access modules). BSkyB has design authority over all digital satellite receivers capable of receiving their service. The receivers, though designed and built by different manufacturers, m…	What is the name brand of the personal video recorder that BSkyB offers?	57094d489928a8140047150e	539	Sky+
34	BSkyB utilises the VideoGuard pay-TV scrambling system owned by NDS, a Cisco Systems company. There are tight controls over use of VideoGuard decoders; they are not available as stand-alone DVB CAMs (conditional-access modules). BSkyB has design authority over all digital satellite receivers capable of receiving their service. The receivers, though designed and built by different manufacturers, m…	What is the name brand of the personal video recorder that BSkyB offers?	57094d489928a8140047150e	516	PVR
35	In 2007, BSkyB and Virgin Media became involved in a dispute over the carriage of Sky channels on cable TV. The failure to renew the existing carriage agreements negotiated with NTL and Telewest resulted in Virgin Media removing the basic channels from the network on 1 March 2007. Virgin Media claimed that BSkyB had substantially increased the asking price for the channels, a claim which BSkyB de…	What year did BSkyB and Virgin Media have a dispute over the carriage of Sky Channels on cable TV?	570953a7efce8f15003a7dfe	3	2007
36	In 2007, BSkyB and Virgin Media became involved in a dispute over the carriage of Sky channels on cable TV. The failure to renew the existing carriage agreements negotiated with NTL and Telewest resulted in Virgin Media removing the basic channels from the network on 1 March 2007. Virgin Media claimed that BSkyB had substantially increased the asking price for the channels, a claim which BSkyB de…	What channels were removed from the network in March of 2007?	570953a7efce8f15003a7dff	233	basic channels
37	In 2007, BSkyB and Virgin Media became involved in a dispute over the carriage of Sky channels on cable TV. The failure to renew the existing carriage agreements negotiated with NTL and Telewest resulted in Virgin Media removing the basic channels from the network on 1 March 2007. Virgin Media claimed that BSkyB had substantially increased the asking price for the channels, a claim which BSkyB de…	What channels were removed from the network in March of 2007?	570953a7efce8f15003a7dff	229	the basic channels
38	In 2007, BSkyB and Virgin Media became involved in a dispute over the carriage of Sky channels on cable TV. The failure to renew the existing carriage agreements negotiated with NTL and Telewest resulted in Virgin Media removing the basic channels from the network on 1 March 2007. Virgin Media claimed that BSkyB had substantially increased the asking price for the channels, a claim which BSkyB de…	What did Virgin Media claim BSkyB did that resulted Virgin not carrying the channels anymore?	570953a7efce8f15003a7e00	318	substantially increased the asking price
39	In 2007, BSkyB and Virgin Media became involved in a dispute over the carriage of Sky channels on cable TV. The failure to renew the existing carriage agreements negotiated with NTL and Telewest resulted in Virgin Media removing the basic channels from the network on 1 March 2007. Virgin Media claimed that BSkyB had substantially increased the asking price for the channels, a claim which BSkyB de…	What did Virgin Media claim BSkyB did that resulted Virgin not carrying the channels anymore?	570953a7efce8f15003a7e00	303	that BSkyB had substantially increased the asking price for the channels
40	In 2007, BSkyB and Virgin Media became involved in a dispute over the carriage of Sky channels on cable TV. The failure to renew the existing carriage agreements negotiated with NTL and Telewest resulted in Virgin Media removing the basic channels from the network on 1 March 2007. Virgin Media claimed that BSkyB had substantially increased the asking price for the channels, a claim which BSkyB de…	What did Virgin Media claim BSkyB did that resulted Virgin not carrying the channels anymore?	570953a7efce8f15003a7e00	332	increased the asking price
41	In 2007, BSkyB and Virgin Media became involved in a dispute over the carriage of Sky channels on cable TV. The failure to renew the existing carriage agreements negotiated with NTL and Telewest resulted in Virgin Media removing the basic channels from the network on 1 March 2007. Virgin Media claimed that BSkyB had substantially increased the asking price for the channels, a claim which BSkyB de…	What additional srevice did BSkyB offer besides HD channels that they claimed offered "substantially more value"?	570953a7efce8f15003a7e01	502	Video On Demand
42	In 2007, BSkyB and Virgin Media became involved in a dispute over the carriage of Sky channels on cable TV. The failure to renew the existing carriage agreements negotiated with NTL and Telewest resulted in Virgin Media removing the basic channels from the network on 1 March 2007. Virgin Media claimed that BSkyB had substantially increased the asking price for the channels, a claim which BSkyB de…	What additional srevice did BSkyB offer besides HD channels that they claimed offered "substantially more value"?	570953a7efce8f15003a7e01	502	Video On Demand content
43	In 2007, BSkyB and Virgin Media became involved in a dispute over the carriage of Sky channels on cable TV. The failure to renew the existing carriage agreements negotiated with NTL and Telewest resulted in Virgin Media removing the basic channels from the network on 1 March 2007. Virgin Media claimed that BSkyB had substantially increased the asking price for the channels, a claim which BSkyB de…	What additional srevice did BSkyB offer besides HD channels that they claimed offered "substantially more value"?	570953a7efce8f15003a7e01	486	HD channels and Video On Demand
44	In 2007, BSkyB and Virgin Media became involved in a dispute over the carriage of Sky channels on cable TV. The failure to renew the existing carriage agreements negotiated with NTL and Telewest resulted in Virgin Media removing the basic channels from the network on 1 March 2007. Virgin Media claimed that BSkyB had substantially increased the asking price for the channels, a claim which BSkyB de…	What additional srevice did BSkyB offer besides Video on Demand that they claimed offered "substantially more value"?	570953a7efce8f15003a7e02	486	HD channels
45	In July 2013, the English High Court of Justice found that Microsoft’s use of the term "SkyDrive" infringed on Sky’s right to the "Sky" trademark. On 31 July 2013, BSkyB and Microsoft announced their settlement, in which Microsoft will not appeal the ruling, and will rename its SkyDrive cloud storage service after an unspecified "reasonable period of time to allow for an orderly transition to a n…	when did the English High court find Microsoft's use of the term "SkyDrive" infringed on Sky's right?	570960cf200fba1400367f01	3	July 2013
46	In July 2013, the English High Court of Justice found that Microsoft’s use of the term "SkyDrive" infringed on Sky’s right to the "Sky" trademark. On 31 July 2013, BSkyB and Microsoft announced their settlement, in which Microsoft will not appeal the ruling, and will rename its SkyDrive cloud storage service after an unspecified "reasonable period of time to allow for an orderly transition to a n…	when did the English High court find Microsoft's use of the term "SkyDrive" infringed on Sky's right?	570960cf200fba1400367f01	0	In July 2013
47	In July 2013, the English High Court of Justice found that Microsoft’s use of the term "SkyDrive" infringed on Sky’s right to the "Sky" trademark. On 31 July 2013, BSkyB and Microsoft announced their settlement, in which Microsoft will not appeal the ruling, and will rename its SkyDrive cloud storage service after an unspecified "reasonable period of time to allow for an orderly transition to a n…	What year did BSkyB and Microsoft announce their settlement?	570960cf200fba1400367f02	158	2013
48	In July 2013, the English High Court of Justice found that Microsoft’s use of the term "SkyDrive" infringed on Sky’s right to the "Sky" trademark. On 31 July 2013, BSkyB and Microsoft announced their settlement, in which Microsoft will not appeal the ruling, and will rename its SkyDrive cloud storage service after an unspecified "reasonable period of time to allow for an orderly transition to a n…	What year did BSkyB and Microsoft announce their settlement?	570960cf200fba1400367f02	150	31 July 2013
49	In July 2013, the English High Court of Justice found that Microsoft’s use of the term "SkyDrive" infringed on Sky’s right to the "Sky" trademark. On 31 July 2013, BSkyB and Microsoft announced their settlement, in which Microsoft will not appeal the ruling, and will rename its SkyDrive cloud storage service after an unspecified "reasonable period of time to allow for an orderly transition to a n…	What did Microsoft announce that it would rename Sky Drive to?	570960cf200fba1400367f03	555	OneDrive
50	In July 2013, the English High Court of Justice found that Microsoft’s use of the term "SkyDrive" infringed on Sky’s right to the "Sky" trademark. On 31 July 2013, BSkyB and Microsoft announced their settlement, in which Microsoft will not appeal the ruling, and will rename its SkyDrive cloud storage service after an unspecified "reasonable period of time to allow for an orderly transition to a n…	What did Microsoft announce that it would rename Sky Drive Pro to?	570960cf200fba1400367f04	593	OneDrive for Business
[truncated: 9,583 more rows]
